# Supplementary material for: Bayesian Phylodynamic Analysis Reveals the Dispersal Patterns of African Swine Fever Virus
Source: Viruses. 2022 Apr 25;14(5):889. doi: 10.3390/v14050889 (PMC9147906; doi:10.3390/v14050889)
Supplement: Supplementary file 1 [file viruses-14-00889-s001.zip]

Archive with 24 entries (22 files):
- Supplementary file S1/
- Supplementary file S1/AY261360.gff
- Supplementary file S1/AY261361.gff
- Supplementary file S1/AY261362.gff
- Supplementary file S1/AY261363.gff
- Supplementary file S1/AY261364.gff
- Supplementary file S1/AY261365.gff
- Supplementary file S1/AY261366.gff
- Supplementary file S1/KJ747406.gff
- Supplementary file S1/KP843857.gff
- Supplementary file S1/MG939584.gff
- Supplementary file S1/MG939585.gff
- Supplementary file S1/MG939586.gff
- Supplementary file S1/MG939587.gff
- Supplementary file S1/MG939589.gff
- Supplementary file S1/MH681419.gff
- Supplementary file S1/MT748042.gff
- Supplementary file S2/
- Supplementary file S2/PhyML-E83L.pdf
- Supplementary file S2/PhymL-genome.pdf
- Supplementary file S2/PyhML-B646L.pdf
- Supplementary file S2/Sequences_complete genome .fasta
- Supplementary File.pdf
- Supplementary Tables.xlsx
