# Supplementary material for: Bayesian Phylodynamic Analysis Reveals the Dispersal Patterns of African Swine Fever Virus
Source: Viruses. 2022 Apr 25;14(5):889. doi: 10.3390/v14050889 (PMC9147906; doi:10.3390/v14050889)
Supplement: Supplementary file 1 [file viruses-14-00889-s001.zip › Supplementary file S1/AY261360.gff]

##gff-version 3
##source-version geneious 2021.1.1
##sequence-region	AY261360	1	193886
AY261360	Geneious	source	1	193886	.	+	.	Name=source African swine fever virus strain Kenya 1950
AY261360	Geneious	gene	1425	2300	.	-	.	Name=MGF 360-1L gene
AY261360	Geneious	CDS	1425	2300	.	-	0	Name=MGF 360-1L CDS
AY261360	Geneious	gene	3919	5019	.	-	.	Name=MGF 360-2L gene
AY261360	Geneious	CDS	3919	5019	.	-	0	Name=MGF 360-2L CDS
AY261360	Geneious	gene	5168	5692	.	+	.	Name=KP177R gene
AY261360	Geneious	CDS	5168	5692	.	+	0	Name=KP177R CDS
AY261360	Geneious	gene	5852	6103	.	-	.	Name=L83L gene
AY261360	Geneious	CDS	5852	6103	.	-	0	Name=L83L CDS
AY261360	Geneious	gene	6612	7679	.	-	.	Name=MGF 360-3L gene
AY261360	Geneious	CDS	6612	7679	.	-	0	Name=MGF 360-3L CDS
AY261360	Geneious	gene	7871	8683	.	-	.	Name=MGF 110-1L gene
AY261360	Geneious	CDS	7871	8683	.	-	0	Name=MGF 110-1L CDS
AY261360	Geneious	gene	8846	9187	.	-	.	Name=MGF 110-2L gene
AY261360	Geneious	CDS	8846	9187	.	-	0	Name=MGF 110-2L CDS
AY261360	Geneious	gene	10037	10411	.	-	.	Name=MGF 110-4L gene
AY261360	Geneious	CDS	10037	10411	.	-	0	Name=MGF 110-4L CDS
AY261360	Geneious	gene	10037	10411	.	-	.	Name=MGF 110-3L gene
AY261360	Geneious	CDS	10037	10411	.	-	0	Name=MGF 110-3L CDS
AY261360	Geneious	gene	11286	11699	.	-	.	Name=MGF 110-7L gene
AY261360	Geneious	CDS	11286	11699	.	-	0	Name=MGF 110-7L CDS
AY261360	Geneious	gene	12046	12174	.	-	.	Name=ASFV G ACD 00160 gene
AY261360	Geneious	CDS	12046	12174	.	-	0	Name=ASFV G ACD 00160 CDS
AY261360	Geneious	gene	13040	13408	.	+	.	Name=MGF 100-1R gene
AY261360	Geneious	CDS	13040	13408	.	+	0	Name=MGF 100-1R CDS
AY261360	Geneious	gene	13535	14407	.	-	.	Name=MGF 110-9L gene
AY261360	Geneious	CDS	13535	14407	.	-	0	Name=MGF 110-9L CDS
AY261360	Geneious	gene	14692	15519	.	-	.	Name=MGF110-11L-14L fusion gene
AY261360	Geneious	CDS	14692	15519	.	-	0	Name=MGF110-11L-14L fusion CDS
AY261360	Geneious	gene	15731	16240	.	-	.	Name=MGF 110-12L gene
AY261360	Geneious	CDS	15731	16240	.	-	0	Name=MGF 110-12L CDS
AY261360	Geneious	gene	17370	18533	.	-	.	Name=MGF 360-4L gene
AY261360	Geneious	CDS	17370	18533	.	-	0	Name=MGF 360-4L CDS
AY261360	Geneious	gene	19341	20462	.	-	.	Name=MGF 360-6L gene
AY261360	Geneious	CDS	19341	20462	.	-	0	Name=MGF 360-6L CDS
AY261360	Geneious	gene	20673	20801	.	+	.	Name=ASFV G ACD 00320 gene
AY261360	Geneious	CDS	20673	20801	.	+	0	Name=ASFV G ACD 00320 CDS
AY261360	Geneious	gene	21012	21101	.	-	.	Name=ASFV G ACD 00300 gene
AY261360	Geneious	CDS	21012	21101	.	-	0	Name=ASFV G ACD 00300 CDS
AY261360	Geneious	gene	23321	23536	.	+	.	Name=X69R gene
AY261360	Geneious	CDS	23321	23536	.	+	0	Name=X69R CDS
AY261360	Geneious	gene	23853	24659	.	-	.	Name=MGF 300-1L gene
AY261360	Geneious	CDS	23853	24659	.	-	0	Name=MGF 300-1L CDS
AY261360	Geneious	gene	26126	27118	.	-	.	Name=MGF 300-4L gene
AY261360	Geneious	CDS	26126	27118	.	-	0	Name=MGF 300-4L CDS
AY261360	Geneious	gene	27286	28245	.	-	.	Name=MGF 360-8L gene
AY261360	Geneious	CDS	27286	28245	.	-	0	Name=MGF 360-8L CDS
AY261360	Geneious	gene	28414	29478	.	-	.	Name=MGF 360-9L gene
AY261360	Geneious	CDS	28414	29478	.	-	0	Name=MGF 360-9L CDS
AY261360	Geneious	gene	29558	30628	.	-	.	Name=MGF 360-10L gene
AY261360	Geneious	CDS	29558	30628	.	-	0	Name=MGF 360-10L CDS
AY261360	Geneious	gene	30655	31716	.	-	.	Name=MGF 360-11L gene
AY261360	Geneious	CDS	30655	31716	.	-	0	Name=MGF 360-11L CDS
AY261360	Geneious	gene	31904	33496	.	+	.	Name=MGF 505-1R gene
AY261360	Geneious	CDS	31904	33496	.	+	0	Name=MGF 505-1R CDS
AY261360	Geneious	gene	33549	34604	.	-	.	Name=MGF 360-12L gene
AY261360	Geneious	CDS	33549	34604	.	-	0	Name=MGF 360-12L CDS
AY261360	Geneious	gene	34751	35812	.	-	.	Name=MGF 360-13L gene
AY261360	Geneious	CDS	34751	35812	.	-	0	Name=MGF 360-13L CDS
AY261360	Geneious	gene	36121	37194	.	-	.	Name=MGF 360-14L gene
AY261360	Geneious	CDS	36121	37194	.	-	0	Name=MGF 360-14L CDS
AY261360	Geneious	gene	37419	38999	.	+	.	Name=MGF 505-2R gene
AY261360	Geneious	CDS	37419	38999	.	+	0	Name=MGF 505-2R CDS
AY261360	Geneious	gene	39086	39934	.	+	.	Name=MGF 505-3R gene
AY261360	Geneious	CDS	39086	39934	.	+	0	Name=MGF 505-3R CDS
AY261360	Geneious	gene	40205	40327	.	-	.	Name=ASFV G ACD 00520 gene
AY261360	Geneious	CDS	40205	40327	.	-	0	Name=ASFV G ACD 00520 CDS
AY261360	Geneious	gene	40295	41815	.	+	.	Name=MGF 505-4R gene
AY261360	Geneious	CDS	40295	41815	.	+	0	Name=MGF 505-4R CDS
AY261360	Geneious	gene	41844	43352	.	+	.	Name=MGF 505-5R gene
AY261360	Geneious	CDS	41844	43352	.	+	0	Name=MGF 505-5R CDS
AY261360	Geneious	gene	43534	45120	.	+	.	Name=MGF 505-7R gene
AY261360	Geneious	CDS	43534	45120	.	+	0	Name=MGF 505-7R CDS
AY261360	Geneious	gene	43534	45120	.	+	.	Name=MGF 505-6R gene
AY261360	Geneious	CDS	43534	45120	.	+	0	Name=MGF 505-6R CDS
AY261360	Geneious	gene	45579	47105	.	+	.	Name=MGF 505-9R gene
AY261360	Geneious	CDS	45579	47105	.	+	0	Name=MGF 505-9R CDS
AY261360	Geneious	gene	47495	49120	.	+	.	Name=MGF 505-10R gene
AY261360	Geneious	CDS	47495	49120	.	+	0	Name=MGF 505-10R CDS
AY261360	Geneious	gene	49242	49916	.	-	.	Name=A224L gene
AY261360	Geneious	CDS	49242	49916	.	-	0	Name=A224L CDS
AY261360	Geneious	gene	49948	50100	.	-	.	Name=ASFV G ACD 00600 gene
AY261360	Geneious	CDS	49948	50100	.	-	0	Name=ASFV G ACD 00600 CDS
AY261360	Geneious	gene	50264	50578	.	+	.	Name=A104R gene
AY261360	Geneious	CDS	50264	50578	.	+	0	Name=A104R CDS
AY261360	Geneious	gene	50675	51382	.	-	.	Name=A240L gene
AY261360	Geneious	CDS	50675	51382	.	-	0	Name=A240L CDS
AY261360	Geneious	gene	51779	52231	.	+	.	Name=A151R gene
AY261360	Geneious	CDS	51779	52231	.	+	0	Name=A151R CDS
AY261360	Geneious	gene	52556	53365	.	+	.	Name=MGF 360-15R gene
AY261360	Geneious	CDS	52556	53365	.	+	0	Name=MGF 360-15R CDS
AY261360	Geneious	gene	53593	54312	.	-	.	Name=A238L gene
AY261360	Geneious	CDS	53593	54312	.	-	0	Name=A238L CDS
AY261360	Geneious	gene	54356	56935	.	-	.	Name=A859L gene
AY261360	Geneious	CDS	54356	56935	.	-	0	Name=A859L CDS
AY261360	Geneious	gene	56937	57476	.	-	.	Name=A179L gene
AY261360	Geneious	CDS	56937	57476	.	-	0	Name=A179L CDS
AY261360	Geneious	gene	57805	58218	.	+	.	Name=A137R gene
AY261360	Geneious	CDS	57805	58218	.	+	0	Name=A137R CDS
AY261360	Geneious	gene	58291	59241	.	-	.	Name=F317L gene
AY261360	Geneious	CDS	58291	59241	.	-	0	Name=F317L CDS
AY261360	Geneious	gene	59266	60249	.	-	.	Name=F334L gene
AY261360	Geneious	CDS	59266	60249	.	-	0	Name=F334L CDS
AY261360	Geneious	gene	60291	62630	.	+	.	Name=F778R gene
AY261360	Geneious	CDS	60291	62630	.	+	0	Name=F778R CDS
AY261360	Geneious	gene	62663	63160	.	+	.	Name=F165R gene
AY261360	Geneious	CDS	62663	63160	.	+	0	Name=F165R CDS
AY261360	Geneious	gene	63147	66293	.	-	.	Name=F1055L gene
AY261360	Geneious	CDS	63147	66293	.	-	0	Name=F1055L CDS
AY261360	Geneious	gene	66420	67049	.	+	.	Name=K205R gene
AY261360	Geneious	CDS	66420	67049	.	+	0	Name=K205R CDS
AY261360	Geneious	gene	67138	67371	.	+	.	Name=K78R gene
AY261360	Geneious	CDS	67138	67371	.	+	0	Name=K78R CDS
AY261360	Geneious	gene	67368	67925	.	+	.	Name=K196R gene
AY261360	Geneious	CDS	67368	67925	.	+	0	Name=K196R CDS
AY261360	Geneious	gene	68066	68503	.	+	.	Name=K145R gene
AY261360	Geneious	CDS	68066	68503	.	+	0	Name=K145R CDS
AY261360	Geneious	gene	68540	69799	.	+	.	Name=K421R gene
AY261360	Geneious	CDS	68540	69799	.	+	0	Name=K421R CDS
AY261360	Geneious	gene	69832	73560	.	-	.	Name=EP1242L gene
AY261360	Geneious	CDS	69832	73560	.	-	0	Name=EP1242L CDS
AY261360	Geneious	gene	73639	73890	.	+	.	Name=EP84R gene
AY261360	Geneious	CDS	73639	73890	.	+	0	Name=EP84R CDS
AY261360	Geneious	gene	73926	75200	.	+	.	Name=EP424R gene
AY261360	Geneious	CDS	73926	75200	.	+	0	Name=EP424R CDS
AY261360	Geneious	gene	75797	76249	.	+	.	Name=EP152R gene
AY261360	Geneious	CDS	75797	76249	.	+	0	Name=EP152R CDS
AY261360	Geneious	gene	76255	76731	.	+	.	Name=EP153R gene
AY261360	Geneious	CDS	76255	76731	.	+	0	Name=EP153R CDS
AY261360	Geneious	gene	76800	77978	.	+	.	Name=EP402R gene
AY261360	Geneious	CDS	76800	77978	.	+	0	Name=EP402R CDS
AY261360	Geneious	gene	78050	79150	.	+	.	Name=EP364R gene
AY261360	Geneious	CDS	78050	79150	.	+	0	Name=EP364R CDS
AY261360	Geneious	gene	79236	82988	.	-	.	Name=M1249L gene
AY261360	Geneious	CDS	79236	82988	.	-	0	Name=M1249L CDS
AY261360	Geneious	gene	83030	84376	.	+	.	Name=M448R gene
AY261360	Geneious	CDS	83030	84376	.	+	0	Name=M448R CDS
AY261360	Geneious	gene	84453	84842	.	+	.	Name=C129R gene
AY261360	Geneious	CDS	84453	84842	.	+	0	Name=C129R CDS
AY261360	Geneious	gene	84967	85170	.	-	.	Name=C84L gene
AY261360	Geneious	CDS	84967	85170	.	-	0	Name=C84L CDS
AY261360	Geneious	gene	87798	88115	.	+	.	Name=C122R gene
AY261360	Geneious	CDS	87798	88115	.	+	0	Name=C122R CDS
AY261360	Geneious	gene	88747	89520	.	-	.	Name=C257L gene
AY261360	Geneious	CDS	88747	89520	.	-	0	Name=C257L CDS
AY261360	Geneious	gene	89499	90926	.	-	.	Name=C475L gene
AY261360	Geneious	CDS	89499	90926	.	-	0	Name=C475L CDS
AY261360	Geneious	gene	90979	91929	.	+	.	Name=C315R gene
AY261360	Geneious	CDS	90979	91929	.	+	0	Name=C315R CDS
AY261360	Geneious	gene	92008	92451	.	-	.	Name=C147L gene
AY261360	Geneious	CDS	92008	92451	.	-	0	Name=C147L CDS
AY261360	Geneious	gene	92608	92745	.	-	.	Name=C62L gene
AY261360	Geneious	CDS	92608	92745	.	-	0	Name=C62L CDS
AY261360	Geneious	gene	92878	95766	.	+	.	Name=C962R gene
AY261360	Geneious	CDS	92878	95766	.	+	0	Name=C962R CDS
AY261360	Geneious	gene	95717	95875	.	-	.	Name=ASFV G ACD 01020 gene
AY261360	Geneious	CDS	95717	95875	.	-	0	Name=ASFV G ACD 01020 CDS
AY261360	Geneious	gene	95903	98794	.	-	.	Name=B962L gene
AY261360	Geneious	CDS	95903	98794	.	-	0	Name=B962L CDS
AY261360	Geneious	gene	98754	99113	.	-	.	Name=B119L gene
AY261360	Geneious	CDS	98754	99113	.	-	0	Name=B119L CDS
AY261360	Geneious	gene	99094	100050	.	-	.	Name=B318L gene
AY261360	Geneious	CDS	99094	100050	.	-	0	Name=B318L CDS
AY261360	Geneious	gene	100017	101333	.	-	.	Name=B438L gene
AY261360	Geneious	CDS	100017	101333	.	-	0	Name=B438L CDS
AY261360	Geneious	gene	101346	101840	.	-	.	Name=B169L gene
AY261360	Geneious	CDS	101346	101840	.	-	0	Name=B169L CDS
AY261360	Geneious	gene	101857	103299	.	-	.	Name=B475L gene
AY261360	Geneious	CDS	101857	103299	.	-	0	Name=B475L CDS
AY261360	Geneious	gene	103431	104495	.	-	.	Name=B354L gene
AY261360	Geneious	CDS	103431	104495	.	-	0	Name=B354L CDS
AY261360	Geneious	gene	104506	106137	.	-	.	Name=B602L gene
AY261360	Geneious	CDS	104506	106137	.	-	0	Name=B602L CDS
AY261360	Geneious	gene	106191	107348	.	+	.	Name=B385R gene
AY261360	Geneious	CDS	106191	107348	.	+	0	Name=B385R CDS
AY261360	Geneious	gene	107421	109361	.	-	.	Name=B646L gene
AY261360	Geneious	CDS	107421	109361	.	-	0	Name=B646L CDS
AY261360	Geneious	gene	109401	109778	.	+	.	Name=B125R gene
AY261360	Geneious	CDS	109401	109778	.	+	0	Name=B125R CDS
AY261360	Geneious	gene	109751	110167	.	-	.	Name=B117L gene
AY261360	Geneious	CDS	109751	110167	.	-	0	Name=B117L CDS
AY261360	Geneious	gene	110175	111407	.	-	.	Name=B407L gene
AY261360	Geneious	CDS	110175	111407	.	-	0	Name=B407L CDS
AY261360	Geneious	gene	111436	111963	.	-	.	Name=B175L gene
AY261360	Geneious	CDS	111436	111963	.	-	0	Name=B175L CDS
AY261360	Geneious	gene	112010	112801	.	+	.	Name=B263R gene
AY261360	Geneious	CDS	112010	112801	.	+	0	Name=B263R CDS
AY261360	Geneious	gene	112798	112998	.	-	.	Name=B66L gene
AY261360	Geneious	CDS	112798	112998	.	-	0	Name=B66L CDS
AY261360	Geneious	gene	113004	117026	.	-	.	Name=G1340L gene
AY261360	Geneious	CDS	113004	117026	.	-	0	Name=G1340L CDS
AY261360	Geneious	gene	117115	120705	.	+	.	Name=G1211R gene
AY261360	Geneious	CDS	117115	120705	.	+	0	Name=G1211R CDS
AY261360	Geneious	gene	120702	121073	.	-	.	Name=CP123L gene
AY261360	Geneious	CDS	120702	121073	.	-	0	Name=CP123L CDS
AY261360	Geneious	gene	121299	128726	.	-	.	Name=CP2475L gene
AY261360	Geneious	CDS	121299	128726	.	-	0	Name=CP2475L CDS
AY261360	Geneious	gene	128869	129450	.	-	.	Name=CP204L gene
AY261360	Geneious	CDS	128869	129450	.	-	0	Name=CP204L CDS
AY261360	Geneious	gene	129505	131109	.	+	.	Name=CP530R gene
AY261360	Geneious	CDS	129505	131109	.	+	0	Name=CP530R CDS
AY261360	Geneious	gene	131112	131354	.	+	.	Name=CP80R gene
AY261360	Geneious	CDS	131112	131354	.	+	0	Name=CP80R CDS
AY261360	Geneious	gene	131396	132316	.	+	.	Name=CP312R gene
AY261360	Geneious	CDS	131396	132316	.	+	0	Name=CP312R CDS
AY261360	Geneious	gene	132418	132942	.	-	.	Name=O174L gene
AY261360	Geneious	CDS	132418	132942	.	-	0	Name=O174L CDS
AY261360	Geneious	gene	132992	133180	.	+	.	Name=O61R gene
AY261360	Geneious	CDS	132992	133180	.	+	0	Name=O61R CDS
AY261360	Geneious	gene	133255	137607	.	-	.	Name=NP1450L gene
AY261360	Geneious	CDS	133255	137607	.	-	0	Name=NP1450L CDS
AY261360	Geneious	gene	137675	138934	.	-	.	Name=NP419L gene
AY261360	Geneious	CDS	137675	138934	.	-	0	Name=NP419L CDS
AY261360	Geneious	gene	139000	141606	.	+	.	Name=NP868R gene
AY261360	Geneious	CDS	139000	141606	.	+	0	Name=NP868R CDS
AY261360	Geneious	gene	141663	142415	.	+	.	Name=D205R gene
AY261360	Geneious	CDS	141663	142415	.	+	0	Name=D205R CDS
AY261360	Geneious	gene	142578	143000	.	-	.	Name=D129L gene
AY261360	Geneious	CDS	142578	143000	.	-	0	Name=D129L CDS
AY261360	Geneious	gene	143172	143411	.	-	.	Name=DP79L gene
AY261360	Geneious	CDS	143172	143411	.	-	0	Name=DP79L CDS
AY261360	Geneious	gene	143478	144485	.	-	.	Name=D339L gene
AY261360	Geneious	CDS	143478	144485	.	-	0	Name=D339L CDS
AY261360	Geneious	gene	144563	147967	.	-	.	Name=D1133L gene
AY261360	Geneious	CDS	144563	147967	.	-	0	Name=D1133L CDS
AY261360	Geneious	gene	148198	148551	.	-	.	Name=D117L gene
AY261360	Geneious	CDS	148198	148551	.	-	0	Name=D117L CDS
AY261360	Geneious	gene	148608	149225	.	+	.	Name=D205R 1 gene
AY261360	Geneious	CDS	148608	149225	.	+	0	Name=D205R 1 CDS
AY261360	Geneious	gene	149312	150349	.	-	.	Name=D345L gene
AY261360	Geneious	CDS	149312	150349	.	-	0	Name=D345L CDS
AY261360	Geneious	gene	150349	150900	.	-	.	Name=S183L gene
AY261360	Geneious	CDS	150349	150900	.	-	0	Name=S183L CDS
AY261360	Geneious	gene	150958	151779	.	+	.	Name=S273R gene
AY261360	Geneious	CDS	150958	151779	.	+	0	Name=S273R CDS
AY261360	Geneious	gene	151814	155392	.	+	.	Name=P1192R gene
AY261360	Geneious	CDS	151814	155392	.	+	0	Name=P1192R CDS
AY261360	Geneious	gene	155429	156508	.	-	.	Name=H359L gene
AY261360	Geneious	CDS	155429	156508	.	-	0	Name=H359L CDS
AY261360	Geneious	gene	156543	157070	.	+	.	Name=H171R gene
AY261360	Geneious	CDS	156543	157070	.	+	0	Name=H171R CDS
AY261360	Geneious	gene	157102	157479	.	+	.	Name=H124R gene
AY261360	Geneious	CDS	157102	157479	.	+	0	Name=H124R CDS
AY261360	Geneious	gene	157502	158521	.	+	.	Name=H339R gene
AY261360	Geneious	CDS	157502	158521	.	+	0	Name=H339R CDS
AY261360	Geneious	gene	158533	158865	.	+	.	Name=H108R gene
AY261360	Geneious	CDS	158533	158865	.	+	0	Name=H108R CDS
AY261360	Geneious	gene	158825	159526	.	+	.	Name=H233R gene
AY261360	Geneious	CDS	158825	159526	.	+	0	Name=H233R CDS
AY261360	Geneious	gene	159606	160331	.	+	.	Name=H240R gene
AY261360	Geneious	CDS	159606	160331	.	+	0	Name=H240R CDS
AY261360	Geneious	gene	160324	161223	.	-	.	Name=R298L gene
AY261360	Geneious	CDS	160324	161223	.	-	0	Name=R298L CDS
AY261360	Geneious	gene	161198	163318	.	-	.	Name=Q706L gene
AY261360	Geneious	CDS	161198	163318	.	-	0	Name=Q706L CDS
AY261360	Geneious	gene	163276	164805	.	-	.	Name=QP509L gene
AY261360	Geneious	CDS	163276	164805	.	-	0	Name=QP509L CDS
AY261360	Geneious	gene	164795	165946	.	+	.	Name=QP383R gene
AY261360	Geneious	CDS	164795	165946	.	+	0	Name=QP383R CDS
AY261360	Geneious	gene	165894	166448	.	-	.	Name=E184L gene
AY261360	Geneious	CDS	165894	166448	.	-	0	Name=E184L CDS
AY261360	Geneious	gene	166492	167019	.	-	.	Name=E183L gene
AY261360	Geneious	CDS	166492	167019	.	-	0	Name=E183L CDS
AY261360	Geneious	gene	167050	168321	.	+	.	Name=E423R gene
AY261360	Geneious	CDS	167050	168321	.	+	0	Name=E423R CDS
AY261360	Geneious	gene	168507	169412	.	+	.	Name=E301R gene
AY261360	Geneious	CDS	168507	169412	.	+	0	Name=E301R CDS
AY261360	Geneious	gene	169507	169947	.	-	.	Name=E146L gene
AY261360	Geneious	CDS	169507	169947	.	-	0	Name=E146L CDS
AY261360	Geneious	gene	170081	170680	.	-	.	Name=E199L gene
AY261360	Geneious	CDS	170081	170680	.	-	0	Name=E199L CDS
AY261360	Geneious	gene	170708	171205	.	+	.	Name=E165R gene
AY261360	Geneious	CDS	170708	171205	.	+	0	Name=E165R CDS
AY261360	Geneious	gene	171228	171977	.	+	.	Name=E248R gene
AY261360	Geneious	CDS	171228	171977	.	+	0	Name=E248R CDS
AY261360	Geneious	gene	172016	172381	.	+	.	Name=E120R gene
AY261360	Geneious	CDS	172016	172381	.	+	0	Name=E120R CDS
AY261360	Geneious	gene	172411	173301	.	+	.	Name=EP296R gene
AY261360	Geneious	CDS	172411	173301	.	+	0	Name=EP296R CDS
AY261360	Geneious	gene	173304	173639	.	+	.	Name=E111R gene
AY261360	Geneious	CDS	173304	173639	.	+	0	Name=E111R CDS
AY261360	Geneious	gene	173909	174712	.	-	.	Name=I267L gene
AY261360	Geneious	CDS	173909	174712	.	-	0	Name=I267L CDS
AY261360	Geneious	gene	174863	175543	.	+	.	Name=I226R gene
AY261360	Geneious	CDS	174863	175543	.	+	0	Name=I226R CDS
AY261360	Geneious	gene	175540	176271	.	-	.	Name=I243L gene
AY261360	Geneious	CDS	175540	176271	.	-	0	Name=I243L CDS
AY261360	Geneious	gene	176360	176581	.	+	.	Name=I73R gene
AY261360	Geneious	CDS	176360	176581	.	+	0	Name=I73R CDS
AY261360	Geneious	gene	176866	177855	.	-	.	Name=I329L gene
AY261360	Geneious	CDS	176866	177855	.	-	0	Name=I329L CDS
AY261360	Geneious	gene	178161	178817	.	-	.	Name=I215L gene
AY261360	Geneious	CDS	178161	178817	.	-	0	Name=I215L CDS
AY261360	Geneious	gene	179045	179200	.	-	.	Name=I177L gene
AY261360	Geneious	CDS	179045	179200	.	-	0	Name=I177L CDS
AY261360	Geneious	gene	179526	180116	.	-	.	Name=I196L gene
AY261360	Geneious	CDS	179526	180116	.	-	0	Name=I196L CDS
AY261360	Geneious	gene	180213	180986	.	-	.	Name=DP238L gene
AY261360	Geneious	CDS	180213	180986	.	-	0	Name=DP238L CDS
AY261360	Geneious	gene	181165	182223	.	+	.	Name=DP63R gene
AY261360	Geneious	CDS	181165	182223	.	+	0	Name=DP63R CDS
AY261360	Geneious	gene	182307	183935	.	-	.	Name=MGF 505-11L gene
AY261360	Geneious	CDS	182307	183935	.	-	0	Name=MGF 505-11L CDS
AY261360	Geneious	gene	184092	184517	.	-	.	Name=MGF 100-1L gene
AY261360	Geneious	CDS	184092	184517	.	-	0	Name=MGF 100-1L CDS
AY261360	Geneious	gene	185249	185557	.	-	.	Name=I7L gene
AY261360	Geneious	CDS	185249	185557	.	-	0	Name=I7L CDS
AY261360	Geneious	gene	185719	186030	.	-	.	Name=I8L gene
AY261360	Geneious	CDS	185719	186030	.	-	0	Name=I8L CDS
AY261360	Geneious	gene	186230	186520	.	+	.	Name=I9R gene
AY261360	Geneious	CDS	186230	186520	.	+	0	Name=I9R CDS
AY261360	Geneious	gene	186551	187051	.	-	.	Name=I10L gene
AY261360	Geneious	CDS	186551	187051	.	-	0	Name=I10L CDS
AY261360	Geneious	gene	188242	188478	.	-	.	Name=L11L gene
AY261360	Geneious	CDS	188242	188478	.	-	0	Name=L11L CDS
AY261360	Geneious	gene	189150	189872	.	+	.	Name=MGF 360-18R gene
AY261360	Geneious	CDS	189150	189872	.	+	0	Name=MGF 360-18R CDS
AY261360	Geneious	gene	190811	191221	.	+	.	Name=DP96R gene
AY261360	Geneious	CDS	190811	191221	.	+	0	Name=DP96R CDS
AY261360	Geneious	gene	191317	192411	.	+	.	Name=MGF 360-21R gene
AY261360	Geneious	CDS	191317	192411	.	+	0	Name=MGF 360-21R CDS
AY261360	Geneious	gene	193123	193275	.	-	.	Name=ASFV G ACD 01990 gene
AY261360	Geneious	CDS	193123	193275	.	-	0	Name=ASFV G ACD 01990 CDS
##FASTA
>AY261360
ACAATTTTATATTATAGTGCAGATCTTTTTTGTGAAAAAA
AAATAATTATTTTTTTTTATGGGGTGGAATAATTATTTTT
TTACGGGGAGTAATTATTTTTGCGGTGCGGAAAGGTAGTT
ACACAAGATGCAGAATTTCGCGGCGGAAAGGTAGTTACAC
AAGATGCAGAATTTCGCGGTGCCAAAATGCATACCGTTTT
GGTGGGCGTCAAAGTTTAAAATTATTCTGTTGCTGTGGCG
GACGAGTTTTGCGGTGCTGTGGGCGTTAAAGATTATTATT
ACTGCTGTAGTAGGCGTTAAACATTAGAATTATTCCTGTT
GTTGGCGTTAAAGATTATTATTATTACTGCTGTGGTAGGC
GTTAAACATTATTATTATTACTGCTGTGGTAGGCGTTAAA
CATTATTATTATTACTGCTGTGGTAGGCGTTAAACATTAT
TATTATTACTGCTGTAGTAGGCGTTAAACATTATTATTAT
TACTGCTGTGGTAGGCGTTAAACATTATTATTACTGCTGT
AGTAGGGTTAAAGATTATTCCTGTTATTGCAGTAGGCATC
AAAAAATGCCGGCTAAAACTTAATGTTTTTTCGTCAGAAA
TCGCTGCCAGGATGAATATTTATCTTGCATGGTTTCTCTA
CATACTAGTGGGCAACCTGATATTAGCAATCGTATATTGC
ATGATAGATGAGGTGTGTGATAATATCCGTATAATAAGAA
ATGTTGCCCCGCCGCCGCCTGAGATGCCGCCGCCGCGGTA
CTAAAACTTAATGTTTTTTCGTCACAAATCGCCATGAACA
GCTATCTGGTGTGGTTTCTCTACGTGCTGGCGGTCAACCT
GCTGGTGCTGTTCATATGCTACGGCATCGAGGGCCTGCTC
AAGCTCTGCGCCGCCCAAAAAAAGCCGGCCGAGGAGGCGC
CGCCCCCGCCGTACCTATGATTTTGGGAATCAGATCACCG
CCTGCGAAGTTATAAAACTTAATATGTTTTCCGAGGAAAA
CAGATTGCCGCCGTGCACACTGATTTGCGAGAAATCTTTA
GCTATGTTTATTTGTGATGTCTGGTGTTTGATCTACATGG
TATTAGCACTCCTGTTATTCATATTAAAATGGTATATTAT
AGCAATCTTAATTGAGCTCTCTAAACATTTTATTGGTATA
GATTTCACTTTATATATGATGCTAGGTATTTTAGCTGTAT
ATTATTGGCAAACCTGTTTAGATGTTGAAAGTGGCTAAAA
TTTAATGTTTTTTCAAAAAAGATCTTTATAAACTATGGAA
GGCGGCGTTATGCTTTTCGGCGCATACTTAATAAATGTGG
TGATAACAACAACATATATAACTTTTTTATATCTAAGATC
CGAGTACAAAAAAATGTTAATTATGACGCGATCACTTTAA
TTTTTTTGGTCTAGGAAAAAAAATTTAGTATCGATGAGAT
TCTTCATATATTAACTCATTTTTTGACTCATATGTTTCAT
CATCTAATAAAATATTAATTTTCTCCGGATCTGTTATTTT
TAATGATATAAGGGAGCTATCTGGACTATAATAATTTTTA
TATATTAATATTTTTATCGATTCAATATCATTCTGTTGTT
TTGCTATTTCTAAACACTCTTCGAAGGCAGTAGCCCCTAA
ATCTATACAAAAGAACAAGTTACAAATATAAGATTTTATT
ACTGAGGTAATCATTGCCTGATTAATGTCAGCTCCCATCA
TAAAACAATAATAAATGGTGGAATAATTATACCTATATAT
ACAGGCCAGTTCCATCATTTGGTTAATATCCATACCAACC
TTCTCTTTGTTATATAATTCATGAAGATCAAACACGTTGT
TATAAGCGAGCCCACATATTAGTCGCCAATCTTTAAAATG
CTTATATTTTTGATAAAAATATTGAATAGCTTCAGTAAGG
TTATATAGTACCGCCTGACTATACCAGAATCTGGTTAGCT
TTTCATTAAATGAAATTTCATCCAGTATAAAGTTAATTGA
TATTCTCCGTAGATTATAATTAATTATTCTTCTCAATTGA
ACATTATCTTCACTTAGAAAAAGAGGATTATTAGATAACA
ATTCATGACATAAAATAATATTATTACTACTTTTAAAACG
TTTTACTGTATAAAATACATCTAAAACTTCCCATTTATTT
AAGGATTCCTTGGCACCTAACTCTCGGCATAGGCTTCGGA
TGTTTTCCGTGTTGACAGTGATCAATCCAAAATTAATGTC
CGCACCCCATTCAATAAACAGCTCTATTAGGCCACGATTG
TTTTCTTGCACGGCTTTCATTAATGCGACATTTAATTCTA
AGCCATCTTTAAAGCTTGCTGATTTTATCATCATTTGATT
ATCCTCATTCGTAGAAAGCATGATTGGACCTCCATGCCAC
CATAAACCACAACATTTTAATATATGACAATATTCCCTAG
ATTGAGAATATTCTTTAGATATATGCTGTGTGGCCAGTAC
TTTTTTAGTAAGGGCCTGCAGAGAAGATGGTGTAGACATG
TTTCTTCATCTACAAAATAAATCAAATTAAATTATTTATT
TCTGGCGCTCTATGGCCTTGTTGTATAAGCTCTATACAAA
AAAAAAGTTGTTACACCCGCTGTGACGATGCATACTTTTA
TTTGTGGCTAAAATTTAATATTTTCTTATGCAACATCCTA
TTATAGAAGGTCATATTAAATATACTTTTGAAAAAAATCT
TGAGTTCTATTAATATATCCTATTCTTGACAAGATTAAAA
ATACCCAATACACATATAGTCAAAAGTTGACATATTCTTT
GAGTAATAGGATTTCAACATGGTATTAATTTTTTTTGGGT
CAATTATTTTTGAGATTAGGAAAGGATCCGGACTATAATT
TTTAAACGATAACATATTTACTATTAAATGATAATTTTTT
TGTTCTGCCAATGCCTTACTCTCTTCAATAGCATTAGCCC
CCAAATCCATACAAAAGAACATGTTGAAAACATTATAGTT
TAATATTGAGGTAAACATTGCCTGATTGATGTCGGCCCCC
AATGCAAAACAGTAGTAAATAGTCAAAAAATTGTTGTCAC
GGATACAGGCCAGCCGCATCATTTCATCAATATCCATATA
AACTTTTCCTGTATTATGTATCTCATGAAGATCAAACACA
TTATTAAAAGAAAGCGCACAATTTAAACGCCACTCATTGA
GCTGCTCGTATTCTTGATAGAAATATTGAATCGCTTCTTT
AAGCTTATATCTTACCGCTATACCATACCAATATTTAGTT
AACATCTCACTCAATGAAGTATTATCATCCAATATGATAT
TGTCTGTTAGATCCTTTAGATCCCAATAAATTATCATCTT
TAACTCCTCCATATCTACATTCTGTAAAAGGAGATTATTA
GAAAACAATTCATGGCATAGAATGATATTACTACTCGTTT
TATGACGCTTTGTTTTAAAGAAAAATTGTAAAATTTCACT
TGCTTCGAGACCTTCTTTGGCACCCAATTTTCGGCATAAG
TTTCGAGTATGCTCCATGTTAACAGAAAGTAATCCATAAT
TAATATTTGCACCCCATTCAGTAAACAACATGATCAATTC
ATAGTTATTTTCCTGTACAGCTTTCATTAATGCAGTATTA
AGTAACAAGCCCTCTTTAAGTATTGGTGTCTTCACTAACA
TTTGATGGTTCTTATCATAACAAAGCATAAGTGGGGCTTC
ATGCCACCATAAACCGCAACACTTTAATGTATAATAATCA
TCTTCGGATATAAGCTGCGTGGCCAATACTTTTTTAGTAA
GTGCTTGTAAAGTAGATGGTAGCATACTTCTTCTATCTAC
GAAATAATTATTACCAAAAAAAATCAAATTAAAAATACTA
GATCTAGTATTTTTTTTAATAAAGCCTATAAATTACTATT
ATATAAACAATCTCGGGGAAAACCATTTTTTTGCCGAGAA
CGTCTTATATGTCAACATATTTTTAGATCTATAGATTTTT
AACAAGCCATTAATTTTCTCCGGATCTGTTGTTTTTAATG
ATATAAGGGAGGTATTTGGTCTATAATAACTTTTAAATGA
TAATATTTCTACTAATAAACCATCATTCTTTTGTTTTGCT
ATTTCTAAACACTCTTCAAAAGCAGTAGCTCCTAAATCTA
TACAAAAGAACAAGTTATTAATATAAAACATTTTTACTGA
AGTACACATTGCCCGATTGATGTCAGCCCCCAATGTAAAA
CAGTAGTAAATAGTCAAAAAATTGTTGTCACGAATACAGG
CCAGCCGCATCATTTCATCAATATCCATATGAATTTCTTT
ATTATATATCTCATGGAGATCAGACACATTGTTAAAAGCA
AGCCCACATATTAATCGCCAATCTTTAAAATACCTATATT
GTTGATAAAAATATTGGATGGCTTCAGTGAGGTTATATTG
TACTGCTATACTATACCATAACCTAGTTAACATTTCACTG
AATGATATTTCATCCAATATAAAGTTGATTGATATCTTCT
TTAGAAAACAACAAGTTAATACTTTCAATCCCTCTACATT
TTCATTCATAAGGGGATTGTTAGATAACAATTCGTGACAT
TGAATCATATTGTTGCTCGTTCGAATACGATGAATTTTAC
AAAAAATGTTACAAAATATGTCTAAAATATCTCTTTCACT
CAAAGCTTCCTTCGCGCCTAGCTCTCGACAAAGATCCCGG
GTGTACTCCATATTAACAGTGACTAACCCAACATTAATGT
CTGCACCCCATTCGGTAAACAGCTCTATTAGACCACGATT
GTTTTCCTGTACGGCTTTCATTAATGCAACATTTATTTCT
AAATCATCTTTAAAGCTTGCTAATTTTATTATTTGATTAT
CCTCATTCGTAGAAAGCATGATTGGAACTCCATCCCACCA
CAGACCATAACGCTCTAAAATACAATAATCATCTTTAGAC
ACATGCTGGAAGTCCAGTACTTTTTTGACAAGGACCTGCA
GAGAAGGTGGTGTAGACATATTTTTTTTTGCAAAATAGTT
TAAGTTTTAATCTTTTCAAAAATGCAGATTAGATAGTTGA
CAGATGACATCGGTACAGGAGGTAATAAATGTTATGTAGA
CCTATAAAAAGTGAGTGGCCCACAAAAATAAACAAAATAA
AAAAAATATGTTACATATTAAAATGACAATTTCTACACTG
CTTATTGCTCTTATTGTACTACTTATTATTATTTTAGTGG
TATTTTTATATCATAAGAAGCAACAACCACCAAAAAAGGT
CTGTAAAGTAGATAAAGATTGTGGTAGTGGAGAGCATTGT
GTTCGTGGAACATGTAGCTCATTGAGCTGCTTAGATGCTG
TAAAAATGGACAAACGAGATGTTAAGATGGATTCTAAGAT
TTCCTCATGCAAATTTACTCCCAATTTTTACCATTTTACG
GATACTGCCGCTGAGCAAGAATTTGGAAAAACATGGCATT
CTATAAAAATAACCCCATCTCCAGGTGAATCCCATACCTC
CCAAGAAATATGTGAAAGATATTGTTTATGGGGAACAGAT
GACTGTACAGGTTGGGAATATTTTGGTGATGAAAAGGATG
GAACATGTAATGTATATACTAATCCATATCTAGCTCTTAA
ATACACTAAAGATCACGTCTTATACTTACCCAGAAATCAT
AAATATGCGTAAATAAATACAATGAGGCTAATTGTATCCT
TTTAACATCTATAAATATTCTTTAACATCTATAATATTTT
TTAATATATGTTGAAATTTTTTATAAAAAAAAATAACTAT
TTCTTATAAATCATTTAGAAATACCCCTAATTAGAAACTT
TACTGATATGTTTATATTATTGTGCATCGATGCACGATTG
ATTTTTTTGCACTAGGACCTTCTGGAACATCAATATAATT
TCTTTCTTTAACATCCCATTGAGGCGCAAATGTTGAATAA
TTTTTATGGCAACACTCTACCATTGAATTATATTTAGTAT
CATCTAATACATCACTTATTTTATCAGGCTCATCTTTATA
GTTTTGATAATTTTTGTTATCAGCTTCTAAAGCCCCATTA
TTCTTTTTCAAAGAAGTATCCATGATGATGTTTGATAAAA
ATACTTTAAGTTTTAAAGAAAGACATTTAACATAGTTGTA
TAAATGTACTACTCACAAATAATACTTATATCATTACATA
TAAATGCCAATCTTTATTCAATGCCATGGAATATACTTCT
GATGAGTCAGTATTCTGTGAGTCAGTATTCTGTGAATCGG
TATGCTTTGAGTCAGTATTCTGTGAATCGGTACATTTATT
ATCATCAATAATTTTAGGTTGATTTTCCGATGTTTTATTA
TTGCAATGAGCCTGTTCCTCCTTGAACGGGAGAGTCTCTG
TTGAAGACATCTGTTTAGAAAGAGTATCACCCATATCTAC
TATGGTGAAAACATATTAAGTTTTCACACATCATCAAAAA
TATATTTGATCACGTCTTTGTTATTTATCAACATTATTGA
TACATCCTCAATATCTTAAATGAGTTTTCGTACAAAAAAT
AAATATGGTAATATGATCTTTATTTTGTCCAATTATCTTA
AAGTAAATAGTTTAAAGATAATTATCAACATTGCAAATAT
CATAAGCTAACATATTTTTCGGATAATAGTTTTTTAGTAA
AGTATTAATTTTTTCAGGATCAGTCTCTTTTGATAATAAG
ATAGGATTCGCTTTATAAATTTTTAAAGATAATATATCAA
CTATTACAGAATAACCGTGTCGTTCTGCTAATTCTAAACT
CTCTTCGAAGACATCAGCCCCTAAATCCATACAAAAGAAC
ATATTTTCAATTCGAAAGTTTGATACTGAGCCATACATTG
CCCGATTGATGTCGGCTCCCAATGCAAAACAATAATAAAT
AGTTAAAAAATTGTTGTCACGCATACAGGCCAGCCGCATC
ATTTTATTAATATTCATATCAATATTCATTGTGTTACATA
TCTCATGTAGGTCAAATACATTGTTGAAAGAAAGTGCACA
AATTAATCGCCACTCATTGAGATGCTCGTATTCTTGACAG
AAATATTGAATAGCTTCTTTAAGATTATATTTTACTGCGA
TGCCGTACCAATATTTAGTTAACATCTCAGTAAATGAGTC
CTCATTTACTATAAGATTTGTTGTTAAATCCTTCAACTCC
CAATAAATTATCATCCTTAATTCCACCATGTTGACATTTT
GTAAAAACGGATTATTAGAAAATAATTCATGACACAAAAT
GATATTACTACTCGTTTTATGACGCTTTGTTTCAAAGAAA
AATCGTAAAACTTCACTTGCTTCAAGACCTTCTTTGGCTC
CCAATTTTCGGCATAGGTTTCGAGTATGCTCCTTATTAAC
AGAAAGTAACGCATAATTAATATTTGCACCCCATTCAGTA
AACAACACAATTAGGTCATAATTATTTTCTTTGACCGCCA
ACACTAATGCAGTATTAAGCTTTATACCTTCTTTATAGCA
TGGCGTTTTTATTAATATTTGTTCACCATCTGTATAAAGT
GTGATAGGAGCATCGTGCCACCATAAACCGAAACGCTTTA
AAATACAATAATCATCATTAGAGACGTGCTGTGTGGCCAA
TACCCTTTTGGTAAGTGCTTGTAAAGTCGATGGCTGCATG
TTTATTTTGTTTAAAAAAAAAATCAAATTATTAAGTTAAC
ATAAAGATCAACCCGTAGGTAGTAATAGTTGCAGCCATTC
GGTAAACAATCTTATTAGATCATAATTGTTTTCCTGTACG
CTTTTATGAATGTGATATTTAATTAGTAGGCCTCAAAGAA
GGCCCTACTAATTTTATCTAAAAAAATAAACTACATAATA
TCTTGTTTCTTCATCAAATTATCATACCATTTAAAGTGTG
TAGGTTGGGAACATTCCATAATATGGGTATTAAAGTGTTT
ATATATTTTCTCATAGTAACATTTATTTAGTAGATGTGTT
GTCCAACAATCATATCTAATAAAATCATTTTCACCTATAG
GGGGATGATTCTTAAAAACCTTATTCCTACAGATGCCATT
TTGACAGTCCCAGCAAAAGTTACAATATTTTCCATGAGTA
CACCAATGTTCAAGCTCTCTTTCGGGAGGAATGCTACCAG
TTTTATGTTTTTTATCTTCTAACTCTCTGTACAGCATCAG
TTGGGAAAGCAGAAAGAAGATTACCAGGAGAACTAACAAA
TATACAATAGTCTGCAAACTACGTTTGCGAATGTAATTTA
CAACTAAAACACAACCCACAAGATAAAATCCATAGGTTAA
TAACTTTTGCCATTTTCGTATAACTGCCTCATGCCATTCA
TGGCTTAAGTGTTCTGAACATTCTGTTCGGTAAATTTTAT
GAGGCTTTATAGAAGTTATGTAATAGATACAGAAATCATT
GCGACGATAAACACTGCAATTAGCTATGTAGTCATTTTCA
AGAATGGGAGAATGGTTTTTAAAAGCCTTGTTCCTACAAA
TACCATCTTGACAGTCCCAACAGAAACTACAATGGTTTGC
ATAAGTGCACCAGTATCCAAGCTCCTTTTCTAGCGGGGTT
TCTGTTCGTTCCAGGGGCTCTAGCTCATATGCATAAAGAA
GAGTTGGAATGAATAGTAGGGTGATTATTTGCAGACCAAG
CATGACTGTTTGTTCACAACTGGCTGCTTGTGAACAAGTG
GCTGCTCGTCAGCAAATAGCTGTTTATCAGCAAGTGCTGC
TTGTGGGTAAGCCAATAAACCGGCCATACCCTTAAAAGGA
GAATTCAGTTTGATAAAAAAAATAACTAGTTTCCTAGCAA
TCCGGTTAAGCATTTAGTAAATGAATGGCATCACACGTCT
GCATCATGCATTCTACTTGGAAAATGGGCCCATCTCTTAC
ATATTTACACTGACGGTGAATCATACAGTGTTCCATGGGA
TAACTATGCTCCTGTACAGAAGGCATATTTTTTAGAACTT
TATTCTTGCAAAAGCCATCCTGACAAGCCCAGCAAAACCG
ACAATTTTTCACATATTGACACCAGCATCTAAGCTCCTCT
TCTAGGGGATTGTCGGTCGAAAAATCCTGTAGATTAGCTA
GACTAGCTAAACTAGTTAGACTAGCTAGACCAACTAGCAC
CAGGCCGAGGTAACTAAAGAACCCCATTGTAGTGTTATAT
TACGGAAAAACATGTTAAATTTTGGACAAAAAAAGACCTT
TTTATAGATCTGGAAAAAAAATCACAGATCTCATTAAAAA
GCCTCACAGATCCTCTCTTTCATAAATTTTCATTCCCAAT
CGATGAGGTCTGTTATGAGGAACTGGATTAGAACAATCCA
TAGTATGATAATGTTTTGCATTCCCTTCTTCATACATACA
TTGATCATACCAACGGGAAACTGCACATGTTGTCAAGTAG
CTGTTCTCAATAATCCATGGCATACTCTCATTCACCTTAT
TCTTGCAAATACCATGTTCACAATCCCAGCAAAACCTGCA
GCTTTCCATGTAGGTACACCAGAATCCAAGTTCTTCCTCT
GGAGGATTCTCTGTTGAATAGAGATGTCCAGCATTCTTTG
CTGGTAGTCCAAAGACTTGATTGGCCAGCAGGCCAAGAAT
TCCCAAGAAGATCACCAACATTGCTACGGCTGGCTAAACA
ACGAGCTAGATAGCTGCTGAACAGCTGCTAGATAGCTGCT
GAATAGCTGCTAATTAGCAAACCAAGTGACTCGCCCTCTC
TACTCTTCATAAGAGAATTTAAGATTGGGTCTAGCATTTT
TCCCATGTTTTACAGGGAAAAGATATTTTTAGTCTATGAA
CGCACATGGTTCCGCATATTTAGAAAAAATAAAACATTAT
TTTCTTTCCTCTTTCTTCCAACTAGCAGCAAGCCAAGGTA
ACTAAAGAACCTCATTGTAGTGTTATATTACGGAAAAAAA
CATGTTAAATTTCGGTCAAAAAAGCCTTTTTTTATAGTTC
TGAAAAAAAAAATATCACAGATCTCATTAAAAAGCCTCAC
AGATCTTCCTTTTTATAAATTTTCATTCTCAATCGGTGAG
GACGATTGTGAGGCACTGGATCAGAACAATCCATAACATG
GTAATGCCCATTTCCTTCATCATATGTACATTGGTTATAC
CAGCGAGAAACCTCACATGATGTCAAATAACTGTTCTCAA
TAATCGTTGGCATGCTCTCATTCACCTTGTTCTTGCAAAG
TCCATGTGTACATTCCCAACAAAACTTGCAGCTTTCCATG
TAAGTGCACCAATATTTAAGTTCTTCTTCTGGAGGATTAT
CTGTTGAACGAAGATGCCCTCCTGCCTGAGTAGGTAGTCC
TAAGACCTGGTTGGCCAGCAGGCCAAGAATTCCCAAGAAG
ATCACCAACATTGCTACGGCTGGCTGAACAGCTGGCTAGA
TAGCTGCTGAATAGCTGCTGAAATAGCTGCTGAATAGCAA
ACCAAGTGATTCGCCCTCTCTACTTTTCATAAGATAGTTT
AGAATTCGGTCCAACGTTTTTCCAATGTTTTATAGGAAAA
AGATATTTTTAGCTATGAATGCAATTCACATATCCTACAT
TCAGAAAAAAAATCAAACCATTTTATTGAATTTTGGCTGG
AACAAATTTGCTGATATTCTAGAGTTCATCTTTTTTCCAC
TCCTTCCTGAAGTATTTGTAGGGATTCCAAGACTGTGGCT
GAGAACAATTCATTGTATGATAGATACCCTTATTTAAATC
ATACATACATTTATCCATCCAGCGGGAAACTGAACATGGT
CGCACAAACTCATTTTTATAAATGACTGACCCATCTATTT
TGTTTATGCAATTGCCATCTTGGCAGTCCCAGCAAAACTG
GCAACTTTCCATGTAGGCACACCAGTATTCGAGTTCTTCC
TCTGGAGGATCCTCTGTTGGACGAAGTTGTCCAGTTGGTT
GATTAGATGGTAGCCCTAAGACCTGGCTGGCCATAAGGCC
AAGAATTCCCAAAAAGATCACCAACATTGCTATGGCTGGC
TGAACGGCTGCTGAACAGCTGGCTAAATAGCTGGCTAAAT
AGCTGACTGAATAGCTGCTGATTAGCAAACCAAGCAATCC
ACTCTCTGTTTTTCATAAGATCATTTAAGATTCGGTCTGA
CATTTTTCCAATAGTTTGCTGAGAAAAAATTTTTAATCTT
ATCGATTTACCACTTTATTGTTACACGCTCGGGGAAAAAA
ACAAACCTGAATCAAATCTTTCAATATCTGGATCTAATTG
AGAAACTAGAATTCATCTTTTTTCAAATCCTTTCTGAAAT
GTTCATTCTTTTTCCACTCCTTCCTTGCAATTTTATAAGG
ATTCCAGGGCTTTGGGTCAGAACAGTTCATGGTATAGTAA
ATGTGCTCCTCCACATCATATCTACACTGGTCACCCCAGC
GGGAAACTTCACAATATTTTATATAGCTGTTCTCAACAAT
ACTTGTGGAGTTGTTCCCCCAGATCCTGCTAGTACAGACC
CCATCTTCACAATCCCAGCAGAACCGACAGCTTTCCACAT
AAGTGCACCAGTATCCAAGTTCATTCTCTGGAGGATCAAA
TGTTAGAGGAAGATGTCCACCTACCCGAGTAGAAGTGGAG
GATGAAACCAAGTTGCTACTGGCCAGCAGGCCAATAACTC
CCAGGATAATCACCAGCATTGTGCTCAACCAGCAACTGAC
TAGCAATAGCTAGCAATAGCTAGAAATGACTAGCAATGGC
TAGAAATAGCTAGCAATCAGTAGTGGCTAACACTCTACTC
TTTATAAGAAAATTTAAAATTCGATCAGATTTTTTTAGGA
TTGAAAATGAGCAAAATACTTGTATTCTTTTCTTAGCTAG
AAAAAATAAGCTAGTTTAAAATAGGATTTTCCTTACATAT
CAGTTTAATTTTTGGCAAAGGTATAGGTAAAATACTTGTA
CCTAGCCAGAAAAAATAAACCTACGGCGACTTATACACCA
TACGTTTATTTAATAATTTTTAAACTCTGTGATAAGACTG
GAATCTTAGACAGGCTTGATGTGGAGAACAACATGGAATA
CAAGAATGCCTGTTACAGAAATGAGTTCTCTCAAACTGAG
GATGGTCATACTCACATCCATGAAATCCTGGTCTAGGAGA
TTCATTTGATGCATGATGGCCGCACCCACATTTATGAGGC
ACTGAAGAAGAACCAGGTTTAATCCCGATCTGAAAGCTAC
TATATAGTATAATGGCAACCCATATCAGGATTAAAGCAAT
CAAAATTCCCTCCTCAAGAAGCATGATGGGCTTAAATCTC
AGGCTGCCTTAAATCAAGCCGCCTTAAACCTAGGCCTTCA
CTATCTTTAATGAAGGAGTTTAAATTTTGATCCCTTTTTC
AAAGCCCATGTAGAAGAAAAAATAAAGGTTATAACAATTC
TGGTTCATAGGTCATCTCTTACATAAATCTTCATGTATTC
AATGTGTGGATAAGTATGGTATGTTGGATTTGCACAGTCC
ATTTCATGATCTATATGGCCTCTGGGTCCTTCATAATACC
TACATATACCATTCCAGCGGGAAACGGTGCAATTTATAAT
CCAGTCATTTTGGTGAATCACAGGCCAATCTGCTTGAATT
CTGTTTCGGCAGATTCCGTGTATACATTCCCAGCAAAAAT
CACATTGGTTTGCGTAGGTGCACCAATAAACTAACTCATT
TTGGGGAGGATTACGGGTTGGCAGTAGGTCTTCTAATTTA
CGTATAGGAGCAGCCTGAAGGATAACGACCCCCAGTAGTA
CTAGAATCAGCACCTTCATCGTGGCCACGATACTAGTAGA
CCTCTAAGTTAAAGAAAGGGATCTAAAATTTAAAGCCGTT
TAATCATTACTCATCATTATATTTTTTACAAGAGGGTTAT
ATATTAAAAATCATTGTTTTTAAGAAGAAATAATTTTATA
AAAAAATTAATATATTTTGTAATAAACTTTATTTCTAATG
ACTTTAAATAAGGAATGTATCCTTAGTTAGTCGAGGAAGA
TGGTTAGATTATTTTATAATCCGATAAAATACTTATTTTA
TCGTAGATCTTGTAAAAAAAGATTACGAAAGGCTTTAAAA
AAGCTAAATTTTTATCATCCTCCAAAAGAATGTTGTCAAA
TATATCGTTTGCTAGAAAATGCTCCAGGGGGAACTTACTT
TATTACAGAAAATATGACCAATGAGTTAATAATGATCGCC
AAGGATCCGGTAGACAAAAAAATTAAAAGCGTTAAATTGT
ATCTTACTGGTAATTATATTAAGATTAATCAGCACTATTA
TATTAATATTTATATGTATCTTATGAGATATAACCAAATA
TATAAATATCCTTTAATTTGTTTTAGTAAATATTCAAAAA
TATTATAACTCCCGAGTAAATTATGTTAGATTTTCTTATA
TAATAATTACAGGTTATATTCGTGATAAGATTGCTATTTT
TAATACGTTATTTAATGTTACCAATTGCAGCAGAGCAAAA
AAACAAATGTATGGTTACAAATCATCTTGATTGATTACAT
GTCGTTTTAACTCTATGAACCATTCTAAATCTTTGGGTTG
TGAACAATTCATGTTATGTTGATAGTGTATCCTGAAATGG
GCCTCGTACATACACCGGTCATGCCACCGGGAAACTGTAC
AATTAACAATATAATCATTTTGAGTAATAATAGGGTGGTC
ACTAAACACTTTATTTTTGCACATTCCATCTTTACAAGTC
CAGCAGAAGTCACAGTGTTTTGCATAGGTGCACCAGAACT
TGAGATCCTCTTTAGGAGGCCTACGCATTTGCATCGGATT
ATCTGTGGAAAGAGGCAGGTTCATTATGATATTAGTCATC
AATATTCCCAAAAGAAGATAGATTCCAAGGAAGATGAGCA
GTCTTGTAGCGGCTTGCATTCGCATTCGTGAGTATTGTTT
GCGAATGTAGACCATGAGGGCAATGGTAGCTACCATACAA
AGACAAGTATGTTTTATATTCTCAACATCAATGATTCTAT
CCTCCTTTACTTGCATTAACTCATCAAACCAATCATAATA
TGTGGGATTTGTACAGCTCATGATGTGAAAGCGTCTTATC
TTAGAGTCTGTAAAGTAGCTACATTTTTCACCATAGCGGG
AAACCCTACATATCTGTATGTAATCATTTTTTTTGATGAG
AGGATGTTTTTCAAAAACCTTATTTTTGCAAACCCCGTGT
CGACAGTTCCAGCAGAAGTCACAAGATCTTGCATAGGTGC
ACCAATACTCAAGCTCTCTTTTTGGGGGTCTCCGGGTCAT
TGGTAACTCTCCCGTCCCTGGAAAGGGTTGGTTTTGAATG
ACCCGCTGCATTTCCAGCAGTACCAAAAGGAACACAATCA
CCTTCATGGCTGCAACTTATAGGTTGCAACTTATAGGTTG
CGACTTATAGATTGCGACTTATAGATTGCAACTTATAGGG
CTGCAATGTATAGGTTGCGACTTATAAATCGCGACTCAAA
AGGTATGGAAACCTTATCCTCAATACAGAGTTTAAATTTT
AATCCTGGTAATGTATCTGTTTATGAAAAAAAAATTTTTT
ACTCATGTATGAATTCTTATACGGTGTTGCGGGCTCAATA
AAAATGTTGTTACCACAAAAAAAAATAAATGCCAGATTTT
TTAAGACAGATCTATGAATGACTAAATCCTTCATAAGCTG
TAGGCTGAGAACAATCCATATAATGTATATACGGTGTTTT
GGGTTTAATAAAATACATACAACGGTCAAAATAGCGAGCA
ATACTACATTGACTAATATAATCATTTTGTTTAATAAAAG
GCATATCATCCCAAACTTTATTTTTACAAATGCCATGCCT
ACATTCCCAGCAGAAATGACAATGTTTTCCATACGTGCAC
CAGTATTCAAGCTCTCTTACGGGAGGTGTATAAGTCCTTG
GTAAATTTTGTTTCATATAAAAGATGGAAAGGGGACGGTT
TAAACCCGGTTGAGATAGCCAAATCAAAATACTTAAAAGA
GCAAGTAGTTTCATAGTGGTATTTAGGTGTAAATTTTTAT
GGTACGCAAATACAATGTAACCTACAAATGCAATACTAAA
TACAAGGTAAAAACAGCAATGCCTTATAATGATTGGCCAA
TAATCACCCCCCCCCCATTTTTCCATGAATATTTCATTTC
CTGTATAAGGTCTAGGTAGTGAACATTCCATGTTATGATG
ATTAGGCATTTTAACCGATATTTCATAAAAACACCACTGG
TGTATAGAATCGCGAGTAACTCTACAGTTTACAATCGAAT
TTATCGAAATAGACTCATTTGTTATCTTATTTTTACAAAT
GTCATTTTGGCAATCCCAGCAGAAGTCACAATTCTTTACA
TACGTACACCAATATGCAAGCTCTTCCTTAGGAGGATGCT
GGGTTGCTGATAAGTCTGGCAATTCATGTGTAAGAATGAG
GACTGAGTAGCCCAACAAAAGTCCTAGAAGGACCTTCATG
TTGCGTTTAAATGACGCGTCCAAATGACACCTGTCATTTT
AAAAAAAAATTAAATTTTGTTTCCACAAAAAAAAATCCAA
CATGTATATTTTTTTAATACATATAATTATTGGAACCTTA
TAAGGTATAAGCCGAGAACACTATATTTTGTATAGATGAT
GTATCTATATTCAAACTCTCTTATAAGTACTTGGTACATG
TAGGAAATGATCAATTATTCAAGATTGGCTGAGATAACCA
AACCAAAATACTCAAAAGAATAAGTAGTTTTATAGTTGTA
CGCAGTCGTAGGTTTTTGCAGATCGCAAATGCAACGCAAC
CAGCAAATGCAAAGCTAAATACAAGGTAAAAACAACACTG
TTTTATAATGATTGGCCAATACTCATCCCTCCATTTTTCC
ATAAACATTTCATGTTCATAAAGTCTAGGATATGAACATT
CCATGCTATGATGATTAGGTATTTTAACTGATATATCATA
AAAACAGGACTGGGAATCGCGAGTAACTCTACAGTTTACA
ATCGAAGTTATCGAAATAGACTCATTTATTACCTTATTTA
TACAAGTGTCATTTTGGCAATCCCAGCAGAAGTCACAAGA
TTTTGCATAAGTGCACCAGTACGCAAGCTCTTCCTTAGGA
GGATGCTGGGTTGTCGGTGATTGATATGTAAGAATGAGGA
TGATTGAAAAACCTAGTAAAAGTCCTAGAAAAACCTTCAT
GTTGCAGTATGTAATATACACATACCACAGATGTTATTTA
AAAAAAAATATTTAAATTTTGCCGTATGTGTATATTACAT
ACTGCAAAAATGTTCTTATATTAACTAAAATATATGGGCA
GAGTACAATTCATGTAATGAATATACGGTAATTTAGGCTC
AATAAAATACATACAGCGATCAATAAAACGGGTAATACTA
CATTTACTGATGTAATCATTTTGAACAATAAGAGGCATGT
TATCCAAAACCTTATTTTTACAAATACCATTCTTACATGT
CCAGCAGAAATCACAGTGTTTTCCATATGTACACCAATAT
TCAAGTTCTCTCATGGGAGGTGTATAGGTCCTTGGTAAAA
TTTGTTTCGTATAAAAGATGGAAAGGGGTCGGTTTAAAAC
TGGTTGGGCTAACCAAACCAAAATACTTAAAAGAGCGAAT
ACTTTCATGGTTGTACTCAGACGCAGATTCTTACAAAGCG
CACATAGAAAGCAGCCTGTATATGCAATGCCAATGATGAA
ATAGAAGCAGTATTGCTTTATAGATAATTGTTGATGGTCA
CCCCCCCCCCCATGGTTTCATGAATATTTCATTTCCTGTA
TAAGGTCTAGGATGTGAACATTCCATGTTAAAGTGATTAG
GCATTTTAGATGAAATTTCATATAAACAGGATTGAGTCTT
GGAATCACGGAAAACTCTACAGTTTACAATAGAATGGTTG
GAGTTAATGAAACGAGATCCCGTTATCTTATTTTTGCAAA
TACCATCTTGACAGTCCCAACAGAAGTCGCATTGTGGTAC
ATACGTACACCAATATGAAAGCTCACTCTTGGGAGGATGC
TGGGTTCTTGGTAAGTCCGGTAATTCATATGCGTGAATGA
GGACTGAGTAGCCCAATAGAAGCCCCAGAAGAACCTTCAT
GTTGCGTCTAAAGGCCGCGTCTAAAAGCCGCGTCTAAATG
ACACCTGCACTTACAAAAAAGATTTAAATTTTGAAGATAC
GCAAAAAAATCACCTTAAACTTCCTATATCCTTTATATTA
TTTCTTAGATATGCTGACGTCATACAATGTATTAAAATTA
TATACCCAAACATCTTTGTATATAGACTAATCATCGTTGT
ATATGGATTTTAGATGTTTGCTTGTTGTATCAACCTAACT
GCCAGCTCAGAAAATGGGTAAAAATTTTCTGTATTTTCAT
GAGTTAAAATCATTTTACGCACATCGGTAGGATCTAATAT
TTTATTTTGAAGAACCGAATGTGGGCTTAAAATTCTTTTC
TTCCTAGAAAAAAGGAGAATCATAATATTGCTATTTTTTT
GTTTAATGGTATCTTGTATCTTTTTTATATAAGGATTGGC
TCCCAAACCTATACAAAAATATACATTCGATAAATAACCC
CATTCTATATATAAACTTATTCCCCTACCAGTTTCTCTGT
TTATTTCCTTATTTGTTTCATCAAAACGTAGCAATATATC
TAAAGCATTATCTATATCTGCACCTAAAGCAAAACAATAA
TATATACCTAATTTATTCCAGGGATGTATACAGGCAAACG
ACATCATATGATTTGGATCTAAACGTATATTTTCCTGAAA
ATACGCATGGTGGATTTCATCAACATTCCCCAAGTATATA
GCCGTTTTTAAACGCCAATCATCTAGGTGAGGAAATTTTT
TACTAAGATAACGGATAGGTTTTATAAGATTAAAATCTAT
GGCGAACTTATACCAAAATTTTAATACAAGTGTATTTCTT
GTCATTTCTTCTTTTTCGTCTAAATTTAAGATAAAACGAT
TGTACATAAAATCTATTAACATATGAAAATCATGGCTATC
AAAGCTGTCGAGAATTAAAATATTATCATAATAAATATCA
ATCGCCAGTAAAACCTTTTTTTGTTTGACTAGATAAACAA
ACATATTATATAATCCTTCATCTAAAAATTTTGGATCGGC
TCCTAGTTGGATACACAGGTCTTTCATCTTTTTCGTCTTG
GCACACACGATGCCAAAATTAATTTCGGCGCCCCATAAAA
CAAATAACTTGATTAGATCAGTCTGGTTTTCCTTCACAGC
TTTTACTAAGGCTCTGTCAAGCTCATAGCTGTCGACATCA
GAACATAACATAGAGCCACCGGTTACCATTTTACATTGTT
TACAAAAACCTATAGGTCCGTTTTCCCACCACAGTCCAAG
CTGTTGTAAAATAAAACTATCATCTTCATGATAATTTGAA
AAAGCCTTGTTTTCTATCAAGACTTTTTTTGTAAGAACCT
GTAAAGAATTCATCGTATCTTATGAATAACAGAAGTAAAC
GTAATCAATTATAAAAGTGACTTTTTTGAGAAATGCTTGA
AAGTGATAATGTGCACATTATACGAAGAAACACATACAGT
GGTTCCATGATCAAAATTTAATGTTCTATGTAAAAGGTAC
AGACGTTACCTGTTTGGGTTACATTGTTTATTTTAAACTT
TAATTAACCGTTTGAGTTAGCGATGTTTGAACTATCTTCC
ATGCTCATCCAAGGGGGGGGGTCCTCATAGCTCTGATACT
ATTATGGATTGTTGAATATAATGAAAACTTCATAGACGCC
TATACATGTGAATTTAATAATACTCTATAAGTCTTTATAA
ACTTTGTTCAAAATTTAATTTCTTATAGAAAGAGTACAAC
ATCGCTTACTTAAGCTTCATAATGTTTAATTCATTACTTT
CTACAATTACTGGGGGGGGTCTCTCATAGTTTTAGTATTG
CTATGGTTTGCTAATTATTATGTAGAATTTATAGAAGCAG
ATGTGTATTATGGTAATTGTACTCTATAAGTTTGTAAAAA
TTTCAGTATATTTTTTTTATAAATAGAACGGAAATGATAT
AAAAATAATTTAATATTGCAAAAAAAAATATTCATAATAT
TGGCATAAATATATAATAACATGTGTAATTTATAAAATGA
CTCCTCCAAATAATTATTAGTTGAGGTACTAACCTATTTA
TAATATGCCATGATAGACATGTATATCCATAAAACAAAAT
TATTTTAAATGTATTCATGAATACATGTATTCATAGATAC
ATGGACACATCATAACATGTTTACCGCACATTGTCTCTCA
GCGAAGAAAATGAATGAAACGTTTCCGTATATTGATAGGT
TGAAATTATTTTACGCACTTCACTAGGTTCTAATATTTTC
TTATGAAGTATTGAATGGGGGCTTAAAAGTCCTTTCTTAA
AAAGTAGTTTCATTATATCATACTTTTCTTCTCTAAGAAG
AATTTCTTGTATTTTTTTTGTATAAGGATTGGCACCCAAA
CTTATACAAAAATGTACATTACTCCAAATACCATAATTTG
AAAAGAAAGGTCTATTTAGTTCATGATTAATGAAACGTAT
CAACGCCTCTAAGGCAGTATTGATATTTGCCCCTAAGGCA
AAACAATAGTATATACCTAATTTATTCTGAGGATACATAC
AAGCAAGCGACATCATGTGATTTGGATCTAAACGTATATT
TTCCTGAAAATATGCATGATGGATTTCATCAACATTCCCT
AAGTATACAGCCGTTTTTAAACGCCAATCATCTAGGTGAG
GAAATTTCTTACCAAGAAAACGAATAGGTTTTACAAGATT
AAACTCTATGGCAAACTTATACCAAAATTTTAATACAAGT
GTATTTTTTGTTATTTTTTCTTTTTCATCTAAATTTAAGA
TAAAACCATTGTAAATAAAGTCTATCAACACGTAAAAATC
ATGGCTATCAAAACTGTCGAGAATCGAAATATTATCATAA
TAAATATCTATAGCTAATAAGACCTTTTGTTGTTTAATTA
GATCAACAAACATATTATACAACCCTACATCTAAAAATTT
TGGATCAGCTCCTAGTTGAATACATAGAACTTTCGTCCTT
TCCGTCTTGGCACACACGATGCCAAAATTAATTTCGGCGC
CCCATAAAACAAATAACTTGATTAGATCAGTTTGGTTTTC
CTTCACAGCTTTTACTAAGGCTCTGTCAAGCTCATAGCTG
TCGACATCAGAACATGACATAGAGCCACCGGTTACCATTT
TACATTGTTTACAAAAACCTATGGGTCCGTTTTCCCACCA
CAGTCCAAGCTGCTGTAAAATGAAACTATCATCTTCATGA
TAATTTGAAAAAGCCTTGTTTTCTATCAAGACTTTTTTTG
TAAGAACCTGTAAAGAGTTCATCGTATCTTATGAATAACA
GAAGTAAACGTAATCAATTATAAAAGTGACTTTTTTGAGA
AATACTTGAAAGTGATAATGTGCACATTATACGAAGAAAC
ACATGCAGTGGTGTCCATAATCAAAATTTAATGTTCTATG
TAAAAGGTACAGACGTTACCTGTTTGGGTTACATTGTTTA
TTTTAAACTTTAATTAACCGTTTAAGTTAGCGATGTCTGA
ACTATCTTCCATACTCATCCAAGGGGGGGGGGTCCTCATA
GCTCTGATACTATTATGGATTGTTGAATATAATGAAAACT
TCATAGATGCCCGTATAGATAATAATAATTGTACTGTTTA
ATGTGAGATATAAGTTTATAAAAACTTTTTGATCAAAATT
TAATTTCTTATAAAAAGAGTACAGACGTCGCTTGTTTAAG
CTTCATCATGTTTCATTCATTACTTTCTACAATTACTGGG
GGGGGGGTCCCTCATAGCTTTAGTATTGCTATGGTTTGCT
AATTATTATGTAGAATTTATAGAAGCATCAAGAAATAATA
TTACTTGTGCTCTATAAGTTTATAAAAAATTTCAGTATAT
TTTTTTTATGAATAGAACGGAAATGATACAAAAATAATTT
AATATTGCAAAAAAAATTCATAATGTTGACATGAATATAT
AATAACGTGTATTTTATAAACTGACTCCTTCAACTAATTA
TTAGATGAGGTACCAACCTATTTATGATATGCCGATGATA
GACATTGTATACCATAAAACAAAATTATTTTAAATGTATT
CATAGATACATGTATTCATGTATACATGGACACATCATAA
CATGTTTACCGCAAATTGTCTCTCAGCGAAGAAAATGAAT
GAAACGTTTCCGTATATTCATAGGTTGAAATTATTTTACG
CACCTCACTAGGTTCTAATATTTTCTTATGAAGTATTGAA
TGGGGGCCTAAAAATCCTTTCTTAAAAAGTAGTTTCATTA
TAACATTCTTTTCTTCTCTAAGAAGAGTTTCTTGTATTTT
TTTTGTATCAGGGTTGGCTCCCAAACTTATACAAAAATGT
ATATTACTCCAAATACCATAATTTGAAAAGAAAGTTATTT
CCCTATATACTTCATGATTAATGAAACGTATCAACGTCTC
TAAGGCAGTATTGATATTTGCCCCTAAGGCGAAACAATAG
TATATACCTAATTTATTCTGAGGGTACATACAAGCAAGCG
ACATCATGTGATTTGGTTCTAAACGTATATTTTCCTGAAA
ATATGCATGGTGGATTTCATCAACATTCCCTAAGTATACA
GCCGTTTTTAAACGCCAATCATCTAGGTGAGGAAATTTCT
TACTAAGAAAACGAATAGGTTTTATAAGATTAAACTCTAT
GGCCAACTTATACCAAAATTTTAATACAAGTGTATTTCTT
GTCATTTTTTCTTTTTCATCTAAATTTAAGATATAACCAT
TGTAAATAAAGTTTATCAACGCGTGAAAATCATGGCTACC
AAAACTGTCGAGAATCAAAATATTATCATAATAAATATCT
ATAGCTAATAAGACCTTTTGTTGCCTAACTAGATTAACAA
ACATATTATATAGCTTTTTATTATCTAAAAATTCTGGATT
GGCTCCTAGTTGAATACACAGAACTTTCGTCCTTTCCGTC
TTGGCACACATAATGCCATAATTAATATCGGCGTTCCATA
AAACAAATAACTTGATTAGATCAGTCTGGTTTTCCTTCAC
AGCTTTTACTAAGGCTCTGTCAAGCTCATAGCTGTCGACA
TCAGAACATGACATAGATCCGCTGATTACCATTTTACATT
GTTTACAAAAACCTATGGGTCCGTTTTCCCACCACAGTCC
AAGCTGCTGTAAAATAAAACTATCATCTTCATGATAATTT
GAAAAAGCCTTGTTTTCTATCAAGACTTTTTTTGTAAGAA
CCTGTAAAGAATTCATCCTAGTATCGTGGATGAAAGCAGT
AAATCTAATCAATTATAAAATTGACTTATTGAAAAGATAT
ATTAAATGAGTGAAATTGATGTTTGCGATGATGTGCATGA
TCATACGAAGAAACACGTTCACTGGTGTCCATGATCAAAA
TTTAATGTTCTATGTAAAAAGTACAGACGTTAACCCTTTA
AACATTTGTTTAAACATTAGTTTAAACTAAAGGTTAAACC
TAGTTAACAATGTTTGACATTTCTTCCATTCTTATACGGG
GGGGGGGTCCTAATAATTTTAATACTGTTGTTGTGGATTG
TTGATGAAAACTTTATAGATGCTAAAGCAATGAGTTATAA
TAATCGTACTGTTTAATGTGAACTATAAGTTTATAAAACG
TTTTCATCAAAATTTAATTTTTTTTATAAAAAGTACAAGA
ATTAATCATTTAGTTTAAACTAAAGTTTACACTTTAGATT
GGTTATTTGAGTTAATGATGTTTAATTCATTACTTTCTAC
AATTACTGGGGGGGGGGGGTCTTTAATAACTTTAGTATTA
TTATGGCTTGCTAATTATTATGTAGAATTCATAGAAGCAA
AAATAGATAGTACACCTGTTGCGGTATAACTTTGATCAAA
ATTTAATTTCATATAAAAAAATACACATCACTCGCTTAAG
TTTCATGATGTTTAATTCATTACTTCCTAGAATTACTGGG
GGGGGTCTTTAATAACTTTAATACTGTTATGGTTTGCTAA
CTATTATGTAGAATTTATAGAAGCAGATATATTTAAATAT
ACTAATGCCACATTGTAGATCATGAAATACTTACTAAACT
AATTTCAGTATATTTTTTTTTGTTACTATACGTCAAATTA
CAAAAATGATTTAAAAATTGCAAAAAAAGAAAGAATCACA
ATGCTATTATTATACACTGTGATGATATTGACATGTATCA
TTTATAAACTGGTTCCAGATAATAAATATTGGCCAATACA
TATGTTTTTCTTTATTATGATTTACATAGTATATATGTAT
GAAAAGTTAGATATACATGAAAAATCTCAATTCTGGAATT
ATACAATGGCACGCTTATCTGGACACCCCGTACCGACAAT
AATATGTAATTGTTAATTTTTACAAAAAAAACACAATATG
AAGTGTCTTTTTTTTTGATGTAAAATAACTCGGTACATTT
TTTAAAATAAGGTTTTAACGTACAACCAATTGTCTTATTT
TATTATTTAAAAAAATGTAACTCACAAGTATTCTCTACTT
TTCCAAAAAAAAATAAATGTAATCAGTCTTATCATTTAGG
ACGCATATTTCTTTTTTTAGCATCTATGATTTTGGTTGTT
AAATAGAATATGATGCCACTAAACAATGAATGATCATCAT
ATTCTATTTAACAATCACCTAAATAAATGAACATCTTTTT
TATCTTAACTGATCACCAAAAGTTATTTTGCGAAAAGGCA
TACATATGAGCAATATCAGACCTACAATGAATGTTTCCAT
AATATCCCTTTATCGCAATAATTTTATTTTTGCATTCTAA
TATCTCATCGTCTGTGCTACTATATGTTTCCGTAACTGTT
TCATCATCAAACATAAATCCTATTAAATAGGCAAAAGGTT
TTATTCCCGGATATATTTTTACCATTTTCCTGAGAGCCGT
GTAAAGCTTGTAATAAATGGCCAGAAATATGCAATAAAGT
GTGGAAAGAGAGTAATTTTTGGCATAAAAGATTTTGAAGG
TTTGATGAATGGCTAAATCACAGATAATATAAGATACGAT
ATTAAAGCGCACCTGCTCACGCAGATTTGCTGAAACATTC
GTAGAAAGATTCAACAGATAAAAGGTTATTAATAGTTGCT
CATCATTCTCTTTATACGACATCGTAAGACGCTCTAAGAT
TTTATGACTAGGCACCTCTGCCACATGTTGAAGATTTAAA
GCCTGTTCTTCTTCCGTGTTACGGCAAAAGAGCCGCGCGT
ATTCAGGTGAAGCTCCCCAGGATAATAACGTCCTTGCTAC
GGCTAAATTTTTTTTGACGATGACTTTCATGAGAAATAGG
TCCTTATTTTTGCATTGATCACTATGCAAATTTGTATAGT
TGACGCCGTTGCATTGGGTACATTGATATAATGTTTTGCA
ATTCCAGCGTAGCCCTAAATGGTATAAAAGAACTGTATTT
TCTAGATGAGCATGCTGATTAACGATGTTTTTGAGACAAC
ATGTAGCTAAGGACGCCATAGTGTCCCCCAATTTGTTAGA
TAAGAGTCTTTACTAAAAAATATGTTTTTTAGTTTTAACA
TTCGAGATTGTATTATTTGGAATGTTTCCATACATCAATA
GTAAACTTGTTTAGATAACATCATCAAAGAAATCTATAAA
AACAAGACTGAAGAGGTTATATAAGAAAAAATATGATGCA
GTAGTATTCATGTTAAATTTTAATTTATCTTATAAAGAGT
ACAGATTTAATCAGTTGGTTTAACTAAATAGTTAACTAAA
TAGTTAAACTATTTAGTTTAATTATTTAGTCAAGCTACTT
GGTTAGCAATGTTTGAGCTTTCTTCCATACTTATCCGGGG
GGGGGTCTTCATATCTCTAATACTATTGTGGATTGTTGAA
CATAATGTAGACTTTATAAATGCTTATAGGTATGATTGTA
CTAACAATGGTACTACTAATTGTACTGAGTTATAACTGAT
CAAAATTTAATTTTTATAAAAGGTACAGAGTGGGTTTTAT
TAAACGTAGCTTATTAAGTCTCATCATGTTAAAATCTTTA
CTTTCTTTAATTATTTGTGTGGTTTTATTAACCTTTTCCA
TATTATGGCTTACCACGTATCATGTAGAATTTATAGAGGC
ACTGGAGGATTTTTACGACTAAAATATAATTTCAGTCCAT
GTTCTATTTGTAAAATATTCTTTTCTAAAATAAGCCATAT
TTTAAATCATTAAAAAAAATGATACTAACGACGTAATAAT
GTTTCTTTTTTTTCTATAAAGAAAAATAAAAACTTATAAA
TGAAAATATAAATAGTAAAACTCTTATAGAGTCTTATGAG
TGAACAACATCATAATGTTACTCAACGAATGGTCTACTAA
AAGATATTTCGTGTGCATTATTGTTTTAATCAGTATGATT
ACTTTATACGAAGCCGCTATTAAAACGCTTATCACACACC
GAAAACAAATTTTAAAACACCCTGATAGCCGTGAAATTCT
ACTAGCTTTGGGATTGTACTGGAATAAAACTCATATTCTT
CTTAAGTGCCACGAATGTGGAAAAATAAGTCTTACCGGAA
AACACAGTACAAAATGTATTAATATTAATTGTCTGCTTAT
TCTTGCCATAAAAAAAAAGAATAAGCGTATGGTTGATACC
TTGATAGGCATGGGTGCGGATGTAACATATATACATTTTT
TAAAGAATAAGACAAAACTGTCATACAACCAGCTGTCTGC
TCTTAAAAGCAACTCGCAGATTTCGTTGAAGGAGTTTCGT
GCTATATGCTACATTTTATATAGCCGTCTTCCCAAAAAAA
TTAAACAAGGGATACGACTGTGTAAAACAATGGCGGGACT
ATGCGGGGAACTTTTATGTGCATTTTTTGCTCCGTAAGTG
ATAATACGTATATAAAACAAACAGATATACTATCAAAATA
TCATCTATGTACATAACATCCGGGGCATTATTTTTTTTTA
TACCCTTAAATATAAAAATATTGGGTTTCTTCACTAAACT
TTAAAGGTAAAAATTTTTCTTTGTTTTCCACCATCATGTA
TGGGTTTAGACCAGCCCAGGGATTGTTTATTTGAATATTT
GCTAAATAGGAGCACAATGCCATGATCATGAATCTTTCAT
AATAGTAAGCTCTTTTATACAGCTCCAAAGATGCCGTACC
TCCGAGGGTGTAGCAGCAAATAAACGTCCGCACTTTCCCA
TGGGTCGCGGCCCACTCCATTCCGTAGTTCAGCATCCTTT
TCTGTATTTTTTTATTCTCTTTATAAAAAAAGCTTTTCAT
CCATTCCACGTTCTCATAAAAACATGCGCTTAAAAAGAGC
ACTAGGTTTAGTGTCGTCTTATGATAAAATCTAGGAACAA
ATGTTTTAATTATTTTGTTCAACGCCTGATGCATACTATG
TTTTACCGCCATAAAAATACAAAACCAATACCAACTTCTT
TTATAAGACGTTTTAATGTACACATGTAAACGAGCAAAAT
ATTTTTCAAACTCAATATTCTTTTTATAAAAAAACTTGAG
ACAGTCATTTATGTTACGACATCTTCTAAAAACCTCAAAA
ATAGTAATTAATTCACTGTCGCTGTGGAAATGTTCGTAAG
CTAACTGTTTAATGTCTTTAGGGGTTAACTCTTTTTTTGG
GATCAGTGGTTTCAGATGCGGCAAGGGTCGTCTAAAGTAG
TTAGCGAACTTTTTATTCGCCCCCCAAGACAAAAGCCGAT
AAGCCAGCATGTAGTTATCACGTTTTACCGCGTAAATGAG
TAAATAGTTTATATTGATACATGCACCATGTTGCTGTCCG
TTTGGACATATATTGCCGCATTCTGAACATTTATCAATGA
TATTATAGTTCTTACAACATAATCCCAAACGGGTTAGTAT
TTCTTTGTCACGTTTTAAAAATTCGTCACTCTTCTTTAAT
GTTAATGCTTTTAGCGCAATGTTAAATAAGCTCAGCATTT
TATGAAAATGAGGTGTTTTAGTATAATGTTTTAGTATAAT
GTTAGTGTTTTAATATAATGTTTTAGTATAATGTATGTTA
GTGTTTTAGTAAAATGTTTATTGCAGCCGGGCTGCCGCTA
AATAAACGTAACGTTCCTACTAAGCCAAAAAAAAATCAAA
TTGACTCATCGAGAATTTGACGATATTGGTAGGTAATTTT
TTAACATGGTATATATTTTTTTAGGATCGGTTATATTAGG
TAGTAAAAGAGGACGCGCCGTTAAACCATTTTGTTCTTTT
AAATCTTTTAGATCCTTACAAAAACATAGATTGTTCGTCT
GATGATGCCACAATGTTACATTTATAGCTTGATCAATATC
AGCCCCCAGGACAAAGCAGTAGTATATCGTTAAAAAGTTG
TCATCTTCCATACAAGCCAAATGCATCATTTTATCGATGT
CCATATGAACGATCTTTTGTTCATATATTTCATGAAGGTC
AAATACATTGTTGAAGGAAATGGCGCACATGAGTCGCCAC
ATATTAAGGTGGTCGTATGTTTGATAGAAAAAGGAGATAG
CTCTCTTAAGCTTATATTTTACCGCTATGGCATACCAGTA
TTTATTTAATGTGTTGATGGGTACATTATCCAAGATATAA
AATATGAGATGCTTTAACTCCCGATGAATCTCCTCCCCAA
AGTCCTGCATATTTAGAATCTCTAACATAGGATTTTTATT
AAATATCTCATGGCATAAAATAATGTTATTGCTCGTTTTA
TGATGCAATAAACTGATGAAAATGTCCTTTTTATCTAAAC
CATCTTTAGCTCCTAACTTTCGACACAACTCCTGAGTATA
TTCCGTCCTAGCACAACTCAGACCGTAATAAATGTTTGCT
CCCCACTCGGTGAACAGTCTTATCAAATCGTGGTTATTTT
CTTTTATGGCCATAATTAATGCCACATCAAGATGAAGTTC
CCCCTTAAAGGGGGTTGAGTTTACAATAACGTAATTACAG
TAGTCACATAAATGAATAGGCTTGTTTTGCCACCATAAGC
CACAGTATTTTAAAATATAGTGATACTCTTCAGGCACGCT
CTGTTTGGCCAGAGCCTTTTTGGCTAGGGTTTGCAAAGAG
AGCATGATAACTTTTTTCGAAAAAAACTCAAATTAAGTTT
CTGTTTTTTTTAAACATGATGTATGGGCCGATCCGCCGGA
GATCTCTTTCAGAAGACCCACTATTCTATGAAAGAATTTT
TTCATCGTTGAACACAGAAGAGATAATACTTTTATCGTAT
AGAGAATATTATGTCAATCATCCATATTATTAAACCCATA
CTTAATATAGTATTTATGTGCCATGGACATGTTTTTTGAA
TGATAATTTTTTAACATACGTTTTATAACTATGGGGTCGG
TTTCATTTAAAGATAAAGAATCATTCATGCTATAACAATT
TAATGATAGAATGCTGGCAATGAACGATTTGTCATTTTGA
TACGCTAAAGTCTTTCCCTCCTCAAAGGCATCGGCGCCTA
AGTCTATACAAAAGAACATGTTTCCGAGATTATAGAACAG
AATAGAATGAAACATGGCCTTATTGAGATCAGCCCCTAAG
ACGATGCAGCAGTAATAAATCGTTAAATAGTTATAGTTCT
TGCGACAGGCCCACTTCAGCATTTTATCCATGTCCATATG
AACTTTCTCCTTTGCGCACAGCTCGTGAAGGTCAAACACG
TTGTTATAAAAAAGGGCGCACATGAGCCGCCACTCGTGTA
GATGAGCATAGCGCTGGTAAAAGTAGTGGATGGCCTTTGT
CAGGTTGAACTCTACGGCCATACCGTACCAATATTTTGTT
AGCAACTCGCTTAATATATCCGTATTTTCCATTAATGCTT
CCAGCTGTTCATAAATGATTCCCCTTAATTTGGTACGATT
TATCGTTTCTAAGATAGAATTATGAGAAAACACCTCGTGG
CACAAAATAATGTTACTGCTGGTTAGATCACGTTTTACCA
TGTTAAAAAAATGCAAAATTTCCTGTTGATTTAACTGTTC
TTTGGCGCCTAACTCTCTGCACAGATCTCGGGTGTACTCC
GTGTTGACAGCAAGTAAACTGTAGTCGATGTTCGCGCCCC
ACTCGGTAAACAATTTTATTAGGTCATAATTATTTTCTTT
CACGGCTTTCACCAACGCCGCATTAAGCGTCACGCCATCC
GTAAAAATCGGCGACCATATTTTCTTTTGGTTTTGATGAT
ACACGATGGGACCGTCATGCCACCATAGACCGCAGCACTT
TAAAAAATGATGATGGCATTCGGCCGGATACTGTCTGGCC
AGTACCTTTTTGGTGAGCGTCTGCAGAGAGAGAACCATGT
CTCCTTTTTTTTTGAAAAAATCAAATTAAAAAAACATAAA
AAACAAAATAAATCTATTTAGCATACACGTAACGATGTTA
CGACGTTGTATCATTAATGTGATAATCCAAATAGGCCGAC
ATACTTTTTGATTTATAGTTGTTTAATAGATGGTATATTT
TTTTAGGGTTCGCTTCTTTTAGCGTGAATAGAGAGGGATC
TGGATGATAGATATCTAATGACAAACGATGTGATATTAAA
TAATAGTCCCGCTGCTCTGCTAGGGCTTTTGCCTCTTCGA
AGGCATTGGCCCCCAAGTCTATACAAAAGAACAGATTATC
CATATTAAAGAACTGTATGGCAGCAAGCATGGCCATATTG
ATATCGGCCCCTAAAATAAAACAATAATACATCGTTAAAA
AGTTGTTATCTTTCGTGCAAGCTATGCGCATCATTTCATT
AATGTCTATGCGAATTTTTTCCTGCTCATAGAGATAATGG
AGGTCAAACAGTTTATTAAAACACAGAGCACAGATTAACC
ACCACGTATTCAGGTGCTTAAAATGTTGGTAAAAATACGA
GACGGCCTCCCTAAGATCATTCTGCAAGGCCACCATAAAA
CAATATAAAGTTAGCATATCGTCGTCCGAAACATCGCGTA
GTAGGTCTTCGTCTTCTACTAATCTCCTCAGCCTCCAATA
AAGAGACGACTTTATTTCCCTTATAATCACATAGGTAGGA
AAAGGATTCTCATTAAAAAGCTTATGACATAAGATAATAT
ACTGACTCGTTTTGTTCTCTATAAATTTAAAAAACATATG
CATCACCTTTTTTTTATCTAAGCGATAGTTTGCTCCTAAT
TCCCAACAAAACTCTCGAGTAGGCTGTGTATTGGCACAAA
TGTATCCATAGTTGATGTTTGCACCCCACTCCGTGAACAG
TTTTATTAATTGATAGTTGTTTTCCTTTGCAGCTATCATC
AATGCCGTATTGAGGTCCAGGCCATCCGCAAAGTATGGCA
ACCTTATTAACATGTGTTTACAATCAAGTGAAATTGGAGC
CTTATACCACCATAACCCGCAGCGCTTCAAAATATGATAG
TAGTCTTCAGGCAGCACATGCTGGCTGGCTAATATCTTTT
TGGCGAAAGATTGCAGGGAAGGAAACATCCTGTCTCTTTT
TTTTAAAAATTCAATTATCTGCGTTCATAATCGAGAAAAA
CCACCATATTCTTTGAGTGATAATTTTTTAACATAGAATT
TATCTTTTCTGGGTCGGTCACGGCCGACAACAGGGAAATC
ACCGGGTTATAATGTTTTAATGATAAGGCATCGGCTATCA
AATAATTTTCCTTTTGTATTGCTAGGGTTTTGCCTTCTTC
AAAGGCGTTGGCACCCAGGTCTATACAAAAGAACATGTTC
CCGAGATTATAGTTTTGTATGGAAACAAACATGGCTTGAT
TGATGTTGGCCCCCATGATAAAACAGTAGTAGATAGCTGA
ATAGCTATAATCTTGGATGCAGGCTATGTGCATCATCTCA
TCGATATCCATGCGGACCCTTTCTATTTCATACAGCTCGT
GAAGGTCGAACACATTGTTATAAAAAAGGGCGCACATAAG
CCGCCACCGATGTAGATGGGTATACTTCTGATAAAAATAG
TGGATGGCCTTTTTGAGGCCGTAGTCTACCGCTATGGCGT
ACCAGTATTTGGTTAACATATTGCTGAAGGAGTTGTCATG
GTCCAACATGTAGGTTATCTCCATGAGTCCCCTTAGCTCC
CACATGATTTCCTCCCTCAGATCCAAATCATCCACATGTT
TCAGATTGGGGTTATTGGAAAACATTTCGTGGCATAAGAT
AATATTACTGTCGGTTTTGTTGCGCGTCGTATCAAAGAAA
ATTTTTAAAATATACTCTCTATCTAAACGGTCTTTGGCTC
CAAGTTCTCTGCATAGATTGCGGGTGTGCTCCGAATGAGC
ACAAACCAGTCCATAATTAATATCGGCACCCCACTCAACA
AACAGCCTTATCAAGTCATGATTGTTTTCCTTCGCGGCTT
TCATCAGTACGGTGTTCAATTCAATACCCTCGCTAAAACA
GGTTGACTTTATAAACATTTTGTTACGATACGTATAAAAT
GTAATAGGGCCATCATACCACCACAACCCGCAGCATTTCA
GGATATGATATTGATCTACCGGTATACACTGTTTGGCCAG
CACTTTCTTGGATAGGGATTGCAAGGAAGGCAACATGTCC
TTTTCATCCTTTGATGGAAATCAAATTATCTATTTAAAAA
TGTTTTAATAGGATAAGGTTATTTAAAAATATCGCAGATA
TATCCCTTGATTTGAACGATAAAAACTCCCATAAAACTGT
GCCATAAAATTGATCCTTTTTTGGGTTTAATTACTTGAAA
TAGTGGGTCACTGCAGGAGCTAGATGTTTTCTCTCCAGAA
CTTATGTCGAAAAACCTTACCTGACCGTAAACTTCCTGAA
TTTTTTGACGATTATGTATTACAACTGCTGGGATTATACT
GGGAAAACCATGGAACGATTCAACGAGCAGGAAACAACTG
TGTACTTATCCAACAACATAACCTCATTCCCGTAAATGAA
GCCCTAAGAATAGCAGCATCTGAAGAAAATTATGAGATCG
TGAGCCTTTTATTAGCTTGGGAGGGGAACCTTTACTATGC
TATTATAGGGGCTCTAGAGGGTAATCGCCACAACTTAATT
CGTAAATATGATGACCAAATCAAGGACCATCATGAAATTC
TGCCATTTATTGACGATCCAGTCATATTTCACAAATGTCA
TATGATGCGGCGATGCTTTTTTAATTGTATTTTGTATCAA
GCTGTAAAATATAGTAAGTTTAGCGTTCTTCTATATTTTA
AATATATATTAAAGGAGAATTTGCCCCTCGTTCATTCACT
TATTGAAAAGGCGTGTGAAGATCATAATTATGAAGTTATT
AAATGGATCTATGAAAACCTACATATCTATGAAATAATGG
ATACCTTTAAATGTGCTATTGCCCATAAAGATCTACATTT
ATATAGTTTAGGATATACATTTATATATAATAGGATCGTA
CCCTATAAGTATCATCATTTAGATATTCGCATACTTTCAA
GGCTACAACTTCTACATAAGGTGACAGCCAAAGGATACTT
GGACTTTATCCTAGAAACCTTAAAGTATGATCATAATAAA
GATAATATAAATATTATTCTGACACAAGCTGCAACCTATA
ACCATAGAAACATTTTAACCTATTTCATTCCTCAATCAAC
CTACGCGCAGATAGAACAATGCTTATTCGTGGCAATAAAA
ACAAACGCTTCCAAGAAAACCTTGAATTTACTATTATCTC
ACCTAAACCTTTCTATCAAACTCGTCAAAAAATTAAGCCA
ATATGTTGTTGCTTACAAGTCAACAAATATCATAAGCATT
CTGAGTATGCAGCAAAAAAAGAAGATATATTTAGATATCA
TTTTGACAAAGGTTGTAAAAAACGCTATTTTTATTAAATT
TGTCATTGGATGTATGGTTACATTTTCCATAAACCCAGAA
AGAATTGTCAAAATGGCCGCGCGAATAAAAAAGATGAAGT
TAGTGAAAAATATATCTGAACATGTTTGGAAAAATCATGC
GGCTAAACTTAAACACCTTAAGCATGCGGTACACACGATG
AAGCATCAAGAAGGAAAAAATAGATTAATGAACTTTATCT
ATGATCACTGTTATTACCACATGCAAGGAGAAGAGATCTT
TAGTCTTGCAAGATTTTATGCAATCCATCATGCGCCAAAA
TTGTTCGACGTTTTTTATGATTGTTGTATCCTAGATACGA
TACGATTTAAAAGCCTGCTTTTAGATTGTTCATATATCAT
AGCTAAAAACGCTCATGATGCTAGTATTAACATCGTGAAT
AAGTATATTGGCAATCTATTTGCTATGGGGGTTCTTAGCA
AAAAAGAAATCTTACAAGACTATCCATCCATCTATTCTAA
GGATTACATGCTTTAGTTTATTTTTTTTTAGAGCCTGAAC
CATTATTCTTTCCTTCAGAAAACACTAGTCATCTTAGATC
ATAAGTAAGGAAGACCATCATATTTTTTGAAAAGTAATTT
TTTAACTCATGATCTATAATTTCAGGGTCCGTGCTTTTAG
GCAACGGGGTGGTGGCCGGGCTATAAATCTTTAGGGATAA
AATATTCCTTATAGGCTCATACCCTTCCTGTCCCACTAGA
GCCATACCCTCTTCAAAAGCATCGGCCCCCAGATCCATAC
AAAAGAATATGTTTTCTATATTATAGTACTGTATTGAGGT
AAGCATGGCCTGATTGATGTTGGCGCCCAGCATATAGCAG
TAGTATATCGTTGAAAGGCTGTGGTCTTTGATGCAGGCTA
TCCGCATCATCTCTTCTAAATCCATACAGATCTTGTCCTT
TTCATACGCCTCATGAAGGTCAAACACGTTATTAAAACAA
AGAGCACATGTTAATCGCCACGTATTCAGGTGCGTATATT
TTTGGTAAAAATACTGTATGGCCTCTTTCAAGTTGTAGCG
TACGGCTATAGCGTACCAGTATTTGAGTAATAGTGTATTG
AGCGAAAACTCATTATTTAGCAGATCGGTTTTTTCTATTA
TCTCCCTTAACTCCCAAAAAATTTCTATCCTCATTTTCAG
GTTATTTACCTTTTTTAAAAGTAGATTATCGGAAAACACC
TCATGACATAAGATAATGTTACTACTGGTTTTATGAAACT
TTAAATCTATGAAAATTTGTAAAATATCCCCTTCATTTAA
GGTCTTCTTGGCGCCTAGCTCTCGACAGAGGTCCCAGGTG
TGCTCCGTGTTGACAGATATCAGCCCGTAGTTGATGTTCG
CTCCCCACTCCGTAAATAGTTTTATAAGACTGTAGTTGTT
TTCCTTTACAGCCTTCACTAATGCCATGTTTAGGTCTAAG
CCTTCTTGAAGGCCTGCTGATTTTATCAGCCTTAGGTTAT
GATCAAACGTGATCGGAGCATTATTCCACCATAGATCGTA
ACACTTTAAAAGATAATGTTGGTCCTCGGGCAGACATTGT
CCAGCCAGCACCTTTTTGGTCAGAGATTGCAGGGAAGGCA
ACATGTCTCTTCATCTTTTAAAAAAAAATCAAATTAACTT
CTCCGGATAAATTTTTCTTTCACGGACTGTTTTAAAAAGA
GCTTTTCAAAAAGCTTTTTTTAAGTTTAGAAATCATCCTT
TCTGGCATTTTGCCGCATTTTGCCACGCGCTTAGAGTATT
TTATGAGAGTAATCCAGAATGATGGATAAATTTTTTGATT
TATAATTTTTTAATAAACTGCTTATTTCTTCGGGAACCTT
TAAGTTTAATGGCAAGGAAGCATCTGAGCTATAAATATTC
AAAATTAAACTATGGCATAAAAAATTATAACCATTTTGTC
TCGCTATGGCACTACCCTCTTCAAAGGCATTACCACCCAA
ATCTATACAGAAATATATATTACCGATGTTATAATATTGT
ACTGAAGTAAGCATAGCTTGGTTGATGTTGCCCCCCAGGG
CATAACAATAATATATTGTTAATAGATTGTTATCCCTGAT
ACAAGCCAGAGATAACATTTCATTGACGTCTATTTGGATT
TTTTTCTTGTGGTATATATCATGAAGCTCATATATTTTGT
TATAACATAGGTAACATTTTAATCGCCATTCATCAAGATC
CGTATATTTTTCATCCAGAAAGCAAATGGCATCTTTATGA
TCGTATTGTACTGCATTGGCGTACCAATATTTCACTAGTA
ATTCGCTTAACTCGTCCGTTTCTTTTATTTCTATAAGCCC
GCATAATCTTTTATAAATTAAGCGCCTTAATTGTGCAGCA
AAGTTGTTTTCTAATTTAGGATTATTTATAAATATCTCAT
GGCACAAAATAATACTGCCGCTAGTTTTATTATGCATTAT
TTTATTGAAAATACAGAAAATATCGTAGTCGTCTAGAGTT
TCTTTGGCGCCTAGCTGTCTACACAAATCTCGGGCGTGCT
TCGTATTGATAGAAAGCAGACTATAGTTGATATATGCGCC
CCACTCTGTAAATAACTTTATCAGACTATAGTTATTTTCC
TTAACAGCTATTATTAATGCCACACAAAGGTCTATATCTT
CTCCTAGGAATCCCGATTTTATGTATATTCGTCCACGATC
TATGTAAAGCTTGAGGGGAGCATCATGCCACCATAAGCCA
CAGTATTTCAAAATGTGTTCATCTATCGACAAACATGATG
TACTGGCTACCGTCTTTTTGACGAGGGTCTGCAGAGAGAG
CGGCGACGACATGTTTCTTCTTTGAAATAATTATTTCCAA
AAAAAATCAAATGTTCTAGTCTTTAAAAAGGCTTAATTCA
TCATAAAATGATCATATTTAATAACGCAAACACAGTTTAA
TAACACAAACACAGTTTAATAACACAAACACAGTTTAATA
ACGCAAACACAGTTTAATAACACAAACACAGTTTAATAAC
ACAAACACAGTTTAATAATGCAAACACAGTTTAATAACGC
AAACATGATTTAATAACATAAATTTTTAATATGTTAAAAG
ACTGTCTTATAGACTGTCTATAAGATTTAGTCTATAAGAT
TTAGTCTATAACTACAATTTCTGGATGGGCTGTAAAATAC
TCTTCGGCTCGTTTTAGATTTTTTGACGTATATGTCTTTA
GCATATCATATATTGCCTGGGGTTCGGTTATATTTAATAC
CAAGCTCGCATCACGGCTGAAAAGCTGTTTTACTAAAAAA
ATGTTGCTCAAGTTATACATATAAACTCTATGCGCAATGA
GTCGCGCTCTATCAAAGTTAGTAGCCCCCAAATCAATACA
GAAAAATAGGTTTAAAGTATTATTGTTATAGATAGATAGA
TTCATGCCATAATCGGGACTAGCCCCCAACATATGACAGT
AATAAATGGCTGCATAATTTTCTTCCCGCAGGCAAGCAAA
TTTCATCATTAGATTAGGGCTAATGCAAATCTCTTTTTTA
GAACACAGCTCATGCAAGTCAAAAATATTATTAAAATAAA
GGCTACAAGCCAGCCGCCAATAGAGCTGATTTTTATGCTT
TTCATAGAAATAGTGAATCGCTTTTGTAAAATTATGTCGT
AATGCCAGGGCAAACCAAAACTTCGTTAATAGGAGGTGCG
CCGTATCCCCCGTCAACGGAATTTTTGAACGGGTGTACAT
AACGGTGTTTAAAGTGGTTCTAGTCACGGTTTCCAAGAGT
GGATTATGACAAAACATGTCATAACCCAGTAGAACTCCTG
CACAGGATTTCAGATCGGCCACTTCTTTTAAAATTTCCAG
AAGACGAGATTCGGAGACAGGTGTTAAGCCTCCTAGTTCT
GTGCACAGCCGTTTTAGATCCACGGCAGGAACACGTATAA
GTCCATATTCAGGATTTGCGCCCCAATCCACAAACAATCG
TATAAGCTCAAGATTATCGCTCTTCACGGCCTTTACTAGC
GCCGCGTCAAGACAAAGATCATCCTCAGAAAAACACTGCA
AATGTTGATACGAAAAAATTTGCTTACATGTATTACATAA
GTGAATAGGACCTAAATCCCACCACAAACCAAAACGCTGC
AGCGTATAATCATAGTCACTTGAAAGATAATTGCATGCCA
CAACCTTTTTGGCCAACGTTTGTAAAGACAACATACTAAG
TTTAAACCTAAATTAGCTACTAACTTCCAAGAAAATCCTC
TTTCCCTAAGGTATATCTTATAACTAGACATAAGGCGATA
AAAATCAACTTTGGTTATACTTTTTAATATGAAACGTCTA
AGTACTTGCAAAGTCCTTGCAAAGACTTTGCAAAGCCTTC
ATTCCTCATATATAATTTTCAATGACATGAATTTTTATTT
TTTAATGAGGTAGGGGGAATGTTTTCCCTTCAAGACCTTT
GCCGAAAGCATCTTTTTATTCTTCCCGATGTTTTTGGCGA
GCACGTACTACAACAATTGGGGCTGTACTGGGAAAAACAC
GGCTCTCTTCAACGAATAGGGAACGATCACATACTCATAC
GGCGGGATCTCATCCTTTCTATCAACGAGGCCTTAAAAAT
AGCGGCAGAGGAAGGAAACAATGAAGTAGTAAAGCTTTTG
TTACTATGGAAGGGAAATCTTCATTATGCCATCATAGGAG
CTTTGGAGGGTGACCAATATGACCTGATCTATACGTATGA
AAACCAAATTGAAGACTATCATCATATCTTGCCATTGATT
CAAGATGCGAAAACGTTTGAAAAATGCCACGCCTTGGAAC
GTTTTTGTGATGTTCCATGCCTGCTAGAGCATGCTATAAA
ACACAACATGCTCCCTATTCTCCAAAAATATCAAGAAGAA
CTGTTTATAAGAGTGTATCTCCGCGAAACCCTATTTGAAC
TAGCATGCCTATGGCAGAGGTATGATATTCTTAAATGGAT
AGAGCAAACCATGCATGTTTACGATCTAAAAATTATATTT
AATATTGCCATCTCCAAGAGGGATCTAAGCATGTACTCCT
TAGGATATGTTCTCCTTTTTGATAGAGGGAACACCGAAGC
TACCTTGTTAACGCAACACCTCGAGAAGACAGCGGCCAAG
GGGCTCCTCCACTTTGTGCTAGAAACGTTAAAATACGGCG
GTAACATAAACATCGTCCTATCCCAAGCCGTAAAATACAA
TCATAGGAAACTTTTAGATTATTTTCTGCGTCAACTACCT
CGTAAAAATATTGAAAAACTTTTGTTGTTAGCCGTACAGG
AAAAGGCTTCTAAGAAAACATTGAACTTACTGTTGTCTTA
TTTAAACTACTCCGTGAAACGCATCAAAAAACTGCTGCGC
TATGTGATAGAGTACGAGTCCACACTGGTGATAAGGATTT
TATTAAAAAAAAGAATAAACCTAATAGACGCCGTGTTGGA
AAAGACTGTAAGATATTTTTCTGAGACGAAAGTAAAGACT
ATTATGGATGAGCTTTCGATTAATCCGGAAAAAGTTATTA
AGATGGCCATACAGAAAATGAGAACGGATATTGTGATCCA
AACTTCTTATATTTGGGAGGATGATCTAGAAAGACTTATT
CGTCTTAAAAATATGGTATACACCATAAAGTATGAACATG
GGAAAAAAATGTTAATGAAAGTTATTCACGGCATATACAA
AAACTTATTACACGATGAAAAAGAAAAAGTCATGTTTCAT
TTAGCCAAGTTCTATATTGCTCAAAACGCGGCCACCCAAT
TCAGAGACATTTGTAAAGACTGTTGCAAACTGGATGTGGC
GCGGTTTAAACCGCGGTTTAAACAACTAATTTTAGACTGT
TTAGATATTATTACTAAAAAAACGTGCCTCAATATTATGG
AAATCTTAGAAAATCATATTATTTCGCTATTTGCTATGAA
AATGATGACTGAAGATGAAAAAAACCTAGGTTTAGAATTA
TTATATAAAGTAATTAGTTACAAAATGATATCATATTAAA
ATTCAACAGAAATGTATAACTAATATTGATTATATTTTCG
ATTATTATCTTCTATGGTGCATGATAATCATCTAGCACGT
GAAACATGTCCTCTTCCCTTCAGGAACTTTGCCGAAAAAA
CTTACCCGACGACATACTTCCAGAGTTCTTTGACGACTAT
GTGTTGCAACTATTAGGACTACACTGGCAAGATCATGGTT
CTCTTCAACGTACCGGAAAGAATCAGGTACTTGTTCAACA
GGAACCCATTCATATTAATGAAGCACTAAAAGTGGCAGCA
TCAGAGGGAAACTTTGAAATCGTAGAACTGTTGTTGTCAT
GGAAGGCAGATCCCCGCTACGCTGTCGTAGGAGCGCTAGA
AAGCAAATACTATGACCTCGTTTACAAGTATTACAACCTA
ATTGAAGACCGCCATGATATGTTGCCGCTGATCCAAAATT
CAGAAACGTTCGAAAGATGTCATGAGTTAAACAACTGTTC
TCTTAAATGCTTATTCAAGCATGCTGTGATATATGACAAG
CTGCCGATTCTACAAAAATATGCAGACTATTTGGACGGGT
GGCCGTATTGCAACCAGATGCTGTTCGAGTTGGCATGTAA
AAAACAAAAATATAACATGGTTGTGTGGATAGAGGGAGTC
CTGGGCGTCGGCAACTTCACAATTCTTTTCACGATTGCGA
TTATCAAAAGGGACCTACAGCTGTATTCCCTGGGCTACTC
CATCATCCTTGAGAGAATGTACTCCTGTGGATACGACCCC
ACGTTTTTACTAAATCACTATCTGCGAGTGGTTTCAACAA
AAGGGCTTCTGCCTTTTGTACTGAAAACCATAGAATATGG
TGGAAGCAAAGAGATAGCCATCACTTTGGCTAAAAAGTAT
CAGCATGAAACTATTTTGAGATACTTCGAAACCAGGAAAT
CCCAGGAGTGCTAAATACAGCAACCCTATTGTGATGAATA
GTAACTATATTGTATACGTTGTATACGTTGTATACGTTGT
ATACGTTGTATATGTTGTAAACGTTGTATACGTTGTATAC
GCTGTAAACGTTGTATACGCTGTATACGTTGTATATACGT
TGTACCTTAAACATTTTACCCGCATCATATAATTTTAGAA
ATCTTTTAAGCCACTGAACAATACTATTATGATGTATAGA
GTAACCCCTATTGTATATGTTGTACCTTAAATATTTTACC
TATATCATGTGATTTTAGAAATCTTAAGCCGGTGAACAAC
AGTGTTATCATACATTAAAATTCTAGTAAAATTTATATTT
TTTTTGGTAAACAAATGTTTTCTCTTCAAGACATCTGTCG
GAAACATCTTTTTCTGCTTCCTAGTTCTTTTAATGAATAT
ATATTACAAGTGCTAGGACTCTACTGGGAAAAACACGGAT
CTCTTCAACGAATAAGAAAGGATGCTGTGTTTGTACAGCG
AAATATCACCCTTTCCACGAATGAGGCCTTGAGAATCGCA
GCCTCAGAGGGAAACGAAAGGGTAGTAAAACTTCTGTTAT
CATGGGAGGGAAATTTTCATTATGTGATCATAGGGGCTCT
AGAGGGTGACCAATATGACCTGATTCATAAGTATAATAGT
CAAATTAAAGACTATCACGTGATTTTATCATCTATCCAAA
ATGCAAATACCTTTGAAAAATGTCATCAGTTATACAATTG
TACTATGTGGCGTCTTGTACAGAATGCTATAAAATATAAT
ATGCTTTCTATTCTCCAAAAACACAGAAATCTTCTGACAG
ATGAGGGAGACAATCAGGAATTGTTTGAGAAGGCATGTGA
GGAACAGAAATATGATATCGTTTTATGGATAGGACAAACC
CTAATGTTAGATGAGCCGAAGTCTATTTTTGATATCGCCC
TTGAACGGATAGATTTTTCTTTATTAATAATGGGTTATAG
CCTTCTTTTTGCTAACAAGATGAGTAGTATAGACATTCAT
GATGAAGAAGATCTTACTTCATTACTAACAGAACACCTTG
AAAAAGCAGCTACTAAGGGATGTCTCTTCTTTATGCAAGA
AACTTTAAAACATGGCGGAAATGTAAATATAGCGGTCTTA
TCTAAAGCTGTTGAGTATAATCATAGAAAAATTTTAGACT
ATTTTATTCGGCGGCAAAAATGTTTATCACGCAAAGATAT
TGAAAAACTATTATTAATAGCTATTAAAGATGGCGGATCC
AAAAAAACGTTAAACCTACTCTTATCTTATCTAAACTATT
CCGTACAAAATATGATTGGAAAAATAGTAGAAGCTGTCAT
AAATGATGGTGATTTTACCATCATAATCATTTTAAAAAAA
AAGAAAATAAACTTAGTGGACTCCGTTTTGGCGGGTTTTT
TAGATCATTTTCATACCTATTGTTTTATAAAAGTTTTTAT
CCATGAGTTTGCTATTCGTCCGGAAAAAATAATTAAAATG
GCCGCGCGAAAAGATAAACTAGATATAATTATTGAATTTT
TTAATGATATATATCCTCATAAAGATGATCTTGGAACTAT
ATTAAATATTCTCAAAAACATAGTAAATACCATGAAACAT
AAAGAAGGAAAAGAGGTATTAATTGGTCTTATTCATAAAA
TATATCGAATTATTCATCTGGAGAATAAAGAAATGTTTAA
TTTGGTACGATTTTACATTATGCATAATGCAAATATCCAA
TTTATATCGATTTGCAAAGACTGTTTTAATTTAGCTGGTT
TTAAACCATTTCTTTCAGAATGTTTGGATATTGCTATTAA
AAAAAATTACCCCGATATTGTACGAAATATAAAAATTCAA
TTGAAATATGAGTAAAATTTATTTTTTTGATCTGAGTACG
AAAATGTTCTCCCTACAGGAGATCTGTCGAAAAAACATCT
ATCTTCTTCCAGACTGGCTTGGTGAACACGTGGTTCAACG
ACTAGGGTTGTATTGGAAAAAACACGGTACTCTTCAACGG
ATAGGAGACGACTATGTACTTATACAACAGGACCTCATTA
TTCCTATCAATGAAGCTCTGAGAATGGCAGGAGAGGAGGG
GAATGATGAGGTGATAGAGCTCTTGCTACTATGGGAGGGA
AACATTTATTATGCCATCATAGGGGCTTTAGAGGGTGACC
ATGATAGCCTAGCATATAAGCTCTATAGTCAAATCAGAGA
TTGTCATAACATTCTTCCCTTAATTCAAGACCCAAAAATC
TTTGAAAAGTGCCACGACTTAGATGAATCCTGTAACATTT
CATGTCTCGTATTAAACGCCGTAAAACATGATATGCTTTG
CATTCTTCAAGAATATAAAATGCTTCTAAGTGGAGGGGAT
ATCCAAGAAGTGTTTGAAACAGCATGCCGTTCACAAAAAT
ACGATATTGTTACATGGATGGGACAAAATATCGCAATATA
CAACCCCGGGGTCATTTTTGATATTGCCTTTGATAAGATG
AATGTGTCCTTACTATCTATAGGATATACGCTTCTTTTCG
AACATCATATCAATAATATGATTGAAAACAATATGGATAC
AAATTCTTTATTGATGCAACATCTTGAATGGGCTGCTAGC
ACAGGCTTTCTTCATTTTATGTTGGAAACGTTAAAGTACG
GCGGGGATGTAACAATAATAGAGCTATCGGCGGCGGTAAA
ATATGACCATAGAAAGGTTTTAGATTATTTTCTCCGTCGA
AAAAAGTTGCCCCGAGAAACCCTTGAGAAACTATTATTGC
TAGCTATATGTGAAGCTTGTTCTAAAAAGACCTTAAACTT
GTTATTATCCTACTTAAATTATTCCGTGGACAATATCCGT
AAAAAAATCTTACAATATGTAAAACAATATGAAACAACTC
TTATTATAAAAATTTTATGGAAAAAAAGAAAGATAAATCT
GATAGATCCTATTTTGGCAGACTTTGTAGGATATCATAGC
TATACCTATTTGATAAATTTTATGCGTGAGTTTTCCATCT
ATCCGGAAAGAATAATTAAAATGGCTGCACGAGTAGCGAG
GGAAGACTTAGTTATAAAATTTTCCAAAAAAGTTTGCAAA
GACCCTATAGATAGACTGAACTATCTGAAAACCTTAGTGT
ATACTATGAGACATAAAGCAGGCAAACGAGTGTTAATTTA
TACAATTCATAACTTATATAAAGCCAGTTATCTGGAGAGT
AAAGAAATGTTTAAGTTGGCACGATTTTATGCACGGCATG
ATGCAACTTTCCAGTTTATATCTATTTGTCATGATCTCTC
CAAGCTAAATATTGATATTAAAAACTTGCTTTCAGAATGC
TTAGAAATTGCTATTAAAAATAATTATCCTCAACTTATCA
AAGCTATAAAAATGGATATGAATTATGAGTAAAATGTTTT
GGATATCAACATTAGGCAGAAATCCTACCAAACATAAGAT
CTTTCGCTAGAATACAATTTATTGTTAAAATAGAGTAGGT
ACATTGTAAAAAAAAGATTAAACTTAAAATAATGTGTATT
ATGTAAATTTTTAGAAATAAAAATTTATTTTTTTTTATTG
AGGGGTACGGAAAATGTTCTCCCTACAGGACCTCTGTCGG
AAGAATACTTTCTTCCTTCCAAATGATTTTAAGAAACATA
CCCTGCAGCTGCTGGGATTATATTGGAAAGAGCATGGATC
TGTCCATCGAGCAGAAAAAGACAACATAATGATACAAAAT
GAACTGATTCTTACTGTCAATGATGCTTTACAGCTTGCAG
GAGAGGAGGGGGATACAGATGTGGTACAGCTCCTGTTACT
ATGGGAGGGAAATTTGCATTATGCCATCATAGGAGCCTTG
AAGGCTGAGAATTATAACCTCATATGTGAGTACCATAGCC
AAATTGAGGACTGGCATGCCCTCCTACCCTTGATTCAAGA
CCCAGAAACCTTTGAAAAATGCCATGAATTAAGTCTTGGA
TGTGACCTTTTATGTCTTCTTCAACATGCTATAAAATGTA
ACATGCTTTCTATCCTTGTGAAGTATAAGGAAGATTTATT
AAATGCAAGGATTAGGCATCGTATTCAATCTCTGTTTGTT
TTGGCATGCGAAACCCGGAGAATTGAGATTATCCTATGGA
TAGGTCAAAATCTGCCAATTCCTGAACCTGAGACTATTTT
TAGCATTGCTGTTATTACAAAAGATTTAGAACTGTTTTCC
TTAGGATACAAGATAATTTTTGATTACATGCAAAGACAAG
GAATTTTTCAATTATCCGAGGTAGTTCGCAAGATTTTGCT
AAATCGTCACATTGATATGGCAGTAAATAAAGGACTTTTA
CCCTTTGTGCTGGAAACTTTTAAATATGGTGGTAGTGTAA
AAAGAGCCTTATCTTGTGCAGTAATGGACAATAAAAGAAA
AGTTATAGACTATCTTGTTCGCCATGAAAATATATCCCAT
CAAACCATTGAAAGACTTTTATATCTAGCTGTGAAAAAAC
ATTCTTCCAGGAAAACTTTGAACTTGTTGCTATCTTACAT
AAATTACAAGGTGAAAAATATTAAAAAGCTGTTAGATCAT
GTTCTAGGTGGCAACTCCACTCTTGTGTTAAAAATTTTAT
TGGAAAAAAAGCAAAACCTGGTGGATGCTGCTTTAACAAG
ACTTGTAAAACATTCTACATATTTCCGGGTGAAAGAATTT
ATCGAGGACTTTTCCATCAGCCCAGAAAAATTCATTAAAA
TAGCTGTGCGGGAACAGAAAAATGTGATCATCAAGGTTAT
TTGTGAAGATATTTGGGAAAACCCCGCAGAAAGAATCAGG
TATCTGAAGCAGATAGTAAGCAGCATAAAATATGAAAGTG
GAAGGCAATTTCTGATAAACATCATTCACACTATTTACCA
GAGTCATTCCCTGAAACCTGAAGAAATTTTTAAATTGGCA
ACATTTTATGTCAAACATAATGCAGTCACCCATTTCAAAG
ATCTTTGCAAATTTCTTTGGCTGAACAGAGGGACAGAAAG
TAAGAAACACTTCTTAAAGTGTTTGGAAATTGCTGATGAG
AAGGATTTTCCCGCCATTAAAAGTATTGTGAGTGAATACA
TTAACTATATGTTTACTGCAGGAACCATGACCAAGGATGA
AATCATGCAAGCCTATGCTTCGGAGTATACCATGTGTTAA
GTTTGTTTCTGAATAAGTCATTTATAAGTAGATTTTAGAA
TAGGTTGTATTGAAGTTATTGATAGGTAGAGTTTAGAATA
TGCTGTATTAAGGTTATGAATAAGTCATAAATATATACTT
TAGTTTATGTAAAATGTTAGCATTTGTTAATATGTTTTAA
ATAGTTACCATTTTAGATAAGTAATATTTTAGATAGGTAC
CATTTTAGATAAGTAATGTTTTAAATAAGTAATGTTTTAA
ATAGTTACCATTTTAGATAAGTAATATTTTAGATAGATAC
TATTTTAGATAGGTACCATTTTAGATAGATACTATTTTAG
ATAGGTACCATTTTAGATAAGTATTATTTTAGATAATTAC
CATGTATTAAAACCAAATTAGCCATCATCTATGTTTTAAA
TAATACTTCTTAAAAACCTTAGATAAAAATTTATTTTTTT
TTCATAAAAGTAGAGAAAATGTTCTCCCTTCAGGACCTCT
GTCGGAAGAACCTTTTTACTCCCCTTGAACCCTTAGGCAA
ACATGTGGTTCAACGGCTAGGATTGTACTGGGAAGGCCAT
GGTTCGCTTAAACGGATGGGGCATTGCTTTGTGTGTGTGG
ACCAGATTCATATTCTATCAATCAACTTGGCCATAAAAAT
TGCAGCCGCGGAAGGGAATGAGGAGATTGTTAAGCTTTTA
TTACTGTGGGGGGGAAATCTGCATTATGCCATCATAGGAG
CCTTAGAGAGCAGACAATATGAGCTGATCCTGATATATGA
GAATCAAATTGGGGACTGGCATGACATCCTATCCCTCATT
CGAGATCCAGTGATCTATGAAAGATGCCATGAATTAAATG
TTACATGTACCTTTCAATGTTTATTTCAACATGCTATTAG
ACATAATATGGTTTCCATTCTTCAAAAATATAGAGAAGAC
CTAGCTAACAACAGAAGAATGATCCAACTTCTGTATGAAA
TGGCATGCCGATTACAAAATTATGATATCATTACCTGGAT
AGCACGTAATTGGCATGTTTTTAATATAGAGGCCATTTTC
AGCATTGCTTTTATTAGAAAGGATTTAACTTTGTATTCCT
TAGGGTACATGTTTCTTCTGGATAGAATGAGCATTGAAGA
TAGAAACTTTAAATCAATCATAACACGCCACCTTGAATAT
GCGGCCAAAAAGGGACTTTTTGACTTTGTCCTAGAATCTC
TGAAATATGGAGGCCAAGTAGATACAGTGTTGTTTCAGGC
TGTAAAATACAACCATAGAAAAATTCTGGCCTATTTTATT
CATGAGACCCCCCGTAAAACGGTTGAAAAGCTGTTACTTC
ATGCCGTGGAGTCGCGGGCTTCTAAGAAAACCATGAACCT
GCTTTTGTCTTCTCTGAACTACTCTATACATTCCATCATT
AAAAAGCTCCTGTACGCTGTGGTGAAACACAAGTATATGC
TTGTCATAAAGCTTTTGCTCGAGAGGCCCAAAAAGAAGAT
AAACCTAGTAGATGCTGTTCTATATAGACTTGTAAAACAC
TCCACAAATGCAGAAATAGTAAAGTTTATGAATGAGTTTT
CTGTGAGCCCGGAAAGGGTGATCAAAGTAGCAGCACGATT
AATGAGAGTGGACCTGATTAAAAACATTTCTAAAGATGTA
TGGGAAAATAAACTAGAGAGAATCAAACACCTTAAACAAA
TAGTATATACCATGAAGCACAGAAATGGAAAAAATCTACT
GATGTACAATATTTACAATATTACTGGATATACCTACATG
AACATCAAAGAAGCATTTAACTTAACAAAATTTTATGCTG
TCCACAATGCAACATGCTTGTTTAAAGAAATGTGTAAAAA
CTGTTTTGTACATGATTTAATACAGCTTAGAGAATTGCTT
GAAGATTGTTTACATATTGCTAATAAGCATGCTTATATTC
AGATTGCAGAAGCCGCAAATGAATATATCAAATATATAGA
TGATATATATATATCACTTAAGTAAATCATGTATATATCA
AGTAAATCCAGATGAAATCAGGCTAATTGTAAATAGATAC
CATATAATGAATGATTTATTAAGACGGTAGTTTCATTAAG
ACAGTAGTTCTATTAAGATAATAGTTCTGTTAAGACAGTA
GTTTTGTTAAGACAGTAGTTCTATTAAGATAATAGTTCTG
TTAAGACAGTAGTTTTGTTAAGACAGTAGTTTTGTTAAGA
CAGTAGTTTTGTTAAGATAGTAGTTCCATTAAGATAGTAG
TTCCATTAAGATAGTAGTTCCATTAAGATAGTAGTTTCAT
TAAGATAATAGTTCTGTTAAGGCAGTAATTCAGTTAAGAT
AATAGTTCTGTTAAGATAATAAAAATTTATTTTTTTTTCA
TAAAAGTAGAGAAAATGTTCTCCCTTCAGGAGCTCTGCCG
GAAGAACATTTACATTCTTCCTTACTCTTTGGGCAAGCAT
GTACTTCAACATCTAGGGCTATACTGGGAGAAACACGGTT
CTCTTCAACGAATCGGAGATGATTATGTACTCTTACAACA
AGATCTCATCTTTTCCGTCAATGAGGCCTTAAGAATGGCG
GCAGAGGAAGGAAACAATGAAGTAGTAAAGCTCTTGTTAC
TGTGGGAGGGAAACCTTCATTATGCTATCATAGGAGCTTT
GGAGGGCAACCGATACGACCTCATCCATAAATATTATGAC
CAAATTGGGGACTGCCACAAGATTCTTCCCTTAATCCAAG
ATCCGCAAATCTTTGAAAAATGCCATGAATTGAGTACTTC
CTGTAACATTCGATGCCTTTTAGAACATGCGGTGAAACAC
AATATGCTTTCTATTCTTCAAAAACATAAGGACCAAATAA
GGTTACACTTGGCATTAATCCAAGTACTATTTGAGTTGGC
GTGTCGTGAACATAAAAATGACATCGTTCGGTGGATCGGC
TATTCCCTGTACATACATCATCTAGAGACTATTTTTGATG
TTGCCCTGCTCCATAAAAATTTATCCTTATATGTTTTAGG
GTATGAACTTCTTATGCACAAAGTGAATACAGAGGCTGCA
AATATAGATGTATCCGATTTGCTAACACAGCACCTTCGAA
GCGCGGCAGCAGGAGGTCTCCTTCATTTTATGTTAGAGAC
ATTAAAGTATGGTGGGTGTGTGGATAAAACGGTTTTATTC
GCAGCGATCAGTTACAAACATAGGAAAATTGTGGCTCATT
TTATTCATCAAGTTCCCCGTAAAACGGTTGAAGAACTACT
ACTCCATGCCGTGCAGACTCGGGCCCCCAAAAAAACTCTG
AACCTACTTTTATCTTCCTTAAACTACTCCGTGCACACCA
TCATCAAACAACTCGTACGCAGTGTTGCCATCTACAGGTC
CACGCTTGTCGTAAAGCTTTTGCTCATGCGGCGAAAAAAG
AAGTTAAACCTAATAGATGCTGTTTTAGCCAGACTTGTAA
AATACTGCACCTATACAGACATTGTAAAATTCATACGTGA
GTTTTCTGTGAGCCCGGAAAGGGTGATCAAAATGGCTGCA
CGGGAATCCAGGACCTTTCTGATCGAAATGATCTCCAAAG
CTGCTTGGAGAAATGACCCACAGACGATGATTCACCATCT
CAAACAACTAACCTATACCATGAAGCCTGAATCTGGAAAA
GACCTCCTCATATATATGATCCACTATATTTATCAAACCT
CTAATTTGCTGGTAGCGGAGGAGGAAAAAAATATTTTTAA
ATTGGCAACTTTTTATGCGAAGCATAACTCGGTAAACAGG
TTTAAACAAATATGTGAAGACTATTATGCACTAGATGTAG
ATGCACGGTTTAAAACACTTATTTTAGAATGCTTTGAAAT
TGCCGTCCAAAAAAACTATCCTAGAATTGCAAGTATTGTG
GATGACTTTATTCGATTCCTTTTTTATAAGGGAGATATAA
CCAAGGAAGAAATTAGCGAAGCCTATTCTTTGAAGAATGC
TGAGTTATATGTAGACTTAAAATGGTTACAACAAGAATAG
AAATGGTTTTAAACAAGGTTTAGTTTAAACAAGGTTTAAA
CAAGATTTAAACCTTATTCATTGAAATCCATCGAAAAAAA
AGCTGTTTGTTTATCCCATAAACTCATCTTTTTTTTTGGT
TTCAAAGTTTTATACTAAAATTTAGCATTTTATAATATTT
ATAATTAAGTGTTTTGCATGCACTGCAGAAATTCTCATCT
TTATTAATTTGTTCAATACCACATGTCATACAATATGTTG
TTTGGTTATCAAGATTAACTTTATGAAAGGAAAGCAGGTA
AGCCACAAATTTAAAAGTAAAATACCTTTCATTTAAAATA
ATCTTATGAATATATTTTCGATAAGGAGGCATGAAAGCAT
TTGCCAAAATAAATCGCATAAAGCACTTGGAAAAACCCAT
ATCTTCTAACCTTTTGTGGGTATAAACTCTATTTTTGTGT
TTTACAGAAACTTCATGGGTAAAATAGTCGTTATAGCTAT
CAATCATTTTTTTAAGCCCTATAATGCCCAAGGTTGCACG
CATAAAGCCACAGTTTCTGCTCCAGAAGCCATGCACCTGT
AAAGGATGCTTTTCATATAACCAATTACAAAATTTCATTC
CGCAACAGTAACATGTTATTTCAGTGGGTGATGTATAGAA
TAATCCGGCATTAGAAAACTTTTCATAATTTTTTATGTCA
TGGATTGCGAAGCTTTTGTTTCGTGCATCCACGGAGCTAT
AGCCTGCATATTTAGGTTTGACTTCAAATAATCGTAAAGA
GATATATGTATCTATCGTATTTATTTTAGGATACATTTCA
TAATTCTTATATATAATATAAAAAAAATTACAAACATTTG
TAATGCTCATCCTCAATAGACAGCTGAGCTGTAGGCTTTA
TTTTTCTAATAACATGAAGGACATAGTTTCTCATAAGACC
TTCAAGTCGGTTATTGATCATTCCAATACATTTTCTCAAT
GAGGTCATGAAGCCTGGCATTTTGCTAATTGCTTGGCAGA
GTGCCAACAGATTGCCCACTAAAGTATCTAATAGATTACC
TACTAGCGATAGTGAGCCAACCTCTCTATATTTATTTTAT
ACTTTTCATTTTTTTAATAGATTTATTATTTTATAAAAAA
AATATTTAGTTTTTTATACAAGAATGTCGACAAAAAAAAA
GCCCACGATTACCAAGCAAGAGCTTTACTCCCTAGTGGCG
GCAGATACCCAGTTAAATAAAGCTTTGATTGAAAGAATTT
TTACAAGTCAGCAAAAAATAATCCAAAATGCCTTAAAACA
CAATCAAGAAGTGATTATACCACCCGGAATCAAGTTCACC
GTCGTTACAGTAAAAGCTAAACCTGCTCGCCAAGGCCATA
ATCCGGCAACAGGAGAGCCTATTCAAATTAAAGCTAAACC
CGAACATAAAGCGGTAAAAATACGAGCATTAAAACCTGTA
CATGACATGTTAAACTAATTTATAATTCATATTCCTCATC
TATACCATCATTTTCTTCAATGCATTTTTGCCAATCAAAA
CGGACTACATCCAGGTCATGAACATTAAACTAATTTATAA
TCCGTATTCCTCATCTATGCCATCATCTTCTTCAATGCAT
TTTTGCCAATCAAAATGGATTAGATCTAAGTCGTGAACAT
TAAAATACATACCATCATACATTTTAATATAGTCTAAATT
TAAGTTTTTCTCAAAAACTTTTATCGTTTTTGAGAAAATG
ATCTTATCAATTATTTCCTTATTAAGATTTGCAGGAATAG
CACAAAATTTATTTTTAGGTACTTCATTTATGATATTAAT
AAATTGAGTAAAAATTATTTCTTGTTTTTCTTCTGTTTCA
TACAATCGTTGTAAATGTAAGGGTTTTTCATTCAATGATT
TGTTTGGAGATAAAAAGAATGTGTAATCCGGGTTGAAGGT
ATTTTTGGTATCAATCATTATTCTGTCTGCTTGAGCATAT
GCCAAACCAGACCAAATATAACGGTCCACAATTACAATAT
AATTTAGTTTAAGTAGTGCTGCAATTTCTGCCGTAAATTC
ACATCGATGTTTTGTGAATAATTCATGCAATTGTTCTGAT
GGCATTTTTACGATTTTATTTAATACATCCAATATAAGCT
TACCGGTATCCGTGTTTGGACTGGGAAAATGCAAATATAT
CACATCATATCTCTTATTTTCCAATGCATTTTTTAGCCTT
ATTGCCTGTGTGCTTTTCTCCACACCGTTGATTCCTTCGA
TGGCAATAAGTATTCCACGCATGATTAATAAATAGGTAAA
AAAAATTCATTTTTTAACATTTCTTATAAATCATATTGTA
CAACACTGCATCAACCGCATAGCTTCATTAAAAAAATGTT
GCGGATGCCTTTTGTATAACCTATATTCATCTTTACCAAC
ATATATACTTGACAGACAGCCAGATATGGGCCCATATCTG
GGCCCATATCTGGGCCATAATTAAGATAAAAATTATTTTA
GACGCTGCTACAGCGAAATCAACATTATGTACTGCGGCAT
AGCATGTGGCATATCATGCGGCATAGCATGCGGCATAGCA
TGCGGCATAGCATGCCCATAAGCAATCTACAATATATAAC
GCTTAATGCATAAAACATTTAAGTAAAACAAATTTGAATA
AAAAAAATAATTGTTATAATGGCGTTGTTACACAAAGAAA
AGCTTATAGAATGCATTGATAATGAGCTGCAAAACAGTGG
AACGCTATTGCTTCTAACAAAAAATATTGTTGTATCAGAA
ATTTCATACAATGGCAATGATTATAAATATTTTACCTTTA
ATGAGAATCATGACTTGATAGGCCAAGAAAATCTTAAAGG
AGCAACATCCAACAACATTGCTAAGATGGTTTATAATTGG
ATCGCGAAAAATCCTCAAACTAATAAGGTTTGGGTCGGCG
AACCGCGAATTCGCATTTATTTTAAAAATAATTTATATCA
TACTAATAATAACCATGTATGTATAAAAGATTTCTATAAG
GTTTCAATCTCAGTTAGTCCTAATATCTTTAATGATCGTA
GCATTTGGTGTACTAAATGCACATCCTTTTATCCATTCAG
CAGCATTTTATCACCCAATTTATTCCAATAAATTAGATAC
ATTTTACTACGATTAAAATAATGAATGCATTATTATGACA
AAAAAATGCATTATTACGGCTGGTTACTATATTGTGATTC
ATCATTTTATGATACATCATTTTATGATACATTATCTATA
GGATAATTCATTATCTATAGGATAACGAGATATCCTATAG
ATAATGAATTATTTTTTTATCTATATATCAGATAAAGATC
TGATATGGGCTAAAAGTATGCTCAAACTTTATTTATCATA
TAGGTCTGTTAAAAACATACATAGGTTATATATAAATTGA
ATAAAATTTTTTTAAATATCACCGAAACATTCAACATGGT
GTTGATACAGTTTTTAACAGGTTTCTTCTATTTATATGGT
AAGAGACTGTTTTCAGTTAGTAAAGTTATGGACATGATAT
GTCTAGACTATTATACCATTCTTCCTGCTCCTCTGGCGAT
GATGTTAGCGGCAAGAGTAAAAAACTATGACCTCATGAAA
AAACTGCACGAATGGGAAATCCCTGTTGACTACGCTTTAC
TTGTGGTAGATGATGTGCCGACCATCGACTACTGCTTAAG
CCTTGGCGCTAACTCTCCGACTAGAGCACAAAAAAGACGA
CTGTTAAGGGACACCACATTCAACCCCGTTTATAAGTATC
TTATGAACTGCTCCGGCTTTCCAACAAAGAGAGAAAAAAA
CATTCCTTGTGATGTACAATGCGAAAGACTGCAAAAAACC
ATCATAAAAGAACTGGTATTTAACTGCTCCGTACTGCTTG
AAATGATACTGCTCTCAGAAAAAGAATATGCATACGCCCT
ACACTATGCAGCAAAATATAACCAATTGCCTATCCTCATG
TATTGCTGGCAACAATCAACAAATGCGGAATCCATTTTGT
TAAAAACCTGTTGCTCGGATAAGAACATCAATTGTTTTAA
TCATTGTATCCTATACGGCGGCGCGCAGAATCTGAATGCT
GCAATGATAGAAGCGGCAAAACACGATGCCCGAATGCTAA
TCAACTACTGTGTCATGCTTGGTGGAAAGTCCCTAAACGA
AGCAAGAGAAACGGCCATTATATTTGGACACATTGAATGC
GCACAACATTGCTCGAGACTACAATCTTACGTCATGCGCG
ACTAAATCTTGAGGAGTATCTATATTTACATTATATTTTT
TTGACAAAAAAAATATAAGGTTTGTATACAAAGATCTGTA
TACAAAGATTTGTATACAAAGATTTGTACACAAAAGGTTA
ATTAAACAATAATTGTTTGGACACAGAAAATCAATCTAGA
TAGTAAATAAGCTTATTTTTTTGCATAATACAGACAAATT
AGATCATTAAGATCATCAAGATCATCAAGAGACTACTTAC
CATACTTGTTAAGTTTTTTTACACATAGAAAGTTTGGATT
CTGTTCAGGAAGTTTTTCATAGACATTATCTTCACAGCTA
GTGATAATAATTTTAGGTTTTTTCTTGTGCCTGCGATGGA
AAACATCCAGTTTGTAAAGAGGGAAATGCATGAAGAGGGG
TTTTTGGTAGTCCTTGTTCAGAGATTTAACTAAATCTGCG
TGTCCTGTAAAGACTGCCCAATCCCAAGTATTAAATCCTT
TAAGATAGTCTTTTTGGTTCGGATTTGCTCCATATTTTAT
GAGAGAAAGGACACTTAGAGTACGACCCCGCATTGCAGCC
TTCATAACGGGCGTAATCCCATTAAAATTCCGAAAACAAA
CTTTGATGCCAATTTTTCCAAAATATTCCAGCACTTCTTC
CAAAAGGAGATGATTCTTTTTTTCCGCCAAATAATGCCAA
ACAGAATTTCCATCTTTATCCCTTCTATAATGGCTTATTA
TTTCCCCGGGATAGGATTCTTGTTTAAAAAGAAATCTTAA
AAAGTCTAAACGTCCATAGATGCATATCCACATAAATACC
GTGATTTTACTTCGATCGCATCTATTGACAATCCATGGAT
CTGCTTTAAAAAATCTCTCAAATAGTGTAAGGTCTCCTTT
TTTGATATGTTTTTTAATCCACTCAATAAACAAGTGTTCT
ACCTCGGCTGAAAACAGGCCTACCGTATCCATTTTTAGGT
AGTCCTCGTACTCTCACTTTATAAGGAGTATTTCTTTAAT
TTTTAACGTCCTTTTTTTTCGGACTTCTTTGGATAAGCCG
TTTATTACCATCTTTAAATGCCTTATAGCGAGGAGGAGCC
AGGCCACTTTCCCATATGTGCGGTAATTCTTGGTGTTTAT
GCTTGCCTTTGGCATAACCAGGCCAGTATTTTTCGATGTA
TTCAGGGTTTGTTTTTACGTATTCTTTAAAGGTTTGATAG
GCTTCTTGAATACAGGTGGGCTCTCCGGTATAATTTCCGT
GTTCATCTTCCTTTAAAAAGCCGTTATCCCTATCTTTTCT
CCACTTAAGATTGTGCTTTCCAAAAATACGATCAAGATCT
TTCGCCTGCTGGGGTGGAATCATAAACCCCTTCTTAGGTC
GAAGCTTTCTGTTTTTTCCGTAGCTTCGGCCATCACGTTG
CGAAACAGTGGTTAGGACACCCGATAGTCTTTCCATGGGC
GTCGCATCTAATCCTATCCATCCGCCCTGATGAATATCAA
TGGCAACAAGCTCTCCTTTATTTTGGGCAAGCCAAGTTTC
CAAGAATGCCATGCTTTCTTCCCAGGGATAAGGCCCGCCA
ACACCACGGGTTGTCCAATCTTGCAAGGATTCCAGGTCCA
ACACCTGGTAAGGCTCTAAAGAAGATGGTTCATTGTTTTT
GTACTGCAAATAGGATTTAATGACCCATTTATACCATGTG
TCAAACCGCAGCGTGGCGCCTCCAAAGTGAAAGCCGTCGT
TGATTTTAGGATATCGGCAACATATTTCAACCGTACGTTT
GAGTTCTGCAAAGGCGGCCTTCCAAGGAAGTCTTTCGCTG
CGGGTAAGACGGTCTATTTTGCCCTGTGTGCCGTAGCGTA
TGGCATGACGTGCCAATTGCAACAATTCTGCCACCGATCC
GTGGGCCCCGATCCAGTTTATCGGATAGGCAACCTCCGAA
GGGTTTAAAAGATGCTCGTAAAAGCGTGGATCTTCGGATG
CCAAGGCGTCTGCAAAGGGGATAATACTGGAAAACTTGTC
TAGGCATACGTTTTCTGTGTTTACTTCTAAAGGTAGAAAA
ATGGTTGCGTGAGGCTTTTGAACCTGCTTGTTCAGCGGCC
TGCATATGCTTTGTATAATGTCTCTAGGACTATGTCGCGG
CGCTGCAAAAAATACCGCGTTTAGTTCTGGTACCTCTACC
CCCTCTTGAAAGAGTCGGCAGTTTAATAAAATAACGGGTT
CCTTTGAGGAGCAAAATTCTGTAAATGTTTTGAGGATAAC
CTGTCGCGGCAGGGTTGAGTGAGCTATCAGGGCGTAGACC
CCTAGGTCCACCAGCTCCGCGTATAGCTCCTTGGCCTGTT
TAATATCACGGGTGAATACCAGCATTTTAGGCGACCTTAC
ATTGGTTTTTAAATAGGCTAAGGCCATTATAATTTGTTTT
ACGATTATCTGTTTCGTGGTCTCCTCTCTGTTACTCAGTT
GGTGGGCCAATTTGGGCGCGGCCACCATCTGCAATTCAAA
GTCATTTACATAGCCGGCCTCTATGCCTTCTCGCAGATAG
TAGCGAAAGGCAACGCCGCCAAAAAGTTCACGGTTTTTCA
TGGAAAGCGGGGTGTCGTACCTGGGCGTTGCCGTTAAAAA
AAGTCGGTGCCCTTTTTTAAAGTTTAGCAACACATGGGTG
AAGGGCCGTGTCTCCCATTCGCCGCAAATCCGGTGACATT
CATCGCTAATAATAAGATCGAAATCATCCACCAGTAGCGT
GGAGGATTGGTAGGTGGCAATAACAAGAAGAGAAGAGGCC
TCCTGTATCCGTTTCACAATAATGACAGGGTTGGTAGTCA
TTTCTATAGTGTCGTGATTTAGCACAATGCGGGTCTGGTC
GGACCCCACAAGCATAACGTTCTTCAAGGAAATTCCATAC
AGATAGAGTTTTTCCAGGGTCTGCCGTAGTAGGGATAGGC
CCGGCACCAGGTACAAAACTTTTCCTTGAAGATAATTGGA
GAGAATAAGATAGGCGACGCGGGTTTTGCCGCATCGGCAG
GCCATCTGCAGAATGGCCCTTCCGCTTCGCTGCAGCTCCT
GATAGCCCATATTGGCCGCCTCCCTCTGATAAAGTCGATC
CTCAATGGTAGTCCGTGTCTCTCCTGTAGAAAAAAATAAT
ACGTCATCTGCGAAACGATCTTCATCTTCTACAGGGGTTA
TCACCAGGTGTCTTAGTTTCTCCTTGCTTATCAGCGGATC
AGAGGGCGAAGATGGTTCAACCACTATCGTGGAATCATTC
ATCTCATAGGTGGGAGCATCACACAAAGTATAGCTTATGT
TCAGACAGTTTGCGACATCCTCAGCCAATTGTTTTATTTT
TTCAGGTAAAAGGCATAGGAGTTCTTTGTTTTTGACTCGA
AAAAACTGTGCACAATATAACACCCCTGCTTCAATTTTTT
GTGCATCCTTCTTTGTAGGCGTTTCCAATGTAAAACAATA
TCTCCATTCATCCGTAAAACAGGTTGTATAAGATCCATCA
TGAAGCCTAGCGGCCAAGTTTCCTGTGTGCCCAACTTTAT
GTAAAGATTGAGTCTCCAGCCAGGGATGAACCGCTACGTA
AAACCCTGCGCACATGCTAGATCAAATTGCAGTTTCTTAA
TAAATGTACACAGGATTTTAAAAACATGTGATTACAAAAT
TTAGATAAGAAATATTTAATATTAAAAATCACGGAATAAA
TGTCACTGTGTAGAGAGAAAGCCAAAAACTCCTCTTGACC
GCCGTGGGAAATCATCCAGGGTAGTAGGTTGTGTTTCATG
AAGTTGTATGCCGTAGTGATCACCGTGGACTCCAGATGGT
TGTTGGCATCTTTGCAGTACTTTGCCATCCTGGCAGAAAA
GACGATAAATCCACAAATTCTACCCCAGTTGATAAGATCC
TTAAACAACTCAGTCACAACCTCAGTAAACTGGGTTTTAA
TTTCTTGGGCACTCGTAAGAGAAAAGGTAATTGTAACCTG
CTTGTTCAAACAATCATCATAATAGGTTAAAATTTTTTTT
ATTTGTTGCTGGTACGGGCTAAGTTCATGCTCTGAAATAT
CATTCATGTAATATTTAATATATCCCACGAGTATTTCATT
AATGATATTATGATATATGAGCTCTTCTCCCTCCATAGCG
GCACCCTATATTTTTTTATTTAGGTTTCAATGTTGTCACA
AATATGTGATATACACCAAATGTGTGATATACACCAAATG
TGTGATATGCAACAAATGTGTGATATGCAACAAATGTATG
ATATGCAACAAATGTTAGACCACGTATAGCAACCTATATG
TTAAGAAATATTTTTATACCCAACATTGGTTTCCTGGCTA
TAAATAGCAGCTATAAATAGCAGCTGTATATGAGCAGCTG
TTGGTATATGAGCAGCTGTATACCAGCAGCTGTATACCAA
CAAAATTATTTAAAGATTTGAAATCATATGTGTATAACTA
TACAATGGAAGCAATTCTTACCAAACTTGACCAGGATGAA
AAAAAGGCTCTTCAAACCTTTTATCAATGCGCGTGGGAAG
AAACTAAAAGTATTATAGACGATTTTCTTGAAGTCCCTGA
GGTTCGTTGCGCCTATAAATTCAACTCACACACAAAAAAA
ATGGAGCTTTTGTTTACTCCCGAATCCCACACCGCCTGGC
CGGAAGTCCCTGAGTGCAAAGAGTTTATATTAAACTATTT
GAGACTCGTGTCGGGACATCGAGTGGTATTAAAAGGATCT
TCAATTCTTTTTACAAAAGAGACTAAGAACCTGGGCATTC
CTAGTACCATCAATGTTGACTTTCAGGCCAACATTGAGAA
TATGGATGACCTACAGAAGGGAAATCTTATTGGCAAAATG
AATATTAAAGAAAGTTAGATGAAATAAATTTTAAATAAAA
CGAGTGGCATCAAAAACTAAGTAAAATCAAAAATCAAGTA
AAATTAAAAACTATGTGGACGATGCCTTTGTCTCAATAGT
CTCAAGATCATCCAATAATTCATGTAACGTGAAAAAGTTG
GTCCATTTTTTTGAAAACATTAAAAGACGTTCGTCTTCAT
AAATAAAAAAGTCATTCGAAGGAAAAATGATATACTCAAT
ACCATAATCTTGCAATATTTTTTTTAAGTCTCTTAGAGTC
CAGGGATGTACTAGGCTTCTACGCGAAGTGAGCATCATAA
AAATATCTAATATTTTTTGCGCCATGAGCCAACGCGGATT
CTCATTGGCCCACAAATCAATAATAATTCTCTTGTCAACC
GTGAGCATTCCTACTTGATTCGAGGAAATGATTAGATGCC
CAGCGGTCCACCCCATTAGGAGATAACGCAGCGTTGTAGA
AATGTCACATATAGAAGGCATCCCCCCGCAACACGAACCC
AAATTAGGATGCGTGTGAAACACGAACATAGCAGGCTTGT
TGGCCACCCTGCTATAAATCTCAGCAGGTATCATAGCCTC
ACTGCCAAAGTAAATGTTCTCTCCTGCCTTATAGGGGCTT
GGAATGATTTCCACTATCTCGGGTACACCGTTTATCATAT
TAATGCGGCCGCACCATTCACGATCATCATTCAAAAATTT
TTTGAGGGCACCCCGGACGTTGTCCCAATTAAGCAACAGA
GTATTCACAATCTCATTCCGCTCCGCCCAGTATTCCTTGA
AACTTCTTTTAGACTTGCTAAGCTGTTCCCAGGATTCAAA
CTCGGTCCAATGTTTTTTTTCTTTTGGGGAAGACTTACCT
TTTGAAACATTTTTTGCGGCTCCACCATCTACACTATCCT
TTTCCAAAATAATCTCCTTCATATTTTGAGTTATATGGGC
ATTACTAAGCACTTTAGTGGTAATCTGTTTACCTATGTGA
TTCAGCAGAAAACCAAGTTTATCCATTTGTGTCTCAACCA
TTTATTCTTAACAAAACAAAAAAAATTAAAAATCATCGTC
GTTTAAAAAGAGTTTGAAGGCAAACGCATCATCCTTAACA
CAGTTCTGATACTGCGTAGGTCTTAACTCGAAAAAGTTGG
TTTTTTCTACTTCATTAAGAAAGAATTTAGTCATCTGAGG
AAAAGGGTTTTCCACCTTATAAATACTTTTGCACTGCAGC
ATGAAGCACAGATTATCAGTAAAGTAGCGTATATATTGAA
ATAGCATTTCTTTTGAAAAACCGGGAACGCTTCCCCTTGC
CTTGTCAAAGGCATAGCTAATGAACTCATCTACCAGTTCC
ACGGCCTCCTTCAAAATTTTGTGAATGATTTTTTCCTCGG
GGATGTTATTCAGATAATTTGAGATAAGAAAACACGCAAA
GCTACAATGCATCCCCTCATCGCGTGAAATAAACTCATTA
TAGCTTACAAGCCCCGGCATAATATTTTGTTCCTTAAGAA
ACTGGATCGCCACAAAGTGGTTTTGAAATAAAATGCCCTC
CACGGCGGCAAAGCCCACAAGTCGTTCGCCCAGACTGTTC
TTGACGGGGTCCATCCACTGCTGCACCCATTGAGCCATTT
TTCTTATGATAGGATGTTTTTCAATACCGCTAAAGATGCG
CTGTTGTTCCTTCTCATCCGGGATCAGCGTTTTTACCTGT
ATTGAGTAGGCCTCGCTGTGAACGCACTCTTGGGCAGCCT
GCATTGTATAAAAGTATAGCACTTCCTTTACTTTAATTTC
GCGCATAAAGTTGGTTAAAAGGTTTTCGATAACAATTTCG
TCGGCAACGACAAAGAAGGCTAAGATTTGTTTATAAAATT
CGCGCTGCGGTTTTGGCATCGCTTCCCAATCATCTATGTC
CTTACACATGTCCACCTCCTGCGCCGTCCACGTCAAACTT
TCTAATTTTTTGTACCAGTTCCAACATTCTGGGTGCTGAA
TAGGAAAAATAGTGAAACGTTGGGAATCTTCAATTAGTAA
TTCCTCCATATTTGAAATAAATATTAATATCTTCAAATTT
ATTGACTGCCATGGAGAACTTTTTTATTGTTAAGAAGTTG
GCATCTGATACGTATGGAAAGGCGTTAAATGTTGATTTAG
ATAGACTATTACAGGCGCAGAATAAATATACTCTTCAAGA
GCTTATTTCCTACTGCAGCGCTCTAACTATATTACATTAT
GATTATTCAACCCTTGCGGCACGTCTTTCGGTGTACCTAC
TGCACCAGTCAACGGCCTCCTCCTTCTCAGAAGCGGTAAG
CCTACAGGCCGCACAATCCTGCTCACGCCTGTCTCCCCAG
TTTGTGGACGTCGTCTACAAGTATAAAGCCATTTTTGACA
GCTACATTGACTATAGCAGGGATTACAAGCTAACCCTCCT
GGGGATAGAAACTATGAAAAATTCCTACTTGTTAAAAAAT
AAAGATGGCGTCATCATGGAACGCCCGCAGGACGCTTATA
TGCGCGTCGCCATTATGATTTATGGGATGGGAAGAGTGGT
CAATATGAAGATGATTCTGCTGACCTATGACCTACTTTCC
CGGCACGTCATCACACATGCATCGCCCACCATGTTCAATG
CGGGCACCAAAAAGCCGCAGCTTTCCAGCTGCTTCCTGCT
AAATGTAAACGATAATTTAGAAAATTTATACGATATGGTA
AAAACGGCCGGCATCATTTCAGGCGGCGGCGGCGGAATAG
GGCTGTGCTTGTCAGGAATACGGGCAAAAAATAGCTTTAT
CTCCGGTAGCGGTCTTAGAAGTAACGGCATACAAAATTAT
ATTGTTTTACAGAATGCTTCACAATGCTACGCCAACCAGG
GGGGCCTACGCCCCGGAGCCTACGCAGTCTACCTAGAGCT
GTGGCATCAAGACATCTTTACATTTTTACAAATGCCCCGC
CTAAAAGGACAAATGGCTGAACAGAGGCTTAATGCCCCCA
ATCTCAAGTACGGCCTATGGGTTCCCGACCTATTTATGGA
AATACTCGAAGACCAAATACACGACAGAGGCGACGGCACA
TGGTACCTCTTTTCGCCGGATCAGGCCCCTAATCTACATA
AGGTCTTTGATTTGGAACGATCGCGCCACAAAAATGCACA
TCGCGAATTTAGAAAGCTTTATTATCAGTATGTTGCCGAA
AAGAGGTATACCGGCGTCACAACGGCCAAAGAGATTATCA
AAGAGTGGTTTAAAACAGTCATTCAGGTGGGGAATCCCTA
TATCGGGTTTAAGGATGCGATCAATCGTAAAAGCAACCTT
TCACACGTGGGCACCATCACTAACTCTAACCTCTGTATTG
AGATCACAATTCCCTGCTGGGAGGGCAGTGAGGCCGAGCA
GGGGGTTTGCAACCTTGCCGCGGTAAATCTGGCCGCCTTT
ATACGCGAAAACAGCTATGATTATCGTGGGCTCATAGAGG
CAGCAGGCAACGTCACAGAAAATTTAGATAATATTATAGA
TAACGGCTACTACCCCACGGAGGCCACCCGTAGAAGCAAT
ATGCGGCACCGACCCATTGGCATCGGGGTCTTTGGCCTGG
CCGACGTGTTTGCGTCTTTTAAAATGAAATTTGGTTCACC
CGAGGCCATTGCCATGGATGAGGCCATCCATGCAGCCCTA
TACTACGGCGCCATGCGACGATCCGTAGAACTTGCAAAAG
AAAAAGGAAGTCACCCCAGTTTTCCGGGGTCTGCGGCCTC
AAAAGGCCTGTTGCAACCCGACCTATGGGTTCGCTGCGAT
GATTTAGTTTTCTCCTGGGAAGAACGCGTGGCACAGACAA
CGCAGGGTGTGTTGACGCCAAAAAAGTGGTGGCAGCTACG
GCTGGCGGCGATGCAGGGAGTCCGAAATGGATATCTCACG
GCCCTTATGCCCACCGCAACCTCCTCAAATTCTACCGGCA
AAAACGAATGCTTTGAGCCCTTTACATCCAATTTATATAC
ACGTAGAACATTAAGCGGGGAATTTATTGTTTTAAATAAG
TATTTAATAGATGATTTAAAAGAAATTAATCTTTGGACAG
AGGCCATTCAACAGCAGCTACTAAATGCGGGGGGTAGCAT
TCAGCACATTCTGGATATACCGGCCGAGATCCGTGAACGA
TATAAAACCTCTAGAGAAATGAACCAGAAAATTTTAACAA
AACACGCGGCCGCACGAAATCCCTTCGTGTCCCAAAGCAT
GTCTCTGAACTACTACTTCTATGAACCTGAATTAAGCCAA
GTGCTTACAGTGCTCGTCCTAGGCTGGAAAAAGGGTCTAA
CCACCGGCTCCTATTACTGCCACTTTAGCCCCGGAGCGGG
TACCCAAAAAAAGATTATAAGAAACTCTGAGAAAGCGTGT
AGTGCGGACTGCGAGGCGTGTCTTCTGTAGGAGTCTCGCG
GTAAAGGAGCAGCGGGGACCATATGGCAAACCCCAGCAAG
AGGATAATGAATAAAAAAAGTAAACAGGCATCCATTAGTT
CCATATTAAATTTTTTTTCCTTCTATATAATGGAATATTT
TGTTGCGGTAGACAATGAAACTCCCTTGGGGGTTTTTACT
TCCATGGAGCAATGCGAAGAAACGATGAAACAATACCCTG
GCCTCCATTACGTCGTTTTTAAGTATACGTGTCCGGCGGA
CGCAGAAAACACAGATGTTGTATATTTAATACCCTCGTTA
ACCTTGCACACCCCCATGTTTGTAGACCACTGCCCAAACC
GTACTAAACAAGCACGACATGTATTGAAAAAAATAAACTT
AGTGTTCGAGGAAGAGTCTATTGAAACTTGGAAGGTTTCA
GTAAATACTGTGTTCCCTCACGTTCACAATAGATTATCTG
CGCCGAAACTTTCCATCGACGAGGCCAATGAAGCCGTAGA
AAAGTTTTTGATACAGGCAGGGCGACTCATGTCTCTGTAA
AAGTCTTCTCCTTTATCGAAGAAGTCTCTTCCCTTGTCGG
AGAAGACTCTTCCTTTGTCGAGAAGGTCTCTGTTATGGGT
AAAAGGTTTGAAACAACGCAGGGACTCTGCTTAATCTGTT
GCCTTACAAAGGGAATCAAACTACCCGCCTTCGTATTTTT
AATATAGTAATTACCCTTGTTGTGGTGAATTTTAAGACCA
TAGCGTATTCCCAACACTTTATTAATGAATTTTAAAATTG
TTTGGGGGTCCATTTTATTAGGCTTTTTAAGCTTAAACTC
AAAGCTAACTGCGCTTAAATCATACTGAACAAATTCATCA
ACGAGTTTCGTCATCAATTGCTCATTGGTCAATATATTAG
GGTCCTGAACGCATTTAAAGCCACACTTAGTTAACAGCAT
AATGGCGTACATATGGGATTGAAAGCTATAATTAAATTGC
AGATCATGATGCTCTGCATGTTGCATGGCCCATTGGTGGA
AGTTTAATTCCTGAGTTTGTAACATAGTAAGCGATTCGTG
TACTGTTTTTCCGCGGCTTATTTGAACACGGCCCGTGTAG
TTCTGTTTTGTCATAAAACTATTATATTGTTCAACAAATT
TGGGGGTAATTTTATTACCGTGCCATGCATAAAATTCGAG
TAGTTTATACTTTTCATACGCAAATAGATCTTGCTGGTCT
ACTGTAATGCCTTCTTTTAAGTTTTGTTTAATTAGTAAAG
CTTTGTTGGCATCAATCGTTTCAGCCGAGGCAATATTGAC
ATAATCCTGGTGCTTAATTTCCATTTTAATACTTGTATAC
TGTTTGACCGTCTCTAGCTTTTCACCCGTCAGTATAAACA
CCTTAGCGCCGGTGTCGGCGACCTGGTTAATAAAACGTGT
TATAAAGTGATTTTTTGATAGATGTTGTATCCGCATTGTT
TCAAGCCATAAATGGTAGTACGGAGTTTTATAATATATCG
GCCTACCTGTTTCCTTACTATACGTGAAGGAAAGCTGGTG
ATTATTTATCGTCTGAAAGAGGGTGTCACGTTTTTGTAAC
GTGAACGTTTCAATGTCTTCAATGGTTTCCGGAAAGTAAT
TTTGTTTTCCCTGTAAACAGATTTTATAAGTTTTACTCTT
TAATTCACGCACGCGGCCCAACATTTGGCAACATGTTTCT
ACGTCACACGACATATTGTTAAAAAAGCCGTATAAAACAT
CAAACCTCTTATCTTCGTACGAAACACCCGCTGAAATCGT
GGGCGTATAAATAAGAATATCAATGAGTCCCCAATAATAG
GATACGTTATTAAAATGGGATTCCCGTTCATGAGCAGTGC
TTTTAGAGCTATAAAACCCGATCTTTTTTTCCGGAAACTT
TTTCTGAATAAATGTTTGCAACAGACGGGCCTCCATTAAT
GAATTTGTAGGAATAACAATTTTTTTGTCTTCGAGCAAAT
CCTTTAAAAGATTATTTAACCAAATTTCTCGTGAAGAGGT
GAAATAATACATGTCATTCTGGGCCTTTTGGTACTGATTC
CAATGAAAGAAGATAGGTACATCCCCACGAAAACGTTGTA
GAATATTATACGTTCGATTTCCTAGGTTTGCATCCAAGCA
TATAACATGATTTGCCGTTTCAAGCATCCACATGAAAATA
GCAAAAGAGGGAGCAAAGTACTTGTGTAGGCCGCTATTGA
ATTGATTAAAAATCGACTCTACCTCATCCAAAATAAGCAG
GTCCACGGGCTCGGCTGTGGAGGTTAGGCGGAAAAGTGAT
TCTACCTGAATGATGACTCTTTCGTAGCTGTCCAAGTCTC
CAGTTACTTCGCTGTACAATGTAAAATTTGGCAGCCGAGT
TTGTATATTTTTGGAGAAGATTTGTCGAAACGTCACAAAC
CGTATGGTTTGCTGTTTTGAAATAGAATCATTACCATAGT
ATTTTTGCAAATAGTTGCGCAGTTGGATGGTTTTGCCTAT
TTTCATTTGAGCCTTTACAACAAGCGTGGGGACCCGTTCA
TACTCTCGCATACTACTTTCATCATAGATGTGTTTTTGAG
TATCAGGCAGTTCTTCAAAGAGAATGGACTCATGGACCTC
TATGCTCTTTGTCATCACTTGGTCCACATAGATTTCCACA
AAATTGGTTGTACCGGAAAGGCTGCCCATGAGAAGGCTAT
GTTTATTGTCATGGCGACAATGTTGATACACTTTATTTCC
CGCGACTCTTAAAATTAGGGTATTATCCTTATCGTGCATA
CGCTTACAAATTTCACAGTAACTTGGACTTGTACGTTTAA
ACAATACTAAATTTTTATGGACACGGAGAAAACAATGATT
TTTACATAACACTCCTGCGAATTTTAACACTTCTTCAAGT
TCATTTTGTTGAATGGAATCACAGGAATTCGTCATTTCTT
TTACATGTGTGAGGATACAAGGTAAACACGTCGTTTCAAA
GGGGGTTGTTATGAGAGTATCGCTCTTTTTCGTGGTCATA
CTGGTCTCAAACACATCTGCAAGCTCTTCGTTAAACATTT
TAACACGCATGCTACCTTTTTTATGAGATCCTATGATGCG
AAAATTCTGAATGCTTTTGTTGACCTGGGGGTCAACAAAG
GGATAAACGTGTTTGGGAAGATTTTCTAACACTTTGGACG
TAAAGGCTTTGGCCTCATTGTTGTTTAATACTGAGTACGT
ATAAAGTATGATATGAAAGGAGTATTTGAGTTCTCGTTTT
TTATTTAACCCGATAGAATCTGTTAGTAAAATTTGTTCAC
GCGTTAAGTTAATGTTATAAGGTAAAGAATACGTCTCGTA
AAATACATCCATGATGACGTTAATGATGATGTCAAGTATG
TTATAGACATTATCATCATTGTCTTCTTCAGAATATGACT
TATTTACCGGGAAGTCGATGTCGAATTTTAAGCGCTGAGG
AAAAAATCCAAACACTACTTCGTGGAAACACTTCTGCTCA
AAGGGCTGATCCGCCTCCCACTCCCAAAAATCATCACGGC
TTGAAAAAACTCTAAAAAGATTGTTATATTCATCTCGCAC
CACAAAGTGATTTTTTAAAGTTTTGAGAGAATATTTATCT
TCTACGGCTTCTCCTTGGGAGTTACAGCGAAGAAACTTGA
ACGTTTCTTGCATTTTAATTATTACAGATTGAATCAATTA
TGATGCGGTGGACCGCCGCCACTATATGTCGGCCGCTGAT
CATATAAAAATGAATTCTTTTAATTAGAGTTAGGTATTGT
TGATTATATATAATCAATCATGGTTGAGCCACGCGAACAG
TTTTTTCAAGATCTGCTTTCAGCAGTGGATAAACAAATGG
ACACTGTAAAAAATGATATAATAGACGTCATGAAAGAAAA
AACATCTTTTCTTGTATCATTCGAAAACTTTATGGAACGG
TACGATACCATGGAAAAAAATATTCAAGATCTTCAGAATA
AGTACGAAGAAATGGCGAACAATCTTGTTGCCGTCATGGC
AGATACGAAAATTCAGCTTGGAGCCATTATTGCTCAACTT
GAGATTATAATGGTAAACGGCACTCCACTTCCGGCAAAAA
AGACAACGATGAAGGATGCTACATCCTTACCACCACCAAA
CCCTAATAATGAACAATCGGTGTTTACCAATGGTTCTCCC
ACTTCAGGCAAAATAGGTGAAACAGTCAAAAAAAATCTCA
CGAATGCGATGTTCTTCACGCGTAGCGAATGGGCATCCTC
[truncated: 3,176 more rows]
