# Supplementary material for: Bayesian Phylodynamic Analysis Reveals the Dispersal Patterns of African Swine Fever Virus
Source: Viruses. 2022 Apr 25;14(5):889. doi: 10.3390/v14050889 (PMC9147906; doi:10.3390/v14050889)
Supplement: Supplementary file 1 [file viruses-14-00889-s001.zip › Supplementary file S1/AY261361.gff]

##gff-version 3
##source-version geneious 2021.1.1
##sequence-region	AY261361	1	187612
AY261361	Geneious	source	1	187612	.	+	.	Name=source African swine fever virus strain Malawi Lil-20|1 (1983)
AY261361	Geneious	gene	753	890	.	+	.	Name=ASFV G ACD 01990 gene
AY261361	Geneious	CDS	753	890	.	+	0	Name=ASFV G ACD 01990 CDS
AY261361	Geneious	gene	1532	2455	.	-	.	Name=MGF 360-2L gene
AY261361	Geneious	CDS	1532	2455	.	-	0	Name=MGF 360-2L CDS
AY261361	Geneious	gene	2762	3295	.	+	.	Name=KP177R gene
AY261361	Geneious	CDS	2762	3295	.	+	0	Name=KP177R CDS
AY261361	Geneious	gene	3404	3655	.	-	.	Name=L83L gene
AY261361	Geneious	CDS	3404	3655	.	-	0	Name=L83L CDS
AY261361	Geneious	gene	4246	5313	.	-	.	Name=MGF 360-3L gene
AY261361	Geneious	CDS	4246	5313	.	-	0	Name=MGF 360-3L CDS
AY261361	Geneious	gene	5539	6348	.	-	.	Name=MGF 110-1L gene
AY261361	Geneious	CDS	5539	6348	.	-	0	Name=MGF 110-1L CDS
AY261361	Geneious	gene	6347	6460	.	+	.	Name=ASFV G ACD 00090 gene
AY261361	Geneious	CDS	6347	6460	.	+	0	Name=ASFV G ACD 00090 CDS
AY261361	Geneious	gene	6511	6861	.	-	.	Name=MGF 110-2L gene
AY261361	Geneious	CDS	6511	6861	.	-	0	Name=MGF 110-2L CDS
AY261361	Geneious	gene	6960	7334	.	-	.	Name=MGF 110-4L gene
AY261361	Geneious	CDS	6960	7334	.	-	0	Name=MGF 110-4L CDS
AY261361	Geneious	gene	6960	7334	.	-	.	Name=MGF 110-3L gene
AY261361	Geneious	CDS	6960	7334	.	-	0	Name=MGF 110-3L CDS
AY261361	Geneious	gene	8734	9111	.	-	.	Name=MGF 110-7L gene
AY261361	Geneious	CDS	8734	9111	.	-	0	Name=MGF 110-7L CDS
AY261361	Geneious	gene	9463	9591	.	-	.	Name=ASFV G ACD 00160 gene
AY261361	Geneious	CDS	9463	9591	.	-	0	Name=ASFV G ACD 00160 CDS
AY261361	Geneious	gene	10474	10854	.	+	.	Name=MGF 100-1R gene
AY261361	Geneious	CDS	10474	10854	.	+	0	Name=MGF 100-1R CDS
AY261361	Geneious	gene	11014	11874	.	-	.	Name=MGF 110-9L gene
AY261361	Geneious	CDS	11014	11874	.	-	0	Name=MGF 110-9L CDS
AY261361	Geneious	gene	11014	11874	.	-	.	Name=MGF110-11L-14L fusion gene
AY261361	Geneious	CDS	11014	11874	.	-	0	Name=MGF110-11L-14L fusion CDS
AY261361	Geneious	gene	11873	11971	.	+	.	Name=ASFV G ACD 00240 gene
AY261361	Geneious	CDS	11873	11971	.	+	0	Name=ASFV G ACD 00240 CDS
AY261361	Geneious	gene	12069	12584	.	-	.	Name=MGF 110-12L gene
AY261361	Geneious	CDS	12069	12584	.	-	0	Name=MGF 110-12L CDS
AY261361	Geneious	gene	13721	14881	.	-	.	Name=MGF 360-4L gene
AY261361	Geneious	CDS	13721	14881	.	-	0	Name=MGF 360-4L CDS
AY261361	Geneious	gene	15478	16605	.	-	.	Name=MGF 360-6L gene
AY261361	Geneious	CDS	15478	16605	.	-	0	Name=MGF 360-6L CDS
AY261361	Geneious	gene	17423	17560	.	-	.	Name=ASFV G ACD 00360 gene
AY261361	Geneious	CDS	17423	17560	.	-	0	Name=ASFV G ACD 00360 CDS
AY261361	Geneious	gene	17472	17681	.	+	.	Name=X69R gene
AY261361	Geneious	CDS	17472	17681	.	+	0	Name=X69R CDS
AY261361	Geneious	gene	17927	18733	.	-	.	Name=MGF 300-1L gene
AY261361	Geneious	CDS	17927	18733	.	-	0	Name=MGF 300-1L CDS
AY261361	Geneious	gene	20242	21237	.	-	.	Name=MGF 300-4L gene
AY261361	Geneious	CDS	20242	21237	.	-	0	Name=MGF 300-4L CDS
AY261361	Geneious	gene	21413	22372	.	-	.	Name=MGF 360-8L gene
AY261361	Geneious	CDS	21413	22372	.	-	0	Name=MGF 360-8L CDS
AY261361	Geneious	gene	22624	23685	.	-	.	Name=MGF 360-9L gene
AY261361	Geneious	CDS	22624	23685	.	-	0	Name=MGF 360-9L CDS
AY261361	Geneious	gene	23735	24802	.	-	.	Name=MGF 360-10L gene
AY261361	Geneious	CDS	23735	24802	.	-	0	Name=MGF 360-10L CDS
AY261361	Geneious	gene	24831	25892	.	-	.	Name=MGF 360-11L gene
AY261361	Geneious	CDS	24831	25892	.	-	0	Name=MGF 360-11L CDS
AY261361	Geneious	gene	26041	27633	.	+	.	Name=MGF 505-1R gene
AY261361	Geneious	CDS	26041	27633	.	+	0	Name=MGF 505-1R CDS
AY261361	Geneious	gene	27682	28731	.	-	.	Name=MGF 360-12L gene
AY261361	Geneious	CDS	27682	28731	.	-	0	Name=MGF 360-12L CDS
AY261361	Geneious	gene	28919	29980	.	-	.	Name=MGF 360-13L gene
AY261361	Geneious	CDS	28919	29980	.	-	0	Name=MGF 360-13L CDS
AY261361	Geneious	gene	30193	31266	.	-	.	Name=MGF 360-14L gene
AY261361	Geneious	CDS	30193	31266	.	-	0	Name=MGF 360-14L CDS
AY261361	Geneious	gene	31541	33115	.	+	.	Name=MGF 505-2R gene
AY261361	Geneious	CDS	31541	33115	.	+	0	Name=MGF 505-2R CDS
AY261361	Geneious	gene	33208	34044	.	+	.	Name=MGF 505-3R gene
AY261361	Geneious	CDS	33208	34044	.	+	0	Name=MGF 505-3R CDS
AY261361	Geneious	gene	34232	34354	.	-	.	Name=ASFV G ACD 00520 gene
AY261361	Geneious	CDS	34232	34354	.	-	0	Name=ASFV G ACD 00520 CDS
AY261361	Geneious	gene	34322	35842	.	+	.	Name=MGF 505-4R gene
AY261361	Geneious	CDS	34322	35842	.	+	0	Name=MGF 505-4R CDS
AY261361	Geneious	gene	35871	37379	.	+	.	Name=MGF 505-5R gene
AY261361	Geneious	CDS	35871	37379	.	+	0	Name=MGF 505-5R CDS
AY261361	Geneious	gene	37567	39153	.	+	.	Name=MGF 505-7R gene
AY261361	Geneious	CDS	37567	39153	.	+	0	Name=MGF 505-7R CDS
AY261361	Geneious	gene	37567	39153	.	+	.	Name=MGF 505-6R gene
AY261361	Geneious	CDS	37567	39153	.	+	0	Name=MGF 505-6R CDS
AY261361	Geneious	gene	39560	41080	.	+	.	Name=MGF 505-9R gene
AY261361	Geneious	CDS	39560	41080	.	+	0	Name=MGF 505-9R CDS
AY261361	Geneious	gene	41743	43374	.	+	.	Name=MGF 505-10R gene
AY261361	Geneious	CDS	41743	43374	.	+	0	Name=MGF 505-10R CDS
AY261361	Geneious	gene	43505	44179	.	-	.	Name=A224L gene
AY261361	Geneious	CDS	43505	44179	.	-	0	Name=A224L CDS
AY261361	Geneious	gene	44212	44364	.	-	.	Name=ASFV G ACD 00600 gene
AY261361	Geneious	CDS	44212	44364	.	-	0	Name=ASFV G ACD 00600 CDS
AY261361	Geneious	gene	44540	44854	.	+	.	Name=A104R gene
AY261361	Geneious	CDS	44540	44854	.	+	0	Name=A104R CDS
AY261361	Geneious	gene	44851	45477	.	-	.	Name=A240L gene
AY261361	Geneious	CDS	44851	45477	.	-	0	Name=A240L CDS
AY261361	Geneious	gene	45921	46376	.	+	.	Name=A151R gene
AY261361	Geneious	CDS	45921	46376	.	+	0	Name=A151R CDS
AY261361	Geneious	gene	46872	47687	.	+	.	Name=MGF 360-15R gene
AY261361	Geneious	CDS	46872	47687	.	+	0	Name=MGF 360-15R CDS
AY261361	Geneious	gene	48110	48829	.	-	.	Name=A238L gene
AY261361	Geneious	CDS	48110	48829	.	-	0	Name=A238L CDS
AY261361	Geneious	gene	48873	51452	.	-	.	Name=A859L gene
AY261361	Geneious	CDS	48873	51452	.	-	0	Name=A859L CDS
AY261361	Geneious	gene	51454	51993	.	-	.	Name=A179L gene
AY261361	Geneious	CDS	51454	51993	.	-	0	Name=A179L CDS
AY261361	Geneious	gene	52316	52729	.	+	.	Name=A137R gene
AY261361	Geneious	CDS	52316	52729	.	+	0	Name=A137R CDS
AY261361	Geneious	gene	52790	53746	.	-	.	Name=F317L gene
AY261361	Geneious	CDS	52790	53746	.	-	0	Name=F317L CDS
AY261361	Geneious	gene	53776	54759	.	-	.	Name=F334L gene
AY261361	Geneious	CDS	53776	54759	.	-	0	Name=F334L CDS
AY261361	Geneious	gene	54801	57140	.	+	.	Name=F778R gene
AY261361	Geneious	CDS	54801	57140	.	+	0	Name=F778R CDS
AY261361	Geneious	gene	57173	57670	.	+	.	Name=F165R gene
AY261361	Geneious	CDS	57173	57670	.	+	0	Name=F165R CDS
AY261361	Geneious	gene	57657	60965	.	-	.	Name=F1055L gene
AY261361	Geneious	CDS	57657	60965	.	-	0	Name=F1055L CDS
AY261361	Geneious	gene	61117	61746	.	+	.	Name=K205R gene
AY261361	Geneious	CDS	61117	61746	.	+	0	Name=K205R CDS
AY261361	Geneious	gene	61836	62057	.	+	.	Name=K78R gene
AY261361	Geneious	CDS	61836	62057	.	+	0	Name=K78R CDS
AY261361	Geneious	gene	62054	62620	.	+	.	Name=K196R gene
AY261361	Geneious	CDS	62054	62620	.	+	0	Name=K196R CDS
AY261361	Geneious	gene	62661	63098	.	+	.	Name=K145R gene
AY261361	Geneious	CDS	62661	63098	.	+	0	Name=K145R CDS
AY261361	Geneious	gene	63132	64394	.	+	.	Name=K421R gene
AY261361	Geneious	CDS	63132	64394	.	+	0	Name=K421R CDS
AY261361	Geneious	gene	64433	68161	.	-	.	Name=EP1242L gene
AY261361	Geneious	CDS	64433	68161	.	-	0	Name=EP1242L CDS
AY261361	Geneious	gene	68240	68491	.	+	.	Name=EP84R gene
AY261361	Geneious	CDS	68240	68491	.	+	0	Name=EP84R CDS
AY261361	Geneious	gene	68527	69801	.	+	.	Name=EP424R gene
AY261361	Geneious	CDS	68527	69801	.	+	0	Name=EP424R CDS
AY261361	Geneious	gene	70312	70767	.	+	.	Name=EP152R gene
AY261361	Geneious	CDS	70312	70767	.	+	0	Name=EP152R CDS
AY261361	Geneious	gene	70776	71261	.	+	.	Name=EP153R gene
AY261361	Geneious	CDS	70776	71261	.	+	0	Name=EP153R CDS
AY261361	Geneious	gene	71331	72458	.	+	.	Name=EP402R gene
AY261361	Geneious	CDS	71331	72458	.	+	0	Name=EP402R CDS
AY261361	Geneious	gene	72536	73687	.	+	.	Name=EP364R gene
AY261361	Geneious	CDS	72536	73687	.	+	0	Name=EP364R CDS
AY261361	Geneious	gene	73740	77489	.	-	.	Name=M1249L gene
AY261361	Geneious	CDS	73740	77489	.	-	0	Name=M1249L CDS
AY261361	Geneious	gene	77529	78869	.	+	.	Name=M448R gene
AY261361	Geneious	CDS	77529	78869	.	+	0	Name=M448R CDS
AY261361	Geneious	gene	78944	79333	.	+	.	Name=C129R gene
AY261361	Geneious	CDS	78944	79333	.	+	0	Name=C129R CDS
AY261361	Geneious	gene	79427	79630	.	-	.	Name=C84L gene
AY261361	Geneious	CDS	79427	79630	.	-	0	Name=C84L CDS
AY261361	Geneious	gene	82203	82520	.	+	.	Name=C122R gene
AY261361	Geneious	CDS	82203	82520	.	+	0	Name=C122R CDS
AY261361	Geneious	gene	83006	83779	.	-	.	Name=C257L gene
AY261361	Geneious	CDS	83006	83779	.	-	0	Name=C257L CDS
AY261361	Geneious	gene	83758	85185	.	-	.	Name=C475L gene
AY261361	Geneious	CDS	83758	85185	.	-	0	Name=C475L CDS
AY261361	Geneious	gene	85237	86184	.	+	.	Name=C315R gene
AY261361	Geneious	CDS	85237	86184	.	+	0	Name=C315R CDS
AY261361	Geneious	gene	86220	86675	.	-	.	Name=C147L gene
AY261361	Geneious	CDS	86220	86675	.	-	0	Name=C147L CDS
AY261361	Geneious	gene	86835	86972	.	-	.	Name=C62L gene
AY261361	Geneious	CDS	86835	86972	.	-	0	Name=C62L CDS
AY261361	Geneious	gene	87103	89991	.	+	.	Name=C962R gene
AY261361	Geneious	CDS	87103	89991	.	+	0	Name=C962R CDS
AY261361	Geneious	gene	89942	90100	.	-	.	Name=ASFV G ACD 01020 gene
AY261361	Geneious	CDS	89942	90100	.	-	0	Name=ASFV G ACD 01020 CDS
AY261361	Geneious	gene	90135	93026	.	-	.	Name=B962L gene
AY261361	Geneious	CDS	90135	93026	.	-	0	Name=B962L CDS
AY261361	Geneious	gene	92986	93345	.	-	.	Name=B119L gene
AY261361	Geneious	CDS	92986	93345	.	-	0	Name=B119L CDS
AY261361	Geneious	gene	93326	94282	.	-	.	Name=B318L gene
AY261361	Geneious	CDS	93326	94282	.	-	0	Name=B318L CDS
AY261361	Geneious	gene	94249	95562	.	-	.	Name=B438L gene
AY261361	Geneious	CDS	94249	95562	.	-	0	Name=B438L CDS
AY261361	Geneious	gene	95575	96078	.	-	.	Name=B169L gene
AY261361	Geneious	CDS	95575	96078	.	-	0	Name=B169L CDS
AY261361	Geneious	gene	96095	97555	.	-	.	Name=B475L gene
AY261361	Geneious	CDS	96095	97555	.	-	0	Name=B475L CDS
AY261361	Geneious	gene	97733	98797	.	-	.	Name=B354L gene
AY261361	Geneious	CDS	97733	98797	.	-	0	Name=B354L CDS
AY261361	Geneious	gene	98808	100652	.	-	.	Name=B602L gene
AY261361	Geneious	CDS	98808	100652	.	-	0	Name=B602L CDS
AY261361	Geneious	gene	100707	101864	.	+	.	Name=B385R gene
AY261361	Geneious	CDS	100707	101864	.	+	0	Name=B385R CDS
AY261361	Geneious	gene	101957	103897	.	-	.	Name=B646L gene
AY261361	Geneious	CDS	101957	103897	.	-	0	Name=B646L CDS
AY261361	Geneious	gene	103937	104314	.	+	.	Name=B125R gene
AY261361	Geneious	CDS	103937	104314	.	+	0	Name=B125R CDS
AY261361	Geneious	gene	104287	104649	.	-	.	Name=B117L gene
AY261361	Geneious	CDS	104287	104649	.	-	0	Name=B117L CDS
AY261361	Geneious	gene	104656	105921	.	-	.	Name=B407L gene
AY261361	Geneious	CDS	104656	105921	.	-	0	Name=B407L CDS
AY261361	Geneious	gene	105950	106477	.	-	.	Name=B175L gene
AY261361	Geneious	CDS	105950	106477	.	-	0	Name=B175L CDS
AY261361	Geneious	gene	106524	107315	.	+	.	Name=B263R gene
AY261361	Geneious	CDS	106524	107315	.	+	0	Name=B263R CDS
AY261361	Geneious	gene	107312	107512	.	-	.	Name=B66L gene
AY261361	Geneious	CDS	107312	107512	.	-	0	Name=B66L CDS
AY261361	Geneious	gene	107518	111540	.	-	.	Name=G1340L gene
AY261361	Geneious	CDS	107518	111540	.	-	0	Name=G1340L CDS
AY261361	Geneious	gene	111647	115267	.	+	.	Name=G1211R gene
AY261361	Geneious	CDS	111647	115267	.	+	0	Name=G1211R CDS
AY261361	Geneious	gene	115264	115635	.	-	.	Name=CP123L gene
AY261361	Geneious	CDS	115264	115635	.	-	0	Name=CP123L CDS
AY261361	Geneious	gene	115738	123165	.	-	.	Name=CP2475L gene
AY261361	Geneious	CDS	115738	123165	.	-	0	Name=CP2475L CDS
AY261361	Geneious	gene	123267	123869	.	-	.	Name=CP204L gene
AY261361	Geneious	CDS	123267	123869	.	-	0	Name=CP204L CDS
AY261361	Geneious	gene	123900	125492	.	+	.	Name=CP530R gene
AY261361	Geneious	CDS	123900	125492	.	+	0	Name=CP530R CDS
AY261361	Geneious	gene	125495	125737	.	+	.	Name=CP80R gene
AY261361	Geneious	CDS	125495	125737	.	+	0	Name=CP80R CDS
AY261361	Geneious	gene	125792	126715	.	+	.	Name=CP312R gene
AY261361	Geneious	CDS	125792	126715	.	+	0	Name=CP312R CDS
AY261361	Geneious	gene	126736	127260	.	-	.	Name=O174L gene
AY261361	Geneious	CDS	126736	127260	.	-	0	Name=O174L CDS
AY261361	Geneious	gene	127310	127498	.	+	.	Name=O61R gene
AY261361	Geneious	CDS	127310	127498	.	+	0	Name=O61R CDS
AY261361	Geneious	gene	127587	131939	.	-	.	Name=NP1450L gene
AY261361	Geneious	CDS	127587	131939	.	-	0	Name=NP1450L CDS
AY261361	Geneious	gene	132031	133290	.	-	.	Name=NP419L gene
AY261361	Geneious	CDS	132031	133290	.	-	0	Name=NP419L CDS
AY261361	Geneious	gene	133356	135962	.	+	.	Name=NP868R gene
AY261361	Geneious	CDS	133356	135962	.	+	0	Name=NP868R CDS
AY261361	Geneious	gene	136030	136770	.	+	.	Name=D205R gene
AY261361	Geneious	CDS	136030	136770	.	+	0	Name=D205R CDS
AY261361	Geneious	gene	136952	137404	.	-	.	Name=D129L gene
AY261361	Geneious	CDS	136952	137404	.	-	0	Name=D129L CDS
AY261361	Geneious	gene	137513	137752	.	-	.	Name=DP79L gene
AY261361	Geneious	CDS	137513	137752	.	-	0	Name=DP79L CDS
AY261361	Geneious	gene	137944	138951	.	-	.	Name=D339L gene
AY261361	Geneious	CDS	137944	138951	.	-	0	Name=D339L CDS
AY261361	Geneious	gene	139087	142383	.	-	.	Name=D1133L gene
AY261361	Geneious	CDS	139087	142383	.	-	0	Name=D1133L CDS
AY261361	Geneious	gene	142722	143075	.	-	.	Name=D117L gene
AY261361	Geneious	CDS	142722	143075	.	-	0	Name=D117L CDS
AY261361	Geneious	gene	143132	143749	.	+	.	Name=D205R 1 gene
AY261361	Geneious	CDS	143132	143749	.	+	0	Name=D205R 1 CDS
AY261361	Geneious	gene	143902	144939	.	-	.	Name=D345L gene
AY261361	Geneious	CDS	143902	144939	.	-	0	Name=D345L CDS
AY261361	Geneious	gene	144939	145490	.	-	.	Name=S183L gene
AY261361	Geneious	CDS	144939	145490	.	-	0	Name=S183L CDS
AY261361	Geneious	gene	145547	146368	.	+	.	Name=S273R gene
AY261361	Geneious	CDS	145547	146368	.	+	0	Name=S273R CDS
AY261361	Geneious	gene	146403	149981	.	+	.	Name=P1192R gene
AY261361	Geneious	CDS	146403	149981	.	+	0	Name=P1192R CDS
AY261361	Geneious	gene	150016	151095	.	-	.	Name=H359L gene
AY261361	Geneious	CDS	150016	151095	.	-	0	Name=H359L CDS
AY261361	Geneious	gene	151130	151657	.	+	.	Name=H171R gene
AY261361	Geneious	CDS	151130	151657	.	+	0	Name=H171R CDS
AY261361	Geneious	gene	151689	152063	.	+	.	Name=H124R gene
AY261361	Geneious	CDS	151689	152063	.	+	0	Name=H124R CDS
AY261361	Geneious	gene	152086	153105	.	+	.	Name=H339R gene
AY261361	Geneious	CDS	152086	153105	.	+	0	Name=H339R CDS
AY261361	Geneious	gene	153117	153452	.	+	.	Name=H108R gene
AY261361	Geneious	CDS	153117	153452	.	+	0	Name=H108R CDS
AY261361	Geneious	gene	153412	154113	.	+	.	Name=H233R gene
AY261361	Geneious	CDS	153412	154113	.	+	0	Name=H233R CDS
AY261361	Geneious	gene	154267	154992	.	+	.	Name=H240R gene
AY261361	Geneious	CDS	154267	154992	.	+	0	Name=H240R CDS
AY261361	Geneious	gene	154985	155884	.	-	.	Name=R298L gene
AY261361	Geneious	CDS	154985	155884	.	-	0	Name=R298L CDS
AY261361	Geneious	gene	155859	157979	.	-	.	Name=Q706L gene
AY261361	Geneious	CDS	155859	157979	.	-	0	Name=Q706L CDS
AY261361	Geneious	gene	157937	159466	.	-	.	Name=QP509L gene
AY261361	Geneious	CDS	157937	159466	.	-	0	Name=QP509L CDS
AY261361	Geneious	gene	159456	160586	.	+	.	Name=QP383R gene
AY261361	Geneious	CDS	159456	160586	.	+	0	Name=QP383R CDS
AY261361	Geneious	gene	160534	161088	.	-	.	Name=E184L gene
AY261361	Geneious	CDS	160534	161088	.	-	0	Name=E184L CDS
AY261361	Geneious	gene	161132	161662	.	-	.	Name=E183L gene
AY261361	Geneious	CDS	161132	161662	.	-	0	Name=E183L CDS
AY261361	Geneious	gene	161693	162964	.	+	.	Name=E423R gene
AY261361	Geneious	CDS	161693	162964	.	+	0	Name=E423R CDS
AY261361	Geneious	gene	163109	164014	.	+	.	Name=E301R gene
AY261361	Geneious	CDS	163109	164014	.	+	0	Name=E301R CDS
AY261361	Geneious	gene	164055	164495	.	-	.	Name=E146L gene
AY261361	Geneious	CDS	164055	164495	.	-	0	Name=E146L CDS
AY261361	Geneious	gene	165018	165617	.	-	.	Name=E199L gene
AY261361	Geneious	CDS	165018	165617	.	-	0	Name=E199L CDS
AY261361	Geneious	gene	165645	166133	.	+	.	Name=E165R gene
AY261361	Geneious	CDS	165645	166133	.	+	0	Name=E165R CDS
AY261361	Geneious	gene	166164	166874	.	+	.	Name=E248R gene
AY261361	Geneious	CDS	166164	166874	.	+	0	Name=E248R CDS
AY261361	Geneious	gene	166948	167316	.	+	.	Name=E120R gene
AY261361	Geneious	CDS	166948	167316	.	+	0	Name=E120R CDS
AY261361	Geneious	gene	167345	168235	.	+	.	Name=EP296R gene
AY261361	Geneious	CDS	167345	168235	.	+	0	Name=EP296R CDS
AY261361	Geneious	gene	168238	168573	.	+	.	Name=E111R gene
AY261361	Geneious	CDS	168238	168573	.	+	0	Name=E111R CDS
AY261361	Geneious	gene	168887	169690	.	-	.	Name=I267L gene
AY261361	Geneious	CDS	168887	169690	.	-	0	Name=I267L CDS
AY261361	Geneious	gene	169842	170522	.	+	.	Name=I226R gene
AY261361	Geneious	CDS	169842	170522	.	+	0	Name=I226R CDS
AY261361	Geneious	gene	170519	171250	.	-	.	Name=I243L gene
AY261361	Geneious	CDS	170519	171250	.	-	0	Name=I243L CDS
AY261361	Geneious	gene	171335	171553	.	+	.	Name=I73R gene
AY261361	Geneious	CDS	171335	171553	.	+	0	Name=I73R CDS
AY261361	Geneious	gene	172001	172990	.	-	.	Name=I329L gene
AY261361	Geneious	CDS	172001	172990	.	-	0	Name=I329L CDS
AY261361	Geneious	gene	173449	174090	.	-	.	Name=I215L gene
AY261361	Geneious	CDS	173449	174090	.	-	0	Name=I215L CDS
AY261361	Geneious	gene	174245	174397	.	-	.	Name=I177L gene
AY261361	Geneious	CDS	174245	174397	.	-	0	Name=I177L CDS
AY261361	Geneious	gene	174723	175388	.	-	.	Name=I196L gene
AY261361	Geneious	CDS	174723	175388	.	-	0	Name=I196L CDS
AY261361	Geneious	gene	175549	176298	.	-	.	Name=DP238L gene
AY261361	Geneious	CDS	175549	176298	.	-	0	Name=DP238L CDS
AY261361	Geneious	gene	176471	177529	.	+	.	Name=DP63R gene
AY261361	Geneious	CDS	176471	177529	.	+	0	Name=DP63R CDS
AY261361	Geneious	gene	177611	179239	.	-	.	Name=MGF 505-11L gene
AY261361	Geneious	CDS	177611	179239	.	-	0	Name=MGF 505-11L CDS
AY261361	Geneious	gene	179361	179786	.	-	.	Name=MGF 100-1L gene
AY261361	Geneious	CDS	179361	179786	.	-	0	Name=MGF 100-1L CDS
AY261361	Geneious	gene	180581	180889	.	-	.	Name=I7L gene
AY261361	Geneious	CDS	180581	180889	.	-	0	Name=I7L CDS
AY261361	Geneious	gene	181106	181417	.	-	.	Name=I8L gene
AY261361	Geneious	CDS	181106	181417	.	-	0	Name=I8L CDS
AY261361	Geneious	gene	181644	181940	.	+	.	Name=I9R gene
AY261361	Geneious	CDS	181644	181940	.	+	0	Name=I9R CDS
AY261361	Geneious	gene	181974	182474	.	-	.	Name=I10L gene
AY261361	Geneious	CDS	181974	182474	.	-	0	Name=I10L CDS
AY261361	Geneious	gene	182566	182802	.	-	.	Name=L11L gene
AY261361	Geneious	CDS	182566	182802	.	-	0	Name=L11L CDS
AY261361	Geneious	gene	183624	184346	.	+	.	Name=MGF 360-18R gene
AY261361	Geneious	CDS	183624	184346	.	+	0	Name=MGF 360-18R CDS
AY261361	Geneious	gene	185127	186197	.	+	.	Name=MGF 360-21R gene
AY261361	Geneious	CDS	185127	186197	.	+	0	Name=MGF 360-21R CDS
AY261361	Geneious	gene	185373	186197	.	+	.	Name=MGF 360-1L gene
AY261361	Geneious	CDS	185373	186197	.	+	0	Name=MGF 360-1L CDS
##FASTA
>AY261361
TATCGGTTGGTGGAGAGACCGGGTCTGTGCAAAAGAAAGT
TTTAAAGACTTAGGAGCGCAGATAAATTATTAAAACATCG
GGCGCAGAATAATGGGTATTTTTTGCGGGGCGAAAAAGAA
AGCTACCCACGTTGTAAAGTGGGGGGGGGGCGCCGGAAAG
TAATAGGTGGATTAATTGCAGGGCGGCGACATAGAGCTAG
AGACAGCATAAAAAGGAGATGCAGGCGGATGGACATGCGG
GGTAAAATGCCTAGCGGCCGTCTGAAAGTACTATGAGGAG
GAATCACACGGAGCGTAGTTTCACAAGAGGCGGAATATCG
CGGTGCCAAAATGCATACCGTTTTGATGGGAGACAAAGGC
TAAAACAATCATTGCTGATGCCGGGCATAAAACATTAGAA
TTATTACTACTGCTGGGGGCCGAAAACATGAAAATTATTA
CTACTGCTGGGGGCGTTAAAGGTTTAAAATTATTACTACT
GCTGTGGGCGGTAAAGATTAAAATTATTACTACTGGTGTG
GACGTTAAACATTAAAATTATTATTACTGTTGTAGGCGTT
AAACATTAAAATTATTACTACTGCTGTGGGCGTCAAAGTT
TAAAATTATTACTACTGCTGTAGGGCGTTAAACATTAAAA
TTATTACTACTGTTATGGGCGTTAAACATTAGAAATTATT
ACTACTGTTGTGGGCGTTAAACATTAGAATTACTACTAGC
TAAATTTTAATGTTTTTTCGTCAAAAATTGCCATGAATAT
CTATCTTGCGTGGTTTCTTTACATACTATTGGGGAACCTG
ATATTAGCAATCGTATATTGTATGGTAGATGAGGTGTGTG
ATAATATCCGTATAATAAAAAATGTTGCCACCCCGCCGCC
GCGGTACTAAATTTTAATGTTTTTTTCGTCCGCCGCCAAG
CCGTGCTATCGGTAAACCTGCTGCTTGTTATGGCTTGTGC
TGTACGCAAAAAAGCCGGCCGCCGCACTAAAACTTAATGT
TTTTTCGCTACAAATCGCCATGGATAGCTACCTGATGTGG
TTTCTCTACATGCTGGCGGCCAACCTGCTGGTGCTGTTCA
TATGCTACGGCATCGAGGGCCTGCTTAAGCTCTGCGCGGC
GCAAAAAAAGCCCGAGGAGCCCCCGCCGCCCCCGTACTCT
TAATGATTTTCGGGCCGTACTGCGGGCCGCTGCGGGCCGC
TGCGCAGGGCCGGGCTAAAACTTAAACCGGTTTTCCAAAC
AAAACATATATATTTTATTGGTAGAGAATTTACTTTATAT
ATTCTATTAAGTATTTTAGCTGCATACTATTGACAAACCT
ATTTTAGATGTTATAAAAAAACATAAAATTTAATATTTTT
GCTGCAAAAGATCGTTATAAACATGGAAGCTGGTGTTATG
CTTTTGTGTGTATACTTAATAAAAGTGGTGGCAACAATAA
CATTTATCGCTTTTTTGCACCTAAAATTCGAGTATAAAAA
AATGTTTATTTTAATAGGTTCACTTTAGTTTTTTTTGGCC
CGAAAAAAAATTTAATAATAATCAGTTCCTTCATATATTA
ACAGATTTTTTGACTCATATGTTTCATCATCTAGCAAGTC
ATTAATTTTTTCCGGATCTGTCGTTTTTAATGATAAAAGA
GAGCTGTCTGGACTATAATAATTTTTAAATGATAATATTT
TTACTAATGCAAAATTATTCGTTTGTTCTGCTATTTCTAA
ACACTCTTCGAAGGCGTCAGCCCCTAAATCTATACAAAAG
AACAAATTATAAATATAAGATTTTATTACTGAGGTAATCA
TTGCCCGATTAATGTCAGCTCCCATCATAAAACAATAATA
GATGTTGGGATAATTATACCTATATGTACAGGCCAGTTCC
ATCATTTGATTAATATCTATATCGGTCTTCTCTTTGTTAT
ATATTTCATGAAGATCGAACGTGTTATAAGCAACCCCACA
TATTAGTCGCCAATCTTTAAAATGCTTATATTTTTGATAA
AAATATTGAATAGCTTCAGTAAAGTTATATTCTACTGCCA
ATGCGTACCAAAATCTGGTTAGCTTTTCACTAAATGATAT
TTCATCCAATATAAAGTTAATTGATAAATTCTTTAATTTA
TAATTAATTATTCTTCTCAATTGAACATTATTTTCACTTA
GAAAAAGAGGATTATTAGATAATAATTCATGGCATAAAAT
AATATTATTACTACTTTTAAAACGTTTTACTGTATAAAAT
ACGTTTAAAAGTTCCCATTTATTTAAAGCTTCTTTGGCAC
CTAACTCTCGACATAGGCTTCGGATGTTTTCCGTGTTGAC
AGTGATCAATCCAAAATTAATGTCTGCACCCCACTCAATA
AACAGCTCTATTAGGCCACGATTGTTTTCTTGCACGGCTT
TCATTAATGCGAGATTTAACTCTAAGCCATCTTTAAAGCT
TGCTGATTTTATCATCAATTGATTATCCTCATCATTAGTG
GAAAGCGTGATTGGGACTCCATGCCACCACAAACCACAAC
GCTCTAAAATACAATAATCATCTTCAGACACATGCTGGAA
GTCCAGTACCCCTTTTGACAAGGATTTGCAGAGAAGATGG
TGAAGACATATTTTTTTTTGCAAAATGGTTTAAGTTTTAA
TCTTTTCAAGAATGCAGATTAGGTAAATTAGGTAGTTGAC
ATTAGTTACAGGAAGTATAAAATATTCTGTAGACCTATAA
AAAATGAGCCTGATCAGAAAAAAAATACAAAACAAAAAAA
TATGTTTAATATTAAAATGACAATGTCTACATTGCTTATT
GCTCTTATTGCTCTTATTGTACTACTTATTATTATTTTAG
TCGTATTTTTATATTATAAAAAACAACAACCACCAAAAAA
GGTCTGTAAAGTAGATAAAGATTGTGGTAGTAGAGAGCAT
TGTGTTCGTGGAACATGTAGCTCATTGAGCTGCTTAGATG
CTGTAAAAATGGACAAACGAGATGTTAAGATGGATTCTAA
GATTTCCTCATGCAAATTTACTCCCAATTTTTACCATTTT
ACGGATACTGCTGCTGAGCAAGAATTTGGAAAAACATGGC
ATTCTATAAAAATAACCCCATCTCCAGGTGAATCCCATAC
CTCCCAAGAAATATGTGAAAGATATTGTTTATGGGGAACA
GATGACTGTACAGGTTGGGAATATTTTGGTGATGAAAAGA
ATGGAACATGTAATATATATAATAATCCATATCTAGCTCT
TAAATACACTAAAGATCACGTCTTATACTTACCCAGAAAT
CATAAATATGCATAAGCATAAATAAATACAATCGTATCCT
TTTAAAAATCTATAAATATTTTTTCAATATATACTGAAAT
TTTTATGAAAAAAAATAACTATTTCTTATAAATCAAAAAC
ATATTATATTATTGTGCAACGATGCACGACTGATTTTTTT
GGACTAGGACCTTCTGCAATATCATCATATTTTCTTTCAT
TCATATACCATTCAGATGAAAATGTTGAATAATTTTTATG
GCAACAATCTACCATTGAATTATGTTTAATAGCATTTATT
ACATCATTTATGTTACCAGACTCATCTTTATAGTCTTGAT
AATTTTTGTTATCAGCTTCCGAGGCTCCATCATTATTTTT
CAAAGAAGTGTCCATGATTATGTTAGATCAAAATACTTTA
AGTTTTAAACTAAGACAATTAAAATGATTGTTGTATAAAT
TTACCACTCACAAATAAAACTTATAACATTACATATAATT
GCCATTCGTTATTTAATCTCATAGAATATACTTTTTCTGA
ATCAGTATTTTCTGAATCAGTATTTTCTGAATCAGTGTTC
TGTGAATCAGTATTCTGCAGATCAGTATTCTGCGGATCAG
TGTTCTGTGGATCAATACATTTATTATCATTAATATTTTT
AGGCTGTTTTTCCAATGTTTTATCGTTGCAATGAGCCTGT
TCCTCCTTTAATGGAGGAGTAGTATCTGTTGAAGACATTT
GTTTAGGAAGAATGTCATCCATATCTATTATGAAGAAAAC
ATATTAAGTTTTGATATAATCAAGAATATTTTTGATCACG
TCTTTGTTTTCTATCGACATTGTTGATAACATCCTGAATA
ATATAAATTATTTTTTTATGTATAAAAAAAAGATATGGTA
ACATAATCTTTATTCTGTCCAATTATCTTATGACAATTAT
CTTACGACAATTATATTAAGAAAGATAATTATCAAAATAA
CTATTTTAAAGATAATTATCAATGCGGTAAATATCATAAG
CTAACATATTTTTCGGATAATAGTTTTTTAATAAAGTATT
AATTTTTTCAGGATTAGTCTCTTTTGCTAATAAGATAGGA
TTCGCTTTATAAATTTTTAAAGATAATATATCAACTATTA
CAGAATAACCGTGTCGTTCTGCTAATTCTAAACTCTCTTC
GAAGGCATCAGCCCCTAAATCCATACAAAAGAACATATTT
TCAATTCGAAAGTTTGATACTGAGCCATACATTGCCCGAT
TGATGTCGGCTCCCAATGCAAAACAATAATAAATAGTTAA
AAAATTGTTGTCACGCATACAGGCCAGCCGCATCATTTTA
TTAATGTTCATATCAATATTCATTGTGTTACATATCTCAT
GAAGCTCAAATACGTTGTTAAAAGAAAGTGCACAAATTAA
GCGCCATTCATTGAGATGCTCGTATTCTTGACAGAAATAT
TGAATAGCTTCTTTAAGATTATATTTTACTGCGATCCCAT
ACCAATATTTAGTTAACATCTCAGTAAATGAGTTCTCATT
TACTATAAGATTTGTTATTAAATCCTTCAACTCCCAATAA
ATAATCATCCTTAATTCCACCATGTTGACATTTTGTAAAA
ACGGATTATTAGAAAATAATTCATGACACAAAATAATATT
ACTACTCGTTTTATGACGCTTTGTTTCAAAGAAAAATCGT
AAAACTTCACTTGCTTCAAGACCTTCTTTGGCTCCCAAAT
TTCGGCATAAGTTTCGAGTATACTCCTTATTAACAGAAAG
TAACGCATAATTAATATTCGCACCCCATTCAGTAAACAAA
ACAATCAGATCATAATTGTTTTCTTTGACCGCCAATACTA
ATGCAGTATTAAGCTTTATACCTTCTTTATAGTATGGCGT
TTTTATTAATATTTGTTCACCATCTGTATAAAGTGTGATA
GGAGCATCGTGCCACCATAAACCACAACGCTCTAAAATAC
AATAATCATCGTTAGAGACATGCTGTGTGGCCAATACCCT
TTTAGTAAGTGCTTGTAAAGTCGATGGCTGCATGTTTATT
CTGTTTAAAAAAAAATCAAATTATCGGGTAAACATGAAGA
TCAACCCGTAGTTAATATTTGCAGTGATATTTTTTAACAA
TTAATTAGGATAAAAAAATAATTCATTACTATCTATCATA
AAACCCATCTTTAACATTAAAGAAGAACTAGATCATCATT
TTTTTTGTGTCAAGACTTCTTCAATTTATTACCCTCATTT
TATCTAAAAAAAATAAAACTACATATCTTGTTTCTTCATC
AAATTATCATACCATTTAAAGTGTGTAGGTTGAGAACATT
CCATAATATGGGTATCAAAGTGTTTATATATTTTTTCATA
GTTACATTTATTTAGTAGATGTGTTGTCCAACAATCATAT
CTAATAAAATCATTTTCACCTATGGGGGGATGATTCTTAA
AAACTTTATTCTTACAGATGCCATTTTGACAATCCCAGCA
AAAGTTACAATATTTTCCATGAGTACACCAATGTTCAAGC
TCTCTTTCGGGAGGAATGCTGCCAATTTTATGTTTTTTAT
CTTCTAACTCTCTGTACAGCATCAGTTGGGAAAGCAGAAA
GAAGATTACCAGGAGAACCATCAAATACATAATAGTCTGC
AAACTACGTTTGCGAACGTAATTTGCAACTAAAACACAAC
CCACAAGATAAAATCCATAGGTTAATAATTTCTGCCATTT
TCGTATGACTGCCTCATGCCATTCATGGCTCATGTATTGT
GGACATTCTGTTCGGTACATTTTATGAGGCTTTATAGAAG
TTATGTAGTAGATACAGAAATTATTGCTACGATAAACACT
GCAGTTAGCTATATAGTCATTTTCAAGAATGGGAGAATGG
TTTTTAAAAGCCTTGTTCCTACAGATGCCATCTTGGCAGT
CCCAACAAAATCTACAGTGGTTTGCATAAGTGCACCAGTA
TCCAAGCTCCTTTTCAGGTAGGGTACTTGTTCGTTCCAGG
GGCTCTAGCTCATACGTATAAAGAAGAGTTGGAATAGATA
GTAGGGTGAATATTTGCAGACCAAGCATGGCTACTTGTAA
ACAAGTTGCTACTTGTGAACAAATAGCTGCTCGTCAGCAA
GTAGCTGTTTATCAGCAAGTGCTGCTTGTGGGTAAGCCAA
TAAACCGGCCATACCCTTAAAAGGAGAATTCAGTTTGATA
AAAAAAATAACGAGTTTTCTAACAACCCGGTCAAACATTT
AATAAACGAATGGCATCACACGTCTGCATCGTGCATTCTA
CCTGGAAAATGGGCCCATCCCTAATATATTTACACTGACG
GTGAAGCATACAGTGTTCCATGGGATAGCTATGCTCCTGC
ACAGAAGGCATATTTTTTAGAACTTTATTCTTGCAAAAGC
CATCCTGACAAGCCCAGCAAAACCGACAATTTTTCACATA
TTGACACCAGCATCTAAGCTCCTCTTCCAGGGGATTGTCG
GTCGAAAAATCTTGTAGATTAGCTAGACTAACTAGACCAG
CTAGACTAGCTAGACTAGCTAGACCAGCTAGCAGCAAGCC
GAGGTAACTAAAGAACCTCATTGTAGTGTTATATTACGAA
AAAACATGTTAAATTTTGGGCAAAAAAAGGCCTTTTAATT
AGATCTGGAAAAAAATTTTCACAAATCTAATTAAAATCCT
CACAGATCTTCCTTTTCATAAATTTTCATTCTCAATTGGT
GGGGACGATTGTGAGGTACTGGATTAGAACAATCCATAAC
ATGATAATGTCCATTTCCTTCACCATATGTACACTGGTTA
TACCAGCGAGAAACCTCACAAGATGTCAAATAACTGTTCT
CAATAATCAATGGCATGCTCTCATTCACCTTGTTCTTGCA
AATTCCATGTGCACATTCCCAGCAAAACTTGCAGCTTTCC
ATGTAAGTACACCAGTATCCAAGTTCTTCTTGTGGAGGAT
TATCCGTTGAACAAAGATGCCCTCCTGCCTGAATAGGTAG
TCCTAAGACCTGATTGGCCAGCAGGCCAAGAATTCCCAAG
AAGATCACCAACATTGCTACGGCTGGCTGAACAGCTGACT
AGATAGCTAGCTAATTAGCAAACCAAGTGACTCGCCCTCT
CTACTCTTAATATGAAAATTTAAGATTCGATCCAGCATTT
TTCCTGTGTTTTACAGAGAAAAGATATTTTTAGTCCATGA
ATGCACAGTTCCGCACATTAAAAAAAATAAATTATTTAAT
TTTGGCTGTTATTTTCTTTCCACTCTTTCTTTAAGATTTT
ATAAGGATTCCAGTACTTTGGTTGAGAACAGACCATTACA
TGATCAATGCCTTGACCCAGATCATACATACATTTATTTA
GCCAGCGGGAAACTATACATGGATGCACATACTCATTTTC
AAGAATTGTTGTATTTCCCAACTTATTCACACAAAGGCCA
TCTTGACAGTCCCAGCAAAACTGGCAACATTCCATGTAAG
TGCACCAGTATTCAAGTTCATTCTCTGAAGGATTTTCCGT
TGGATGAAGTTGTCCAACGAGCTGGCTTGAGACCTGGTTG
GCCAGAAGGCCAAGAATTCCCAAGAAGATAACCAACATTG
CTACGGCTGGCTGAACAGCTGGCTAGATAGCTAGCTAATT
AGCTAGCTAATTATCTAGCTAATTAGCAAACCAAGTGACG
CCCTCTCTATTCTTTATATGATGATTTAAGATTCGGTCCA
ACATTTTTCCAATGTTTTACAGGAAAAAGGTATTTTTAAC
TATGAAATTAATCTTGACCACTTATTTAGAAAAAAGTAAA
AGACAAATTTATTTAATTTTAGCTGAGGCAAATTTGCTGA
CAAACTCTAGAGTTCATCTTTTTTCCATTCCTTCCTGAAG
TATTTGTAGGGATTCCAGGCCTTTGGGTCAGAACAGCTCA
TGCTATGGTAGATACCCTTATTTAAATCATACATACATTT
ATCCATCGAACGGGAAACTGAACATGGTCGCACATACTCA
TTTTTATAAATGACTGACCCATCTATTTTGTTTATACAAT
TGCCATCTTGGCAGTCCCAGCAAAACTGGCAACTTTCCAT
GTAGGCGCACCAGTATTCGAGTTCTTCCTCTGGAGGATCC
TCTGTTGGACGAAGTTGTCCAACGAGCTGACTTGAGACCT
GGCTGGCCAGAAGGCCAAGAATTCCCAAAAAGGTCACCAA
CATTGCTACGGCTGACTGAACAGCTAACTGAATAACTAGC
CGATTAGCAAACCAAGCAATCCACTGTACTTTTCATAAGA
TCATTTAAGATTCGGTCGGCATTTTTTCAATAGTTTGCTA
GGAAAAAATTTTTAATCTTATAGATTTACACCCTTCATTC
TCATGCTTAGGAAAAAATAAACCAAATTTTACAATGTCTC
TGGATCTAATGAGAAACTAGAATTCATCTTTTTTCAAATT
CTTTCTGGAATGTTCATCCTTTTTCCACTCCTTCCTTTGC
AATTTTATAAGGATTCCAGGGCTTTGGGTCAGAACAGTTC
ATGGTATAGTAAATGTGCTCCTCCACATCATATCTACATT
GGTCACCCCAGCGAGAAACCTCACAATATTTTACATAGTC
ATTCTCAACAATACTTGTGGAGTTGTTTCCCCAAACCCTG
CTAGTACAGACCCCATCTTCACAATCCCAGCAGAACCGAC
AACTTTCCACATAAGTGTACCAGTATCCAAGTTCATTCTC
TGGAGGATCAAATGTTAGAGGAAGATGTCCACCTACCCGA
GTAGAAGTGGAGGATGAAACCAAGTTGCTACTGGCCAGCA
GGCCAATAACTCCCAGGATAATCACCAGCATTGTGTTTAA
CCAACAACTGACTAGCAACGGCTAGCAACTGACTAGCAAT
AGCTAGCAATAGTTAGCAATAACTAGCAATCAGTAGTGGC
TAACGCTCTACTTTTTATAAGAAAATTTAAAATTCGATCA
GATTTTTTTAGAATTGAGAATAAGTAAAACGCTTATATTC
TTTTCCTAGCTAGAAAAAATAAGCTAGTTTAAGATAGGAT
TTCCCTTACTAACAGTTTAATTTTTGGCAAAGGTATAGGT
AAAATACACTTGTACTTAGCTGGAAAAAAATAAGCTTATG
GCGTATAAGCCGCCATAAGTTTATTTAATTAAAATGTTAA
ACTCTGTGATAAGACTGGAATCTTAGGCAGGCTTGATGTG
GAGAACAGCATGAAATACAAGAGTGCCTGTTACACGAATA
AGTTCTCTCAAACTGAGGATGGTCATACTCACATCTATGA
AATCCTGGTCTAGGAGATTCATTTGATGCATGATGGCCGC
ACCCACACTTATGAGGCACTGAAGAATCAAAGGGTTTAAT
TCTGATCTGAATAGTGCTATATACTATGATGGCAATCCAT
ATCAAGATTAGAGCAATCAAAATCACCTCCTCAAAAAGCA
TGATGTAGCCTTAAACCTCAAGCCGCCTTAAAACTTAAGT
CGCCTTAAACCTTAGGCCCTCACTATCTTTAATGAAGGAC
TTTAAATTTTGATCCTTTTTCAAGGCCCATATAGAAGAAA
AAATAAAATTTATAACAATCTGATTTATAAGTCATCTCTT
TCATAAATTTTCATGTATTCTCTATGTGGATAGGTATGGG
ATGTTGGATTTGCACAGTCCATTTGATGATCTGTATGGTT
TCTGGGTCCTTCATAATAACTACATATACCATTCCAGCGG
GAAACCGTGCAATTTATAATCCAGTCATTTTGGTGAATAA
CCGGCCAATCTGCTTGAATCCTATTTCGGCAGATACCGTG
TACGCATTCCCAGCAAAAGTCACATTGGTTTGCGTAGGTG
CACCAATAAACTAGCTCATGGTCAGGAGGATAACGGGTTG
GTAGTAGATCTTCTAATTTACGTATAGGAGCGGCTTGAAG
GATAACCACCGCCAGCAGTACTAGAATCAGCACCTTCATA
GTGGCCACCCTATACTAGACCTCTACGTTGAAGAAAAGGA
CTAAAATTTAGAGCCGTTTAATAATTATTAATAATTACTA
ATATTTATATTTTTTTATTTTCTACAATAGGATTCCATTA
AAATCATTATCTTTGACAAGAAATAATTTTATAAAAAATT
AATATATTTCGTAATAAACTTTATTTCTAATGACTGTTAA
AATAAGGAAACTATCCTTAGTTAGTCGAGGAAGATGGTTA
GATTATTTCACAATCCGATAAAATGTTTATTTTATCGTGG
ATCTCGGAAAACCCGGGAAAAAAAATTACGGAAGAGTTTA
AAAAAGCTAAATTTTTACCATCCTCCAGGAGATTGTTGTC
AAATATATCGTTTACTAGAAAATGTTCCAGGGGGAACTTA
CTTTATTACAGAAAATATGACGAATGAGTTAATAATGATC
GTAAAGGATTCTGTGGATAAAAAAATTAAAAGCGTTAAAT
TAAATTTTTATGGTAGTTATATTAAGATTCATCAGCACTA
TTATATTAATATTTATATGTATCTTATGAGATATACCCAA
ATTTATAAATATCCCTTAATTTGTTTTAATAAATATTCAT
ATTGTAACTCCTAAGTAAATATTCTTGGAATGGATTATCT
TACATAATTATAAGATATGTCAGCGGCAAGCCTGTTATTA
ACAAACTTGCTATTTTAATACTTTATTAAATGAATTAACA
GGACATCATTTAATGTTACTCGTTGCAGAATAAGAAAAAA
AACAAATTTATAGTTACAAATCATCTTGATTAATTACATG
TCGTTTTAACTCTATGAACCATTCTAAATCTTTGGGTTGT
GAACAATTCATGTTATGTTGATAGTGTATCCTGAAATGGG
CTTCGTACATACACCGGTCATGCCACCGGGAAACTGTACA
ATTAACAATATAATCATTTTGAGTAATAATAGGATGGTCC
CTAAACACTTTATTTTTGCACATTCCATCTTTACAGGTCC
AGCAGAAGTCACAGTGTTTTGCATAGGTGCACCAGTATTC
AAGCTCTCTTACGGGAGGCGTATAAGTCCTTGGTAAATTT
TGTTTCATATAAAAGATGGAAAGGGGTCGGTTTAAAGCCG
GCTGAGATAGCCAAATCAAAATACTTAAAAGAGCAAGTAG
TTTCATAGTGGTATTTAGGTGTAAATTTTTATTGTACACA
AATACAATGTAACCTACAAATGCAATACTAAATACAAGGT
AAAAACAACAATGTCTTATAATGATTGGCCAATAATCACC
CCCCCCCCCCCATTTTTCCATGAATATTTCATTTCCTGTA
TAAGGTCTAGGATGTGAACATTCCATGCTATGATGATTAG
GCATTTTAACTGATATTTCATAAAAACAGGACTGGGATGG
GGAATCGCGAGTAACTCTACAGTTTACAATCGAATTTATC
GAAATAGACTCATTTGTTATCTTATTTTTACAAATGTCAT
TTTGGCAATCCCAGCAGAAGTCGCAATTCTTTACATACGT
ACACCAATATGGAAGCTCTTCCTTAGGAGGATGCCGGGTT
GATGGTAAGTATGGTAATTCATGTGCAAGAATGAGGACTG
AGTAGCCCAACAAAAGTTCCAGAAGAACCTTCATGTTGTA
TCCAAATGGCACCTGTCATTTTAAAAAAGATTTAAATTTT
GTTACCGCAAAAAAATCCAGTATGTATTTTTTTAATACAT
ATAATTATTGAACCCTTATAAGGTGTAAGCCGAGAACACT
ATATTTTGTATAGATGATGTATCCGTATTCAAACTCTCTT
ATAAGTACTTGGTACATGTAGGAAATAATCAATTATTCAA
GATTGGCTGAGATAACAAAACCAAAATACTCAAAAGCATA
AGTAATTTCATGGTTGTACGCAGTCGTAGATTTTTGCAGA
TCGCAAATGCAACGCAACCAGCAAATGCAAAGCTAAATAC
AAGGTAAAAACAATAATGTCTTATAAGGATTGGCCAATTC
TCATCCCTCCATTTTTCCATGGACATGAAATGTTTATAAA
GTCTAGGATATGAACATTCCATGCTATGATAATTAGGTAT
TTTAAGTGATATTTCATAAAAACAGGACTGGGATTGGGAA
TCGCGAGTAACTCTACAGTTTACAATCGAATTCATCGAAA
TAGATTCATTTATTACCTTATTTATACAAGTGTCATTTTG
GCAATCCCAGCAGAAGTCACAAGTTTTTGCATAAGTGCAC
CAATACTCAAGCTCTTCCTTAGGAGGATGCTGGGTTGTTG
GTGATTGATATGTAAGAATGAGGATGGTTGAATAACCTAG
TAAAAGTCCTAGAAAAACCTTCATATTGCGTCCACAGATG
TTATTTAAAAAAAAATATTTAAATTTTACGGTATGTGATA
TACACATACCACAAAAATGTTCTTATATTAACTAAAATAT
GTGGGCAGAGAGCAATTCATATAATGAATATATGGTATTT
TAGGCTCAATAAAGTACATACAACGATCAATAAAACGGGT
AATACTACATTTACTGATGTAATCGTTTTGAACAATAAGA
GGCATATCATCCAAAACCTTATTTTTACAAATACCATTCT
TACAATCCCAGCAGAAATCACAGTGTTTTCCATACGTACA
CCAATATTCAAGTTCTCTCATGGGAGGCGTATAGGTCCTT
GGTAAAATTTGTTTCGTATAAAAGATGGAAAGGGGTCGAT
TTAAAACTGGCTGTGCTAACCAAACTAAAATACTCAAAAG
AACGAAAAGTTTCATGGTTGTACTCAGACGCAGATTCTTA
CAAAGCGCACATATAAAGCAGTCTGTATATGCAATACCAA
TGATGAAATAGAGACAGTATTGCTTTATAGATAATTGTTG
ATGGTCACCCCCCCCCCCCATGTTTGCATGAATATTTCAT
TTCCTGTATATGGTCTAGGATGTAAACATTCCATGCTAAA
GTGATTAGGCATTTTAGATGAAATTTCATATAAACAGGAT
TGAGTTTTGGAATCACGGAAAACTCTACAGTTTACAATAG
AATGATTGGAGTCAATGAAATGAGATTCCGTTATCTTATT
TTTGCAAATGCCATCTTGACAGTCCCAACAGAAGTCGCAT
TGTGGTACATACGTACACCAATATGAAAGCTCACTCTTGG
GAGGATGCTGGGTTCTTGGTAAGTCTGGTAATTCATGTGC
GAGAATGTGGACTGAGTAGCCCAACAAAAGTTCCAGAAGA
ACCTTCATGTTGCGTCTAAATGACACCTGCACTTACAAAA
AAAATTTAAATTTTGAATATAGCGCAAAAACCACCTTAAA
ACTTCTTATATCCTTTATATTGTTTCTTAGATCTGCCCGA
CGTCATACAATGTATTAAAATTATAGACCAATCATCTTTG
TATATAAACTAATTATATATAAACTAATTATATATAAACT
AATTATATATAGACTAATCATCTTTGTATATAGATTTTAG
TTATTTTGCTTGTTGTATCAACTTAACTGCTAGGGAAGAA
AATGGATAAAAACTTTCTGTATTTTTATAGGTTGAAATCA
TTTTATACACATCACTAGGATCTAATATTTTATTTTGAAG
AACTGAATGTGGGCTTAAAATTTTTTTCTTAGAATAGAGT
AGAATCATAATATTGCTATTTTTTTGTTTAATGGTTTCTT
GTATCTTTTTTGTATACGGGTTGGCACCCAAACCTATACA
AAAATATATATTACTCAAATAACTACCTTCTATACATAAT
CTTGTTTTCCCACTTATTTTCCTATTTATTTCCCTATTTA
TGGAATTAAAGGATATCAATCTCTCTAAGGCATGGTCAAG
GTCTGCGCCTAAGGCAAAACAATAATATATACCTAATTTA
TTCCCAGGGCGTGCACAGGCAAGAAACATCATGACATTTA
GCCTTAAACGTATATTTTCCTGAAAATACGCATGATGAAC
TTCATCAATATTACCTAAGTATATGGCCGTTTGTAAACGC
CAAAGATCTAAATGAGGAAATTTTTTACTAAGATAACGAA
TAGGTTTTGTAAGTTTAAAATCTATGGCGAACTTATACCA
AAATCTTAATACAAGTGTATTTCTCGTCATTTCTTTTTCT
TTTTCATCTAAATATAAGATAAAACGATTGTAAACAAAGT
CTATCAACACGTGAAAATCATGGCTATCAAAGCTATCGAG
AATCGAAATATTATCATAATAAATTTCAATCGCCAGTAAA
ACCTTTTTTCGTTTGACGAGATAAACAAACATATTATACA
ACCCTACATCTAAAAATTCTGGATCGGCTCCTAGTTGGAT
ACACAGGTCTTTAGTCTGCTTCGTTTTGGCACATATGATG
CCAAAATTAATATCCGCACCCCATAAAACAAATAACTTGA
TTAGATCAGTCTGGTTTTCCTTCACAGCTTTTACTAAGGC
TCTGTCAAGCTCATAACTGTCGACATCAGAACATGACATA
GAGCCACTGGTTACCATTTTACATTGTTTACAAAAACCTA
TGGGTCCGTTTTCCCACCATAATCCAAGCTGTTGTAGAAT
AAAAATATCATCCTCATGATAATTTGAAAAAGCCTTGGTT
TCTATCAAGACTTTTTTTGTAAGAACCTGTAAAGAGTTCA
TCGTATTATTATGAATAACAGGAGTAAACGTAATCAATTA
TAAAAGTGACTTTTTCGAAAAAATCTTCAGATGTTTGAAA
ATGATAATATACATGTTCATACAAAAAATAGATGCAGTGA
TGTCCAAAATCAAAATTTAATTTTCTATGTAAAAAGTACA
GACGTCGCTTGTTTAAGCTTCATCATGTTTAATTCATTAC
TTTCTACAATTACTGGGGGGGGGGTCTCTCATAGCTTTAG
TATTGTTATGGTTTACTAATTATTATGTAGAATTTATAGA
AGCAGAAATATATAATAGTAATAATCTTACTTTATAAAAT
TAAATAATTTTAGTATATTTTTTTTTATGAATAGAACGGA
AATGATATAAAAATAATTTAATATTGCAAAAAAATATTCA
TAATATTGGCATATATTATATAATAGCCTGTGAAATTTAT
AAACTGTCTTCTCCAAATAATTATTAAATGTGGTATTAAC
CTATTTATGATATGCCGATGATAGACATTGTATACCCATA
AAACAAAATTATTTTAAATGTATTCATGTATCCATAGATT
CATGGATACATAGATCCATAGATACATCATAACATTTTTA
CCGCAAATTGTCTCTCAGCGAAGAAAATGAATGAAACGTT
TCCGTATATTCATAGGTTGAAATTATTTTACGCACTTCAC
CAGGTTCTAATATTTTTTTATGAAGTATTGAATGGGAGGT
TAAAAGTCCTTTCTTAAAAAAGAGTTTCATTATAACATTC
TTTTCTTCTCTAAGAAGAGTTTCTTGTATTTTTTTTATAT
AAGGATTGGCACCCAAACTTATACAAAAATGTACATTACT
CCAAATACCATAATTTGAAAAGAAAGTTATTTCCCTATCT
ACTTCATGATTAATGAAACGTATCAACGTCTCTAAGGCAG
TATTGATATTTGCACCTAAGGCAAAACAATAGTATATACC
TAATTTATTTTGAGGGTACATACAAGCAAGCGACATCATG
TGATTTGGATCTAAACGTATATTTTCCTGAAAATATGCAT
GATGGATTTCATCAACATTACCTAAGTATACAGCCATTTT
TAAACGCCAATCATCTAGGTGAGGAAATTTCTTACTAAGA
AAACGAATAGGTTTTATAAGATTAAACTCTATGGCGATCT
TAAACCAAAATTTTAATACAAGTGTATTTCTTGTCATTTC
TTCTTTTTCATCTAAGTATAGGATATAACGATTGTAAATA
AAGTTTATCAATGCGTAAAAATCATGGCTATCAAAACTGT
CGAGAATGGGAATGTTTTCATAATAAATATCTATAGCTAA
TAAGACCTTTTGTTGTTTAAATAGATCAACAAACATAGTA
TACAACCCTACCTCTAAAAATGTTGGATCAGCTCCTAGTT
GAATACACAGAACTTTCGTCCTTTCCATCTTGGCACATAT
GATGCCATAATTGATGTTGGCACCCCATAAAACAAATAAC
TTGATTAGATCAGTCTGATTTTTCTTTACAGCCTTCACCA
AGGCTCTGTCAAGCTCATAGCTGTCAACGTCAGAGCATGA
CATAGAGCCACTGGTTACCATTTTACATTGTTTACAAAAA
CCTATAGGTCCGTTTTCCCACCATAATTCTAGCTGCTGTA
AAATAAAAACATCATCTTCATGATAATTTGAAAAAGCCTT
GTTTTCTATCAAGACTTTTTTTGTAAGAACCTGTAAAGAA
TTCATCGTATTATCATGGATGAAAACAGTAAATGTAATCA
ATTATAAAATTGACTTATTGAAGAGAAATGTTAAATGAGT
GAAATCGATGTTTACGATGATATACATGATCATACGAAGA
AACACGTTCACTGGTGTCCATGATTAAAATTTAATTTTCT
ATATAAAAGTACAGATATTAACTGTAGTTTAAACATTAGT
TTAAACTAATCTTTAAATTAAGCCTAGTCAACAATGTTTG
ACATTTCTTCCATTCTTATACGGGGGGGGGGTCCTAATAG
TTCTAATACTATTATGGATTGTTGAACATAATGAAGACTT
TATAGATGCTAGATCGATGAATATTACTAGAAATATATAA
GTTTATAAAATGTTTTCATCAAAATTTAATTTCTTATAAA
AAAAGTACACATCAACGTCGCTTGTTTAAGTTTCATGATG
TTTAGTTCATTACTTCCTACAATTACTGGGGGGGGTCTTT
AATAGCTTTAGTATTGTTATGGCTTGCTAACTATTATGTA
GAATTCATAGAAGCAGAAATAATGGATATTACTAATAGCA
GTGCATTATAAGTTTGATCAAAATTTAATTTCTCATAAAA
AAAGTACACATCAGCGTCGCTTGTTTAAGTTTCATGATGT
TTGATTCATTACTTCCTACAATTACTGGGGGGGGGGGTCT
TTAATAGCATTAATATTATTGTGGTTTACTGACTATTGTG
TAGAATTCATAGAAGCAGTAATGTATCCATTTAATAGAAC
AATGTAGATTATGAAATACTTATGAAACTAATTTCAGTAT
ATTTTTTTTTTGTTCATATAAGTTAAGGTACAAAAATGAT
TAAACATTGCAAAAAAAAAGAAAGAATCATAATGCTATTA
TACATAGTGATCATAGTGGCTTGTATCATTTCTAAACTAG
TTCCAAATGAATATTGGGCAATACATCTATTTTTCATCAT
TATGATTTTTATGGTATATATGTATAAAAAGTTAGATATA
CATCAAAAATATCAGTTCTGGAATTATACTATGTCAGGCT
TATCTGGACATAACGTACAGGTAACATGTAAGTGTTACTA
AAATACTATGTAGTATCTATTTTTTTTTGTTGTAAAAAAA
ACACTTGATAGTATTTTTTAAAAAATAAAATAATTGATTG
TACGTCAACTTCCTTATTTTATTCTTTAAAAATGTAACAC
GCAAGTATTATCTATTTTTTGGAAAAATAGATGTAATCGG
TTTCATCATTTAGTTTATTGATATAAAAACAATAAATGAT
CATCATATTCTACTTAACAATCACCTAAATAAACATCTTA
ACATGATCACCAAAAGTTATTTTGTGAAAAGGCATACATA
TGATCAATATCAGACCTGCAATGAATGTTTCCATAACATC
CCTTTATCACAATAATTTTATTTTTGCATTCCAATATTTC
ATCATCTGTACTACTATATGTTTGCGTAACTGTTTCATCG
TCAAACATAAATCCTATTAAATAAGCAAAAGGCTTTAATC
CCGGATAGATTTTTACCATTTTCCTGAGAGCCATGTATAG
TTTATAATAAATGGCCAGAAATATACAATAAAGCGTAGAA
AGAGAGTAATTTTTGGCATAAAAGGTTTTGAAGGTTTGAT
GAATGGCTAAATCGCAGATAATATAAGATACGATATTAAA
GCGCACCTGCTCATGCAGATTTGTTGAAAACTTCGTAGAA
AGATTCAACAAATAAAAGGTTATTAATAGTTGCTCATCAT
TTTCCTTATACGACATCGTAAGACGCTCTAAAATTTTACT
ACTGGGTATATCTGCCACATGTTGAAGATTTAAAGCCTGT
TCTTCTTCTGCGTTTCGACAAAAGAGCCGCGCGTATTCGG
GTGAAGCTCCCCAGGATAACAACGTTCTTGCTACGGCTAA
ATTTTTTTTGACGATGACCTTCATGAGAAATAAGTCCTTA
TTTTTGCATTGATCACTATGCGAATTTATATAGTTGACGC
CGTTGCATTGAATACATTGATATAATGTTTTGCAATTCCA
GCGTAGCCCTAAATGGTATAAAAGAACGGTATTTTCCACA
TGAGCATGCTGATTAACGATGTTTTTGAGACAATATGTAG
TTAAGGACACCATATTGTCTCCAATTTGTTAGATAAAAGT
CTTTACTAAAAAATATGTTTTTTAGTTTTAACATTCGAGA
TTGTATTATTTGAAATGTTTCCATACATCAACAGTAAACT
CATTTATATAACATCATCAAAGAGATCTATAAAAACAAGA
CTGAAGAGGTTATATAAGAAAAAATATGATGTAGTATTCG
TGTTAAAATTTAATTTTTCTTATAAAAAATACAGATTTAA
CCAATTGGTTAAAATAAAGTTTGACCATTTAGTTTGACTA
CTAATTACTTGGTTTAACAATGTTTAATCTATCTTCCATA
CTCATCAGAGGGGGGGGGGGTCTTAATAACTCTAATACTA
TTGTTGTGGATTGTTGAATATAATGAAAACTTTATAGATG
CTAGAATGAGTGGTGCTATTATTCATACTGTTTAATTTGA
GCTATAAAATGTTTTCATCAAAATTTAATGTGCTATAAAA
AAAGTACGGAGTGATAGATTACATCAAGTAGCTATTTCAT
GATGTTAAAATCTTTACTTTCTTTAATTCTTTGTGTGGTT
TTATTAACCTTTTCCATATTATGGCTTACCACATATCATG
TAGAATTTATGGAAGCACTAGGGGATTTCTACGACTGAAA
TATATCATAAATTAATTTCAGTCCATTTTCTATTTGTAAA
ATAATGATTTATATTCTTTCCTAAAAATATAACACACTTT
ATATAATTTGAAGTAATACTAACACCTTAATAATGTTTAT
TTTTTTTTCTTTATAGTTTCTATAAAGAAATTATAAAGAA
ATTATAAATGAAAATAGAAATCGTAAACTCTTATAGAGTC
TTATGAGTGAACATCATCATAATGTTACTCAAAGATTGGT
CTACTAAAAGATATTTCGTGTGGCATTATTGTTTTAATCA
GTATGATTACTTTATACGAAGCCGCTATTAAAACGCTTAT
CACACACCGAAAACAAATTTTAAAACACCCTGATAGCCGT
GAAATTTTACTAGCTTTAGGATTATACTGGGATAAAACGC
ATATTCTTCTTAAGTGCCAGGAATGCGGAAAAATAAGTCT
TACCGGAAAACACAGTACAAAATGTATTAATATTAATTGT
CTACTTATTCTTGCCATAAAAAAAAAAGAATAAGCGTATT
GTTGATACCTTGATAGGAATGGGTGCGGATGTAAAATATA
TACATTTTTTAAATAATAAGACAAAACTATCATACAACCA
GCTGTCTATGCTCAAAAGCAACCCCCAGATTTCGTTGAAG
GAGTTTCATGCTATATGTTACATTTTATATGGCCGCCTTC
CCAAAAAAATTAAACAAGGGATGCGACTGTGTAAAACACT
GGCGGGACTATGCGGTGAACTTTTATGTGCATTTTTTGCT
CCGTAAATGATAATACGTATATAAAGTATATAAAGTATAT
AAAGTATATAAAACAAACAGATATACCGCCAAAATATCAT
CTATGTACATAACGTTCGGGACATTATTTTTTTTCATACC
CTTAAATATAAAAATACTGGGTTTCTTCACTAAACTTTAA
AGGTAAAAATTTTTCTTTGTTTTGCACCATCGTGTATGGG
TTTAGGCTTTCCCAGGGATTGTTTATTTGAATATTTCCTA
AATAGGAACACAATGCCATGATCATGAATTTTTCATTCTG
ATAAGCTTTTTGATACAACTTCAAAGATGCCGTACCTCCG
AGGGTGTAACAACAAATAAACGTCCGTACTTTCCCATGGG
TCGCAGCCCATTCCATTCCGTAGTTCAGCATTCTTTGTTG
TATTTTTTTATTCCCTTTATAAAAAAAGTTTTTCATCCAT
TCCACGTTCTCATAAAAACAGGCACTTAAAAAGAGCACTA
GGTTTAGCGTAGTCTTATTATAGAATGTAGGAGTGAATGT
TTTAGTTATTTTTTTCAACGCGTGCTCCATACTATGTTTT
ACCGCTATAAAAATACAAAACCAATACCAACCTTTTCCAT
AAAACGTTTTGCTGTACACATGTAAACGGGCAAAATATAT
TTCAAACTCCGTGTTCTTTTTATAAAAAAAGTTGAGACAG
TCATTTATGTGACGACATTTTCTAAAAACCTCAAAAATAG
TAATTAATTCACTGTCGTTATGGAAATGATCGTAAGCTAA
CTGTTTAATCTCTTTAGGGGTCAATTCTTTTTTTGGGAGC
GGTGGTTTAAGGTTCGGCAAAGGTCGTCTAAAGCAGTTAG
CGAACTTTTCATTCGCTCCCCAAGACAAAAGCCGATAAGC
CAGCATGTAGTTATCACGTTTTACCGCGTAAATGAGTAAA
TAGTTTATATTGATACATGTATCACCATGTTGCTGTCCGT
TTGGACATATGTTGCCGCATTCTGAACACTTATCAATGAT
AACATAGTCCTTACAACATAACCCCAAATGGGTTAGTATT
TCTTTGTCACGTTTTAAAAACTCGACATTATGTTTCATTA
TTAATGCTTTTAGCGCAATGTTAAATAAGCTCAGCATTTT
ATGTAAATGAGGTGTTTTAATATGTTGTTAGTGTTTTAGT
ATCATGTTAATACATGATGTTAATACATGATGTTAATATA
TAATGTTAATATATGATGTTAATATATGATGTTAATATAT
GATGTTAAATAAACTTAACGTTGCTACTAAGCCAAAAAAA
AATCAAATTAACTCATCGAGAATTTGACGATGTTGGCAGG
TAATTTTTTAACATGGTATATATTTTTTTAGGATCAGTTA
TATTAGGTAATAAAAGAGGACGAGCCGTTAAAACATTTTG
CTTAAGATCTTTTAGATCCTTACAAAAACATATATTGTTC
GTCTGATGATGCCACTGTGATACATTTATGGCTTGATCAA
TATCACCTCCCAAGACAAAACAGTAGTATATCGTTGAAAA
GTTGTAATCTCGCATGCAAGCCAATTGCATCATTTCATCG
ATATCCATATGAGCGATCTTTTGCTCATATATTTCATGAA
GGTCAAATATATTATTGAAGTAAATGGCGCACATGAGTCG
CCACATATTAAGGTGCCCATATGTTTGATAGAAAAAGGAG
ATAGCTCTCTTAAGCTTATATTTTATCGCTATGGCATACC
AGTATTTAACTAATACGTTAATGGGTACATTATCCAAGAT
ATAAAATATGAAAAACTTTAACTCCCGATGGATCTCCTCC
CCAAAATCCTGTATGTTTAGAGTTTCCAATATAGGATTAT
TATTAAATATTTCATGACATAATATAATGTTATTGCTCGT
TTTATGACGCAGTAACCCAATAAAAATTTCCTTATTATTT
AATCCATCTTTAGCTCCTAACTCTCGGCACAACTCCTGAG
TTTGTTCCGTCCTAGCACAGGTCAGCCCATAATAAATGTT
TGCTCCCCACTCGGTGAACAGCCTTATTACATCGTAGTTA
TTTTCTTTGATGGCCATGATTAATGCCACATCAAGATGAA
GAAGTTCCCTCTTAAAGAGGGTTGAGTTTAAAATAATGTA
ATTACAGTAGTGGCACAAACTAATGGGCTTGTTTTGCCAC
CATAAACCACAATATTTTAAAATATAATGATACTCTTCAG
GCACGCTCTGTTTGGCCACAGCCTTTTTGGCCAAGGTTTG
CAATGAGAGCATGATAACTTTTTTGAAAAAAAAATCAAAT
TAAATTCCTGCTTTTTTAAACATTATGTTATGTATAGACG
GATTCGCCGATTATCTTACCATCCTATGAAGGAATTCTTC
TTTCATCGTTAAATACTGAAGAGATAATACTTTCATCGTT
AAATACTGAAGAGATAATACTTTCATCATTAAATACTGAA
GAGTAATACTTTCATCGTTAAATACTGAAGAGATAATACT
TTCATCGTATAGAGAATATCATATCAATCTATATTATCAA
ACCCATACTTAATATAGTATTTATGTGCCATGGACATATT
TTTTGAATGATAATCTTTTAACATACGTTTTATAACTTCG
GGATCGGTTTCTTTTAAAGATAAAGAATCGTTCTTACTAT
AACAATTTAATGATAGAATGCTGGCAATGAACGATTTGTC
GTTTTGATACGCTACAGTCTTTCCTTCCTCAAAGGCATCG
GCGCCTAAGTCTATACAAAAGAATATGTTTCCGAGATTAT
AGAACTGAATAGAATGAAACATGGCCTTATTGAGGTCAGC
CCCTAAGACAATGCAGCAGTAATAAATCGTTAAATAGTTA
TAGTTCTTGCGACAGGCCCACTTCAGCATTTCATCCATGT
CCATACGAACCTTCTCCTTCGTGTACAGCTCGTGAAGGTC
GAACACGTTGTTGTAAAAAAGGGCGCACATGAGCCGCCAC
TGGTGTAGATGAGCATAGCGCTGGTAAAAATAGTGGATGG
CCTTTGTAAGGTTAAACTCTACGGCCATACCGTACCAATA
CTTTGTTAGCAGTTCGCTTAAGATATCCGTATTTTCCATT
AATGCTTCCAGCTGTTCGTAAATGATTCCCCTTAATTTGG
TACGATTTATCGTTTCTAAGATGGGATTATGAGAAAACAC
CTCGTGGCACAAAATAATGTTACTGCCGGTTAGATCACGT
TTTACCATGTTAAAAAAATGCAACACTTCCTGTTGCTTTA
ACTGTTCTTTGGCGCCTAGCTCTCTGCACAAATCTCGGGT
GCACTCCGTGTTGACAGAAAGTAAACTGTAGTCGATGTTC
GCGCCCCACTCGGTAAACAATACTATCAAATCATAATTGT
TTTCCTTCACGGCTTTCACCAACGCCGCATTAATATTCAC
GCCATCTGTAAAAAACGATGACCATATTTTCTTTTGGTTT
TGATGATACACGATAGGACCATCATGCCACCATAGACCGC
AGCACTTTAAAAAATGATGATGGCATTGGGCCGGATACTG
TCTGGCCAGCACCTTTTTGGTGAGAGTCTGCAGAGAGAGG
ACCATGTTTTCTTTTTTTATGAAAAATCAAATTAAAAAAA
ATATTTTTTGGCCATTACACTGTGTCATGCCCATCATAGT
CAAAATATACCATCATATTTTTTGATTTATAGTTTTTTAA
TAGATGATATATTTTTTTAGGATCTGCTTCTTTTAACGTT
AATAGCGAGGAGTCTGGACTATAAATATCTATTGATAAAC
GATGATACATCAAAAAGTAATTCCGCTGGTCTGCCAGGGC
TTTTGCCTCTTCAAAGGCATCGGCTCCCAGGTCTATACAA
AAGAACAAGTTATCCATATTATAGAATTGTACGCAGGCAA
GCATAGCCTGATTAATATTAGCTCCTAAGAGAAAACAGTA
ATATATGGTTAAAAAGTTGTTATCTTTAGTGCAGGCTATG
CACATCATTTCATCCATGTCCATGCGGATCTTTTCCTTTT
CATACAAATCATGTAGGTCAAACAGCTTATTAAAACAAAG
AGCACAGATTAACCACCACGTATTCAGATGCTTAAAATGT
TGGTAAAAATAAGAAATGGCCTCCCTAAGATTATCCTGCA
ATGCCAGGATAAAACAGTATATAGTCAACATATCATCATC
CGACATATTACTTAATATGTCAGTGTCTTCTACTAACCTT
CTCAGCTTCCAATATATAGACGACTTTATTTCCCTTATAA
TGACATAGGTTGGAAAAGGATTATTATTAAAAAGTTTAAG
ACATAAGATAATATTACTACTAGTAGTGCCATGATGTATT
AATTTAAAAAACATATGCATAACCTTATTTTTATCCACTT
GGTACTTGGCTCCTAATTCCCAGCAAAATTCTCGAACAGG
CGGCGTATTAGCGCAAATTAATCCATAGTTGATGTCCGCG
CCCCATTCCGTAAACAGTTTTATTAACTGATAGTTGTTTT
CCTTTGTAGCCAACATTAGTGCCGTATTAAGGTCCAAGCC
ATCTGCAAAGCTTGGCAGCTTTATTAACATATGTTTGCAA
TCAAGTGAAATTGGAGCCTTATACCACCATAGTCCGCAAT
GTTTTAAGATATAATGATAATCAATGGATACATGATGTCT
AGCTAATACCTTTTTGGCGAAGGATTGTAAAGAAGGAAAC
ATCCTGTTTCTTTTTTTTTTTAAAAATCAATTATCTTCGT
TCATAATCAAGAAAAACCCTCATATTTATTGAGTGATAAT
TTTTTAACATGCAATTTATTTTTTCAGGGTCCATAATGAC
CGACAACAGAGAAATGACCGGATTGTAATGCTTTAATGAT
AAGGCATCGGCTATCAGATAATTTTCCTTTTGTTCTGCCA
AAGCTTTCCCCTCCTCAAAGGCGTTGGCCCCCAGATCTAT
ACAAAAGAACATGTTCCCAAGATTATAGTTTTGTATAGAA
ACAAGCATGGCTTGATTGATGTTGGCCCCCATGATAAAAC
AGTAATAAATAGCCGCATAGCTATAATCTTGGACGCAGGC
TATGTGCATCATTTCATCAATATCCATGCGGACCCTTTCT
ATTACATACAGCTCGTGAAGGTCGAACACGTTGTTGTAAA
AAAGGGCGCACATAAGCCGCCAGTGGTGTAGATGGGTATA
CCTCTGATAAAAATAATGGATAGCCTTTTTGAGGCCATAG
TCTACCGCTATGGCGTACCAGTATTTGGTTAACATATTGC
TAAAGGAGTTGTCATGGTCCAACATGTAGGTTATCTCCAT
GAGTCCCCTTAGCTCCCACATGATTTCCTCCCTCAGATCC
AAATTATCCACATTTTTCAGGTTGGGGTTATTGGAAAACA
TTTCGTGGCATAAGATAATATTACTGTCGGTTTTGTTGCG
CGTCGTATCAAAGAAAATTTTTAAAATATAATCTCTATCT
AAACGATCTTTGGCTCCTAGTTCTCTGCATAGATTACGGG
TGTGCTCCGTATGGGCACAAATCAGTCCATAATTAATATC
GGCACCCCACTCGGCAAACAGCCTTATCAAGTCATGGTTG
TTTTCCTTCGCGGCTTTCATCAGTACGGTGTTCAATTCAA
TACCCTCGCTAAAACAGGTTGACCTTATAAACATTTTGTG
ACGATAAACGTAAAATGTAATAGGGCCATCATACCACCAC
AACCCGCAGCACTTTAAGACATGATATTGATCTACCGGTA
CACACTGTTTGGCCAGCACTTTCTTAGTTAAAGATTGTAA
GGAAGGCAACATGCCTTTTCCATCCTTTGACGAGAATCAA
ATTATCTATTTTAAAATTGTTTAGTACACAACCTTAATTT
TAATGATAAAACAGTGCGATAAAATTGATCCTTTTTTTGG
GTTTAATTATTTAAAATAGTGAGAACACTGCAGGAGCCAG
ATGTTCTCTCTCCAGAACTTATGTCGAAAAACATTACCTG
ACTGTAAACTTCCTGAATTTTTTGACGAATATATATTACA
ACTGCTGGGATTATACTGGGAAAACCATGGAACTATTCAA
CGAGCAGGAAACAACTGTGTGCTTATCCAGCAACATAACC
TTATTCCCGTAAATGAAGCCCTAAGAATAGCAGCATCTGA
AGAAAATTATGAGATCGTGAGCCTTTTATTAGCGTGGGAG
GGAAACCTTTACTATGCTATTATAGGGGCTCTAGAGGGCA
ACCGCCCCGACTTAATTCGTAAATATGATGACCAAATCAA
GGACCATCATGAAATTTTGCCATTCATCGACGATCCAATC
ATATTTCACAAATGTCACATAATGCGGCGATGCTTTTTTA
ATTGTATTTTATATCAAGCTGTAAAATATAGTAAGTTTCG
TGTTCTTCTTTATTTTAAACATAGGTTAGGGGATGATTTG
CCCCTCACTCATTTACTTATTGAAAAGGCATGTGAAGATC
ATAATTATGAAGTTATTAAATGGATCTATGAAAACCTACA
TAGCTACAATATAATGGATACCTTTGAATGTGCTATTGCC
CATAAGGATCTACGTCTATATTGTTTGGGGTATACATTTA
TATATAATAGGATCGTACCCTATAAGTATCATCATTTAGA
TATTTGCATACTTTCAAGCCTACAACTCCTGCATAAGGTG
GCAGCCAAAGGATACTTGGATTTTATCCTAGAAACCTTAA
AGTATGATCATAACATAAATAATATAGATATTATTCTAAC
ACAAGCTGCAACCTATAACCATAGAAAAATTTTAACCTAT
TTCATTCCTCAATTAACCTACGCACAGATAGAACAATGTT
TACTAGTGGCGATAAAAACAAAAGCTTCCAAGAAAACCTT
GAACTTACTACTGTCTCACCTAAACCTTTCCATCAAACTC
ATCAAAAAAATAAGCCAATATGTTGTCACTTACAATTCAA
CAAATATCATAAGCATTCTGAGTATGCGGCGGAAAAAGAA
GATATATTTAGATATCATTTTGACAGAGTTTGTAAAAAAC
GCTATTTTTAATAAATTTGTCGTTCGATGTATGGATACAT
TTTCCATAAACCCGGAAAGAATTGTCAAAATGGCCGCACG
AATAAATAGGATGATGTTAGTGAAAAATATATCTGAACGT
GTTTGGAAAAATCATGCGGTTAAACTTAAACACCTTAAGC
ATGCGGTACATACGATGAAGCATCAAGAAGGAAAAAATAG
ACTCATGAACTTTATCTATGATCACTGCTATTACCACATG
CAAGGGGAAGAGATCTTTGGCCTCGCAAGATTTTATGCAA
TCCATCATGCACCCAAGTTGTTTGACGTTTTTTATGATTG
CTGCATGCTAGATGCTACACGATTTAAAAGCCTGCTTTTA
GATTGTCCACATATCATAGGTAAAAACGCTTATGATGCTG
GTATCAACCTCGTGAACAAATATATTGGCAACCTATTTGC
TATGGGGGTTCTTAGCAAAAAAGAAATCTTACAGGACTAT
CCATCTATCTATTCTAAACATGATATGTTTTAGTTTATTT
TTTTTTGTGGCTGAAACATTATTCTTACCTAGAAAACACT
GTCATCTTAAATCGTAGGAAAGGAAGGTCATCATATTTTT
TGATTTATAATTTTTTAACACATGATCTATTATTTCAGGG
TCCGTGTTTTTAGGTAACGGGGCAGTGGACGGACTATAGA
TCTTTAGGGATAAAATGTTCCTTATAAGCTCATACCCTTC
CCCTACAGGCATATTCTCTTCGAAAACATCAGCCCCCAGA
TCCATACAAAAGAACATGTTTTCTATATTATAGTACTGTA
TTGAGGCAAGCATGGCCTGATTAATGTTGGCGCCCAGGAC
ATAGCAGTAGTATATCGTTGAAAGGTTGTGGTCTTTGATG
CAGGCTACTCGCATCATCTCTTCTAAGTCCATATAGATCT
TGTCCTTTTCATACGCCTCATGAAGGTCAAACACATTATT
AAAACAAAGAGCACATGTTAACCGCCACGTATTCAGGTGT
GTATATTTTTGATAAAAATACTGTATGGCCTCTTTCAGGT
TATAGCGTACGGCTATAGCGTACCAGTATTTGAGTAATAA
TGTATTGAGTGAAAACTCATTATTTAACAGATCGGTTTTT
TTTATTAACTCCCTTAACTCCCAGAAAATTTCTATCCTCA
TTTTCAGATTATTTACTTTTTGTAATAACGGATTGTTGGA
AAACACCTCATGGCATAAAATAATGTTACTACTAGTTTTA
TAAAACTTTAGATCGATGAAAATTCGTAAAATTTCCTCTT
CATTTAAGGTCTCCTTGGCGCCTAGCTCTCTGCAGAGGTC
CCGGGTGTGCTCCGTGTTGACAGATACCAGCCCGTAGTTG
ATGTCCGCCCCCCACTCTGTAAAAAGCTTTATAAGGTTGT
AGTTGTTTTCCCTTACAGCCTTTACTAACGCCGTATTTAG
GTCTAAGCCATCTTTAATGCCTGCTGATTTTATCAGCCCT
AGGTTATGATCAAACGTGATCGGAGAATCATACCACCATA
GGTCGTAACACTTTAAAAGATAATATTGGTCCGTCGGCAG
GCATTGTCCAGCCAGTACCTTTTTGGTCAGAGATTGCAGG
GAAGGCAACATGTCTCTTCATCTTTAAAAAAAAAATCAAA
TTAATTACCCGAATAAATTTTTCTTTCGTAGACTTTTTCA
AAAAGCTTTTTAAAAGCTTTTAAAAGTTAGAAAAATCACC
TTCCTGGCATTTTGCCAAGTTGCGGCAAACATATGTTTGC
AAACATATAGCTATATGTAGAGCTACATACACTATGATTT
AGAGTATATTATGAGAGTAATCCAAAATGATGGATAAATT
TTTTGATTTATAATTTTTTAACAAACTGCTTATTTCTTCG
GGGTCCTTTAAGTTTAATGGCAAGGAAGCATCCGAGCTAT
AAATATTCAAAACCAAACTATGGCTTAGAAAATTATAACC
TTTTTGTCTCGCTATGGCACTACCCTCTTCAAAGGCATTA
CCACCCAAATCTATACAGAAATATATATTACCGATGTTAT
AATATTGCACTGAAGTAAGCATAGCTTGGTTGATGTTGCC
CCCCAGGGCATAACAGTAATATATTGTTAATGGATTGTTA
TCCCTGATACAAGCCAGGGATAACATTTCATTAACGTCTA
TTTGGATTTTTTCCTTGTGGTATATATCATGAAGCTCATA
TATTTTGTTATAATATAGGTAACATTTTAATCGCCATTCA
TTAAGATCCGTATATTTCTCATCCAGAAAGCAAATGGCAT
CTTTATAATCGTATTGTACTGCTTTGGCGTACCAATATTT
CACTAGTAATTCACTTAACTCGTCCGTTTCTTTTATTTCT
ATAAGCCCGCATAGTCTTTTATAAATTAAGCGCCTTAATT
GTGCAGCAAATTTGTTTTCTAAATTAGGATTATTTATAAA
TATCTCATGGCACAAAATAACACTGCCGCTGGTTTTATTA
TGCATTATCTTGTTGAAAATACAGAAAATATCGTAGTCCT
CCAGAGTTTCTTTGGCGCCTAGCTGTCTACACAAATCTCG
GACGTGCTTCGTATTGATAGAAAGCAGACTATAGTTGATA
TTTGCGCCCAACTCTGTAAAAAGCTTTATTAGATTATAGT
TGTTTTCCTTAACAGCTATTATTAATGCCACACAAAGGTC
TATATCTTCTCCTAAAAATCCCGATTTTATTTGTATTCGG
CCACGATCCATATAAAGCTTGAGAGGGGCATCATGCCACC
ATAAGTCACAGTATTTCAAAATGTGTTCATCTATCGACAA
ACATGATGTACTGGCTACCGTCTTTTTGACGAGGGTTTGT
AGAGAGAGCGGCGCCGACATGTTTCTTCTTTGAAATAATT
ATTTCCAAAAAAAATCAAATGTTCTAGTCTTGAAAGGCTT
AATTCATCATCATAAAATGATCATTTTATATATTTAATAA
GACAAACACCGTTTAATAACACAAACACCGTTTAATAATG
CAAACTTTTAATATGCTAAAAGGCTGTCTATAAGACCGTC
TATAAGACCGTCTATAAGACGGTTTATAAGACTTAGTCTA
TAACTACAATTTCTGGATGGGCTGTAAAATACTCTTCGGC
TTGTTTTAGATTTTTTGACGTATATGTATTTAGCATATCA
TATATTGCCTGGGGCTCAGTTAGATCTAATATCAAGCTCA
CATCACGGCTGAAAAGCTGTTTTACTAAAAAAAGGTTGCT
CAAGTTATACATATAAACTCTACGCGCAATGAGTCGCGCC
CTATCAAAGTTAGTAGCCCCCAAATCAATGCAGAAAAATA
GGTTTAAAGTATTATTGTTATAGATAGATAGATTCATGCC
ATAATCAAGACTAGCCCCTAACATATGACAGTAATAAATG
GCTGCATAATTTTCTTCCCGCAAGCAAGCAAATTTCATCA
TCAGATTAGGGCTAATGCAAATCTCTTTTTTACAACACAG
CTCATGCAAGTCAAAAATGTTGTTAAAATAAAGGCTACAA
GTCAGTCGCCAATAGAGCTGATTTTTATGCTTTTCGTAGA
AATAGTGAATAGCTTTTGTAAAATTATGTCGTAATGCCAG
GGCAAACCAAAACTTTGATAATAGGAGGTGCGCCGTATCC
CCCGTCAACGGAATTTTTGAACGGGTGTACATAACTGTGT
CTAAGGTGGTTCTAGTCACGGTTTCCAAGAGTGGATTATG
ACAAAACATGTCATAACCCAGTAGAACTCCTGCACAGGAT
TTCAGATCGGCCACTTCTTTTAAAATCTCCAGAAGACGAG
ATTCGGATACAGGTGTTAAGCCTCCTAGTTCCATGCACAG
CCGCTTTAGATGCACGGCAGGAACACGTATAAGTCCATAT
TCAGGATTTGCGCCCCAATCCACAAACAATCGTATAAGCT
CAAGATTATCGCTCTTCACGGCCTTTACTAGCGCCGCTTC
AAGACAAAGATCATCCTCAGAAAAACACTGTAAATGTTTA
TATGAAAAAATTTGCTTACATGTATTACATAAGTGAATAG
GACCTAAATCCCACCACAAACCAAAACGCTGCAGCGTATA
ATCATAATCACTTGAAAGATAATTGCATGCCACAACTTTT
TTGGCCAGCGTTTGTAAAGACAACATACTAAGTTTAAAAT
AGCTTAAACCTAAGCTAGCTAATTTCTAAGAAAATCCTCC
TAAAGATATACCTTATAACTAGACATATGGCAATAAAAAT
CAACTTTGGTTATAGTTTTTAATATGAAACGTCTAATTAC
TTGCAAAATCCTTGCAAAAGTCCTTGCAAAGTTCTTGCAA
AGTTCTTGCAAAGACCTTGCATAGTCTTTGCAAAGCCGTC
ATTCCTCATATAGAATTTTCAATGCCATGAATTTTTATTT
TTTTAATGAGGTAGGGGAAAATGTTTTCCCTTCAAGATCT
TTGCCGAAAGCATCTTTTTATTCTTCCCGATGTTTTTGGC
GAGCATGTACTACAACAGTTAGGACTGTACTGGAAACGTC
ACGGCTCTCTTCAACGCATAGGAGACGACCACATACTCAT
ACGGCGGGACCTCATCCTTTCCACCAACGAGGCCTTAAAA
ATGGCGGGAGAGGAAGGAAACAATGAAGTAGTAAAGCTCT
TGTTACTGTGGGAGGGAAACCTTCATTATGCCATCATAGG
GGCCTTACAGGGTGATCAATATGATCTGATCCATAAGTAT
GAAAACCAAATCGAAGACTATCATCATATCTTGCCATTGA
TTCAAGATGCGAAAACGTTTGAAAAATGCCACGCCTTAGA
ACGTTTTTGTGATGTTCCATGTCTGCTAGAACATGCTACA
AAACACAACATGCTCCCTATTCTCCAAAAATACCAAGAAG
AGCTGTCTATAAGAGTGTATCTTCGCGAAACCCTATTCGA
ACTAGCATGCCTATGGCAGAGGTATGATGTTCTTAAATGG
ATAGAGCAAACCATGCATGTTTACGACCTAAAGATTATGT
TTAATATTGCCATCTCCAAGAGGGATCTAAGCATGTACTC
CTTAGGATATGTTCTCCTTTTTGATAGAGGAAACATCGAA
GCTACGTTCCTAACGCAACATCTCGAGAAGACAGCGGCCA
AAGGGCTCCTCCACTTTGTGCTAGAAACGTTAAAATACGG
CGGTAACTTAAATATCGTCCTGTCCCAAGCCGTAAAATAC
AATCATAGAAAACTTTTGGATTATTTTCTGCGTCAACTAC
CTCGTAAAAATATTGAAAAACTTTTGTTGCTGGCCGTGCA
GGAAAAGGCTTCTAAAAAAACATTGAACCTACTGTTGTCA
CACTTAAACTACTCCGTGAAACACATCAAAAAACTGCTGC
GCTATGTGATAGAGTACGAGTCTACCTTGGTGATAAAACT
TTTATTGAAAAAAAGAGTAAACCTGATAGACGCCGTGTTG
GAAAAGAATGTAAGATATTTTTCTGCGATTAAAGTGAGGA
CTATTATGGATGAGCTTTCGATTAGTCCGGAAAGAGTCAT
TAAGATGGCCATACAGAAAATGAGAACGGATATTGTGATT
CAGACTTCTTATATTTGGGAGGATGATCTAGAAAGACTTA
TTCGTCTTAAAAATATGGTATACACCATAAAGTATGAACA
TGGGAAAAAAATGTTAATTAAAGTTATTCACGGCATATAC
AAAAACTTATTATACGGCGAAAAAGAAAAAGTCATGTTTC
ATTTAGCCAAACTCTATGTTGCTCAAAACGCGGCCACCCA
ATTCAGGGACATTTGTAAGGACTGTTGCAAACTGGATGTG
GCGCGGTTTAAACCGCGGTTTAAACAACTAATTTTAGACT
GTTTAGAAATGGTTACTAAAAAATCTTGCTTTAGTATTAT
AGAAATCTTAGAAAACTATATTATTTCCCTATTTGTGATG
AAAGTCATCACTGAAGAAGAAAAAAACCTATGTTTAGAAC
TATTATATAAAGTAATTAGTTACAAAACGATATAATGTTA
AAATTCAACAGATATGTATTATTAATATTGATTATATTTT
CGAATATTATCTTCTATGGTGCATGATAATCATCAAGCAC
GTGAGACATGTCCCTTCAGGAACTTTGCCGAAAAAACCTG
CCCGACTGCGAACTTCCAGAGTTCTTTGACGACTATGTAT
TGCAACTGTTAGGATTGCACTGGCAAGATCATGGTTCTCT
TCAGCGTACCGGGAAGAATCAGGTACTTGTTCAACAGGAA
CCCATCCATATCAATGAAGCACTAAAAAGTGCGGCATCAG
AAGGGAACTATGAAATCGTAGAGCTGCTGTTGTCATGGGA
GGCAGATCCCCGCTACGCTGTCGTAGGAGCCCTAGAAAGC
AATTACTATGACCTGGTTCACAAATATTATGACCAAGTTA
AAGACTGCCATGATATGCTACCACTGATCCAAAATCCGGA
AATGTTCGAAAAATGTCATGAGTTAAACAACACCTGTTCT
CTTAAATGCTTATTCAAACATGCTGTGATACATGACATGC
TGCCGATTCTTCAAAAATATTCAGACTATTTGGATGGGTG
GCAGTATTGCAATCAGATACTGTTCGAATTGGCATGTAAA
AGACAAAAATATAATATGGTTGTGTGGATAGAGGGAGTTC
TAGGCGTCGGCAACTTTAAAATTCTTTTCACCATTGCCAT
TAACAACAGAGATCTACAGCTGTATTCTCTGGGGTACTTA
ATCATTCTTGAAAGATTGTACTCCTGTGGACAAGACCCCA
CGTTTTTACTAAACCATTTCCTACGAGACGTTTCAATGAA
GGGGCTTCTGCCCTTTGTACTGAAAACCATAGAATTTGGT
GGAAGTAAGGAGATAGCCATAACTCTGGCTAAAAAATATC
AGCATAAACATATTTTGAAGTATTTCGAAACCGAAGAATG
CTAAGGTTGTTAAATACAGTGTGGTGTACCCCACTATTGT
AATGAATTGTATATTTTATGTGTACCTACTATTGTATTCT
GTATATTTTATGTGTAACCTACTCTTGTATTCTGTATATT
TTATGTATAACCTACTATTGTATTCTGTATATTTTGTGTT
TTTTGTAAAAAAGCTTAAACATTTATCCACATCATATTAT
TTTAGAAATCTCAAGCCGGTGAACAATCGTATTATCATAT
ATGAAAATTTCAGTAAAATTTATATTTTTTTTGGTGAATA
AATGTTTTCTCTTCAAGACATCTGTCGGAAACATCTTTTT
CTGCTTCCTAGTTCTTTTGATGAATATATATTACAAGCAC
TAGGACTATACTGGGAAAAACACGGATCTCTTCAACGAAT
AAGAAAGGACGCTGTGTTTGTACAACGAAACATCGTTCTT
TCCACCAATGAGGCCCTAAGAATCGCAGCCTCAGAGGGAA
ACGAAAGGGTAATAAAGCTTCTGTTATCATGGGAGGGAGA
TTTTCATTATGTGATCATAGGAGCTTTAGAGGGTGACCGA
TATGACCTAATTCATAAGTATGTTAGTCAAATTAAAGACT
ACCATAATATTTTATCATTGATCCAAAATGCAAATACCTT
TGAAAAGTGTCATCACTTATCCAATAGTAATATGTGGTGT
CTTATACAGAATGCTATAAAATATAATATGCTTTCTATTC
TCCAAAAACACAAAAATTGTCTGACACATGAGGGAGAGAA
TCAGGAATTGTTTGAGATGGCATGTGAGGAACAGAAATAT
GATATAGTTTTATGGATAGGACAAACCCTAATGGTAAATG
AGCCGGAGTCTATTTTTGATACCGCCCTCGCACGGATAGA
TTTTTCTTTATTAACAATCGGTTATAGGCTTCTTTTTGAT
AACAAGATGAGTTGTATAGACATTCATGATGAAGAAGATC
TTACTTCATCACTAACAGAACACCTCGAAAAAGCAGCCAT
TAAGGGATGTTTCTTCTTCATGCTAGAAACTTTAAAACAT
GGTGGAAATGTAAATATGGCAGTCTTATCTAAAGCCGTTG
AGTATAATCATAGAAAAATTTTAGACTATTTTATTCGGCG
GCAAAAATGTTTATCGCGTGAAGAGATTGAAAAACTATTA
TTATCAGGCATATCTAATGGCGCATCCATAAAAACGTTAA
ACTTACTCTTATCTTATCTAAACTATTCCGTAAAACATAT
TATTAGAAAAATAGTACAATATGTCATAAAAGAAGGCGAT
TTTACCATCATCGTAGTTTTAAAAAGAAAAAAAATAAACC
TAGTGGAGCCTGTTTTGTCAGGTTTTATGGATGATTACTA
TAGCTATTGTTTTATAAAACAGTTTATCGATGAGTTTGAC
ATTCGTCCGGAAAAAATAATTAAAATGGCTGCGCGAAAAG
GTAAATTAAATATGATTATCGAATTTTTTAATGAAATATA
TCCTCATAAAGATGATCTTAAAACTATGTTTAAATTTCTC
AAAAACCTAGTATATACCATGAAACATAAAAAAGGAAAAG
AGGTGTTAATCGGTCTTATTCATAAAATATATCAATCTAT
TCATCTAGAGAATAAAGAAATGTTTAATTTATTAAAATTT
TACGTCATGTATAATGCAAATATCCAATTTATAGCTCTTT
GCAAAGACTGTTTTAAATTAGCCGGTTTTAAACCGTTTCT
TTTAGAATGTTTGGATATTGCTATTAAAAGAAATTACCCT
GATATTATACAAAATATAAAACTTCTATTAAAATATGAGT
AAAATTTATTTTTTTGATCAGAGTAAGAAAATGTTCACCC
TCCAGGAGATTTGTCGAAAAAACATCTACTTTCTTCCTGA
CTGGCTTAATGAGCATGTGGCTCAACGACTAGGACTGTAC
TGGGAAAAACATGGTTCTCTTCAACGAATAGGAGACGACT
ATGTACTTATACAACAGGATCTCATTATTTCCATCAATGA
AGCTCTAAGAATGGCAGGAGAGGAGGGGAATGATGAGGTG
GTACAACTCTTACTACAATGGGAGGGAAACATTTTTTATG
CCATCATAGGAGCTTTAGAGGGTGATCATGATAGCCTGGC
ATATAAGCTCTATAGCCAAATCAGAGATTGTCATACCATT
CTTCCCTTAATTCAAGACCCAAAAATCTTTGAAAAGTGCC
ACGACTTAGATGAATCCTGTAACATTTCATGTCTCGTATT
AAACGCCGTGAAACATGATATGCTTTGCATTCTTCAAGAA
TATAAAATGCTTCTAAGTGGGGGGGATATCCAAGAAGTGT
TTGAAATAGCATGCCGTTCACTAAAATACGATATCGTTAC
ATGGATGGGACAAAATATCGCAATATACAACCCCGGAGTT
ATTTTTGATATTGCCTTTGATAAGATGAATGTGTCCTTAT
TATCTATAGGGTATACGCTTCTTTTCAATCATCATATAAA
TCATATAAATCATGAAAATATAGATGTTAATTCTTTATTG
ACACAACATCTTGAATGGGCTGCTGGCATGGGCCTTCTTC
ATTTTATGTTGGAAACTTTAAAGTATGGCGGGGATGTAAC
GATAATAGTCTTATCTGCGGCGGTAAAATATGATCATAGA
AAGGTTTTAGATTATTTTCTCCGTCGAAAAAATTTGTACC
GAGAAGATATTGAAGAACTATTATTGTTGGCGATAAGTGC
AGATTGTTCTAAAAAGACCTTAAACTTGTTATTATCTTAC
TTAAACTATTCTATAGACAATATCCGTAAAAAAATATTAC
AATATGTCAAAGAATATGAAACGACTCTTATTATAAAAAT
TTTATGGAAAAAAAAGAAAATAAATCTGATAGAGCCTATC
TTGGCAGACTTTATAGGATATCATAGCTATACCTATATGA
AAGGTTTTATGCGTGATTTCTCCATCCATCCGGAAAGAAT
AATCAAAATGGCTGCACGAGAATCGAGGGAAGACTTAATC
ATAAAATTTTCCAAAAATGTTTGCAAAGAGCCTAAAGATA
GACTTCACTATCTCAAAAACTTAGTGTATACTATGAAACA
TAAAGGAGGCAAACAACTGTTAATTTATACAATCCATAAC
TTATACAAAGCTAGTTGTCTAGAGAGTAAAGAAATGTTTA
AACTGGCACGATTTTATGCCCGGCATGATGCAAGGATCCA
GTTTAAATCTATTTGTCACGATCTCTCCAAGCAGAATATT
AATATTAAAAACTTGTTGTTAGAATGTCTAGGTATTGCTA
TTAAAAAAAATTACTTTCAACTTATCGAAACCATAGAAAT
GACTATGAATTACGAGTAAAATTTTTGGATAAGGGAAGAT
CCTACCAAACTAAGACCTTTCACTAGAATGTATCTTATTA
TTAATATAGATTAGGTATGACATTGTGAAAAAATAGATTA
GGTATATTGTGAAAAAAAGATTAAACTTAAAATTATGTAA
AATTTTAGAAATAAAAATTTATTTTTTTTTATTGAGGGTA
CGGAAAATGTTCTCCCTACAGGACCTCTGTCGGAAGAACA
CTTTCTTCCTTCCAAATGGTTTTAACAAGCATACCCTACA
ACTGCTGGGGTTATATTGGAAAGAGCATGGATCCGTCCAT
CGAGTAGAAAAGGACAACATAATGATACAGAATGAATTGG
TTCTTTCTATCAATGATGCTTTACTGCTTGCAGGAGAGGA
GGGGGATACAGATGTGGTACAACTCTTATTACTATGGGAG
GGAAATCTGCATTATGCCATTATAGGAGCCTTAAAGACTG
AAAAATATAACTTAATATGTGAGTACCATAGCCAAATTGA
GGACTGGCATATTCTCCTACCCATGATTCAAGATCCAGAA
ACATTTGAAAAATGTCATGATTTAAGCCTTCAATGTGACT
TTATATGCCTTCTACAACATGCTATAAAATATAACAAGCT
TTCCATCCTTGTTAAATATAAAGAGGACTTACTAAATATA
AGGATTAGGCATCGTGTTCAATCCCTCTTTGTTTTGGCAT
GTGAAAACCGAAGAACTGAGATTATTGAATGGATAGGCCA
AAATCTGTCAATTCCTGAACCTGATGCCATTTTTAGCATT
GCTATTGCTACAAAAGATTTAGAACTGTTTTCCTTAGGAT
ACAAGATTATTTTTGATTACATGCAAAGACAGGGAATCCT
TCAATTATCCAATGGACTTCGCATGGTTGTGCTAAATCGT
CACATTAGCATGGCAATAGATAATGGGCTTTTACCCTTTG
TTCTGGAAACTTTAAAACATGGTGGTAATATACATAGAGC
TTTATCTTATGCAGTATCACATAATAGAAGAAAAATTTTG
GATTACCTTATTCGCCAGAAAAATATACCCCCCAATACAA
TTGAAAGACTTTTATATCTGGCCGTGAAAAATCAATCTTC
CAGGAAGACTTTGAACTTGTTGCTATCTTACATAAATTAC
AAGGTGAAAAATGTTAAAAAGCTAGTAGAGCATGTAGTAG
ATCACAACTCCACTCTTGTGGTAACAATTTTATTGGAAAA
AAAGATAAATCTAATAGATGCTGTTTTAACAAGACTTGTA
AAACATTCTACATATTTCCGGGTGAGAGAATTTATCCAGG
AGTTTTCCATCAGCCCAGAAAAATTTATTAAAATAGCTGT
GCGGGAAAAGAGAAATGTGATAATCAAGGGTATTTCTGAA
GATATTTGGGAAAACCCCGCAGAAAGAATTACTTATCTCA
AACAGATAGTGCACACCATAAAATATGAAAGTGGAAGAGA
ATTCCTGATAAATATCATTCACACCATTTACCAGAGTTAT
TCCTTGAAACCTGAAGAAATTCTTAAATTGGCAAGATTTT
ATGTGAAACACAATGCAACAACTCATTTTAAAGATCTTTG
CAAATATCTTTGGTTGAACAGAGGAACAGAAAGTAAGAAA
CTGTTTTTAGAGTGCTTAGAAATTGCTGATAAGAAGGATT
TTCCTGCTATTAAAAATATTGTGAGTGAATACATTAACTA
TTTGTTTACTGCAGGAGCTATTACCAAGGAAGAAATCATG
CAAGTCTATACTTTGGAGTATGCCATGTATTAAATTTCTG
AATAAGTAAGCAATAGATTTTAGAATATGCTGTATTAAGT
TAGTTTCTGAATAAGTAAGCAATAGATAGATTTTAGAATA
TGCTGTATTAAGTTAGTTTCTGAATAAGTAAGCAATAGAT
AGATTTTAGAATATGCTGTATTAAGTTAGTTTCTGAATAA
GTTAGCAATAGATAGATTTTAGTGTATGTTAAAATGTTAA
CATTTGTTAATAAGTTTTAGATAGTTACCATTTTGTTACT
ATTTTAGATATTACTATTTTAGCTATTATTATCCTAAATA
ATTACTATTTTAGATAGGTCCCCTTATTAAAAAACAAATT
AACCATCTTTTATGTTTTTAATAATACTTTTTAAAAACCC
TCCATAAAAATTTATTTTTTTTTCATAAAAGTAGAGAAAA
TGTTCTCCCTACAGGATCTCTGTCGGAAGAACCTTTTTCT
TCCACTTGAGCCCTTAGGCAAGCATGTGGTTCAACGGCTG
GGATTATACTGGAAAGGCCATGGTTCACTTAAACAAATGG
GTCAATGCTTTGTGTGTATAGACCAGACTTGGATTCTATC
AATTCATAAGGCTTTACAAATTGCAGCCTCGGAAGGGAAT
GAGGATATTGTCAAACTTTTGATACTATGGAATGGAAATC
TAAAATATGCCATCATAGGAGCTTTGGAAGGCAGACATTA
TGATCTGATTCAAAAATATTACAACCAAATTGGGGATTGC
CATGAGATTCTACCCCTGATTCAAGATCCAAAAATCTACG
AAAGATGTCATGAATTAAATGTTACATGTACCTTTCAATG
TTTATTTCAACATGCTATTAAAGATAACATGCTGCCCATT
CTTCAAAAATATGGACAAGATCTGAATGGAAACAGAAGAA
TGGTTCAACTTCTGTATGAGATGGCATGCCGATTACAAAA
TTATGATATCATCAAATGGATAGGATTTAACCTACAAGTT
TATAACTTGGAAGCCATTTTTAGCATTGCTTTTGTTAGAA
AGGATTTAACCTTGTATTCTTTAGGCTACATGCTTCTTCT
GAATAGAATGAGTACTGAAGATAGAAACTTTATCTCAATC
ATAACACGCCATCTTGAATACGCATCAAAAAAGGGACTTT
TGGACTTTGTACTAGAATCTTTGAAATACGGAGGTCAAGT
GGATACAGTATTGTTTCAGGCTGTAAAATACAACCATAGG
AAAATTTTGGCCCATTTTATTCATCATGTTCCCCGTGAAA
TCGTTGAAAAGCTGATACTCCATGCTGTGGAGTCGCGGGC
CTCCAGGAAAACATTCAACCTGCTTTTATCTTCCATTAAC
TACTGTATGAACCCTTTTGTCAAAAAACTATTGCATGCTG
TGGTAAAACACAAATTCATGCTTATCATAAAGCTTTTGCT
CGAGCGGCCCAAAAAGAAGATAAACTTAGTAAATGCTGCT
CTATTCAAACTTGTAAAATACTCCACTTATCCAGAAATAG
TAAAATACATGAAGGAGTTTTCTGTGAACCCGGAAATGGT
GATCAAAATGGCAGCACGACTCATGAGAGTGGACCTGATT
AAAAAGATTTCTAAAGATGCATGGGAAAATAAACTAGAGA
GAATCAAGCATCTTAAACAGATGGTTCATACCATGAATCA
CAGAAATGGAAAAAATCTAATAATGTACAATATTTATGAT
ATTACTGGATATACCTACCTGAATGCCAAAGAAGCATTTA
ATTTAACAAGATTTTATGCTGTCCACAATGCAACATGCTT
GTTTAAAGAAATGTGTAAAAACTGTTTTGTACATGATTTA
ATACAGCTTAGAGAATTGCTTGAAGATTGTTTACATATTG
CTAATAGACATGCTTATATCCAAATTGCAGAAACTGCAAA
TGAATATATTAAATATATAGATGATATAACACCTAAGTAA
ATCAAGTATATATCAAGTAAATCCAGATTAAGTCAGGCTA
ATTGTAAATAGTTGTAGATACCATATAATGAATGATTTAT
TAAGATAATAGTTCAGTTAAGTCAATAGTTCAGTTAAGTC
AATAGTTCAGTTAAGATAATAGTTCAGTTAAGTCAATAGT
TCAGTTAAGTCAATAGTTCAGTTAAGTCAATAGTTCAGTT
AAGACAGTAGTTCAATTAAGACAGTAGTTCAGTTAAGTCA
ATAGTTCAGTTAAGTCAATAGTTCAGTTAAGACAGTAGTT
CAGTTAAGACAGTAGTTCAGTTAAGTCAATAGTTCAGTTA
AGACAGTAGTTCAGTTAAGATAGTAGTTCAGTTAAGTCAA
TAGTTCAGTTAAGACAGTAGTTCAGTTAAGACAGTAGTTC
AATTAAGACAGTAGTTCAGTTAAGTCAATAGTTCAGTTAA
GACAGTAGTTCAGTTAAGACAGTAGTTCAGTTAAGTCAAT
AGTTCAGTTAAGACAGTAGTTCAGTTAAGATAGTAGTTCA
GTTAAGTCAATAGTTCAGTTAAGACAGTAGTTCAGTTAAG
ACAGTAGTTCAGTTAAGACAGTAGTTCAGTTAAGTCAATA
GTTCAGTTAAGTCAATAGAGTTAAGATAATAAAAATTTAT
TTTTTTTCATCAAGGTAGAGAAATGTTCTCCCTTCAAGAG
CTCTGCCGGAAGAACATTTACATTCTTCCTTACCCTCTGG
GTGAGCATGTACTTCAACAACTAGGGCTGTACTGGAAGGG
ATATGGATCTCTTCAACGAATCGGAGATGACCATGTACTC
TTACAACAGGACCTCATCTTTTCCATCAATGAGGCCTTAA
GAATGGCGGGAGAGGAAGGAAACAATGAAGTAGTAAAACT
CTTGTTACTGTGGGAGGGAAACCTTCATTATGCCATCATA
GGAGCTTTAGAGGGCGACCGATACGACCTCATCCATAAAT
ATTATGGCCAAATCGGAGACTGCCACAAAATTCTTCCCTT
AATTCAAGATCCGCAAATCTTTGAAAAATGCCATGAATTG
AGTACCTCCTGTAACATTCGATGCCTTTTAGAACATGCAG
TGAAACACAACATGCTTTCTATTCTTCAAAAACATAAGGA
CCAAATAAGGTTTCACTTGGCATTAACCCAAATACTATTT
GAGTTGGCGTGTCATGAACGTAAGAATGACATCATTAGAT
GGATCGGTTATTCCCTGCACATATACCAACTGGAGACTAT
TTTTGATGTTGCATTCGCCCATAAGAATTTATCCTTATAT
GTTTTAGGGTATGAACTTCTTATGCACAAAGTAAATACAG
AGGCTGCAAATATAGATTTACCCAATTTGCTATCATACCA
CCTTCGAACTGCGGCCGCAGGAGGTCTCCTTCATTTTATG
TTTGAGACATTAAAGCATGGTGGATATGTGGATAAAGCCG
TTTTATCCGCGGCTATCAGTTACAAACATAGGAAAGTTGT
GGCTCATTTTATTCATCAAGTTCCCCGTAAAACGGTTGAA
AAACTGCTACTCCATGCCGTGCAGACTCGGGCCCCCAAAA
AAACACTGAACCTACTTTTATCTTCCTTAAACTACTCCGT
GCACCCCATCACCAAACAACTCGTACGCAATGTCGTCGAT
TATAGGTCCACGCTTATCGTAAAGCTTTTACTCATGCGGC
GAAAAAGAAAGTTAAACCTAGTAGATGCTGTTTTAGCCAG
ACTTGTAAGATATTCCACCTATACAGACACTGTAAAATTC
ATGGGTGAGTTTTCTGTGAGCCCGGAAAAGGTTATCAAAA
TGGCTGCCCGGGAATCTAGGACCTTTATGATCGAAATGAT
CTCCAAAGCTGTTTGGAAAAATCACCCACAGACGATGATT
CATCATCTCAAACAACTAGCCGATACCATGAAGCCTCAAT
CTGGAAAAGACCTCATCATATATACCATCCACTATATTTA
TCAAAGCTCTAATTTGCTGGTAGCGGAGGAGGAAAAAAAT
ATTTTTAAATTGGCAAAATTTTATGCGAATCATAACTCGG
TAAACAGGTTTAAACAAATATGTGAAGATTATTATACATT
AGACGTAGATACACGGTTTAAAACACTTATTTTAGAATGC
TTTGAAATTGCCGTGCAAAAAAACTATCCTAGAATTGCAA
CTATTGTGGATGACTTTATTCGATTCCTTTTTTATAAAGG
AGATATAACCGAGGAAGAAATTAGCGAAGCCTATTCTTTG
AAGAATGCTGAGCTTTATGTAGATTTAAAATGGTTACAAC
AAGAAGAGAATTAAACCACATTTGTTTTAAACCACATTTG
GCTTAAACTACATTTGGCTTAAACCACATTTGGTTTATCA
TGATTCATTGAAATCATCGAAAAAAAAGCTATTTGTTTAT
CCTCATAAACTCATTTTTTTTGTCTCAAAGTTTGACACTA
AAATTCAGTATTTTATAGTGTTTATAATTAAGTGGTTTGC
ATGCATTGCAGAAATTTTCATCTTTATTAATTTGTTCAAT
ACCACATGTCATACAATATGTTATTTGGTTATCAAGATTA
ACTTTATGAAAGGAAAGCAGGTAAGCTACAAATTTAAAAG
TAAAATATCTTTCATTTAAAATAATCTTATGAATATATTT
TCGATAAGGAGGCATGAAAGCATTTGCCAAAATAAATCGC
ATAAAAGACTTGGAAAAACCCATATCTTCTAACCTTTTGT
GGGTGTAAACTCTATTTTTGTGTTTTACAGAAACTTCATT
GGTAAAATAGTCATTATAACTATCAATCATTTTTTTAAGT
CCTATAATGCCCAAGGTTGCACGCATAAAGCCACAGTTTC
TGCTCCAGAAGCCATGCACCTGTAAAGGGTGCTTTTCATA
TATCCAATTACAAAATTTCATTCCGCAACAGTAGCATGTT
ATTTCAGTGGGGGATGTATAGAATAATCCGGCATTAGAAA
ACTTTTCATAATTTTTTATGTCGTGGATTGCAAAGCTTTT
GTTTCGTGCATCCACGGAGCTATAGCCTACATATTTAGGT
TTGACTTCAAATAATCGTAAAGAGATATATGTATCTATCG
TATTTATTTTAGGATACATTTCATAATTCTTATATATAAT
ATAAAAAAAAATTACAAACATTTGTAATGATCATCCTCAA
TAGATGGCTGAGTTGTAGGCTTTATTTTTCTAATAACATA
AAGAACATAGGTTCTCATAAAGCCTTCAATTTGGCTATTG
ATGATTCCAATACATTTTCTCAATGAGTTCATGAACCCTG
CCATTTGCTAATTGTTTGGCGGAGTGCCAACAGATTGCCC
ACTAAAAGTATCAATAGATTACCTACTTAGCTAATAGGTA
CTAGCTATAGTGAGCCAATCTCTCTATATGTATTTTATAC
ATTTCATTTTTTAATAGATTTATTATTTTATAAAAAAATA
TTTAGTTTTTTATACAAGAATGTCGACAAAAAAAAAGCCC
ACAATTACCAAGCAAGAGCTTTACTCCTTAGTAGCGGCAG
ATACCCAGTTAAATAAAGCATTGATTGAAAGAATCTTTAC
AAGTCAGCAAAAAATAATCCAAAATGCCTTAAAGCACAAT
CAAGAAGTGATTATACCACCCGGAATCAAGTTCACCGTTG
TGACGGTGAAAGCTAAACCTGCTCGCCAGGGCCATAACCC
CGCAACAGGAGAGCCTATTCAAATTAAAGCTAAACCAGAA
CATAAAGCCGTAAAGATACGAGCATTGAAGCCTGTCCATG
ATATGTTAAACTAAACTATAAAGTTGTTATCATCATATTC
TTCTTTATCATTATTATCTTCAATACATTTTTGCCAATCG
AAATCGATTAAATTCAGGTCTTGAACATTAAGATACTTAT
CATCGTACATTTTAATATATTTCAAACATGAGTTGTTGTC
AAAAACTTTTAACGTTTTTGTTAAAACGATATTATAAATA
ATTTCCTTATTAAGATGTGCCGGAATGATACAAAATTTAT
TTTTAGGTACATCATTCATGATAGTGATAAAATTATTAAA
AATTATTTCTTGTTTATCTTTCTCTTCAAATAATCGTTGT
ATGTTAAAGGGTTTTTCTTTCAATGGTTTGTTTGAAGATA
AAAAGAATGTATAATCCGGTTTAAAAGTATCTTTGGTTTC
AATCGTGATTCCATCTGCTTGAGCATATGCCAATCCGGAC
CAAATATAACGGTCCACAATTACAATAAAATTCAGTTTAA
GTAATGCTGCAATTTCTGTGAAAAATTCACTACGATGTTT
TGTAAATAATTTATGCAATTGTTCCGATGACATCTCTACA
GTTTTATCTAATACCTGGAATATAAGGTTACCGGTGACCG
TATCTGGATTAGGAAAATGCATATATATATATAGCATTAT
ATTCCATGCATTCCAATGACTTTTTTAATCTCATCGCCTG
TGTGCTTTTTCCCACACCATTGATTCCCTCGATGGCAATA
AGTATTCCACGCATGGTTAATAAATGGTAAAAAGAATTCA
ATTCTTACAAATGTATACGATACGTCGCTGCATTAGCCGC
AAACGATGTTATAGCCTCATTAACTATTTTGCGATGCTTT
TATATAACCTATATTAATCTTTACCAACTATACATATACT
TGGCAGATGGCCATAATTGGGCCATAACTAAGATAAAAAT
TATTTTAGACACGGCTGCAGCGGTAGTAAAATCATGTGTG
GCACATAGTGCTGCACATAGTGCCGCACATAGTGCCGTAT
TATAGGCAACCTACAATATATGACGCCTTGATAGATAAAA
CATTTAAGTAAAACAAATTTGAATAAAAAAAATAATTGTT
ATGATGGCGTTGTCATATAAAGAAAAGCTTATAGAGTGCA
TTGATAATGAGCTGCAAAACGGTGGAACATTATTGCTTCT
AACAAATAATAATGTTGTGTCAGAAATTTCATACTATGGA
AATGGTTATAAATATTTTACTTTTAATACCAATCATGACT
TGATAAGCCAGGAAGAACTTAAAGGAGCAACATCCAACAA
CATTGCTAGAATGATTTATAATTGGATCATGAAAAATCCT
CAAAATAATAAGATTTGGAATGGTGAGCCGCAAACTCGAA
TCTATTTTGAAAATAATGTATATCACACGAATTACAACCA
TGAATGTATAAAAGATTTTTGGGAAGTTTCGACTAAAGTC
GGTCCTTGTATCTTTAATGATCGTAGCATTTGGTGTACTA
AATGCACAACCTTTTATCCATTTAGCAACATTTTGTCGCC
CAATATGTTGGAATAAATTAGATATCTTTTACTGCTATTA
AGATAATTTGTTATTAGGATAATTTGTTATTAAGATAACT
AATTGCATTCTTATGATTCGTTACTTTATTATGATTCATT
ACTTTATTATAATAAACTATTTTATAAAATAATTAGCTTA
CTTTATTGCGATTAACTGCATTATTACGATTGGTAACTTT
ATTATAATAAACTATTTTATAAAATAATTAGCTTACTTTA
TTGCGATTAACTGCATTATTACGATTGGTAACTTTATTAT
CTTATAAGATAACTAATTATTTTTTTCTTATATATCACAT
AGTAGATCTGATATGGGCTAAAAGCATGTTTAAACTCTAT
TTATAATAGAAATTGTTATATATCACATAGTAGATCTGAT
ATGGGCTAAAAGCATGTTTAAACTCTATTTATAATAGAAG
TTGTTAAACATCATACATAGATTGGATATAAATTGAATAA
AATTTTTTTAAATATCACCGGAACATTCAACATGGTGTTA
GTAGAGTTTTTAACAGGTTTCTCCTATTTATATGGTAAGA
AACTGTTTTCAGTTAGTAAAATCATGGACATGATATGTCT
AGACTATTATACCATTATTCCTGCTCCCCTGGCGATGATG
TTAGCAGCTAGAGTAAAAAACTATGACCTCATGAAACGAC
TGCACGAATGGGACATCTCTATTGACTACGCTTTACTTGT
GGTAGATGATGTGCCAACTATCGACTATTGCTTAAGTCTT
GGCGCTAGATCTCCAACTAGAGCACAAAAAAGACAACTGC
TAGGAGACAATACGTTCAGCCCCGTTTATAAGTATCTTAT
GAACTGTTCCGGCTTTCCAACAAAGAGAGAAAAAAATATT
CCTTCTGATGTTCAATGTGAAAGACTGCAAAAAATAATCA
TAAAAGAACTGATATTTAACTGCTCCGTACTGCTTGAAAT
GGTACTGTTGACAGAAAGAGAATATGCATACGCCCTACAC
TATGCAGCAAAATATAACCAAATGCCTATCCTCATGTATT
GTTGGCAACAATCCACAGACTCGGAATCCGTTTTGTTAAA
AACCTGTTGTTCTGATAAGAACATCAATTGTTTTAATCAT
TGTATTCTATATGGCGGCGCCCAGAATTTCGATGCTGCAA
TGGTGGAAGCGGCAAAACATGATGCCCGGCTGCTGATAAA
CTACTGTGTCATGCTCGGCGGAAGATCCTTAAATGAAGCA
AGAGAAACGGCTGCTGCATTTGGACACCTTGAATGTGCAC
AACACTGTTTAAGGCTGCAATCTTACATTGTGGACGATAC
TGATTAAAGCTGCAAACTTACATCATGGACATATTGAATG
TGAACAACACTGTTTAAAGCTGCAAACTTACATCATGGAC
ATATTGAATGTAAACGACACTGATTAAAGCTGCAAACTTA
CATCATGGACATATTGAATGTAAATGACACTGATTAAAGC
TGCAAACTTACATCATGGACATATTGAATGTGGAAGACTG
TCTTTTGAATATCTATAATTACATTATATTTTTTTGTGAA
AAAAATATAAGGGTTATATATACAAAAGCTTGTATACAAA
AAATTTGTATACAAAAGCTTGTAAACAAAAGCTTGTATAC
AAGAAATTTGTATAATTAAACAATAATTGATTTGGGTGCA
GAAAATCAATCTAAATTGGTAAATAAGCTTATTTTTTTTT
GCATACAGAACATTTAGATAATCAAGAGATTACTTTCCAT
ACTTGTTAAGTTTTTTTACACATAGAAAGTTTGAATTCTG
TTCAGGAAGTTTTTCATAGACATTGTCTTCACAGCCAGTA
ATAATAATTTTGGGTTTTTTCTTGAACCTGCGATGGAAAA
CATCCAGCTTGTAAAGAGGAAAATGCATGAAGAGGGGTTT
TTGGTAGCCCTTGTTAAGAGTTTTGACTAAATCTGCGTGT
CCTGTAAAGACTGCCCAATCCCAAGTAGTAAACCCTTTAA
GATAGTCTTTTCGGTTTGGATTTGCCCCATATTTTAAGAG
AGAAAGGACACTTAAAGTACGACCCCGCATTGCAGCCTTC
ATAATAGGAGTAACCCCATTAAAATTCGGAAAACAAACTC
TGATGCCATTTTTTCCGAAATAATCCAGCACTTCTTCCAA
AAGGAGATGATTGTTTTTTTCAGCCAAATAATGCCAAGCA
GAATTTCCATCTTTATCCCTTCTATAATGATTCACTATTT
CCCCGGGATAGGATTCCTGTTTAAAGAGAAATCTTAAAAA
GTCTAAACGCCCGTAGATGCATATCAACATAAATACCGTA
ATTTTATTTTTATTGCATCTATTGACAATCCATGGATCTG
CATTAAAAAGTGTTTCAAATAGGGTAAGATCCCCTTTTTT
AATACATTTTTTAACCCACTCAACAAACAAGTGTTCTGCT
TCGACTGAAAACAGGCCTATCGTATCCATTTTTAATGGAT
CCTCGTGCTCTCACTCTATAAAGAGTACCTCTTTAATTTT
TAACGTCCTTTTTTTTCGGACTTCTTTGGATAAGCTGTTT
ATTACCATCTTTAAATGCCTTATAGCGGGGAGGAGCCAGG
CCGCTTTCCCATATGTGTGGTAATTCTTGGTGTTTATGCT
TGCCTTTGGCATAACCAGGCCAGTATTTTTCGATGTATTC
AGGGTTTGTTTTTACGTATTCTTTAAAGGTTCGATAGGCT
TCTTGAATACAGGTAGGCTCACCGGTATAATTTCCATGTT
CATCTTCCTTTAAAAAGCCATTAACCCTGTCTTTTCTCCA
CTTAAGATTGTGCTTTCCAAAAATACGATCAAGATCTTCT
GCCTGCTGGGGTGGAATCATAAACCCCTTTTTAGGTCGAA
GCTTTTTATTTTTTCCGTAGCTTCGGCCATCGCGTTGCGA
AACAGTGGTTAGGACGCCCGATAGTCTTTCCATGGGCGTC
GCATCTAATCCTATCCATCCACCCTGATGGATATCAATGG
CAACAAGCTCTCCTTTATTTTGGGCAAGCCAAGTTTCCAA
GAATGCCATGCTTTCTTCCCAGGGATAAGGCCCGCCAACA
CCACGGGTTGTCCAATCTTGCAAGGATTCCAGGTCCGACA
CCTGGTAAGGCTCTAAAGAAGATGGTTCCTTGTTTTTATA
CTGCAAATAGGATTTAATGACCCATTTATACCATGTGTCA
AACCGCAGCGTGGCGCCTCCAAAGTGAAAGCCGTCGTTGA
TTTTAGGATATCGGCAACATATTTCAACCGTACGTTTGAG
TTCTGCAAAAGCGGCCTTCCAAGGAAGTCTTTCGCTGCGG
GTAAGACGGTCGATTTTGCCCTGTGTGCCATAGCGTATGG
CATGACGTGCCAAGTGCAACAATTCTGACACCGATCCGTG
GGCCCCGATCCAGTTTATCGGATAGGCAACCTCCGAAGGG
TTTAAAAGATGCTCGTAAAAGCGTGGATCTTCGGATGCCA
AGGCGTCTGCAAAGGGAATAATACTGGAAAACTTGTCTAG
ACATACGTTTTCTGTGTTTACTTCTAAGGGTAGAAAAATA
GTTGCGTGAGGCTTTTGAACCTGCTTGTTCAGCGGCCTGC
ATATGCTTTGAATAATGTCTCTAGGACTATGTCGCGGCGC
TGCAAAAAATACCGCATTTAGTTCTGGTACCTCTACCCCC
TCTTGAAAGAGTCGGCAGTTTAATAAAATAACGGGTTCCT
TTGAGGAGCAAAATTCTGTAAATGTTTTGAGGATAACTTG
CCGCGGCAGGGTTGAGTGAGCTATCAGGGCATAGACCCCT
AGGTCTACCAACTCCGCGTATAGCTCCTTGGCCTGTTTAA
TATCACGGGTGAATACCAGCATTTTAGGCGACGTTATATT
GGTTTTTAAATAGGCTAAAGCCATTATAATTTGTTTTACT
ATTATCTGTTTCGTGGTTTCCTCTCTGTTACTCAGCTGGT
GGGCCAATTTGGGCGCGGCCACCATCTGCAATTCAAAGTC
ATTTACATAGCCGGCCTCTATACCTTCTCGCAGATAGTAG
CGAAAGGCAACGCCGCCAAAAAGGTCACGATTTTTCATGG
AAAGCGGGGTGTCATACCTGGGCGTTGCCGTTAAAAAAAG
TCGGTGCCCCTTTTTAAAGTTGAGCAACACATGGGTGAAA
GGCCGTATCTCCCATTCACCGCAAATCCGGTGACATTCAT
CGCTAATAATAAGATCGAAATCATCCACCAGTAGCGTGGA
GGATTGGTAGGTGGCAATAACAAGAAGAGAAGAGGCCTCC
TGTATCCGTTTTGCAATAAAGACAGGATTGGTGGTCATTT
CTATATTGTCGTGATTTAGCACAATGCGGGTCTGGTCGGA
CCCCACAAGCAACACGTTCTTCAAGGAAATTCCATACAGA
TACAGTTTTTCCAGAGTCTGCCGTAGTAGGGATAGGCCCG
GCACCAGGTACAAAACTTTTCCTTGAAGATAATTGGAGAG
AATAAGATAGGCGACGCGGGTTTTGCCGCATCGGCAAGCC
ATCTGCAGAATGGCCCTTCCACTTCGTTGCAGCTCCTGAT
AGCCCATATTGGCCGCCTCCTTCTGATAAAGTCGATCCTC
AATGGCAGTCCGTGTCTCATCTGTAGAAAAAAATAATACG
TCATCTGCGAAATGATCTTCGTCTTCTACAGGGATGATTA
CCAAGTGTCTCAGTTTCTCCTTGCTTATCAGCGGATCAGA
GGGCAAAGATGGTTCAACCACTATCGTGGAATCATTCATC
TCATAGGTGGGAGAATCACACAAAGTATAGCTTATGTCCA
GGCATTTTGCAACATCCTCAGCCAATTGTTTTATTTTTTC
CGGTAAAAGGCATAGGAGTTCTTTGTTTTTGACTCGAAAA
AACTGTGCACAATACAACACTCCTGCTTCAATTTTTTGTG
CATCCTTCTTTGTAGGTGTTTCCAATGTAAAACAATACTT
CCATTCATCTGTAAAACAGGTTGTATAAGATCCGTCATGA
AGCCTAGCGGCCAAGTTTCCTGTGTGCCCAACTTTATGTA
AGGATTGGGTCTCCAGCCAGGGATGAACCGCCACGTAAAA
CCCCGCGTACATGCTATATCAAATTGCAGTTTCTTAATAA
CTGTACACAGGATCTTAAAAACATGTGATTACAAAATTTA
GATAAGAAATATTTAATATTAAAAATCACGGAATAAATGT
CACTGTGTAGAGAGAAAGCCAAAAACTCCTCTTGACCGCC
GTGGGAAATCATCCATGGTAGTAGGTTGTGTTTCATGAAG
TTGTATGCCGTAGTGATCACCGTGGACTCCAGATGGTTAT
TGGCATCTTTGCAATACTTTGCCATCCTGGCAGAAAAGAC
GATAAATCCACAAATTCTACCCCAGTTGATAAGATCCTTA
AACAACTCAGTCACAACCCCAGTAAACTGGGTTTTAATTT
CTTGGGCATTCGTAAGAGAAAAGGTAATGGTAACCTGTTT
GTTCAAACATTCGTCATAATAGGTTAAAATTTTTTTTATT
TGTTGCTGGTACGGGCTAAGTTCATGCTCTGAAATATCAT
TCATGTAATATTTAATATACCCCACGAGTATTTCATTAAT
GATATTATGATATATTAGCTCTTCTCCCTCCATAGCGGCA
CCCTATATTTTTTTATTTAGGTTTCAATGTTATCACGATT
GTGCCACAATTGTAGCACAATTGTGTGTATATACAATGTT
GTTATATATACAATGTTATATATAATGTTATATACAACAA
ATGTTAGGCCACGTATAGCAACCTATATGTTAAGAAATAT
TTTTATACCCAACATTGGTTTCTTTGGTTGTAAACAAGCG
GCTGTAAATGAGTGGCTGTAAATGAACAGCTGTAAACGAG
CAGCTGTAAACGAGCAAAGAAGTCATTTAAATAAGCCATT
TAAAGATTTAAAATTTATATGTATATAACTGTACAATGGA
AGCAGCTCTTACTAAACTTGACCAGGAGGAAAAAAGGGCT
CTCCAAGCCTATTATCGTTGCGCATGGGAAGAAACTAAAA
ATATTATAAACGATTTTCTTGAAATCCCTGAGGAACGATG
CACCTATAAACTCAACTCATACACAAAAAAAATGGAGCTT
TTGTTTACCCCCGAATTCCACACCGCCTGGCAAGAAGTTT
TTGAGTGCAGAGAGTTCATAATAAACTTTTTGAGACTCAT
TACAGGGCATCGAGTGGTGCTAAAAGGCCCTGCAATTGTT
TTTACAAAAGAGACCAAGAACCTGGGCATTCCTAGTACCA
TCAATGTTGACTTTCAGGCCAACATTGAGAATATGGATGA
CCTACAAAAAGGAAATCTTATCGGCAAAATGAATATCAAA
GAAAATTAAATGAAATAAATTTTAAAACACGCTGACATAC
ATCAAACAAAAACCAAATAAAATTAAAAGCTATGTGGACG
ATGTTTTCGTCTCGATAGTCTCGAGATCATTCAATAACTC
ATGTAATGTAAAAAAGTTGGTCCATTTTTTTGAAATCATT
AAAAGACGAACGTCTTCGTAAATAAAAAAGTCATTTGAAG
GAAAAATGATATACTCAATACCATAGTCTTGTAATATTTT
TTTTAGGTCTCTTAGGGTCCAGGGATTTACTAGGCTTCTA
CGCGAAGTAAGCATCATAAAAATATCTAATATTTTTTGCG
CCATGAGCCAGCGCGGGTTCTCATTGGCCCACAAATCAAT
AATAATTCTTTTGTCAACCGTGAGCATTCCTACTTGATTT
GAGGAAATGATTAGATGCCCAGCGGTCCACCCCATTAGGA
GATAACGCAGCGTTGTAGAAATGTCACATATGGAAGGCAT
CCCTCCGCAACACGAACCCAAATTGGGATGCGTGTGAAAC
ACGAACATGGCAGGTTTGTTGGCCACCCTGCTATAAATCT
CAGCAGGTATCATAGCCTCGCTGCCAAAATAAATGTTCTC
TCCTGCCTTATAGGGGCTTGGAATGATTTCCACTATCTCG
GGTACACCGTTTATCATATTAATGCGGCCGCACCATTCAC
GATCATCATTCAAAAATTTTTTGATGGCAGCCCGAACATT
GTCCCAATTAAGCAACAGCGTATTCACAATTTCATTACGC
TCCGTCCAGTATTCCTTGAAGCTCCTTTTAGACTTGCTGA
GCTGTTCCCAGGATTCAAACTCGGTCCAATGTTTTTTTTC
TTTTGGGGGAGACTTACCTTTTGAAACATTTTTTGCGGCT
CCACCATCTACGTTTACACTATTATTTTCCAGAATAATCT
CCTTCATAGTTTGAGTTATATGGGCATTGCTAAGCACTTT
AGTGGTAATCTGTTTACCTATGTGATTTAGCAAAAAACCA
AGTTTATCCATTTGTGTCTCAACCATTTATTCTTAACAAA
ACAAAACAAAAAAAATTAAAAATCATCGTCGTCTAAAAAG
AGTTTGAAGGCAAATGCATCATCCTTAACACAGTTCTGAT
ACTGCGTAGGTCTTAACTCGAAAAAGTTGGTTTTTTCTAC
TTCATTAAGAAAGAATTTAGTCATCTGAGGAAAAGGGTTC
CCCACATTATAAATACTTTTGCACTGCATCATGAAGCACA
AATTATCTGTAAAGTAGCGTATATATTGAAACAGCATTTC
TTTTGAAAAACCAGGAACTCTTCCCCTTGCCTTGTCAAAG
GCATAGTTAATGAACTCATCTACCAGTTCCACAGCCTCCT
TCAAAATTTTGTGAATGATCTTTTCTTCGGGAATGTTATA
CACATAATTCGAGATAAGAAAACATGCAAAGCTACAATGC
ATTCCCTCATCGCGTGAGATAAACTCATTATAGCTTACAA
GCCCCGGCATAATATTTTGTTCCTTGAGAAACTGGATCGC
CACAAAGTGGTTTTGAAATAAAATGCCCTCGACGGCGGCG
AAACCCACAAGTCGCTCGCCCAGACTGTTCCTGGCGGGGT
CCATCCACTGCCGCACCCACTGAGCCATTTTTTTTATGAT
AGGATGTTTTTCAATACCGCTGAAGATGCGCTGTTGTTCC
TTCTCATCTGGGATCAGCGTTTTTACTTGTATTGAGTAGG
CTTCGCTATGAACGCACTCTTGGGCAGCCTGCATTGTATA
AAAGTATAACACTTCCTTTACTTTAATTTCGCGCATAAAA
TTGGTTAAAAGGTTTTCGATCACAATTTCGTCGGCAACAA
CAAAGAAGGCTAAAATTTGTTTATAAAATTCGCGCTGCGG
CTTCGGCATGGCCTCCCAATCATCAATGTCCTTACACATG
TCCACCTCCTGCGCCGTCCACGTCATACTTTCTAATTTTT
TGTACCAGTTCCAACATTCTGGGTGCTGAATAGGAAAAAT
AGTGAAACGTTGGGAATTTTCAATTAGTAATTCCTCCATA
TTTGAAATAAATATTAATATCTTCAAATTTATTGGCTGCC
ATGGAGAACTTTTTTATCGTTAAGAAGTTGGCATCTGCTA
CGTACGGAAAGGCGTTAAATGTTGATTTAAATAAACTACT
ACAAGCGCTAAATCATCATAGCCTTCAAGGGCTTATTTCC
TACTGCAGCGCTCTAACTATTTTACATTATGACTATTCAA
CCCTTGCGGCGCGTCTTTCGGTGTACCTACTGCACCAGTC
AACGGCCTCCTCCTTTTCAAAGGCGGTAAGCCTGCAGGCC
GCACAATCCTGCTCACGCCTGTCTTCCCATTTTGTAGACG
TCGTCTACAAGTATAAAGCCATTTTTGACAGCTACATTGA
CTATAGCAGAGATTACAAGCTGTCCCTCCTGGGGATAGAA
ACCATGAAAAATTCCTACTTATTAAAAAATAAAGATGGCG
TCATCATGGAACGTCCGCAGGACGCCTATATGCGCGTCGC
CATTATGATCCATGGGATGGGAAGAGTAGTTAATATGAAG
ATGATTCTGCTGACCTATGACCTGCTTTCCCGGCACGTCA
TCACACATGCGTCGCCCACCATGTTCAATGCAGGCACCAA
AAAGCCGCAGCTCTCTAGTTGTTTCCTGCTAAATGTAAAT
GATAATTTAGAAAATTTATACGATATGGTCAAAACGGCCG
GCATCATTTCAGGCGGCGGCGGCGGAATAGGGCTGTGTTT
GTCAGGAATACGGGCAAAAAATAGCTTTATCTCCGGTAGT
GGTCTTAGAAGTAACGGTATACAAAATTATATTGTTTTAC
AGAATGCTTCACAATGCTATGCCAATCAGGGAGGCCTACG
CCCCGGGGCCTACGCAGTCTACTTAGAGCTGTGGCACCAA
GACATCTTTACATTTCTACAAATGCCCCGCTTGAAAGGAC
AAATGGCTGAACAGAGGCTTAATGCTCCTAATCTCAAGTA
CGGCCTATGGGTCCCTGACCTATTTATGGAAATTCTTGAA
GACCAAATACACAACAGAGGCGACGGCACATGGTACCTCT
TTTCGCCGGATCAGGCCCCCAATCTACATAAGGTCTTTGA
TTTGGAACGGTCACAGCACGAAAATGCACATCGCGAATTT
AAAAAACTTTATTATCAGTATGTTGCTGAAAAAAGGTACA
CCGGCGTCACAACGGCCAAAGAGATTATCAAAGAGTGGTT
CAAAACAGTCGTTCAGGTGGGGAATCCCTATATTGGGTTT
AAGGATGCGATAAATCGTAAAAGCAACCTTTCCCATGTAG
GCACCATCACTAACTCTAATCTCTGTATTGAGATTACAAT
TCCCTGCTGGGAGGGCAATGAGGCCGAGCAGGGGGTTTGC
AATCTTGCCGCGGTAAATCTGGCCGCCTTTATACGTGAAA
GTAGTTACGACTATCGTGGACTCATAGAGGCAGCAGGCAA
TGTCACAGAAAATTTAGATAACATTATAGATAATGGCTAT
TATCCCACGGAGGCCACCCGTAGAAGCAATATGCGGCACC
GACCTATTGGCATCGGGGTCTTTGGCCTAGCCGACGTGTT
TGCGTCTTTAAAAATGAAATTTGGTTCACCCGAGGCCATT
GCGATAGACGAGGCCATCCATGCGGCTCTATACTACGGGG
CCATGCGACGATCCATAGAACTCGCAAAAGAAAAAGGGAG
TCATCCCAGCTTTCCGGGGTCTGCAGCTTCAAAGGGCCTG
TTACAACCCGACCTATGGGTTCGCTGTGGTGATTTAATTC
CCTCCTGGGAAAACCGCGTGGCGCAGACAACGCAGGGTGT
GTTGACGCCGAAAAAGTGGTGGCAACTACGGCTGGCGGCG
ATACAGGGAGTGCGAAATGGATATCTTACAGCGCTTATGC
CCACCGCAACCTCCTCAAATTCTACAGGCAAAAACGAATG
TTTTGAGCCCTTTACGTCTAATCTATATACACGTAGAACA
TTAAGCGGGGAATTTATTATTTTAAATAAGTATTTAATGG
ATGATTTAGAAGAAATTAATCTTTGGTCAGAAGACATTCA
ACAGCAGCTACTAAATGCGGGGGGTAGTATTCAGCACATT
CTAGATATACCGGCCGAGATCCGTGAACGATATAAAACCT
CTCGAGAAATGAATCAGAAAATTTTAACAAAACACGCAGC
CGCACGAAATCCCTTCGTGTCCCAAAGCATGTCTTTGAAC
TACTATTTCTATGAACCTGAATTAAGCCAGGTACTTACAG
TGCTGGTCCTAGGCTGGAAAAAAGGTCTAACCACCGGCTC
CTATTACTGCCACTTTAGTCCCGGAGCGGGTACCCAGAAA
AAGATTATAAGAAACTCTGAGAAAGCGTGTAATGCGGACT
GCGAGGCGTGTCTTCTGTAGGAGTCTCGCGGTAAAAGAGC
AGTGGGGACCATATGGCAAACCCCAGCAAGAGGATAATAA
ATAAAAAAAGTAAACAGGCATCCATTAGTTCCATATTAAA
TTTTTTTTTCTTCTATATAATGGAATATTTTGTTGCGGTA
GACAATGAAACCTCCTTGGGGGTTTTTACTTCTATGGAGC
AATGTGAAGAAACGATGAAACAATACCCCGGCCTCCATTA
TGTCGTTTTTAAGTATATGTGTCCAGCGGACGCAGAAAAT
ACAGATGTTGTATATTTAATACCCTCGTTAACCTTGCACA
CCCCCATGTTTGTAGACCACTGTCCAAACCGTACTAAACA
AGCACGACATGTATTGAAAAAAATAAACTTAGTGTTCGAG
GAAGAGTCTATTGAAAATTGGAAGGTTTCAGTAAATACTG
TGTTCCCTCATGTTCACAATAGACTAACTGCGCCGAAACT
TTCCATCGATGAGGCCAATGAAGCCGTAGAAAAGTTTTTG
ATACAAGCAGGACGACTCATGTCTCTGTAAATGTCTCTTC
CTTTATTGAAGAAGTCTCTTCCTTTATTGAGCAAGTCTCT
TCTTTTATCGGAGAAATCTCTTCCTTTATTGAGCAAGTCT
CTTCTTTTATCGGAGAAATCTCTTCCTTTATTGAGCAAGT
CTCTTCCTTTGTTGAATAAGTCTCTTCCTTTGTTGAATAA
GTCTCTTCCTTTGTCGAAGAAATCTCTTCCTTTGTCGAAG
ACGACTCTGTTATGGGCAAGAGGTTTGAAACAACGCAGGG
GCTCTGCTTAATCGGCTGTCTCACAAAGGGAATCAAACTA
CCTGCCTTCGTATTTTTAATGTAGTAATTACCCTTGTTGT
GGTGAATTTTAAGGCCATAGCGTAGTCCCAGCACTTTATT
AATGAATTTTAAAATTGTTTGGGGATCCATTTTGTTAGGC
TTTTTAAGCTTAAATTCAAAGCTGACCGCGCTTAAATCAT
ACTGAACAAATTCATCAACGAGTTTCGTCATCAATTGTTC
ATTAGTCAATATATTAGGGTCTTGAACGCATTTAAAGCCA
CACTTAGTTAACAGCATAATCGCGTACATATGGGATTGAA
AGCTATAATTAAATTGCAGATCATGATGCTCTGCATGTTG
CATAGCCCATTGGTGGAAGTTTAACTCCTGAGTTTGTAAC
ATAGTAAGCGATTCGTATACTGTTTTTCCGCGGCTTATTT
GAACACGACCAGTGTAGTTCTGTTTTGTCATGAAACTATT
ATATTGTTCAACAAATTTGGGGGTAATTTTATTACCGTGC
CATGCATAAAATTCGAGTAGTTTATACTTTTCATACGCAA
ATAGGTCTCGCTGGTCTACTGTGATGCCTTCCTTTAAGTT
TTGTTTAATTTGTAAAGCTTTATTGGCATCAATCGTTTCA
GCCGAGGCAACGTTCACATAGTCCTGGTGTTTAATTTCCA
TTTTAATACTTGTATACTGTTTGACGGTCTCCAGTTTTTC
ACCCGTCAGTATAAACACCTTAGCGCCGGTGTCGGCGACC
TGGTTAATAAATCGTGTTATAAAGTGATTTTTTGATAGAT
GTTGTATCCGCATTGTTTCGAGCCATAGATGGTAGTACGG
AGTTTTATAATATATTGGCCTACCTGTTTCCTTACAATAC
GTGAAGGAAAGCTGGTGATTACTTATGGTCTGAAAGAGAG
TATCGCGTTTTTGTAACGTGAACATTTCAATGTCTTCAAT
GGTTTCCGGAAAGTAATTTTGTTTCCCCTGTAGGCAGATT
TTATAACATTTACTCTTTAATTCACGCACGCGGCCCAACA
TTTGGCAACATGTTTCTACGTCACATGACATATTGTTAAA
AAAGCCGTATAAAACATCAAATCTCTTATCTTCGTATGAA
ACACCCGCTGAAATCGTGGGCGTATAGATAAGGATATCAA
TGAGCCCCCAATAATAGGATACATTATTAAAGTGGGATTC
CCGTTCATGAGCAGAGCTTTTAGAACTATAAAACCCGATC
TTTTTTTCCGGGAACTTTTTTTGAATAAACGTTTGCAATA
GACGGGCCTCCATTAATGAATTTGTAGGAATAACGATTTT
TTTGTCTTCTAGCAAATCCTTTAAAAGATTATTTAACCAA
ATTTCTCGTGAAGAGGTAAAATAATACATGTCGTTCTGGG
CCTTTTGATATTGATTCCAGTGAAAGAAGATAGGGACATC
TCCACGAAAACGCTGTAGAATATTATACGTTCGATTTCCT
AGGTTTGCATCCAAGCATATAACATGATTTGCTGTCTCGA
GCATCCACATGAAAATGGCAAAAGAGGGAGCAAAGTATTT
GTGCAGGCCGCTATTAAATTGATTAAAAATCGATTCTACC
TCATCCAAAATAAGTAGGTCCACAGGCTCAGCTGTAGAGG
TTAGGCGGAAAAGTGATTCTACCTGAATGATGACTCTTTC
ATAGCTGTCCAAGTCTCCAGTTACTTCGCTGTACAATGTG
AAATTCGGCAACCGAGTTTGTATATTTTTGGAGAAGATCT
GTCGAAACGTCACAAACCGTATGGTTTGTTGTTTTGAAAT
AGAATCATTACCATAGTATTTTTGCAAATAGTTGCGCAGT
TGGATGGTTTTGCCTATTTTCATTTGAGCCTTTACAACGA
GCGTAGGCACCCGTTCATACTCTCTCATACTACTTTCATC
GTAGATGTGTTTTTGGGTATCAGGCAGTTCTTCAAAGAGA
ATGGACTCATGGACCTCGATGCTCTTTGACATCACTTGTT
CCACATATGTTTCCACAAAATTATTTGTACCAGAAAGGCT
ACCCATGAGAAGACTATGTTTATTGTCATGGCGACAATGT
TGATACACTTTATTTCCCGTGACTCTTAAAATTAGAGTAT
TATCCTTGTCATGCATACGCTTACAAATTTCGCAGTAACT
TGGACTTGTACGTTTAAACAATACTAAATTTTTATAAACA
CGGAGGAAGCAATGATTTTTACATAGTGTTCCTGCAAATT
TTAACACTTCTTCAAGTTCACTTTGTTGGATAGAATCGCA
GGAACTTGATGTCGTTTCTTTTACATTTGTAAGGATACAA
GGTAAACACGTTGTTTCAAAGGGGGTTGATATGAGAGTAT
CACTCTTTTTCGTGGTCATACTGGTCTCAAACACATCTGC
AAGCTCCTCGTTAAACATTTTAACACGCATGCTACCTTTT
TTATGAGATCCTATGATGCGAAAATTTTGAATACTTTTAT
TGACCTGGGGGTCAACAAAGGGATAAATGTGTTTGGGAAG
ATTTTCTAATACTTTGGATGTAAAGGCTTTGGCCTCATTA
TTGTTTAATACTGAGTATGTATAAAGTATGATATGAAAGG
AGTATTTGAGTTCTCGTTTTTTATTTAACCCGATAGAATC
TGTTAACAAAATTTGTTCACGCGTTAAGTTAATGTTATAA
GGTAAAGAATATGTCTCGTAAAATACATCCATGATAACGT
TTATTATCATGTCAAGGATGTTATAGACATTGTCATCGAC
ATTGTCATCGACATTGTCATTAGAATATGACTTATTTACC
GGGAAGTCGATGTCAAATTTTAAGCGCTGAGGCAAAAATC
CAAACACTACTTCGTGGAAACACTTCTGCTCAAAAGGCTG
AGCTGCTTCCCACTTCCAAAAGTCATCGCGGCCTGAAAAA
ACTCTAAAAAGATTATTATATTCATCACGTATCACAAAGT
GATTTTTTAAAGTTTCGAGAGAATATTTATCCTCTACGGC
TTCTCCTTGGGAGTTAGAGCGAAGAAACTTGAATGTTTCT
TGCATTTTAATAACTACAGATTGAATCAATTATGATGCGG
CCGTCAGCCGCCATTTTATGACGGCCGTCGGCCGCGTCGG
CCACCGCTTTATGTCGAACCCTATAAAAATGAATTCTTTT
AATTAGAGTTAAGTATTGTTGATTGTATAACCAATCATGG
TTGAGCCACGCGAACAGTTTTTTCAAGATCTGCTTTCAGC
AGTGGATAAACAAATGGACACTGTAAAAAATGACATAAAA
GACATCATGAAAGAAAAAACATCTTTTATGGCGTCATTCG
AAAACTTTATAGAACGTTACGATACCATGGAAAAAAATAT
TCAAGACCTTCAAAATAAGTACGAAGAAATGGCCATCAAC
CTTGCAGCTGTTATGACGGATACAAAAATTCAGCTTGGAG
CCATTATCGCTCAACTTGAGATTCTGATGATAAATGGCAC
TCCACTTCCAGCAAAAAAAACAACGATTAAGGAGGCTACG
CCCTTACCTTCATCAAACACGAATAATGAACAATCGATGT
CTACCTATAGTTCTTCCATTTCAGGCAAAACAAGTGAAAC
AGTCAAAAAAAATCCCACGAATGCGATGTTCTTTACGCGT
AGCGAATGGGCATCTTCTAAAGAGTTTCGAGAAAAGTTTT
TAACACCTGAAATTCAAGCCATATTGGATGAGCAGTTTGC
AAACAAAACTGGAATCGAAAGATTGCATGCCGAGGGTCTT
TACATGTGGAGAACCCAGTTCTCTGACGAACAGAAGAAAA
TGGTCAAAGAGATGATGAAGAAGTGAATATTTTTACCAAA
AATATTTTTGGTAAATATTTTTTACTAAATATTAAAAAAT
ATTTTTTACTTTTTTTTCTTCATAATATACATAGAATGCC
TACAAAAGCCGGCACAAAAAGTACCGCACATAAAAAAACA
ACGACCAAGGGGCCCTCCAAATCTCCCAAAGGTAAAACCC
ATGCTACGGCCCTACATCAGGGGATGCTCTATAAAGATAT
GGTAAATGTTGCCAAATCTAAGGGCATTCCGATTTACCAG
AATGGATCACGTCTTACCAAAAGTGAATTGGAGAAAAAAA
TTAGACGGTCAAAATGAATATAATCAGGAAGCTTAAGCCT
GGAACAATTAGCCTTGTGCTGGGACCCATGTTTGCCGGCA
AAACTACGTTTCTTATTCATTGCATTTACATGCTCGAACG
TTTGGAAAAAAAAGTAGTCTTCATAAAATCTACAAAAAAC
ACCCGAGACAAAACTATTAAAACACACTCCGGTATACAGC
TACAATCCAAGCAATGTGAAATCATAGAAAGCACACAATT
ATCTGACGTGGGATCTCTAACCGATATCCATGCAGTTGTT
ATAGATGAAGCACATTTTTTTGACGATTTAATAAAATGCC
GCGCCTGGGCAGATGAAGAAAAAATTATTATTCTTGCGGG
ACTCAATGCTTCCTTCGAGCAGAAAATGTTTCAGCCCATC
GTTCATATTTTTCCTTACTGCAGCTGGATTAAGTATATTG
GCCGCACCTGTATGAAATGTAACCGACATAATGCATGCTT
TAATGTGCGTAAGAACGCGGACAAGACGCTTATCCTTGCG
GGAGGGAGCGAACTGTACGTAACATGCTGTAATAACTGTC
TAAAAAAACAAATGTATTAAACCATTGCAACCTATTAAAT
ATTAAATATCTTATACTATAATGGATCATTATCTTAAAAA
ATTAGAGGATATTTATAAAAAGCTTGAGGGTCATCCCTTT
CTTTTTAGTCCGTCGAAAACCAATGAAAAAGAGTTTATTA
CTCTGTTAAACCAAGCCTTGGCCTCAACGCAGCTTTATCG
CAGCATACAACAGCTGTTTTTAACGATGTATAAGCTAGAT
CCCATTGGGTTTATTAACTATATTAAAACGAGTAAACAAG
AGTATTTATGCCTGTTGATCAATCCTAAACTAGTTACGAA
GTTTTTAAAAATAACGAGTTTTAAAATTTACATTAATTTC
AGGCTGAAAACTTTTTATATAAGTCCTAATAAATATAATA
ATTTTTACACCGCTCCCTCTGAAGAAAAGGCCAATCATCT
CCTAAAAGAAGAAAAAACCTGGGCAAAGATTGTTGAAGAA
GGAGGAGAAGAATCCTAAAACACTTACATTTTTTTTTGCC
ATTTTTATAGAATGTACACGCATGTTGATGTTGTCGGAAT
AGCTGAAGCCTCAGCGGCCCTCTACGTGCAAAAAGATAGG
GATCGCTACTTGGACGTGCTAACTACCATCGAAAACTTTA
TTTACCAACACAAATGCATCTTAACAGGGGAAAGCGCCCA
CCTACTCTTTTTGAAAAAGAGTATTTATCTTTACGAATTT
TACTCCGACAACGTGGCGGAGCACAGCAAGGCTTTGGCGA
CCCTGCTTTATAATCTTGATCCCGAATACCTCACTCGTTA
CACAGTACTGATTACCAAGATTCCCAACCATTGGTATGTT
ATTAACGTAGATCAGCGGGAATTTGTGCGCCTATATGCCA
TTCCGGCAGTTAAACAACACTTACCGATTCCCATTTTACC
CTTCCATTGCACCAGCGCACTCACCCAGCAAGACTTGTTT
TGTTTAGGACCCGAACTGCAGTTAATACAAATATATTCCA
AGCTCTGTAACCCCAACTTTGTCGAGGAATGGCCCACGTT
ACTCGACTACGAAAAAAACATGCGGACGTTATTTTTAGAA
CAGTTTCCGGAAAAATTGGAAAAGACAGGCGGGAAAAAGG
AGAAGGAGGAAAAGCACGAAAGTATCATTAAAAAAATAAT
ACTAGAAATGGTTTCTACCCATCAGCGAATCGTTGTTGGG
GGTTACATACAAAAAAATCTTTATAATCATGTCATCAAAA
ATAGAAATCGTTTACAGCTTATTACGAGTTTAAATATTTA
TGAAGAAAAAGATATAATCCAGCAATTTTGTGATTCAAAT
GGACTGAAAATTAAAATATGTGTCAACAATCCGCTCCTGC
CTACAAATCCAGAATTACGGCGTTTGACCATTTATTTTAA
TAATAATGATGACCAGTCATATCTAATTGTAGATATGTAC
AACACGGGAAGCTATGAGCTAGTGCCTACAAATCAGATAA
ACACGCTTGATAACAGTTTTTTAATAGGAACGCCTTTCGT
GCAGGCGCGGTTTTTGTTGGTAGAGATCTGGGTGCTTATG
CTTATTGCGCAGCAAACTAAAAAAGATACCAAAAAAATAA
TACAATTTTTTATAAATCAATATGAAACGCTTATGAATAG
CCCTTGGCCTAGTATAGAGGCCCTTTTTCCCTCAAGCAGT
AAAAGATATTTAGGCAATTATGTAGACCCTAACGCGCTCA
TAAAGTGGGCACAACTAAAATTAAAAAGAATTCCGCCTTT
TTATCCTGGAAGGCCGGATGAAGAATCATGTTAAGCTAAT
TGAAAATCATGTTAAGCTAATTGAAAATCATGTTACGCGG
GCTGAAATACTCTTGGTGAAAGCACGGATGTAATGTTAAC
GTTGGCCGCTCGCATTTCGTGTTGAAATACGATGGAAGAA
CGACGGCTATCCACCATGCTGATATCGGCCTGGACATCAC
AGTTCATGCACTTGTAGATGGGATGACTCGCGTTATAGAT
GGCAGGCTCGCCACAGTTTCTACAGATGTAGGAGATGCAG
CCATCCGAGTCATCGTGCGATTTTTCTATGATGGTTTGCA
TGGCACCCTGCGCCGTAAGCACCCAATGCTCCATCTCTCC
CAGACGAAGACCTCCGTGCGATCGTTTGCCGTCTAACGGC
TGGCCTGTGAGGGCATCCGTGGGCCCATAGCTTGCAACGG
CGTATCGGTCATCCAGCACAAACTTTTGCAGGCGCTGGTG
ATAGGTTGGTCCTATGAAGATGGCCGCATCAAAGTATTCG
CCGGTCTGGCCGTTAAACATTTTTTGGCATCCATTGAAGC
GTAGACCTTCTTGCGCCAGTCTTTCTGAAAGAAGCTGTAC
ATTAATGGGCAGGAATGCGGTGCCGTCTGTTACCACCCCC
TGTAGGGCATTTGCTAGACCAACCGTAGTTTCTATCATTT
GACCGTTGGTCATTCGGGAGGGATGTGAATGTGGATTTAC
AATGAGGTCGGGCTGCAGTCCGTCCTCTGTGAAGGGCATG
TCTGACGTGGGCAGGGCTAGCGCCGCAATGCCCTTGTTCC
CGCTGCGAGAACTCATCTTGTCGCCAATATTGAGATTTCT
TTCATAGCGTAGGCGCATGAGGCCGAAGATCTCGTCATTG
GGTCCATGGGGACGCATCACAGCATCTACGACGGCCGGCT
CATCGAAGCCGTACATAACAGACCGATCGATGTATTTGTT
AAGTTCGTCTTTTTCGCCCCGTATTTTAGCCACTTTTCCT
ATAATGATGTCGCCTTTTTTGACCACCGTTCCCACGGGTA
CGAATCCATCTACAAGCTTTTCATAATTGGCACCAGGCTT
AAGGTTTTTGGTGATCAAGGGATCGGGCTTTCCAAACGAT
TCTATGTCGCTTTCTAATTCTACTTTTTCTTCTCGGTAGA
AGGTGCCGGCAAAGCCGCCCCTGTCAATAAAGGACTGAGA
CACGATCACAGAGTCTTCCTGATTGTAGCCGCCATAGATC
ATATAGGCCACAATGGTATTAAGTCCGTTGGGTATGACAT
AGTTATGTGCTATGGTCTTTACAAGCGGCATTTCATTGTA
AAACTGGAAGAAGCGGTTCATGTCTACACGATATGGCCAA
CTAAAGCAATACCAACCCCCAGTTTGCCGGCCTTGGTTTG
TTTCATAGGTAACTCGCGCAGGTTGGGTACAGTTTGCGTA
GGGAGACACGAGGGCGGCAAGGCCCAAAATGGCTTGAGGT
ACGTCTACGTGCGTGAAGCGACGTGTTACATCGTGTTTGT
GTTTACGCAGTTCAGTAATCGAGAAAGCGACAAGGCAGTT
TTCCGCCTCCTCGGGGGTAATGAACTCACAAATGCCCTGC
GCTACGAGATCTTCAAGTGTAAGCGTTCCGGCTAAAATAT
CTTTTGCCATTTGAGACGTAAATCGCGTATTTTGAATGAA
AGGTATTTTATGTTTTTCCCAGTCTTTATCGCCTTTTTTT
CTGGCCTCTGCAGCCTTGTAGCAGGCCTTATTATATTTTT
CAATATTATTATCTACAATGAGTAGGGGCCGGGTCAGCCT
GCCGACGTCCAACCAGAATTCTACTTCATCTACCATGCTA
TCCCAGTAGATAGTGGTATGGGGATGCACGATCTTGCCCT
CACGGCGAAGCATTCTATACCGCTGAGCAAGCTCAAAGGC
GTTGGTGCAACATCCAATCCACTCTCCGTTGATAAATACA
CGCGCTAGACCCTTTCGTACAATGTCCTTGTTAGAAACAT
CGGCTAACTGTTGAATGGCCGGATCTGATAGAAGGCGTTG
TTTTAACGAAAGTACCTCCCCGGCAGTGCAGACATTGGCG
GTGATGGCTAATTGTTTAGACATGCCTACTTTTTCACCAG
TATCGGCTGACTGGGCTACGCAGATGTATCCTGGGTAGGA
TGCATGCACGCGACGCATCATGTCAGCTCTTTCCGTTTGT
TTGGATGCGTTGGTGGTGCTATGGGTATTGACCGTACGCA
ACGCTGAAATGGTATTTAATAAATTTTTTCTTTCCAAACT
TTGGGTAGATACTCTGTTTACAATCGGGCGCTGCCGCACC
ATGATGGTTTTATTTCCTGAAATGATAGACTGTTCCATAC
TGCGGTTGAGATCAGAGGCGCTATTTTTTGATAAAGCGGC
AGAAAACGCTTCGATAATGTTTCGTTGGGTTAGATCCTCA
AAGGCTGTTTGTTTAAGAAGTTCTTTGAACCCATTGATAA
TAGGTGCTATAACGGATGTGTTAAAGATAGCCTTAAAGGC
[truncated: 3,019 more rows]
