# Supplementary material for: Bayesian Phylodynamic Analysis Reveals the Dispersal Patterns of African Swine Fever Virus
Source: Viruses. 2022 Apr 25;14(5):889. doi: 10.3390/v14050889 (PMC9147906; doi:10.3390/v14050889)
Supplement: Supplementary file 1 [file viruses-14-00889-s001.zip › Supplementary file S1/AY261362.gff]

##gff-version 3
##source-version geneious 2021.1.1
##sequence-region	AY261362	1	192714
AY261362	Geneious	source	1	192714	.	+	.	Name=source African swine fever virus strain Mkuzi 1979
AY261362	Geneious	gene	2274	3068	.	-	.	Name=MGF 360-1L gene
AY261362	Geneious	CDS	2274	3068	.	-	0	Name=MGF 360-1L CDS
AY261362	Geneious	gene	3438	4526	.	-	.	Name=MGF 360-2L gene
AY261362	Geneious	CDS	3438	4526	.	-	0	Name=MGF 360-2L CDS
AY261362	Geneious	gene	4675	5208	.	+	.	Name=KP177R gene
AY261362	Geneious	CDS	4675	5208	.	+	0	Name=KP177R CDS
AY261362	Geneious	gene	5351	5596	.	-	.	Name=L83L gene
AY261362	Geneious	CDS	5351	5596	.	-	0	Name=L83L CDS
AY261362	Geneious	gene	5660	5878	.	-	.	Name=L60L gene
AY261362	Geneious	CDS	5660	5878	.	-	0	Name=L60L CDS
AY261362	Geneious	gene	6078	7145	.	-	.	Name=MGF 360-3L gene
AY261362	Geneious	CDS	6078	7145	.	-	0	Name=MGF 360-3L CDS
AY261362	Geneious	gene	7372	8184	.	-	.	Name=MGF 110-1L gene
AY261362	Geneious	CDS	7372	8184	.	-	0	Name=MGF 110-1L CDS
AY261362	Geneious	gene	8311	8625	.	-	.	Name=MGF 110-2L gene
AY261362	Geneious	CDS	8311	8625	.	-	0	Name=MGF 110-2L CDS
AY261362	Geneious	gene	9416	9790	.	-	.	Name=MGF 110-4L gene
AY261362	Geneious	CDS	9416	9790	.	-	0	Name=MGF 110-4L CDS
AY261362	Geneious	gene	9416	9790	.	-	.	Name=MGF 110-3L gene
AY261362	Geneious	CDS	9416	9790	.	-	0	Name=MGF 110-3L CDS
AY261362	Geneious	gene	11119	11532	.	-	.	Name=MGF 110-7L gene
AY261362	Geneious	CDS	11119	11532	.	-	0	Name=MGF 110-7L CDS
AY261362	Geneious	gene	11867	11995	.	-	.	Name=ASFV G ACD 00160 gene
AY261362	Geneious	CDS	11867	11995	.	-	0	Name=ASFV G ACD 00160 CDS
AY261362	Geneious	gene	12871	13245	.	+	.	Name=MGF 100-1R gene
AY261362	Geneious	CDS	12871	13245	.	+	0	Name=MGF 100-1R CDS
AY261362	Geneious	gene	13408	14280	.	-	.	Name=MGF 110-9L gene
AY261362	Geneious	CDS	13408	14280	.	-	0	Name=MGF 110-9L CDS
AY261362	Geneious	gene	14549	15376	.	-	.	Name=MGF110-11L-14L fusion gene
AY261362	Geneious	CDS	14549	15376	.	-	0	Name=MGF110-11L-14L fusion CDS
AY261362	Geneious	gene	15375	15488	.	+	.	Name=ASFV G ACD 00240 gene
AY261362	Geneious	CDS	15375	15488	.	+	0	Name=ASFV G ACD 00240 CDS
AY261362	Geneious	gene	15571	15882	.	-	.	Name=MGF 110-12L gene
AY261362	Geneious	CDS	15571	15882	.	-	0	Name=MGF 110-12L CDS
AY261362	Geneious	gene	16950	18107	.	-	.	Name=MGF 360-4L gene
AY261362	Geneious	CDS	16950	18107	.	-	0	Name=MGF 360-4L CDS
AY261362	Geneious	gene	18925	20052	.	-	.	Name=MGF 360-6L gene
AY261362	Geneious	CDS	18925	20052	.	-	0	Name=MGF 360-6L CDS
AY261362	Geneious	gene	20927	21043	.	-	.	Name=ASFV G ACD 00360 gene
AY261362	Geneious	CDS	20927	21043	.	-	0	Name=ASFV G ACD 00360 CDS
AY261362	Geneious	gene	20955	21164	.	+	.	Name=X69R gene
AY261362	Geneious	CDS	20955	21164	.	+	0	Name=X69R CDS
AY261362	Geneious	gene	21464	22270	.	-	.	Name=MGF 300-1L gene
AY261362	Geneious	CDS	21464	22270	.	-	0	Name=MGF 300-1L CDS
AY261362	Geneious	gene	22545	22670	.	+	.	Name=ASFV G ACD 00320 gene
AY261362	Geneious	CDS	22545	22670	.	+	0	Name=ASFV G ACD 00320 CDS
AY261362	Geneious	gene	23658	24650	.	-	.	Name=MGF 300-4L gene
AY261362	Geneious	CDS	23658	24650	.	-	0	Name=MGF 300-4L CDS
AY261362	Geneious	gene	24766	25725	.	-	.	Name=MGF 360-8L gene
AY261362	Geneious	CDS	24766	25725	.	-	0	Name=MGF 360-8L CDS
AY261362	Geneious	gene	25887	26939	.	-	.	Name=MGF 360-9L gene
AY261362	Geneious	CDS	25887	26939	.	-	0	Name=MGF 360-9L CDS
AY261362	Geneious	gene	27069	28139	.	-	.	Name=MGF 360-10L gene
AY261362	Geneious	CDS	27069	28139	.	-	0	Name=MGF 360-10L CDS
AY261362	Geneious	gene	28164	29225	.	-	.	Name=MGF 360-11L gene
AY261362	Geneious	CDS	28164	29225	.	-	0	Name=MGF 360-11L CDS
AY261362	Geneious	gene	29425	31020	.	+	.	Name=MGF 505-1R gene
AY261362	Geneious	CDS	29425	31020	.	+	0	Name=MGF 505-1R CDS
AY261362	Geneious	gene	31073	32125	.	-	.	Name=MGF 360-12L gene
AY261362	Geneious	CDS	31073	32125	.	-	0	Name=MGF 360-12L CDS
AY261362	Geneious	gene	32286	33347	.	-	.	Name=MGF 360-13L gene
AY261362	Geneious	CDS	32286	33347	.	-	0	Name=MGF 360-13L CDS
AY261362	Geneious	gene	33547	34620	.	-	.	Name=MGF 360-14L gene
AY261362	Geneious	CDS	33547	34620	.	-	0	Name=MGF 360-14L CDS
AY261362	Geneious	gene	34826	36406	.	+	.	Name=MGF 505-2R gene
AY261362	Geneious	CDS	34826	36406	.	+	0	Name=MGF 505-2R CDS
AY261362	Geneious	gene	36493	37335	.	+	.	Name=MGF 505-3R gene
AY261362	Geneious	CDS	36493	37335	.	+	0	Name=MGF 505-3R CDS
AY261362	Geneious	gene	37410	37532	.	-	.	Name=ASFV G ACD 00520 gene
AY261362	Geneious	CDS	37410	37532	.	-	0	Name=ASFV G ACD 00520 CDS
AY261362	Geneious	gene	37500	39017	.	+	.	Name=MGF 505-4R gene
AY261362	Geneious	CDS	37500	39017	.	+	0	Name=MGF 505-4R CDS
AY261362	Geneious	gene	39046	40542	.	+	.	Name=MGF 505-5R gene
AY261362	Geneious	CDS	39046	40542	.	+	0	Name=MGF 505-5R CDS
AY261362	Geneious	gene	40742	42319	.	+	.	Name=MGF 505-6R gene
AY261362	Geneious	CDS	40742	42319	.	+	0	Name=MGF 505-6R CDS
AY261362	Geneious	gene	42449	44035	.	+	.	Name=MGF 505-7R gene
AY261362	Geneious	CDS	42449	44035	.	+	0	Name=MGF 505-7R CDS
AY261362	Geneious	gene	44339	45859	.	+	.	Name=MGF 505-9R gene
AY261362	Geneious	CDS	44339	45859	.	+	0	Name=MGF 505-9R CDS
AY261362	Geneious	gene	46257	47885	.	+	.	Name=MGF 505-10R gene
AY261362	Geneious	CDS	46257	47885	.	+	0	Name=MGF 505-10R CDS
AY261362	Geneious	gene	48002	48676	.	-	.	Name=A224L gene
AY261362	Geneious	CDS	48002	48676	.	-	0	Name=A224L CDS
AY261362	Geneious	gene	48715	48867	.	-	.	Name=ASFV G ACD 00600 gene
AY261362	Geneious	CDS	48715	48867	.	-	0	Name=ASFV G ACD 00600 CDS
AY261362	Geneious	gene	49040	49354	.	+	.	Name=A104R gene
AY261362	Geneious	CDS	49040	49354	.	+	0	Name=A104R CDS
AY261362	Geneious	gene	49351	50073	.	-	.	Name=A240L gene
AY261362	Geneious	CDS	49351	50073	.	-	0	Name=A240L CDS
AY261362	Geneious	gene	49985	50149	.	+	.	Name=A118R gene
AY261362	Geneious	CDS	49985	50149	.	+	0	Name=A118R CDS
AY261362	Geneious	gene	50367	50822	.	+	.	Name=A151R gene
AY261362	Geneious	CDS	50367	50822	.	+	0	Name=A151R CDS
AY261362	Geneious	gene	51145	51975	.	+	.	Name=MGF 360-15R gene
AY261362	Geneious	CDS	51145	51975	.	+	0	Name=MGF 360-15R CDS
AY261362	Geneious	gene	52186	52896	.	-	.	Name=A238L gene
AY261362	Geneious	CDS	52186	52896	.	-	0	Name=A238L CDS
AY261362	Geneious	gene	52945	55524	.	-	.	Name=A859L gene
AY261362	Geneious	CDS	52945	55524	.	-	0	Name=A859L CDS
AY261362	Geneious	gene	55526	56065	.	-	.	Name=A179L gene
AY261362	Geneious	CDS	55526	56065	.	-	0	Name=A179L CDS
AY261362	Geneious	gene	56298	56711	.	+	.	Name=A137R gene
AY261362	Geneious	CDS	56298	56711	.	+	0	Name=A137R CDS
AY261362	Geneious	gene	56744	57697	.	-	.	Name=F317L gene
AY261362	Geneious	CDS	56744	57697	.	-	0	Name=F317L CDS
AY261362	Geneious	gene	57722	58726	.	-	.	Name=F334L gene
AY261362	Geneious	CDS	57722	58726	.	-	0	Name=F334L CDS
AY261362	Geneious	gene	58747	61083	.	+	.	Name=F778R gene
AY261362	Geneious	CDS	58747	61083	.	+	0	Name=F778R CDS
AY261362	Geneious	gene	61116	61613	.	+	.	Name=F165R gene
AY261362	Geneious	CDS	61116	61613	.	+	0	Name=F165R CDS
AY261362	Geneious	gene	61600	64755	.	-	.	Name=F1055L gene
AY261362	Geneious	CDS	61600	64755	.	-	0	Name=F1055L CDS
AY261362	Geneious	gene	64936	65553	.	+	.	Name=K205R gene
AY261362	Geneious	CDS	64936	65553	.	+	0	Name=K205R CDS
AY261362	Geneious	gene	65642	65878	.	+	.	Name=K78R gene
AY261362	Geneious	CDS	65642	65878	.	+	0	Name=K78R CDS
AY261362	Geneious	gene	65875	66465	.	+	.	Name=K196R gene
AY261362	Geneious	CDS	65875	66465	.	+	0	Name=K196R CDS
AY261362	Geneious	gene	66481	66921	.	+	.	Name=K145R gene
AY261362	Geneious	CDS	66481	66921	.	+	0	Name=K145R CDS
AY261362	Geneious	gene	66955	68220	.	+	.	Name=K421R gene
AY261362	Geneious	CDS	66955	68220	.	+	0	Name=K421R CDS
AY261362	Geneious	gene	68239	71967	.	-	.	Name=EP1242L gene
AY261362	Geneious	CDS	68239	71967	.	-	0	Name=EP1242L CDS
AY261362	Geneious	gene	72046	72297	.	+	.	Name=EP84R gene
AY261362	Geneious	CDS	72046	72297	.	+	0	Name=EP84R CDS
AY261362	Geneious	gene	72333	73607	.	+	.	Name=EP424R gene
AY261362	Geneious	CDS	72333	73607	.	+	0	Name=EP424R CDS
AY261362	Geneious	gene	74088	74546	.	+	.	Name=EP152R gene
AY261362	Geneious	CDS	74088	74546	.	+	0	Name=EP152R CDS
AY261362	Geneious	gene	74549	75013	.	+	.	Name=EP153R gene
AY261362	Geneious	CDS	74549	75013	.	+	0	Name=EP153R CDS
AY261362	Geneious	gene	75109	76287	.	+	.	Name=EP402R gene
AY261362	Geneious	CDS	75109	76287	.	+	0	Name=EP402R CDS
AY261362	Geneious	gene	76377	77468	.	+	.	Name=EP364R gene
AY261362	Geneious	CDS	76377	77468	.	+	0	Name=EP364R CDS
AY261362	Geneious	gene	77532	81281	.	-	.	Name=M1249L gene
AY261362	Geneious	CDS	77532	81281	.	-	0	Name=M1249L CDS
AY261362	Geneious	gene	81321	82667	.	+	.	Name=M448R gene
AY261362	Geneious	CDS	81321	82667	.	+	0	Name=M448R CDS
AY261362	Geneious	gene	82753	83142	.	+	.	Name=C129R gene
AY261362	Geneious	CDS	82753	83142	.	+	0	Name=C129R CDS
AY261362	Geneious	gene	83190	83444	.	-	.	Name=C84L gene
AY261362	Geneious	CDS	83190	83444	.	-	0	Name=C84L CDS
AY261362	Geneious	gene	86029	86346	.	+	.	Name=C122R gene
AY261362	Geneious	CDS	86029	86346	.	+	0	Name=C122R CDS
AY261362	Geneious	gene	86730	87503	.	-	.	Name=C257L gene
AY261362	Geneious	CDS	86730	87503	.	-	0	Name=C257L CDS
AY261362	Geneious	gene	87482	88909	.	-	.	Name=C475L gene
AY261362	Geneious	CDS	87482	88909	.	-	0	Name=C475L CDS
AY261362	Geneious	gene	88962	89909	.	+	.	Name=C315R gene
AY261362	Geneious	CDS	88962	89909	.	+	0	Name=C315R CDS
AY261362	Geneious	gene	89964	90407	.	-	.	Name=C147L gene
AY261362	Geneious	CDS	89964	90407	.	-	0	Name=C147L CDS
AY261362	Geneious	gene	90567	90755	.	-	.	Name=C62L gene
AY261362	Geneious	CDS	90567	90755	.	-	0	Name=C62L CDS
AY261362	Geneious	gene	90837	93725	.	+	.	Name=C962R gene
AY261362	Geneious	CDS	90837	93725	.	+	0	Name=C962R CDS
AY261362	Geneious	gene	93676	93834	.	-	.	Name=ASFV G ACD 01020 gene
AY261362	Geneious	CDS	93676	93834	.	-	0	Name=ASFV G ACD 01020 CDS
AY261362	Geneious	gene	93863	96754	.	-	.	Name=B962L gene
AY261362	Geneious	CDS	93863	96754	.	-	0	Name=B962L CDS
AY261362	Geneious	gene	96714	97073	.	-	.	Name=B119L gene
AY261362	Geneious	CDS	96714	97073	.	-	0	Name=B119L CDS
AY261362	Geneious	gene	97054	98010	.	-	.	Name=B318L gene
AY261362	Geneious	CDS	97054	98010	.	-	0	Name=B318L CDS
AY261362	Geneious	gene	97977	99293	.	-	.	Name=B438L gene
AY261362	Geneious	CDS	97977	99293	.	-	0	Name=B438L CDS
AY261362	Geneious	gene	99306	99815	.	-	.	Name=B169L gene
AY261362	Geneious	CDS	99306	99815	.	-	0	Name=B169L CDS
AY261362	Geneious	gene	99832	101259	.	-	.	Name=B475L gene
AY261362	Geneious	CDS	99832	101259	.	-	0	Name=B475L CDS
AY261362	Geneious	gene	101397	102461	.	-	.	Name=B354L gene
AY261362	Geneious	CDS	101397	102461	.	-	0	Name=B354L CDS
AY261362	Geneious	gene	102472	104088	.	-	.	Name=B602L gene
AY261362	Geneious	CDS	102472	104088	.	-	0	Name=B602L CDS
AY261362	Geneious	gene	104143	105300	.	+	.	Name=B385R gene
AY261362	Geneious	CDS	104143	105300	.	+	0	Name=B385R CDS
AY261362	Geneious	gene	105399	107339	.	-	.	Name=B646L gene
AY261362	Geneious	CDS	105399	107339	.	-	0	Name=B646L CDS
AY261362	Geneious	gene	107379	107756	.	+	.	Name=B125R gene
AY261362	Geneious	CDS	107379	107756	.	+	0	Name=B125R CDS
AY261362	Geneious	gene	107729	108076	.	-	.	Name=B117L gene
AY261362	Geneious	CDS	107729	108076	.	-	0	Name=B117L CDS
AY261362	Geneious	gene	108083	109336	.	-	.	Name=B407L gene
AY261362	Geneious	CDS	108083	109336	.	-	0	Name=B407L CDS
AY261362	Geneious	gene	109364	109891	.	-	.	Name=B175L gene
AY261362	Geneious	CDS	109364	109891	.	-	0	Name=B175L CDS
AY261362	Geneious	gene	109938	110729	.	+	.	Name=B263R gene
AY261362	Geneious	CDS	109938	110729	.	+	0	Name=B263R CDS
AY261362	Geneious	gene	110726	110926	.	-	.	Name=B66L gene
AY261362	Geneious	CDS	110726	110926	.	-	0	Name=B66L CDS
AY261362	Geneious	gene	110932	114954	.	-	.	Name=G1340L gene
AY261362	Geneious	CDS	110932	114954	.	-	0	Name=G1340L CDS
AY261362	Geneious	gene	114995	118618	.	+	.	Name=G1211R gene
AY261362	Geneious	CDS	114995	118618	.	+	0	Name=G1211R CDS
AY261362	Geneious	gene	118615	118986	.	-	.	Name=CP123L gene
AY261362	Geneious	CDS	118615	118986	.	-	0	Name=CP123L CDS
AY261362	Geneious	gene	119091	126518	.	-	.	Name=CP2475L gene
AY261362	Geneious	CDS	119091	126518	.	-	0	Name=CP2475L CDS
AY261362	Geneious	gene	126622	127206	.	-	.	Name=CP204L gene
AY261362	Geneious	CDS	126622	127206	.	-	0	Name=CP204L CDS
AY261362	Geneious	gene	127237	128829	.	+	.	Name=CP530R gene
AY261362	Geneious	CDS	127237	128829	.	+	0	Name=CP530R CDS
AY261362	Geneious	gene	128832	129074	.	+	.	Name=CP80R gene
AY261362	Geneious	CDS	128832	129074	.	+	0	Name=CP80R CDS
AY261362	Geneious	gene	129116	130039	.	+	.	Name=CP312R gene
AY261362	Geneious	CDS	129116	130039	.	+	0	Name=CP312R CDS
AY261362	Geneious	gene	130060	130584	.	-	.	Name=O174L gene
AY261362	Geneious	CDS	130060	130584	.	-	0	Name=O174L CDS
AY261362	Geneious	gene	130634	130819	.	+	.	Name=O61R gene
AY261362	Geneious	CDS	130634	130819	.	+	0	Name=O61R CDS
AY261362	Geneious	gene	130908	135260	.	-	.	Name=NP1450L gene
AY261362	Geneious	CDS	130908	135260	.	-	0	Name=NP1450L CDS
AY261362	Geneious	gene	135343	136602	.	-	.	Name=NP419L gene
AY261362	Geneious	CDS	135343	136602	.	-	0	Name=NP419L CDS
AY261362	Geneious	gene	136667	139273	.	+	.	Name=NP868R gene
AY261362	Geneious	CDS	136667	139273	.	+	0	Name=NP868R CDS
AY261362	Geneious	gene	139330	140082	.	+	.	Name=D205R gene
AY261362	Geneious	CDS	139330	140082	.	+	0	Name=D205R CDS
AY261362	Geneious	gene	140276	140665	.	-	.	Name=D129L gene
AY261362	Geneious	CDS	140276	140665	.	-	0	Name=D129L CDS
AY261362	Geneious	gene	140738	140977	.	-	.	Name=DP79L gene
AY261362	Geneious	CDS	140738	140977	.	-	0	Name=DP79L CDS
AY261362	Geneious	gene	141046	142065	.	-	.	Name=D339L gene
AY261362	Geneious	CDS	141046	142065	.	-	0	Name=D339L CDS
AY261362	Geneious	gene	142198	145599	.	-	.	Name=D1133L gene
AY261362	Geneious	CDS	142198	145599	.	-	0	Name=D1133L CDS
AY261362	Geneious	gene	145830	146183	.	-	.	Name=D117L gene
AY261362	Geneious	CDS	145830	146183	.	-	0	Name=D117L CDS
AY261362	Geneious	gene	146240	146857	.	+	.	Name=D205R 1 gene
AY261362	Geneious	CDS	146240	146857	.	+	0	Name=D205R 1 CDS
AY261362	Geneious	gene	146884	147921	.	-	.	Name=D345L gene
AY261362	Geneious	CDS	146884	147921	.	-	0	Name=D345L CDS
AY261362	Geneious	gene	147921	148472	.	-	.	Name=S183L gene
AY261362	Geneious	CDS	147921	148472	.	-	0	Name=S183L CDS
AY261362	Geneious	gene	148533	149354	.	+	.	Name=S273R gene
AY261362	Geneious	CDS	148533	149354	.	+	0	Name=S273R CDS
AY261362	Geneious	gene	149389	152967	.	+	.	Name=P1192R gene
AY261362	Geneious	CDS	149389	152967	.	+	0	Name=P1192R CDS
AY261362	Geneious	gene	152999	154078	.	-	.	Name=H359L gene
AY261362	Geneious	CDS	152999	154078	.	-	0	Name=H359L CDS
AY261362	Geneious	gene	154113	154628	.	+	.	Name=H171R gene
AY261362	Geneious	CDS	154113	154628	.	+	0	Name=H171R CDS
AY261362	Geneious	gene	154668	155042	.	+	.	Name=H124R gene
AY261362	Geneious	CDS	154668	155042	.	+	0	Name=H124R CDS
AY261362	Geneious	gene	155064	156083	.	+	.	Name=H339R gene
AY261362	Geneious	CDS	155064	156083	.	+	0	Name=H339R CDS
AY261362	Geneious	gene	156095	156421	.	+	.	Name=H108R gene
AY261362	Geneious	CDS	156095	156421	.	+	0	Name=H108R CDS
AY261362	Geneious	gene	156381	157082	.	+	.	Name=H233R gene
AY261362	Geneious	CDS	156381	157082	.	+	0	Name=H233R CDS
AY261362	Geneious	gene	157197	157919	.	+	.	Name=H240R gene
AY261362	Geneious	CDS	157197	157919	.	+	0	Name=H240R CDS
AY261362	Geneious	gene	157916	158812	.	-	.	Name=R298L gene
AY261362	Geneious	CDS	157916	158812	.	-	0	Name=R298L CDS
AY261362	Geneious	gene	158787	160907	.	-	.	Name=Q706L gene
AY261362	Geneious	CDS	158787	160907	.	-	0	Name=Q706L CDS
AY261362	Geneious	gene	160865	162394	.	-	.	Name=QP509L gene
AY261362	Geneious	CDS	160865	162394	.	-	0	Name=QP509L CDS
AY261362	Geneious	gene	162384	163535	.	+	.	Name=QP383R gene
AY261362	Geneious	CDS	162384	163535	.	+	0	Name=QP383R CDS
AY261362	Geneious	gene	163483	164037	.	-	.	Name=E184L gene
AY261362	Geneious	CDS	163483	164037	.	-	0	Name=E184L CDS
AY261362	Geneious	gene	164081	164632	.	-	.	Name=E183L gene
AY261362	Geneious	CDS	164081	164632	.	-	0	Name=E183L CDS
AY261362	Geneious	gene	164663	165934	.	+	.	Name=E423R gene
AY261362	Geneious	CDS	164663	165934	.	+	0	Name=E423R CDS
AY261362	Geneious	gene	166087	166992	.	+	.	Name=E301R gene
AY261362	Geneious	CDS	166087	166992	.	+	0	Name=E301R CDS
AY261362	Geneious	gene	167026	167466	.	-	.	Name=E146L gene
AY261362	Geneious	CDS	167026	167466	.	-	0	Name=E146L CDS
AY261362	Geneious	gene	167697	168299	.	-	.	Name=E199L gene
AY261362	Geneious	CDS	167697	168299	.	-	0	Name=E199L CDS
AY261362	Geneious	gene	168327	168824	.	+	.	Name=E165R gene
AY261362	Geneious	CDS	168327	168824	.	+	0	Name=E165R CDS
AY261362	Geneious	gene	168847	169593	.	+	.	Name=E248R gene
AY261362	Geneious	CDS	168847	169593	.	+	0	Name=E248R CDS
AY261362	Geneious	gene	169635	169997	.	+	.	Name=E120R gene
AY261362	Geneious	CDS	169635	169997	.	+	0	Name=E120R CDS
AY261362	Geneious	gene	170027	170917	.	+	.	Name=EP296R gene
AY261362	Geneious	CDS	170027	170917	.	+	0	Name=EP296R CDS
AY261362	Geneious	gene	170920	171255	.	+	.	Name=E111R gene
AY261362	Geneious	CDS	170920	171255	.	+	0	Name=E111R CDS
AY261362	Geneious	gene	171490	172293	.	-	.	Name=I267L gene
AY261362	Geneious	CDS	171490	172293	.	-	0	Name=I267L CDS
AY261362	Geneious	gene	172445	173125	.	+	.	Name=I226R gene
AY261362	Geneious	CDS	172445	173125	.	+	0	Name=I226R CDS
AY261362	Geneious	gene	173122	173853	.	-	.	Name=I243L gene
AY261362	Geneious	CDS	173122	173853	.	-	0	Name=I243L CDS
AY261362	Geneious	gene	173938	174156	.	+	.	Name=I73R gene
AY261362	Geneious	CDS	173938	174156	.	+	0	Name=I73R CDS
AY261362	Geneious	gene	174426	175415	.	-	.	Name=I329L gene
AY261362	Geneious	CDS	174426	175415	.	-	0	Name=I329L CDS
AY261362	Geneious	gene	175718	176365	.	-	.	Name=I215L gene
AY261362	Geneious	CDS	175718	176365	.	-	0	Name=I215L CDS
AY261362	Geneious	gene	176403	176603	.	-	.	Name=I177L gene
AY261362	Geneious	CDS	176403	176603	.	-	0	Name=I177L CDS
AY261362	Geneious	gene	176929	177519	.	-	.	Name=I196L gene
AY261362	Geneious	CDS	176929	177519	.	-	0	Name=I196L CDS
AY261362	Geneious	gene	177613	178329	.	-	.	Name=DP238L gene
AY261362	Geneious	CDS	177613	178329	.	-	0	Name=DP238L CDS
AY261362	Geneious	gene	178506	179564	.	+	.	Name=DP63R gene
AY261362	Geneious	CDS	178506	179564	.	+	0	Name=DP63R CDS
AY261362	Geneious	gene	179645	181273	.	-	.	Name=MGF 505-11L gene
AY261362	Geneious	CDS	179645	181273	.	-	0	Name=MGF 505-11L CDS
AY261362	Geneious	gene	181392	181817	.	-	.	Name=MGF 100-1L gene
AY261362	Geneious	CDS	181392	181817	.	-	0	Name=MGF 100-1L CDS
AY261362	Geneious	gene	182534	182842	.	-	.	Name=I7L gene
AY261362	Geneious	CDS	182534	182842	.	-	0	Name=I7L CDS
AY261362	Geneious	gene	183063	183374	.	-	.	Name=I8L gene
AY261362	Geneious	CDS	183063	183374	.	-	0	Name=I8L CDS
AY261362	Geneious	gene	183467	183604	.	+	.	Name=ASFV G ACD 01870 gene
AY261362	Geneious	CDS	183467	183604	.	+	0	Name=ASFV G ACD 01870 CDS
AY261362	Geneious	gene	183567	183863	.	+	.	Name=I9R gene
AY261362	Geneious	CDS	183567	183863	.	+	0	Name=I9R CDS
AY261362	Geneious	gene	183940	184452	.	-	.	Name=I10L gene
AY261362	Geneious	CDS	183940	184452	.	-	0	Name=I10L CDS
AY261362	Geneious	gene	185294	185527	.	-	.	Name=L11L gene
AY261362	Geneious	CDS	185294	185527	.	-	0	Name=L11L CDS
AY261362	Geneious	gene	185802	186515	.	+	.	Name=MGF 360-18R gene
AY261362	Geneious	CDS	185802	186515	.	+	0	Name=MGF 360-18R CDS
AY261362	Geneious	gene	186498	186713	.	-	.	Name=DP71L gene
AY261362	Geneious	CDS	186498	186713	.	-	0	Name=DP71L CDS
AY261362	Geneious	gene	186809	187099	.	+	.	Name=DP96R gene
AY261362	Geneious	CDS	186809	187099	.	+	0	Name=DP96R CDS
AY261362	Geneious	gene	187397	187555	.	-	.	Name=ASFV G ACD 01940 gene
AY261362	Geneious	CDS	187397	187555	.	-	0	Name=ASFV G ACD 01940 CDS
AY261362	Geneious	gene	189458	190543	.	+	.	Name=MGF 360-21R gene
AY261362	Geneious	CDS	189458	190543	.	+	0	Name=MGF 360-21R CDS
AY261362	Geneious	gene	191405	191539	.	-	.	Name=ASFV G ACD 01990 gene
AY261362	Geneious	CDS	191405	191539	.	-	0	Name=ASFV G ACD 01990 CDS
##FASTA
>AY261362
TTATATAGTGCAGATCTTTTTTGTGAAAAAAAAAAATTAT
TTTTTCGCGGCGGAATAATTATTTTTTTGGGCCGGAAATA
TTTTTGTAGTGGCGATTGATTTTTTTTTCGGTTGTCTGCC
CGGGCGGAATAATTTCGCCGGAAAGCATTTTGTAGTTTCA
CAAGATGCAGAATTTGGCGGTACGTAGTTTCACAAGATGC
GGAATTTTTGCGGCGCGTAGTTTCACAAGATGCGGAATTT
CGCGGTGCATACCGTTTTGACGATAGGTGTCAAACATTAA
AATTATTACTGTAGGTGTCAAAGATTAAAATTATTACTAC
TGCTGTAGGCATTAAACATTAAACTTATTACTACTGCTGT
AGGCGTTAAACATTATTACTACTGCTGTAGGCGTTAAACA
TTAAACTTATTATTACTGCTGTAGGCGTTAAACATTATTA
TTACTGCTGTAGGCGTTAAACTTATTACTACTGCTGTAGG
CGTTAAACATTATTATTACTGCTGTAGGCGTTAAACATTA
TTATTACTGCTGTAGGCGTTAAACTTATTACTACTGCTGT
AGGCGTTAAAGATTAAACTTATTACTACTGCTGTAGGCGT
TAAACATTATTATTACTGCTGTAGGCGTTAAACTTATTAC
TACTGCTGTAGGCGTTAAACATTATTATTACTGCTGTAGG
CGTTAAACATTATTATTACTGCTGTAGGCGTTAAACATTA
TTATTACTGCTGTAGGCGTTAAACATTATTACTACTGCTG
TAGGCGTTAAACATTATTACTACTGCTGTAGGCGTTAAAG
ATTAAACTTATTACTACTGCTGTAGGCGTCAAAGATTAAA
ATTATTACTACTGCTATAGGCGTTAAACATTATTATTACT
GCTGTAGGCGTTAAACATTAAAATTATTACTGTAGGCGTT
CATTTCACAAGATGTGGAATTATTTCGCAAAGATTATTTT
TTGAAACGCCGCGGCCGGAAATATTTTTTTTGCGGCTGGG
CCAGACAAAATTGACCATAACTGGTGTTACGCCGCCGGTA
ATAAACCCCACCGTAAATACTTTTTTTTGGGGCGGCCAGA
TGGACATTACCGCTGTGGGTATCAATTATTATTAGGCGTT
AAACATTATTCGCGTCAAAGAACTAAAACTTAATGTTTTT
TCGTCAAAAATCACCATGAATATCTATCTTGTGTGGTTTC
TCTACATACTATTGGGGAACCTGATATTAGCAGTAATATA
TTGCATCATAGATGGGGTGATGTGTGACAATATCCATATA
AATGTTTCCAAGGTGCCGCCGCGGTTCTAAATGTTTTTCG
CGAAATTATTACCGCAAAAAAATCTTAAGTGGCATTAATC
ATGCCCCTATTACGCCAATCGACATATATTGTTACTACAG
CATTTTCACATATGAGATATTGGCGCTAAAGCGAGCGTAT
TACTGCTCGTAACAACATTTTTTTTCGATCGGCAATAGAT
AAGTAGAATATACCATATTATTGCTATTGCCATCAATGAG
AATGCCACGTAGGCATAGGTCATCCTATGGCCGGACCAAT
CCATGGCTGCACTTAAAAATATCAAAAAAAGTTTAAGTTT
TGGGCCCGTACTAAAATTTAAACCTTTTTCTGGTTGATCT
TTAGCCATGTATATCTGCGATGTTTGGTGTCTTATCTACA
TGCTATTGACATTCCTGATATTCGCACTAAAGTGCTATAT
TACAACCGTCTTATGCGTGATTTTTATCCACCTTATTGGC
CGAAGGGCCGCCTTGTATTTCCTGTTAGGTGGTTTGGCCG
TATACTACTGGTGGCAAATCAGCTATCAATAAAATTTAAT
GGCTCTCACTTAAGATTCTTGCTGTTGTAGGCGTTTACAT
ACTTTGATCAAGAAAAAAAATAATTTTGGTCACAACCCCA
TGTTTATACAAAAATCATTACTTATATAATAAAGTAGGCG
ACAATCAACATATTAATCAACCACAGCATATTATGATGCG
TCAATCAATATAATATTGAGAACAGCGACTTGATACCGTG
TATGGTGGTGGCGGCGGCATGTTGTTTGTAACTGCATTTT
TCATCATTCGAAGCTTACAAAAGATATGTATAAGATAGCA
TATTAATGTTATTAGCAGTAATATCAATAAGGCGTAGCTA
TAGATCTTCACTTTGGTAGACCAATAATCCATGGTTGTGC
TTAAAAATCCCAAAAAAAACATTAAGTTTTGGAGGGTAAG
ATTGGTTTTTCACCATTGGTAAAGATTATTATTCTAAATG
TTTACCCCATAGATGTGAAACAATGATTCTTCATATATTA
ACATATTTTTTGACTTATACTTTTCTTCATCTAGTAAGGC
GTTAATTTTTTCCGGATCTGTCGTTTTTATTGATAAAAGA
GAAGAGTCTGGACTGTAATTTTTAAATAATAAGATATTTA
TTAATATCCAATTATTCGTTTGGCTCGCTATTTCCATGCT
CTCTTCAAACGCATCAGCTCCTAAATCTATACAAAGGAAT
AAGTTACCTTCACAAAAATTCATTACCGAGGTAATCATTG
CCCGATTAATGTCAGCTCCCAACATACAACAATAATATAT
AGTTGTATAATTACAATCATACATACAGGCCAACTGCATC
ATTTCATCAATGTCTATATTCGTCTTCTCTTTGTTATAAA
TTTCATGAAGGTCAAAGACGTTGTTATAAGCAACCCCACA
TATTAACCGCCAATCTTTAAAATGACTATATCGTTGATAA
AAATATTGGATGGCTTCAGTAAGCTTATATAGTATCGCCA
TACTATACCAATACCTAGTTAGCATTTCGTTGAATGAAAT
ATTATCCAATGTAAAGTTAATTGATAATGTATCTAGTTCA
CCAAAAATTCTTAATTTCAGTTGAGCATTATTTAGGAAAA
GGGGATTATCAGATAATAATTCATGGCATAGAATAATATT
ACTGCTAGTTTTAACATACTGTACATTATAAAATATTTCT
AAAATTTTATTTTCACTCAACGCTTTCCTCGCACCTAACT
TTTGGCATAGGTCCTGGGTGCACTCCATATTGACAGTAAC
CAACCCAAAGCTGATGTCTGCACCCCATTCGGTAAACAGC
TCTATTAAACCATGATTGTTTTCCTGTACAGCCTTCATTA
ATGCAACATTTAATGTTAAACCATGTTTAAAACTTGCTGT
TTTTATTAATATTTGTTTATCTATACAAGTATGATGAATC
GTAATTGGGGCTTCATGCCACCACAAACCACAACGCTCTA
AAATACAATAATCATCTTTGAACACAGGCTGTGTAGCTAG
TACTTTTTTAGTAAGTGCTTGTAAAGTAGATGGCATCTTC
TATCTGCAAAATAATTATTTCCGAAAAAAAATCAAATTAA
AATACCAAATTCTATTTTTTTTAATAAAGCCTGTAAATTA
CATAATAAATCTCGCCCACCGTATTATTTGTGGACACAAC
TTTTTATACCTCATTATATTTTTAGATCTATAGTTTGTTA
ACAAGGCATTAATTTTTTCTGGATCTGTCGTTTTTAATGA
TAAAAGAGAGATGTTTGAACTATAAAAATCTTTAAATGAT
AATATTTCTACTAATTTATCATGATTCTTTTGTTTTGCTA
ATTCTAAGCTCTCTTCGAAAGCATTAGCTCCTAAATCTAT
ACAAAAGAACATGTTATTAGTATAAAAGTTTTTTACCGAA
GTAACCATTGCCCGATTGATGTCAGCCCCTAATGCAAAAC
AATAGAAAATGGTTAAAAAATTGCTATCTCTCATACATGC
CAGATACATCATTTCATCAATATTCATATCAACCTTTTTT
ATATGATATATTTCATGAAGATCAGACACGTTATTAAAAG
AAAGCCCACATATTAGCCGCCAATCTTTAAAATGTCTATA
ACGTTGATAAAAATATTGGATAGCTTCCGTTAGGTGATAT
CGTACCGCTATACTATACCATAATCTAGCTAGCATTTCGT
TCAATGTTATTTCATTCAATATAAAGTTGATCGATATCTT
CTCTAGAAAACAACAGATTATTATTTTTAATTCCTCTATA
TTCTGGAAAAGGGGATTATTAGATAACAATTTATGGCATA
GAATAATATTACTACTAGTTTTAATACGATGTATTTTATA
AAATATTTGTACAATATCCATTTCATTCAAAATTTTTGCG
CCTAACTCCCGGCAGAAATTCCAAGTATGCTCCGTATTGA
CGGTGACTAAGCTAGAGTTGATGTCTGCACCCCATTCGGT
AAACAACTCTATTAGATCATAGTTGTTTTCCTGCACAGCT
TTCATTAATGCGAGATTTAAATCTAAACCATCTTTAAAAA
TTGCTGATTTTATCATCAATTGATTATTCTCATTAGTAGA
AAGCATGATTGGAGCTCCATGCCACCACAAACCACAATAT
TTCAAAATAAAGTAGTGTTCTTTAGATATGTGCTGTGTGG
CCAGTATTTTTTTAGCAAGAGCCTGCAGAGAAAGTGGAGT
AGACATTTTTTTTGCAAAATGGTTTAAGTTTTAATGTTTT
CAAGAATACAGATTGGATAAATTAGGTTGACATTAGTAAC
AGGAAGTATTCAATATTATGTAGACCTATAAAAAATGAGA
TCCTCCAAAAAATAATAAACAACACAAAAAAAATATGTTT
AATATTAAAATGACAATTTCTACATTGCTTATTGCTCTTA
TTATACTAGTTATTATTATTTTAGTCGTATTTTTATATTA
TAAAAAACAACAACCACCAAAAAAGGTCTGTAAAGTAGAT
AAAGATTGTGGTAGTGGAGAGCATTGTGTTCGTGGAACAT
GCAGCTCATTGAGCTGCTTAGACGCTGTAAAAATGGACAA
ACGAAATATTAAGATAGATTCTAACATTTCCTCATGCGAA
TTCACTCCCAATTTTTACCGTTTTACGGATACTGCTGCTG
ATGAGCAGCAAGAATTTGGAAAAACACGGCATTCTATAAA
AATAACTCCATCTCCAAGTGAATCCCATAGCCCCCAAGAG
GTGTGTGAAAAATATTGTTCATGGGGAACCGATGACTGTA
CAGGTTGGGAATATGATGGTAATGAAAAGGAGGGAACATG
TTATATATATAATAATCCACATCATCCGGTTCTTAAATAT
GGTAAGGATCACATCATAGCCTTACCCAGAAATCATAAAC
ATGCATAAATACAATTAGGCTCATCGTATCTTTTTAAAAT
CCATAAATATTCTTTTGTTATATGCTGAAATTTTTATAAA
AAAAATAACTATTTCTTATAAATCATCTAGAAATACTCCT
AATTAGAATCTTTACTGATAAGTTTATATATTATATTATT
GTGCATCGATGCACAACTGTTTTTTTTGGACCTTCTGGAA
CATCATTATATTTTCTTTCATTAATATACCATTCAGATGT
AAATGTTGAATAATTTTTATGACAACAATCTACTATTGAA
TTATATTTAGTAACATCTAAAACATCGCTTGTTTTATCAG
GCTCATCTTTGTAGTCTTGATAATTTTTGTTATCAGCATC
TAAAGCTCCATCATTATTTTTCAAAGAAGTATCCATAATT
ATGTTTGATAAAAATACTTTAAGTTTTAATGTAAGACATT
TACCGCTTACAAATAAAACTTATAACATTACATATAATTG
CCAATCTTTATTCAGTGTCATAGAATATACTTTTGATGAT
TCAGCATTCTGCGATTCAGCATTCTGTGAATCAGTACATT
TATTATCATTAATATTTTTAGGCTGTTTTTCTAGTGTTTT
ATTGTTGCAATGAGCCTGTTCCTCCTTTGACGGGAAAGTG
TCTGTTGAAGACATCTCTTTAGGAAGAGTATCATCCATAT
CTATTATGAAGAAAACATATTAAGTTTTGATTGTATATCA
AAACTATTTTTGATCATGTCTTTATTATCTATCGACATTG
TTGATAACGTCTTGAATAACCTACATTTTTTTTACGTAAA
AAAAATAGATATAGTAATATATTAAAAATATATCCAATTA
TGTTAAGATAATTATCTTACTTATCAAAGTAACTATTTTA
AAGATAATTATCAATGCGGCAAATATCATAAGCTAACATA
TTTTTCGGATAATAGTTTTTTAGTAAAGTATGAATCTTTT
CAGGATTGGTTTCTTTTGATAATAAGATAGGATTCGCTTT
ATAAATTTTTAAAGATAATATATTCACAATGATAGAATAA
CCGTATATATCTGCTAATGTCTTACTGTGTTCAATAACAT
TAGCCCCTAAATCCATACAAAAGAACATATTTTCAATACA
AAAGTTTTTTACTGAGATTAACATTGCTCGATTAGCGTTG
GCCCCCAATGCAAAACAGTAGTAAATGGTCAAAAAATTAT
TGTCGCGCATACAGGCCAGCTCCATCATTTTATTAATACT
CATATGAATTTTCGTTGTGTTACATATTTCATGAAGGTCA
AACACGTTGTTGAAAGAAAGTGCACAAATTAATCGCCATT
CATCGAAATGCCTGTATTCTTGACAGAAATATTGAATAGC
TTCTTTAAGATTATATTTTACCGCTATGCCATACCAATAT
TTGGTTAGCATCTCACTTAATGAGATCTCATTTAACATAA
GATTTGTTGTTAAATCCTTCAATTCCCAATAAATTATCAT
CCTTAATTCCACCATGTTTATTTTTTGTAAAAAAGGGTTA
TTAGAAAATAATTCATGACACAAAATGAGATTACTACTTG
TTATATTACGCTTTGATTCAAAGAAAAATCGTAAAATTTC
ACTTGTCTCAAGCTCTTCTTTAGCTCCCAATTTTCGGCAT
AGGTTTCGAGTATGCTCATTATTAACAAAAAGTAACCCAT
AGTTAACATTTGCACCCCATTCAGTAAACAAAATAATCAG
CTCATAATTATTTTCTTTGACCGCCAATACCAATGCAGTA
TTAAGCTTTATACCTTCTTTATAGCATGGCGTTTTTATTA
TTATTTGTTCACCATCTGTATGAAGTGTGATAGGAGCATC
ATGCCACCACAAACCACAACGCTCTAAAATACAATAATAA
TCTTTAGAGACGTGTTGCGTGGCCAATGCCCTTTTAGCAA
GTGCTTGTAAAGTCGATGGCTGCATGTTTATTCTGTTAAA
AAAAAAATCAAATTATCGGGTAAACATAAGGATCAACCCG
TAGTTAATATTTGCAGTGACATTTTTTAACAATGAATTAT
GATAAAAAAATAATTCATGACTATCTATCATAAAACCCAT
CTTTAACTTTAAAGAAGAACTAGACCATCTTTTTTTTGTT
GTGTCAGAACGTCTACAATTTATTACCCACATTTTATCTA
AAAAAATAAAACTACATCATATCTTGTTTCTTCATCAAAT
TATCATACCATTTAAAGTGTGTAGGTTGGGAACATTCCAT
AATATGGGTATTAAAGTGTTTATATATTTTTTCGTAGGAA
CATTTATTTGGCAGATGTGTTGTCCAACAATCATATCTAA
TAAAATCATTTTCACCTATGGGGGGATGATTCTTAAAAAC
CTTATTCTTACAGATGCCATTTTGACAGTCCCAGCAAAAG
TTACAATATTTTCCATGAGTACACCAATGTTCAAGCTCTC
TTTTGGGAGGAATGCTGCCAGTTTTATGTTTTTTATCTTC
TAACTCTCCATACAGCATCAGTTGGGAAAGCAGAAAGAAG
ATTACCAGGAGAACCAGCAAATACATAACAGTCTGCAAAC
TACGTTTGCGAACGTAATTTGCAACTAAAACACAACCCAC
AAGATAAAATCCATAGGTTAATAATTTCTGCCATTTTCGT
ATGACAGCCTCGTGCCATTCATGGTTTATGTGTTGTGGAC
ATTCTGTTCGGTACGTTTTATGAGGCTTTATAGAAGTTAT
GTAGTAGATACAGAAATCATTGCGACGATAAACACTGCAG
TTAGCTATATAGTCATTTTCAAGAATGGGAGAATGGTTTT
TAAAAGCCTTGTTCCTACAGATACCATCTTGACAGTCCCA
ACAGAATCTACAGTGGTTTGCATAGGTGCACCAGTATCCA
AGCTCCTTTTCAGGAGGGGTTCTTGTTCGTTCCAGGGGCT
CTATCTCATATGTATAAAGAAGAGTTGGAATAGATAGTAG
GGTGAATATTTGCAGACCAAGCATGGCTACTTGTGAACAA
GTGGCTGCTCGTCAGCAAATGCTGCTTGTGGGTAAGCCAA
TAAATGGGCCATACCCTTGAAAGGAGAATTCAGTTTGATA
AAAAAAATAACGAGTTTTCTAATAACCCGATCAAGCATTT
ATTAAATGAGTGGCATCACTTGTCTGCATCGTGCATTCTA
CTTGGAAAATGGGCCCATCTCTAATATATTTACACTGACG
GTGAATCATACAGTGTTCCATGGGATAGCTATGCTCCTGT
ACAGAAGACATATCTTTAAGAACTTTATTCTTACAAAGAC
CATCTTGACAAGTCCAGCAAAACCGACAATTTTTCACATA
TTGACACCAGTATCTTAGCTCCTCTTCCAGGAGATTGTCG
GTCGAAAAACCCTGTAGACTAGCTAGGCCAGCTAGCAGCA
AGCCGAGGTAACTAAAGAACCTCATTGTAGTGTTATATTA
CGAAAAAACATGTTAAAATTTGGAAAAAAAAGCCCTTTTT
ATAGGTCTGGGAAAAAAAATCAGATCTAATCAAAAAGCCT
CACAGATCTTCCTTTTCATAAATTTTCATTAACAATTGGT
GTGGACGATTGTGAGGTACTGGATTAGAACAATCCATTAC
ATGGTAATGTCCATTTCCTTCACCATATGTACACTGGTTA
TACCAGCGAGAAACCTCACAAGATGTCAAGTAGCTGTTTT
CAATAATCAATGGCATGCTCCTATTCACCTTGTTCTTGCA
AATTCCATGTTCACATTCCCAGCAAAACTTGCAGCTTTCC
ATGTAAGTGCACCAGTATCCAAGTTCTTCTTGTGGAGGAT
TATCCGTTGAACGAAGATGCCCTTCTGTCTGAGTAGGTAG
TCCTAAGACCTGATTGGCCAGCAGGCCAAGAATTCCCAAG
AAGATCACCAACATTGTTACGGCTGGCTGAACAGTTGGCT
AAATAGCTGCTAAATAGCTGCTGAATAGCAAACCAAGTGA
CTCGCCCTCTCTACTCTTAATATGAGAATTTAAGATTCGG
TCCAGCATTTTTCCCATGTTTTACAGGGAAAAGATATTTT
TAGTCCATGAATGCACATGGTTCCGCACATTAAAAAAATA
AATTATTTAATTTTGGCTAGCCGGGGTAACTAAAAACTCA
TTGTAGTGTTATATTACGAAAAAACATGTTAAATTTTGGA
CAAAAAAGCCCTTTTTATAGGTCTGGGAAAAAAAATCAGA
TCTAATCAAAAAGCCTCACAGATCTTCCTTTTTATAAATT
TTCATTAACAATTGGTGTGGACGATTGTGAGGTACTGGAT
CAGAACAATCCATAACATGATAATGTCCATTTCCTTCACC
ATATGTACACTGGTTATACCAGCGAGAAACCTCACAAGAT
GTCAAATAACTGTTCTCAATAATCAATGGCATGCTCTCAT
TCACCTTGTTCTTGCAAATTCCATGTGCACATTCCCAGCA
AAACTTGCAGCTTTCCATGTAAGTACACCAGTATCCAAGT
TCTTCTTGTGGAGGATTATCCGTTGAACGAAGATGCCCTC
CTGCCTGAGTAGGTAGTCCTAAGACCTGATTGGCCAGCAG
GCCAAGAATTCCCAAGAAGATCACCAACATTGCTACGGCT
GGCTGAACAGCTGACCGAATAGCTAGCCAATTAGCAAACC
AAGTGACTCGCCCCTCTACTCTTAATATGAAAATTTAAGA
TTCGATTCAGCATTTTTCCTGTGTTTTACAGAGAAAAGAT
ATTTTTAGTCCATGAATGCACAGTTCCGCACATTAAAAAA
AAATAAATTATTTAATTTTGACTGTTATTTTCTTTCCACT
CTTTCTTTAAGATTTTATAAGGATTCCAGTACTTTGGTTG
AGAACAGACCATTACATGATCAATGCCTTGACCCAGATCA
TACATGCATTTATTTAGCCAGCGGGAAACTATACATGGAT
GCACATACTCATTTTCAAGAATTGTTGTATTTCCCAACTT
ATTCACACAAAGGCCATCTTGACAGTCCCAGCAAAACTGG
CAACATTCCATGTAAGTGCACCAGTATTCAAGTTCATTCT
CTGAAGGATTTTCCGTTGGATGAAGTTGTCCAACGAGCTG
GCTTGAGACCTGGTTGGCCAGAAGGCCAAGAATTCCCAAG
AAGATTACTAACATTGCTACGGCCGGCTGAACAGCTGCTA
GGTAGCTAGCTAATTAGCAAACCAAGTGACGCCCTCTCTA
TTCTTTATATGATGATTTAAGATTGAGTCCAACATTTTTC
CAACGTTTTACAGGAAAAAGGTATTTTTAACTATGAAATT
AATCTTGACCCACTATTTAGAAAAAATAAAAGACACATTT
ATTTAATTTTAGCTGAGGCAAATTTGCTGACAAACTCTAG
AGTTCATCTTTTTTCCATTCCTTCCTGAAGTATTTGTAAG
GATTCCAAGACCATGGCTGAGAACAATTCATGGTATGGTA
GATACCTTTATCTAAATCATACATACATTTATCCAGCCAA
CGGGAAACCAGACATGCTTTCACATACTCATTCTTGTAAA
TTACTGACCCATCTATTTTGTTTATACAAGTGCCATCTTG
GCAGTCCCAGCAAAATTGGCAACTTTCCATGTAGGCGCAC
CAGTATTCGAGTTCTTCCTCTGGAGGATCCTCTGTTGGTC
GAAGTTGTCCAACGAGTTGACTTGAAACCTGGCTGGCCAG
AAGGCCAAGAATTCCCAAAAAGATCACCAACATTGCTACG
GCTGGCTGAACAGCTGACCGAATAGCTAGCCAATTAGCAA
TCCACTGTACTTTTCATAAGATCATTTAAGATTCGGTCGA
CATTTTTTCAATAGTTTGCTAGGAAAAAATTTTTAATCTT
ATAGATTCACACCACTTCATTCTCATGCTTAGGAAAAAAT
AAACCAAATTTTACAATGTCTCTGGATCTAATGAGAAACT
AGAATTCATCTTTTTTCAAATTCTTTCTGGAATGTTCATC
CTTTTTCCACTCCTTCCTTGCAATTTTATAAGGATTCCAG
GGCTTTGGGTCAGAACAGTTCATGGTATAGTAAATGTGCT
CCTCTACATCATATCTACATTGGTCACCCCAGCGAGAAAC
CTCACAATATTTTACATAGTCGTTCTCAACAATACTTGTG
GAGTTGTTTCCCCAAACCCTGCTAGTACAAATCCCATCTT
CACAATCCCAGCAGAACCGACAGCTTTCCACATAAGTGCA
CCAGTATCCAAGTTCATTCTCTGGAGGATCCTCTGTTAGA
GGAAGATGTCCACCTACCCGAGTAGAAGTGGAGGATGAAA
CCAAGTTGCTACTGGCCAGCAGGCCAATAACTCCCAGGAT
AATCACCAGCATTGTGCTCAACCAACAACGGCTAGCAACG
ACTAGCAACTGACTAGCAATCGCTAGAAATGGCTAGCAAC
CAGTAGTGGCTAACGCTCTACTCTTTATAAGAAAATTTAA
AATTCGATCAGATTTTTTGGAATTGAGAATGAGTAAAACG
CTTATATTCTTTTCCTAGCTAGAAAAAAATAAGCTAGTTT
AAGATAGGATTCCCTTACTAACGGGTTAATTTTTGGCAAA
GGTATAGAGTAAAAAATACACTGGTACTTAGCTGGAAAAA
AATAAGCTTATGGCGGCTTATACGCCATAAGTTTATTTAA
TTAAACTCTGTGATAAGACTGGAATCTTAGGCAGGCTTGA
TGTGGAGAACAGCATGAAATACAAGAGTGCCTGTTACACG
AATAAGTTCTCTCAAACCGAGGATGGTCATACTCACATCT
ATGAAATCCTGGTCTAGGAGATTCATTTGATGCATGATGG
CCGCACCCACACTTATGAGGCACTGAAGAACTAAAGGGTT
TAATTCTGATCTGAATGGTGCTATATAGGATGATGGCAAT
CCATATCAAGATTAGAGCAATCAAAATCACCTCCTCAAGA
AGCATGATGTAGCCTTAAATCTTAGGCCGCTTTAAACCTT
AAGCCCTCACTATCTTTAATAAAGAAGTTTAAATTTTAAT
CCCTTTTTCAAGACCCATTTAGAAGAAAAAAATAAAATTT
ATACCAATCTAATTCATAAGTCATCTCTTTCATAGATCTT
CATGTATTCTGTATGTGGATAGGTATGGGATGTTGGATTT
GTACAGTCCATTTCATGATGTAGATATTGTTGAGAACCTT
CATAATAATGACATTGGCCATTCCAGCGGGAAACCGTGCA
ATTTATAATCCAGTCATTTTGATGAATAACCGGCCAATCT
GCTTGAATCCTGTTTCGGCAAATACCGTGGACGCATTCCC
AGCAAAAGTCACATTGGTTTGCGTAGGTGCACCAATAAAC
CAGCTCATGTTCAGGAGGATAACGGGTTGGTAGTAGATCT
TCTAATTTACGTATAGGAGCGGCCTGAAGAATAATACCCC
CCCCCCCCAGTAGTACTAGAATCAGCACCTTCATAGTGGC
CACTCTATACTAGACCTCTAAGTTGAAGACAAAGAACTAA
AATTTAGAGCCGTTTAATAATTATTAATAATTACTAATAA
TTATATTTTTTTATTTTCTACATTAGGATTCTACTTAAAA
ATGATGATTTTAACAAGAAATAATTTTATAAAAAATTAAT
ATATTTTGTAATAAACTTTATTTCCAATGACTGTTAAAAT
AAGGAAACTATCCTTAGTTAGTCGAGGAAGATGGTTAGGT
TATTTCGCAATCCGATAAAATGTATATTTTATCGTAGGTC
TCGTAAAATCCAGGAAAAAAAATTACGGAAGAGCTTAAAA
AAGCTAAATTTTTATCATCCTCCGGAAGATTGTTGTCAAA
TATATCGTTTACTAGAAAATGTTTCAGGGGGAACTTACTT
TATTACAGAAAATATGACGAATGATTTAATTATGGTCGTA
AAGGATTCGGTGGATAAAAAAATTAAAAGCATTAAATTAT
ATCTTCATGGAAGTTATATTAAGATTCATCAGCACTATTA
TATTAATATTTATATGTATCTTATGAGATATACCCAAATT
TATAAATATCCCTTAATTTGTTTTAACAAATATTATAACA
TCTAAGTAAATATTCTTGGAATGGATTTTCTTATAGAATG
ATTACAGGATATGTCAGCGACAGGTTAATAACAAATTTGT
TATTTTAATATTTTTTTGTTAAATAAATGAACAGGCCGGC
CATTTAATGTTACCCGTTGCAGAATAAGAAAAAAAACAAC
CTTATAGTTACAAATCATCTTGATTAATTACATGTCGTTT
TAACTCTATGAACCATTCTAAATCTTTGGGTTGTGAACAA
TTCATGTTATGTTGATAGTGTATCCTGAAATGGGCTTCGT
ACATACACCGGTCATGCCACCGGGAAACTGTACAATTAAC
AATATAATCATTTTGCGTAATAATAGGGTGGTCACTAAAC
ACTTTATTTTTGCACATTCCATCTTTACAGGTCCAGCAGA
AGTCACAGTGTTTTGCATAGGTGCACCAGAACTTGAGATC
CCTTTCAGGAGGTCTACGCATTTGCATCGGATTATCTGTG
GAAAGAGGTAGGTTCATTATGATGTTCGTCATCAAAATTC
CTAAAAGAACATAGATTCCAAGAAAGATAAGCAGTCTTGT
AGCGGCTTGCATTCGCATTCGTGAATATTGTTTGCGAATG
TAGACCATGAGGGCAATGGTAGCTATCATACAAAGACAAG
TATGTTTTATATTCTCAACGTCAATGATTCTATCCTCCCT
TACTTGCATTAACTCATCAAACCAATCATAATATGTGGGA
TTTGTACAGCTCATGATGTGAAAGCGTCTTATCTTAGAGT
CTGTAAAGTAGCTACATTTTTCACCATAGCGGGAAACCCT
ACATATCTGTATGTAATCATTTTTTTTGATAAGAGGATGT
TTTTCAAAAATCTTATTTTTGCAAATCCCGTGTCGACAAT
TCCAGCAGAAGTCGCACGATTTTGCATAGGTGCACCAATA
CTCAAGCTCTCCCTTTGGAGGTCTCCGGGTCATTGGTAAC
TCTTCTGTTCCTGGAAAGGGTTGGCTTTGAATGACCGGCT
GCATGACCGCCAATACCAAAAGGAGCACAATCACCTTCAT
GGCTGCACCTTATAGGTTGCAACGTGTAGGTTGCGCCTTA
TAGATCGCAACTCAAAAGGTATGGAAACCATACCTTCAAT
ACAGAGTTTAAGTTTTAATCCTGATAATGTATCTGTTTAT
GAAAAAAAATTTTTTACTCAGGTATGGATTTTTATACGAA
TCATAATATGTAGGCTGAGAACAATTCATATAATGAATAT
ACGTGTTGTGGGCTCAATAAACATTTTGTTACCACAAAAA
AATAAATGCTGGATTTTTTAAGACATATCTATGAATGACT
AAACCCTTTATACGCTGTAGGCTGAGAACAATCCATATAA
TGAATATACGGTGTTTTGGGTTTAATAAAATACATACAAC
GGTCAAAATAGCGGGCAATACTACATTGACTAATATAATC
ATTTTGTTTAATAAGAGGCATATCATCCCAAACTTTATTT
TTACAAATACCATTCCTACATTCCCAGCAGAAATTACAGT
GTTTTCCATACGTGCACCAGTATTCAAGCTCTCTTACGGG
TGGTGTATAACTCCTTGGTAAATTTTGTTTCGTATAAAAG
ATGGAAAGGGGTCGGTTTAAACCCGGTTGGGATAGCCAAA
TCAAAATACTTAAAAGAACAAGTAGTTTCATAGTGGTATT
TAGGTGTAAATTTTTATGGTATGCAAATACAATGTAACCT
ACAAATGCAATACTAAATACAAGGTAAAAACAACAATGTC
TTATAATGATTGGCCAATAATCACCCCCCCCCCATTTTTC
CATGAATATTTCATTTCCTGTATAGGGTCTAGGATGTGAA
CATTCCATGTTATGATGATTAGGCATTTTAACTGATATTT
CATAAAAACACCACTGGTGTATAGAATCGCGAGTAACTCT
ACAGTTTACAATCGAATTTATCGAAATAGACTCATTTGTT
ATCTTATTTTTACAAATGTCATTTTGGCAATCCCAGCAGA
AGTCACAATTCTTTACATATGTGCACCAATACTCAAGCTC
TTCCTTAGGAGGATGCTGGGTTGCTGATAAGTCAGGTAAT
TCATGTGTAAGAATGAGGACTGAGTAACCCAACAAAAGTC
CTAGAAGAGCCTTCATGTTGTGTCCAAATGGCACCTGTCA
TGTTAAAAAAGATTTAAATTTTGTTACCACAAAAAAAAAT
CCAGTATGTATTTTTTTAATACATATAATTATTGAACTCA
TAAGATAAAGCCGAGAACACTATATTTTGTATAGATGATG
TATCCGGTATTCAAACTCTCTTATAAGTACTTGGTACATG
TAGGAAATGATCAATTATTCAAGATTGGCTGAGATAACAA
AACCAAAATACCCAAAAGCATAAGTAATTTCATGGTTGTA
CACAGTCGTAGATTTTTGCAGATCGCAAATGCAACGCAAC
CGGCAAATGCAAAGCTAAACACAAGGTAAAAACAATAATA
CCTTATAATGATTGACCAATTCTTATCCCTCCATTTTTCC
ATGCTATGATGATTAAGTATTTTAAGTGATATTTCATAAA
AACACCACTGGGTTGTCGGTGATTGATATGTAAGAATGAG
GATGGTTGAATAACCTAGTAAAAGTCCTAGAAAAACCTTC
ATGGTTGCGTTCATATCACAGATGTTATTAAAAAAAAATA
TTTAAATTTTACAGTATGTGTAATACACATACCACAAAAA
TGTTCTTATATTAACTAAAATATGTGGGCAGAGAGCAATT
CATATAATGAATATATGGTATTTTAGGCTCAATAAAGTAC
ATACAACGATCAATAAAACGGGTAATACTACATTTACTGA
TGTAATCATTTTGAACAATAAGAGGCATATCATCCAAAAC
CTTATTTTTACAAATACCATTCTTACATTCCCAGCAGAAA
TCACAGTGTTTTCCATACGTACACCAATATTCAAGTTCTC
TCATAGGAGGCGTATAGGTCCTTGGTAAAATTTGTTTCGT
ATAAAAGATGGAAAGGGGTCGATTTAAAACTGGCTGTGCT
AACCAAACCAAAATACTCAAAAGAACGAAAAGTTTCATGG
TTGTACTCAGTCGCAGATTCTTACAAAGCGCACATACAAA
GCAGCCTGTATATGCAATACCAATGATGAAATAGAGACAG
TATTGTTTTATAGATAATTGTTGATGGTCACCCCCCCCCA
TGTTCGCATGAATATTTCATTTTCTGTATATGGTCTAGGA
TGTGAACATTCCATGTTATGATAATTAGGCATTTTAGATG
AAATTTCATATAAACAGGATTGAGTCTTGGAATTACGGAA
AACTCTACAGTTTACAATAGAATGGTTGGAGTCAATGAAA
CGAGATTCCGTTATCTTATTTTTGCAAATGCCATCTTGAC
AGTCCCAACAGAAGTCGCATTGTGGTACATACGTACACCA
ATATGAAAGCTCACTCTTGGGAGGATGCTGGGTTCTTGGT
AAGTCTGGTAATTCATGTGCGAGAATGAGGACTGAGTAGC
CCAACAAAAGTCCCAGAAGAACCTTCATGTTGCGTCTAAA
TGACACCTGCACTTACAAAAAAGATTTAAATTTTGAATAT
AGCGCAAAAAAAAACCACCTTAAAATTTCTTATATTATTT
CTTGGATCTGCCCGACGTCATACAATGTATTAAAATTATA
GACCAATCATCTTTGTATATAGATTTTAGTTATTTTGCTT
GTTGTATCAACTTAACTGCTAATGAAGAAAATGGATAAAA
ACTTTCTGTATTTTTATAGGTTGAAATCATTTTACGCACA
TCACTAGGATCTAATATTTTATTTTGAAGAACTGAATGTG
GGCTTAAAATTTTTTTCTTAGAAAAAAGTAGAATCATAAT
ATTGCTATGTTTTTGTTTAATGGTATCTTGTATTTTTTTT
ATATAAGGATTGGCACCCAAACTTATACAAAAATATACAT
TAATCAAATAACCATATTCTATATATAAAGTTTCCCCCCC
GGTTTCCCTATGTATTTCCATATTTGTTTCATCAAAACGT
AGCAATATATCTAAAGCATTATCTATATCCGCGCCTAAAG
CAAAACAATAATATATACCTAATTTATTCTTGGGATACTT
GCAGGCAAGTAACATCATGTCATTTGGATCTAAACGTATA
TTTTCCTGAAAATACGCATGATGAACTTCATCAATATTGC
CTAAGTATATAGCCGTTTTTACGCGCCAAAGATCTAAATG
AGGAAATTTTTTACTAAGATACCGAATAGGTTTTACAAGA
TTAAAATCTATGGCGAACTTATACCAAAATTTTAATACAA
GTGTATTTCTCGTCATTTCTTCTTCTTTTTCATCTAAATT
TAAGATAAAACTATTGTACATAAAGTCTATCAACATGTGA
AAATCATAGCTATCAAAACTGTCGAGAATCAAAATATTAT
CATAATAAATATCAATCGCCAGTAAAATCTTTTTTCGTTT
GACGAGATAAACAAACATATTATACAACCCTACATCTAAA
AATTTTGGATCGGCTCCTAGTTGGATACACAGGTCTTTCG
TCTGCTTTGTTTTGGCACACATAATGCCAAAATTAATATC
AGCACCCCATGAAACAAATATCTTGATTAGATCAGTCTGG
TTTTCCTTCACAGCTTTTACTAAGGCTCTGTCAAGCTCAT
AACTGTCGACATCAGAGCATGACATAGAGCCACCGGTTAC
CATTTTACATTGCTTACAAAAACCTATGGGTCCGATTTCC
CACCATAGTCCAAGCTGTTGTAAAATAAAAATATCATCCT
TATGATAAATTGAAAAATTCTTGGTTTCTATCAAGACTTT
TTTTGTAAGAACCTGTAAAGAGTTCATCGTATTATTATGA
ATAACAGGAGTAAACGTAATCAATTATAAAAGTGACTTTT
TTGAAAAATCTTCAAATGGTTGAAAACGATAATGTACATG
TTCATACAAAAAATAGATGCAGTGATGTCCAAAACCAAAA
TTTAATTTTTTATGTAAAAAGTACAGACTTACTTATTTGG
GTTAAATTGTTTATTTTAAACGTTAATTAACCGTTTGAGT
TAGCGATGTTTGAATTATCTTCCATACTCATCCGGGGGGG
GGGGTCCTAATAGCTCTGACATTATTGTGGATTATTGAAT
ATAATGAATACTTTATAGATGCTAAACATGCTACTTTTAA
TAATTTTACGACTTAATTGTACTCTATAAATTTATAAAAA
CTTTTTGGTCAAAATTTAATTTCTTATAAAAAGAGTACAG
ACGTCGCCTGTTTAAGCTTCATCATGTTTCATTCATTACT
TTCTACAATTACTGGGGGGGGGGGTCTCTCATAGCTTTAG
TATTGCTATGGTTTACTAATTATTATGTAGAATTTATAGA
AGCATATACATATGATGGTGATAATTGTACTTTATAAGTT
TATAAAAATTTCAGTATATTTTTTTTATAAATAGAATGGA
AATGATATAAAATAATTTAATATTGCAAAAAAAATATTCA
TAATGTTGGTATGTATTATAAATATAATAGCATGTGTAAT
TTATAAACTTCTCCAAATAATTATTAGATGAGGTACCAGC
CTACTTATGATATGCCGATGATAGACATTGTATACCATAA
AATAAAATTATTTTAAATGTATTCATGGATACATCATAAC
ATTTTTACTGCAAATTGTCTCTCAGCAAAGAAAATGAATG
AAACGTTTCTGTATATTCATAGGTTGAAATTATTTTACGC
ACTTCATTAGGTTCTATTATTTTCTTATGAAGTATTGAAT
GGGGGCTTAAAAGTCCTTTCTTAAAAAGAAGTTTCATTAT
AACATTCTTTTCTTGTCTAAGAAGAGTTTCTTGTATTTTT
TTTGTATAAGGATTGGCACCCAAACTTATACAAAAATGTA
CATTACTCCAAATACCATAATTTGAAAAGAAAGTTATTTC
CCTATTTCCTTCATGATTAATGAAACCTATCAACGTCTCT
AAGGCAGTATTGATATTTGCGCCTAAGGCAAAACAATAGT
ATATACCTAATTTATTCTGAGGGTACATACAAGCAAGCGA
CATCATGTCATTTGGATCTAAACGTATATTTTCTTGAAAA
TATGCATGATGGATTTCATCAACATTACCTAAGTATACAG
CCGTTTTTAAACGCCAATCATCTAGGTGAGGAAATTTCTT
ACTAAGAAAACGAATAGGTTTTATAAGATTAAACTGTATG
GCGAACTTAAACCAAAATTTTAATACAAGTGTATTTTTTG
TCATTTCTTCTTTTTCATCTAAGTATAGGATAAAACGATT
GTACATAAAGTCTATCAACACGTAAAAATCATGGCTATCA
AAACTGTCGAGAATCGAAACATTATCATAATAAATATCTA
TAGCTAATAAGACCTTTTGTTGTTTAAGTAGATCAACAAA
CATATTATACAACCCTACATCTAAAAATTTTGGATCAGCT
CCTAGTTGAATACACAGAACTTTCGTCCTTTCCGTCTTGG
CACATATGATGCCATAATTAATGTTGGCACCCCATAAAAT
AAATAACTTGATTAGATCAGTCTGGTTTTTCTTCACAGCC
CTCACCAAGGCTCTGTCAAGCTCATAGCTGTCAACGTCAG
AGCATGACATAGAGCCACTGGTTACCATTTTACATTGTTT
ACAAAAACCTATGGGGCCATTATGCCACCATAGTCCAAGC
TGCTGTAAAATAAAAATATCATCTTCATGATATTCTGAAA
AAGCCTTGTTTTCTATCAAGACTTTTTTTGTAAGAACCTG
TAAAGAATTCATCGTATTATCATGGCATGGATAAAAGCAG
TAAATGTAATCAATTATAAAATTGACTTATTGAAGAGAAA
TGTTAAATGAGTGAAATCGGTGTTTACGATGATGTGCATG
ATCATACGAAGAAACAGGTTCACTGGTGTCCATGATCAAA
ATTTAATATTCTACGTAAAAAGTACAGACGTTAACTGTTT
AGTTTAAACATTAGTTTACACTAAAGGTTAATCTTTAGAT
TAAGCCTAGTCAACAATGTTTGACATTTCTTCCATTCTTA
TACGGGGGGGGGGTCTTAATCGTTCTAATACTATTGTTGT
GGATTGTTGAACATAATGAAGACTTTATAGATGCTAAATC
AATGAATTATAATAATCAAACTGTTTAATGTGAGCTATAA
ATCTTATAAAAGTATTTATCAAAATTTATTTTTTTTTATA
AAAAGTACAGGAATTAATCATTTAGTTTAAACTTTAGTTT
GGCTATTTGAGTTAACGATGTTTAATATTTCTTCCATGCT
TATCAAAGGGGGGGGGGTCTTAATCGTTCTAATACTATTG
TTGTGGATTGTTGAACATAATGAAAACTTTATAGATGCTA
AAATAATTGAATCTAAAAATAGTAGTATACTTTAATCAAA
ATTTGATTTCTCATAAAAAAGGTACACATCATTCATTTAA
GTTTCATGATGTTTAGTTCATTACTTCCTACAATTACTGG
GGGGGGTCTTTAATAGCTTTAGTATTATTGTGGCTTACTG
ACTATTATGTAGAATTCATAGAAGCAACAATATATGTTAC
TAATGCTACATTGTAAATTATAAAATACATACTAAACTAA
TTTCAGTATATTTTTTTTGTTCATATAAGTTAAGGTACAA
AAATGATTAAACACTGCAAAAAAAGAAAATCATAATGCTA
TTATACATAGTGATCATAGTGGCTTGTATCATTTCTAAAC
TAGTTCCAAATGAATATTGGGCAATACATCTATTTTTCAT
CATTATGATTTTTATGGTATATATGTATGAAAAGTTAGAT
ATACATCAAAAATATCAGTTCTGGAATTATACGATGTCAG
GCTTATCTGGACATAACGTACAGATAACATGTAAGTGTTA
CTAAATACTATGAAGTATCTATTTTTTTTGTTGTAAAAAA
AAAGAACTTGATATATTTTTTAAAAAATAACATAAGATAA
TTGATTGTACGTCAACTTCCTTATTTTATTCTTTAAAAAT
GTAATTCGCAAGTATTATCTATTTTTCCAAAAAAAAATAG
ATGTAATCGGTTTCATTATTTAGGTGTGTATTTTTTTAGC
ATCTATCAAGAATTCATTGTTTAGTGGTATAAAAACAATG
AATGATCATTATTCTATTTAACAATCTCCTAAATAAATGA
ACATCTTTTTTATCTTAACATGATCACCAATAGTCATTTT
GCGAAAAGGCATACATATGATCAATATCAGACCTACAATG
AATGTTTCCATAATATCCCTTTATCGCAATAATTCTATTT
TTGCATTCCGATATCTCATCATCTGTGCTATTATATGTTT
CCATAACTGTTTCATCATCAAATATAAATCCTGTTAAATA
AGCAAAGCGCTTTAATCCCGGATATATTTTTACCATTTTC
CTGAGAGCCGTGTATAGCTTGTAATAAATGGCCAAAAATA
TGCAATAAAGCGTAGAAAGAGAGTAATTTTTGGCATAAAA
GGTTTTGAAGGTTTGATGAATGGCTAAATCGCAGATAATA
TATGATACGATATTAAAGCGCACCTGTTCACGCAGATTAG
TTGAAAAATTTGTGGAAAGATTTAATATATAAAAGGTCAT
TAATAGTTGCTCATCATTCTCCTTATACGACATCGTCAGA
CGCTCTAAGATTTTACTACTAGGCACATCTGCCACATGTT
GAACATTTAAAGCCTGTTCTTCTTCTGTGTTACGACAAAA
GAGCCGCGCATATTCAGGTGAAGCTCCCCAGGATAACAAC
GTCCGTGCCACGGCTAAATTTTTTTTGACGATGACTTTCA
TCAGAAATAAGTCTTTATTTTTGCATTGATCACTATGCGA
ATTTGTATAGTTGACGCCGTTGCATTGAGTACATTGATAT
AATGTTTTGCAATTCCAGCGTAGCCCTAAATGGTATAAAA
GAACCGTATTTTCCACATGAGCATGCTGATTAACGATGTT
TTTGAGACAACACGTCGTTAAGGACACCATATTGTCTCCA
ATTTGTTAGATAAAAGTCTTTACTAAAAAAATAGGTTTTT
AGTTTTAACAATCGAGTTTATTACTTGGAATGTATTCATA
CATCATTAGTAAACTCGTTTGGATCATCAGAGATTTATAA
AAATAAGACTGAAGAGGTTATATAAGAAAAAATATGATGT
CGTACTAGTTGTGTTAAAATTTAATTTATCTTATAAAAAG
TACAGATTTAATCAGTTGGTTTAACTAAATAGTTTAACTA
ACTAGTCAGACTACTTGGTTAGCAATGTTTGAGCTTTCTT
CCTTATTCATCCGGGGGGGGGTCCTAATCGTTTTAATACT
ATTGTGGATAGTTGAATATAATGAAGACTTTATAGATGCT
AAAATGATGAACTGTAGTGCAGCTGTATAAAATAACCTTT
TTGATCAAAATTTAATTTTTATAAAAAAATACAAACGTAG
CTTTTTTAAATCTCATCATGCTAAAATCTTTACTTACTTT
AATTCTTTGTGGGATTTTATTAACTTTATCTATATTATGG
CTTACTATCTATCATGTAGAACTTATAGAGGCAATAGATG
ATTTCTATGACTGAAATATAGAATAGTCCATTTTCTATTT
GTAAAATAATGATTTATATTCTTTCCTAAAAATATGATAC
TTTATATAATTTAAAAACAAATATTAACAACTTGATTTTT
TTTCTATAAATAAACTATAAATGAAAATAGTAAAACTCAG
TCTTATGAGTGAACATCTTCATAATGTTACTCAAACGTTG
GACTATTAAAAGATACTCCGTGTGCATTATTGCTTTTAAT
CAGTATGATTACTTTATACGAAACCGCTATTAAAACGCTT
ATCACACACCGAAAACAAATTTTAAAACACCCCGATAGCC
GTGAAATTTTACTAGCTTTGGGGTTATACTGGGATAAAAC
TCATATTCTTGTTAAATGTCGTGAATGTGGGAAAATGAGT
CTTACTGGAAAACACAGTACAAAATGTATTAACATTAATT
GTCTACTTATTCTTGCCATAAAAAAAAAGAATAAGCGTAT
GGTTGATACCTTGATAAGAATGGGTGCGGATGTAACATAT
ATACATCTTTTAAAGAATAAGATAAAACTGTCATACAACC
AGCTGTCTATGCTTAAAAGCAACTCGCAGATTTCGTTGAA
GGAGCTTCATGCTATATGCTACCTTTTATATGGTCGGCTT
CCCAAAAAAATTAAACAAGGGATGCAACTGTGTAAAACAA
TGGCGGGACTATGTGGTGAACTTTTATGTGCATTTTTAGC
TCCGTAAATGTAATATATGTATATAAAACAAATAGATAAT
ACCAAAATATAATCTATTTACATAATGTCTGAGAAATTAT
TTTTTTTTCTCATATCCTTAAATATAAAAATATTGGGTTT
CTTCACTAAACTTTAAAGGTAAAAATTTTTCTTTGTTTTG
CACCATCATGTATGGGTTTAGGCTCTCCCAGGGATTGTTT
ATTTGAATATTTCCTAAATAGGAACACAATGCCATGATCA
TGAATCTTTCATTCTGGTAAGCTTTTTGATACATCTTCAA
AGATGCCATACCTCCGAGTGTGTAACAACAAATAAACGTC
CGTACTTTCCCATGGGTCGCAGCCCATTCCATTCCGTAGC
TCAGCATCCTTTGCTGTATTTTTTTATTCGCTTTATAGAA
AAAGTTTTTCATCCATTCCACGTTCTCATAAAAACAGGCA
CTTAAAAAAAGCACTAGGTTTAGTGTAGTCTTATTATAGA
ATGTAGGAATGTATGTTTTAGTTATTTTTTTCAACGCCTG
TTCCATACCATGTTTTACCGCCATAAAAATACAAAACCAA
TACCAACTTTTTCTATAAAAGGTTTTGCTGTACACATGTA
AACGAGCAAAATATATTTCAAACTCTAAATTCTTATTATA
AAAAAACTCGAGACAGTCATTTATGTTACGACATTTTCTA
AAAACCTCAAAAACAGTAATTAATTCACTGTCGCTGTGGA
AATGTTCATAAGCTAACTGTTTAATGTCTTTAGGGGTCAA
TTCTTTTTTTGGACGCAGTGGTTTGAGATTTGGCAAAGGT
CGTCTAAAGTAGTGAGCGAACTTTTCATTCGCTCCCCAAC
ACAAAAGCCGATAAGCCAACATGTAGTTATCACGTTTTAC
CGCGTAAATAAGCAAATAGTTTATATTGATACATGCACCA
TGTTGCTGTCCGTTTGGACATATGTTGCCGCATTCTGAAC
ACTTATGAATGAGATCATAGTTCTTACAACATAACCCCAA
ATGGGTTAGTATTTTTTTGTCACGTTTTAAAAACTCGACA
TGATTCTTTAATGTTAATGCTTTGAGCGCAATGTTAAATA
AACTCTGCATTTTATTAAAATGATGAGGTTAGTTCATGTT
TTAGTATAAAATTTAGCGGCTGTTTACATAATGCTAAATA
AACTTAACGTTCCTACTAAACCAAAAAAAAATCAAATTGA
CTGACTCATAGAGAATTTGACGATGTTGGTAGGTAATTTT
TTAACATGGTATATATTTTTTTAGGATCAGTTATATTAGG
TAATAAAAGAGGACGTGCCGTTAAAGTATTTTGCTTAAGA
TCCTTTAGATCCTTACAAAAATATAGATTGTTCGTCTGAT
GATGCCACTGTGTTACAGTGATGGCTTGATCAATATCAGC
TCCCAAGACAAAACAGTAGTATATCGTTAAAAAGTTGTAA
TCTTGCATACAAGCCAACTGCATCATTTTATCGATGTCCA
TATGAACGATCTTTTGCTCGTATATTTCATGAAGGTCAAA
TACATTGTTGAAGTAAATGGCGCACATGAGTCGCCACATA
CTAAGGTGCCCATATGTTTGATAGAAAAAGGAGATAGCTC
TTTTAAGCTTATATTTTACTGCTATGGCATAGCAGTATTT
AACGAATACGTTCATGGGTACATTATCCAAGATATAAAAT
ATGAAAAGCTTTAACTCTCGATGAATCTCCTCCCCCATTT
CCTGTACATTTAGAGCTTCCAACATAGGATTTTTATCAAA
TATTTCATGACATAAAATAATGTTATTACTCGTTTTATGA
CGCATTAAACCGGTGAAAATTTCCTTATTATTTAAACTAT
CTTTAGCTCCTAACTTTCGACACAGCTCCTGAGTTTGTTC
CGTCCTAGCACAGGTCAGCCCATAATAAATGTTTGCTCCC
CACTCGGTAAACAGCCTTATTACATCATAGTTATTTTCTT
TTATGGCCATGATTAACGCCACATCAAGATGAAGAAGTTC
CCCCTTAAAGGGGGTTGAGCTTAAAATAACGTAATTACAG
TAGTGACATAAGCTAATGGGCTTGTTTTGCCACCATAAGC
CACAATATTTTAAAATATAATGATACTCCTCAGGCACGCT
CTGTTTGGCCACAGCCTTTTTGGCCAGGGTTTGCAAGGAG
AGCATGATAACTTCTTGAAAAAAAAACTCAAATTAAGTTC
CTACTTTTTTAAAATATTAGTATGGGCAGATCTACCATCA
TATGAAGGAATTCTTTCATCGTTAAACACTGAAGAGATAA
TACTTTCATCGTATAGAGAATATCATGTCAATCCATATAT
TGAATGTTATATATCATTAAACCCATCATTAATATAGTGT
TTATGTGCTATGAACAAGTTTTTTGAATGATAATCTTTTA
ACATACGTTTTATAACTTCGGGATCAGTTTCTTTTAAAGA
TAAAGAATCATTCATGCTATAACAATTTAATGATAACATG
CTGGCAATGAACGAGTTGTCTTTTTGATGCGCTAGAGTCT
TTCCCTCCTCAAAGGCATTGGCGCCTAAGTCTATACAAAA
GAATATGTTTCCGATATTATAGAACTGAATAGAATGAAAC
ATGGCCTGATTGATATCAGCCCCTAAGACGACGCAACAGT
AATAAATCGTTAAATAGTTATAGTTCTTGCGACAGGCCCA
CCTTAGCATTTCATCCATGTCCATACGAACCTTCTCCTTT
GCGTACAGCTCGTGAAGGTCGAACACATTATTGTAAAAAA
GGGCGCACATAAGCCGCCACCGATGTAGATGAGCATATCT
CTGATAAAAATAGCAAATCGCCTCCTTAAGGTTAAATTCT
ATTGCCATCGCGTACCAATATTTAGTAAACATCTCGCTTA
ATATATCGGTTTCTACCATTAATCCCTCCAGTTGTTCATA
AATCATTCCCTTTACTTCAAAACGATTTATAGTATCTAAA
ATGGGATTATTAGAAAATACCTCATGGCAGAAAATGATGT
TACTGCTAGTTAGATCACGTTTCAATGTGTAAAAAAATCG
TAAAATTTCCTGGTCATTTAACTGTTCTTTGGCACCTAGC
TGCCTACACAGGTCTCGGGTGTGCTCCGTGTTGACAGAAA
GCAAACCGTAGTTGATGTTTGCGCCCCACTCGGTGAACAA
TTCTATTAGATCGTGATTGTTTTCCTCCACAGCTTTCACC
AAGGCCGCGTTAAGATTTGTGCCGTTCTTAAAATACGGCG
TCCATATTTTCTTTTGATGATACATGATAGGGCCATTATG
CCACCATAGACCGCAGCACTTCAAAAAATGAGGATGGCAT
TTGGCCGGATACTGGCTGGCCAGCACCTTTTTGGTGAGAG
TCTGCAGAGAGAGGACCATATTTCTTTTTTTGAAAAAATC
AAATTAAAAAAAACATGCTTGTTTGGCATATATGTAACTA
TGTTATAATAATGTTATAACATTGTTATAATATTGTTATA
ATATTGTTATAATGATGGTATAACATAGTTATAACGATGT
ATCATTGATGTCATAATTCAAATAGGCCAACATACTTTTT
GATTTATAGTTTTTTAATAGACGATATATTTTGTTAGGAT
CTGCTTCTTTTAACGTTAATAGCGAGGAGTCTGGACTATA
AATGTCTAATGATAAACGATGAGATATCAAATAGTAATTC
TGTTGCTCTGCCAAGGCCTTTGCCTCTTCAAAGGCATCGG
CCCCCAGATCTATACAAAAGAACAGGTTATCCATATTATA
GAATCGTATGGAGGCAATCATGGCCAAATTAATATTAGCT
CCTAAGATAAAACAATAATATATAGTTAAAAAATTGTTAT
CTTTTGTGCAGGCTATCCGCATCATTTCATCCATGTCCAT
ACGGATTTTTTCTTTTTCGTACAAATTATGTAGGTCAAAC
AGCTTATTATAGCAAAGAGCACATGTTAACCACCACGTAT
TCAAATACTTAAAATGTTGGTAAACATAAGAAATGGCCTC
CCTAAGATTATCCTGCAATGCCACGATAAAACAGTATATA
GTTAACATATCACCATCCGAAATATTACTTAATACGTTGG
TATCTTCTGCTAAATTTTTTAGCTTCCAATGTATACACGA
CTTTATTTCCCTTATAATGACATAGGCTGAAAAGGGATTG
TCATTAAAAAATTTAAGACATAAGATAATATTACTACTAG
TAGTGCTAGGATGTATTAATTTAAAGAATATGTGCATAAT
CTTCTTTTTATCCACTTGGTGCTTGGCTCCTAATTCCCAG
CAAAATTCTCGAATAGGTGGCGTATTCGCGCAAATTAACC
CATAGTTGATGTCTGCGCCCCAATCCGTAAACATTTTTAT
TAATTGATAGTTGTTTTCCTTTGTAGCCAACATTAGTGCC
GTATTAAGGTCCAAGCCATCTGCAAAGTTTGGCAGCTTTA
TCAGCATATGTTTGCAATCAAGTGAAATTGGAGCCTTATA
CCACCATAGCCCGCAGCGTTCTAAGATAACATGGTGATCA
ATAGATACATGCTGACTGGCTAATACCTTTTTGGCGAAGG
ATTGCAAGGAAGGAAACATCCTGTTTCTTTTTTTTTAAAT
CAATTATCTTTGTTCATAATCAAGAAAAATCCCCATATTT
ATTGAGTGATAATTTTTTAACATGTAATTTATTTTTTCAG
GGTCCATAACGATCGACAACAGAGAAATGACCGGATTGTA
ATGCTTTAATGATAAGGCATGGGCTATCAGATAATTTCCC
TTTTGTTCTGCCAAAGCTTTGCCCTCCTCAAAGGCGTTGG
CGCCCAGGTCTATACAAAAGAACAGGTTTCCAAGATTATA
GTTTTGTATGGAAACCAGCATAGCTTGATTGATGTTGGCT
CCCATGATAAAACAGTAGTAAATGACCGAATAGCTATAAT
CTTGGATGCAGGCTATGTGCATCATTTCATCAATATCCAT
GCGGACCCTTTCTATTTCATACAGCTCGTGAAGGTCGAAC
ACGTTGTTGTAAAAAAGGGCGCACATGAGCCGCCACCTAT
GTAGGCGCGGGTATTTCTGGTAAAAGTAGCGAATAGCATC
TTTGAGGTCATAGTCCACCGCTATAGCATACCAGTATTTG
GTTAAAACAGTGCTAAAGCTATCATCATGGTCTAGCATGA
AGGTTATCTCCATGAGCCCTCTTAACTCCCACATGATTTC
TCCCCTCAGATCCAGATTATCTATAATCCTTAAATTGGGG
TTATTGGAAAACACCTCGTGGCAAAAGATAATATTGCTAC
TGGTTTTATCGCGCGTCGTATCAAAGAAAATTTTTAAAAT
ATACTCTCTTTCTAAATATTCTTTGGCTCCCAGCTCTTTG
CACAGATCACGGGTATTTTCCGTGAGAGCACAAATCATTC
CATAGTTAATATCTGCACCCCATTCAGTAAACAGCTTTAT
CAAGTCATGATTATTCTCCTTCACGGCTTTCATCAGTCCT
ATGTTTAACTCGATACCTTGACTAAAGCAGGTTGACCTTA
TAAATAGTTTATTACGTCGAATATGAAGCATAATGGGGCC
ATTATGCCACCACAGGCCACAACACTTCAGGATATGATAA
TGATCCACCGACACGCACTGCCCGGCCAGTACTTTCTTCG
TGAGGGATTGCAGGGAAGGCAACATGCCTTTCCATCCTTT
GATGGAAATCAAATTATCTATTAATAACCATCAGTGTTTA
TATTAGATATTATCCCGGACTGGATACGTAGTATCGCTAT
TCACATGTACTTCCAACTCTAGCCGGAGCCTGCGGGGTCA
TTTAATTTTAATATTGATTCTTTTTTGTATTTAATCATTT
AGAGAAGGTCATCATAGGAGCCAGATGTTCTCTCTCCAGA
ACTTATGTCGAAAAACATTACCTGATTGTAAACTTCCTGA
ATTTTTTGACGATTATATATTACAACTGCTGGGATTATAC
TGGGAAAACCATGGAACTATTCAACGGGCAGGAAACAACT
GTGTGCTTATACAGCAACATACCCTTATTCCCATAAATGA
AGCCCTGAGAACAGCAGCATCTGAAGAAAATTATGAGATC
GTGAGCCTTTTATTAGCATGGGAGGGGAATCTTTACTATG
CTATTATAGGGGCTCTAGAGGGCAACCGCCACGACTTAAT
TCGTAAATATGATGACCAAATCAAGGACCATCATGAAATT
CTGCCATTCATTGACGATCCAGTAATATTTCACAAATGCC
ATATCATGCGGCGATGCTTTTTTGATTGTATTTTATATCA
AGCTGTAAAATATAGTAAGTTTCGCGTTCTTCTTTATTTT
AAATATAGGTTAGAGGATGATTTACCCCTCACTCATTTAC
TTATTGAAAAGGCATGTGAAAATCATAATTATGAAGTTAT
TAGATGGATATATGAAAACCTACATATCTACAATATGATA
GATACCTTTGAATGTGCTATTGCCCATAAGGATCTACGTC
TATATTGTTTGGGGTATACATTTATATATAACAGGATCGT
ACCCAATAAGTATCATCATATAGATATTCTCATTCTTTCA
AGCCTACAACTCCTGCATAAGGTGGCAGCCAAAGGATACT
TAGACTTTATCCTAGAAACCTTAAAGTATGATCATAACAA
TGATAATTTAGATATTATTCTAACACAAGCTGCAACATAT
AACCATAGAAAAATTTTAACCTATTTTATTCCTCAATCAA
CCTACGCACAAATAGAACAATGTTTGATGGTGGCGATAAA
AACAAAATCTTCCAAGAAAACCTTGAATTTACTATTGTCC
CACCTAAACCTTTCCATCAAACTCATCAAAAAAATAAGCC
AATATGTTGTCACTTACAATTCAACAAATATAATAGGCAT
TCTGAGTATGAAGCGAAAAAAGAAGATATATTTAGATATC
TTGTTGACAAAATTTGTAAAAAATGCTATTTTTAATAAAT
TTGTCGTTCGATATATGGATACGTTTTCTATAAACCCGGA
AAAAATCGTCAAAATGGCCGCGCGAATAAATAAGATGATG
TTAGTGAAAAAAATATCTGAACATATTTGGAAAAATCATG
CGGCTAGACTTGAACACCTTAAACATGCGGTACACACGAT
GAAGCATAAAGATGGGAAAAATAGACTCATGAACTTTATC
TATGAGTACTGCTATTACCATATGCAAGGGGAAGAAATTT
TTAGCCTCGCAAGATTTTATGCAATCCATCATGCACCAAA
GTTGTTCGACGTTTTTTATAATTGTTGTATCCTAGATACG
ATACGATTCAAAAGCCTTCTTTTAGATTGTTCACATATCA
TAGGTAAAAACGCTCATGATGCTACTAATATCAACATCGT
GAACAAGTATATTGACAACCTGTTTGCTATGGGAGTTCTT
AGCAAAAAAGAAATCTTACAGGACTATCCATCCATTTATT
CTAAACATTATATGCCTTAGTTTATTTTTTTTTGCGGCTG
AAACATCATTCTTACCTAGAAAATGCATATAGTCATCTTA
AATCATAGGAAAGGAAGATCATCATATTTTTTGAAAAGTA
ATTTTTTAACGCATGATCTATGATTTCAGGGTCCGTGCTT
TTAGGCAACGGGATGGTGGTCGGACTATAAATCTTTAGAG
ATAAAATGTTTTTTATAAGCTCATACCCTTCCCCTAAAGC
TGTAGTACCCTCTTCGAAAACATCAGCCCCCAGATCCATA
CAAAAGAACATGTTTTCTATATTATAGTACTGTATTGAGG
TAAGCATGGCCTGATTGATGTTGGCGCCCAACATATAGCA
GTAGTACATGGTTGAAAGGTTGTGGTCTTTAATGCAGGCG
ATCCGCATCATCTCTTCTATGTCCATATAGATCTTGTCCT
TTTCATACGCCTCATGGAGGTCAAACACATTATTAAAACA
AAGAGCACATGTTAACCGCCACGTATTCAGGTGTGTATAT
TTTTGGTAAAAATACTGTATGGCTTCTTTCAGGTTATAGC
GTATGGCTATAGCGTACCAGTATTTGAGTAGCAATGTACT
GAGCGAAAACTCATTATTTAGCAGATCGGTTTTTTCTATT
AACTCCCTTAACTCCCAAAAAATTTCTATCCTCATTTTTA
TATTATTTACTTTTTGTAATATCGGATTGTTGGAAAACAC
CTCATGGCATAAAATAATGTTACTACTAGTTTTATGAAAC
TTTAGATCTATAAAAATTTGTAAAATTTCTTTTTCATTCA
AGGTCTCCTTGGCACCTAGCTCTCGACAGAGGTCCCAGGT
GTGCTCCGAGCTGACAGATACCAGCCCATAGTTGATGTCC
GCCCCCCACTCTGCAAACAATTTTATAAGGTTGTAGTTGT
TTTCCTTTACAGCCTTCACCAACGCCGTATTTAGGTCTAA
GCCCTCTTTAATGCCTGCTGATTTTATGAGCCTTAGGTTA
TGATCAAACGTGATCGGAGCATCATGCCACCATAGGTCAT
AATATTTTAAAAGATAATGTTGGTTCGTGGGCACGCATTG
TCCGGCCAACACCTTTTTGGTCAAAGATTGCAGGGAAGGC
AACATGTCTCTTCATCTTTTAAAAAAAAATCAAATTAACT
AGCCGAATAAAATTTTCTTTCGAGGGCTTTTTTAAAAAGA
ACTCTTTAAGAGCTTTTTAAAAGCTTTTTAAGAGATTAAA
ATTATCCTTGCTGGCATTTTGCCAAGCATGCGGCATTCCT
ATCATCTATAATATATTATGAGAATATTCCCAAATGATGG
ATAAGTTTTTTGATTTATAATCTTTTAATAAACTGCTTAT
TTCTTCGGGGTCCTTTAAGTTTAATGGCAAGGAAGCATCT
GAACTGTAAATATCCAAAGTCAAGCTATGGCTTAAAAAAT
TATAACCTTTTTGTTCCGCTATGGCACGACCCTCTTCAAA
GGCATTACCCCCCAAATCTATACAGAAAAATATATTACCG
ATGTTATAATATTGTACTGAAGTGAGCATAGCTTGGTTGA
TGTTGCTCCCCAGGGCGTAACAGTAATATATTGTTAATAG
ATTGTTATCCTTGGCACAAGCCAGACATATCATGTCATGG
ACGTCTATTTGGACTTTTTTCTTGTGGTACATCTCATGAA
GCTCATATATTTTGTTATAATACAGGAGACATTTTAATCG
CCATTCGTTAAGATCCGTATATTTCTCATCTAGAAAGCAA
ATGGCGTTCTTACAAACGTATTGTACTGCTTTGGCATACC
AATACTTCACTAGTAAATCATTTAACTTGTCCGTTTCTTT
TATTTCTATGAGCCCCCATAGTCTTTTATAAATTAAGCCC
CTTAATTGTATAACAAATTTGTTTTCTAAAATAGGATTAT
TCATAAAAATTTCATGGCACAAAATAATACTGCCGCTGGT
TTTATTGTGCATTATCCTGGTGAAAATACGGAAAATATCG
TTGTCCTCTAGAGTTTCTTTGGCGCCTAGCTGTCTACACA
ACTCTCGGATGTGCTTCGTATTGATAGAAAGCAAACTATA
GTTGATATTTGCGCCCCACTCTGTAAAGAGCTTTATCAGA
CTATAGTTGTTTTCCTTAACAGCTATTATTAATGCCACAC
GAAGGTCTATATCTTCTCCTAAAAATCCTGATTTTATTTG
TATTCGGCCACGATCCATACAAAGCTTGAGAGGAGCATCA
TGCCACCATAGGCCACAGTATTTCAAAATGCAGTGTTCAT
CTATTGACAAACACTGGCTGGCTACCGTCTTTTTGACGAG
GGTCTGCAGAGAGAGCGGCAACGACATGTTTCTTTTTCAC
CAAAAAAAAATCAAATGTTCTCGTCTTTAAAGGTTAATTC
ATGTTCTTAAAATGTTCATTTACATGATAGTGATTAATAT
ATGGTTTAATAATACGGTTTAATAACGCTAGAAGGCTTGT
TTATAAGACAGTCTATAAGCAGTCTATAAGACAGTCTATA
AGACAGTCTATGACTTAGTCTATGACTTAGTCTATAACTA
TAATTTCTGGATGGGCTGTAAGATACTCTTCGGCCCGTTT
CATATTTTTTGAAGTATATGTCTTTAGCATATCATATATT
TCCTGGGGTTCGGTTACATCTAATACCAAGGTCACATCAC
GGCTGAAAAGCTGCTTTACTAAGAAAATGTTGCTCAAGTT
ATACATATAAGCTTTGTGCGCAATGAGTTGTGCCCTATCA
AAATCGGCAGCCCCCAAATCAATACAGAAAAACATGTTTA
AAGTATTATTGTTATAGATAGAAAGATTCATGCCATAATC
GAGACTAGCCCCCAACCTATGACAGTAATAAATGGCCGCG
TAATTTTTTTCCCGCAAGCAAGCAAATTTCATCATCAGAT
TAGGGCTAATGCAAATCTCTTTTTCACGACACAGCTCGTG
TATGTCAAAAATGTTATTAAAATAAAGGCTACAAGCTACC
CGCCAATAGAGCTGATTTTTATGCCTTTTATAAAAATAGT
GGATAGCCTTTGTAAAATTATGTCGTAATGCCAGGGCAAA
CCAAAACTTTGTTAATAGGAGGTGCGCCGTATCCCCCGTC
AACGGAATGTTTGAACAGGTGTACGTAACTGTGTCTAAAG
TGGTTCTAGTTACGGTTTCCAAGAGTGGATTATGACAAAA
CATGTCATAACCCAGTAGAACTCCTGCACAGGATTTTAGG
TTGGCCACTTCTTTTAAAATTTCCAGAAGACGGGGTTCGG
ATACAGGCGTTAAGCCTCCCAGTTCCGCACACAGCCGCTT
TAGATACACGGCAGGAACACGTATAAGCCCATATTCAGGA
TTTGCGCCCCAATCCACAAATAAACGTATAAGTTCAAGAT
TATCGCTCTTCACGGCCTTTACTAGCGCCGCTTCAAGACA
AAGATCATCCTCAGAAAAACACTGTAAATGTTTATACGAA
AAAACTTGCTTACAATTGTTACATAGGTGAATAGGACCTA
AATCCCACCACAAACCAAAACGCTGCAACGTATAATCATA
GTCACTTGAAAGATAATTGCATGCCACAACTTTTTTGGCC
AACGTTTGTAAAGACAACATACTAAGTTTAAAACATCTTA
AATCTAAGCTAGCTAACTTTCAAGAAAATCCTCTATCCCT
AAGAATATATCTTATAACTAGACTTATAGCAGTAAAAATC
AACTTTGGTTATTCTTTTTAATATAAAACGTCTAATTACT
TGCAAAGTATTATAGAGCCCATTTTCCTCAGCTAGAATTT
TTATTTTTTAATGAAGTAGGGGGATATGTTTTCCCTTCAA
GACCTTTGCCGAAAGCATCTTTTTATTCTTCCCGATGTTT
TTGGCGAGCATGTACTACAACGATTAGGACTGTATTGGAG
ATGTCACGGCTCCCTTCAACGCATAGGAGACGACCACATA
CTCATACGACGGGATCTCATCCTTTCCACCAACGAGGCCT
TAAGAATGGCGGGAGAGGAAGGAAACAATGAAGTAGTAAA
GCTCTTGTTACTGTGGAAGGGAAATCTTCATTACGCCGTC
ATAGGAGCCTTGCAGGGTGATCAATATGACCTGATCCATA
AGTATGAAAACCAAATCGGCGACTTTCATTTTATCTTACC
ATTGATTCAAGACGCGAATACGTTTGAAAAATGCCACGCT
TTAGAACGTTTTTGTGGTGTTTCATGTCTGCTAAAACATG
CTACAAAATACAACATGCTCCCTATTCTCCAAAAATACCA
AGAAGAGCTGTCTATGAGAGCGTATCTTCACGAAACCCTA
TTTGAACTAGCATGCCTATGGCAGAGGTATGATGTCCTTA
AATGGATAGAGCAGACCATGCATGTTTACGACCTAAAGAT
TATGTTTAATATTGCCATCTCCAAGAGGGATCTGACTATG
TACTCCTTAGGATATATTTTCCTTTTTGATAGAGGGAACA
CCGAAGCTACGTTGCTAACGCAACATCTCGAGAAGACAGC
GGCCAAAGGGCTCCTCCACTTTGTGCTAGAAACGTTAAAA
TACGGCGGCAACATAGATACCGTCCTGACCCAAGCCGTAA
AGTACAATCATAGAAAACTTTTAGATTATTTTCTGCGTCA
ACTACCTCGTAAACATATTGAAAAACTTTTGTTGCTGGCT
GTTCAGGAAAAGGCTTCTAAAAAAACATTGAACTTACTGT
TGTCACATTTAAACTACTCCGTGAAACGCATCAAAAAACT
GCTGCGCTATGTGATAGAGTATGAGTCCACCTTGGTGATA
AAGATTTTGTTAAAAAAAAGAGTAAACCTGATAGATGCCA
TGTTGGAAAAGATGGTAAGATATTTTTCTGCGACAAAAGT
GAGGACGATCATGGATGAGCTTTCGATTAGTCCGGAAAGA
GTCATTAAGATGGCTATACAGAAAATGAGAACGGATATCG
TAATCCATACTTCTTATGTTTGGGAGGATGATCTAGAACG
TTTTACTCGTCTTAAAAATATGGTATACACCATAAAGTAC
GAACATGGGAAAAAAATGTTAATTAAAGTCATGCACGGCA
TATACAAAAACTTATTATACGGCGAAAGGGAAAAAGTCAT
GTTTCATTTAGCCAAGCTCTATGTTGCTCAAAATGCGGCC
ACCCAATTCAGAGACATTTGTAAGGACTGTTACAAACTGG
ATGTGGCACGGTTTAAACCGCGGTTTAAGCAACTAATATT
AGACTGTTTAGAAATTGTTACTAAAAAATCTTGCTATAGT
ATCCTGGAAATCTTAGAAAAACATATTATTTCCCTATTTA
CTATGAAAGTTATGACTGAAGAAGAAAAAAACCTATGTTT
AGAAATATTATATAAAGTAATTCATTATAAAACAATACAA
TGTTAAAATTCAATAGATAAACATCATTAATATTGATTAT
ATTTTCGAATATTATCTTCTATGGTGCAAGATAATCATCT
AGCGCGTGAAACATGTCCTCTTCCCTTCAGGAACTTTGTC
GAAAAAAGCTGCCTGACTGCATACTTCCAGAGTTTTTTGA
CGACTATGTATTGCAACTGTTAGGACTGCACTGGCAAGAT
CATGGTTCCCTTCAGCGTATCGAGAAGAACCAGATACTTG
TTCAACAGGAACCCATCCATATCAATGAAGCACTCAAAGT
AGCAGCATCGGAAGGGAACTATGAAATCGTAGAGCTGTTG
TTGTCATGGGAGGCAGATCCCCGCTACGCCGTCGTAGGAG
CTCTAGAAAGCAAATACTATGACCTGGTTTACAAATACTA
TGACCAAGTTAAAGACTGCCATGATATCTTGCCGCTGATT
CAAAATCCGGAAACATTTGAAAAATGTCATGAGTTAAACA
ACCCCTGTTCTCTTAAATGCTTATTCAAGCATGCTGTGAT
ACATGACATGCTGCCGATTCTTCAAAAATATACATACTTT
CTGGATGGGTGGGAGTATTGCAGCCAGATGCTGTTCGAAT
TGGCATGTAGTAAAAAAAAATACGAGATGGTTGTGTGGAT
AGAGGGAGTTCTAGGCATCGGCAAAGTTACATCTCTTTTC
ACTATTGCGATTAGCAACAGAGACCTGCACCTGTATTCCC
TGGGCCACTTAATCATTCTTGAGAGAATGCAGTCCTGTGG
ACAAGACCCCAAGTTTTTACTAAATCATTTCTTGCGAGAC
GTTTCAATAAAAGGGCTTCTCCCCTTTGTACTGAAAACCA
TAGAATATGGTGGAAGCAAGGAGATAGCCATAACTCTGGC
TAAAAAATATCAGCATAAACATATTTTGAAATACTTCGAA
ACCGGGAAATGCTAAATGCGGTATGATGTACCCAATTGTA
ATGAATCGTATCTTTATAAATGTTGTAAAAACTTAACTAT
TTGACCACATCATATGATTTTAGAAATCTCAAGCTGCTGA
ACAACAGTCTTATCATACATTAAAATTCCAGTAAAATTTA
TATTTTTTTTGGTAAACAAATGTTTTCTCTCCAAGACATC
TGTCGGAAACATCTTTTTCAACTTCCTGACGCTTTTGATG
AATATACGTTACAAGTGCTAGGGCTATACTGGGAAAAACA
TGGATCTCTTCAACGAATAAGAAAGGACGCTGTGTTTGTA
CAGCGAAATCTCATCATTTCTATCAATGAGGCTTTAAGAA
TCGCAGCTTCAGAGGGCAACGATAAGGTAGTAAAACTTCT
GTTATCATGGGAAGGAAATTTTCATTATGTGATCATAGGA
GCTCTAGAGGGTGACCATTACGACCTGATTCATAAGTATG
GCAGTCAAATCGAAGACTACCACATGATTTTATCATCCAT
CCATAATGCAAATACCTTTGAAAAATGTCATGAGTTATAC
AATTGTGATATGTGGTGTCTTATACAGAATGCTATAAAAT
ATAATATGCTCCCTATTCTCCAAAAACACAGAAATATTCT
GACACATGAGGGAGAGAATCAGGAATTGTTTGAGATGGCA
TGTGAGGAACAGAAATATGACATAGTTTTATGGATAGGAC
AAACCCTAATGTTAAATGAGCCGGAGTTTATTTTTGATAT
CGCCTTCGAACGGATAGATTTTTCTTTATTAACAATGGGT
TATAGCCTTCTTTTTGATAACAAGATGAGTAGTATAGACA
TTCATGATGAAGAAGATCTTATTTCATTACTAACAGAACA
CCTCGAAAAAGCAGCCACTAAGGGATGTTTCTTCTTTATG
CTAGAAACTTTAAAACATGGTGGAAATGTAAATATGGCAG
TCTTATCTAAAGCTGTTGAGTATAATCATAGAAAAATTCT
AGACTATTTTATACGGCAAAAATGTTTATCACGCAAAGAT
ATTGAAAAACTATTATTAGTAGCCATATCCAATAGTGCAT
CCAAAAAAACTTTAAACTTACTCTTGTCTTACCTAAACCA
TTCCGTAAAAAATATCATTGGAAAAATAGTACAATCTATT
TTAAAAAATGGTGATTTTTCCATCATAATATTTTTAAAAA
AAAAGAAAATAAACCTAGTGGAACCTGCTTTGATAGGTTT
TATAAATTATTACTATAGCTATTGTTTTTTAGAACAATTT
ATCCATGAGTTTGACATTCGTCCGGAAAAAATGATTAAAA
TGGCCGCGCGAAAAGGTAAGCTAAATATGATCATCGAATT
TTTAAATGAAAAATATGTTCATAAAGATGATCTTGGAGCC
ATATTTAAATTTCTCAAAAACCTAGTATGTACCATGAAAC
ATAAAAAAGGAAAAGAGACATTAATTGTTCTTATTCATAA
AATATATCAAGTTATTCAACTGGAGACTAAAGAAAAATTT
AAATTATTAAGATTTTACGTCATGCATGATGCAACTATCC
AATTTATATCTATGTGCAAAGACTGTTTTAATTTAGCCGG
TTTTAAACCATTTCTTTTAGAATGTTTGGATATTGCTATT
AAAAAAAATTACCCTGATATGATACGAAATATAGAAATTC
TGTTGAAATGTGAGTAAAATTTATTTTTTTGATCAGAGTA
AGAAAATGTTCTCCCTCCAGGAGATTTGTCGAAAGAACAT
CTACTTTCTACCTGACTGGCTCAGTGAGCATGTGATTCAG
CGACTAGGTCTGTACTGGGAAAAACATGGTTCTCTTCAGC
GAATCGGAGACGACTATGTACTTATACAACAGGATCTCAT
CATCCCCATCAATGAAGCTCTAAGAATGGCAGCGGAGGAG
GGGAATGATGAGGTGGTACAACTCTTATTACTATGGGAGG
GAAACATTCATTATGCCATCATAGGAGCTTTGGAGAGTGA
CCATTATAGCCTAATACGTAAGCTCTATGACCAAATCGAA
GACTGTCACGACATCCTTCCCTTAATTCAAGACCCAAAAA
TCTTTGAAAAATGCCATGAATTAGATAAATTTTGTAACAT
TTTATGTCTCGTATTACACGCCGTAAAAAACGATATGCTT
TGCATTCTTCAAGAGTATAAAATGCATCTAAGTGGAGAGG
ATATTCAAGCGGTGTTTGAAACAGCATGCCGTTCACAAAA
AAACGATATTGTGTCATGGATGGGACAAAATATTGCAATA
TACAACCCCGAAGTTATTTTTGATATTGCCTTTGATAAGA
TGAATGTGTCCTTATTATCTATAGGGTATACGCTTCTTTT
CAATCATCGTATAAATAATACGAACGAAAATATTAATTCT
TTATTGACACAACATCTTGAATGGGCTGCCGGCATGGGCC
TTCTTCATTTTATGCTGGAAACTTTAAAGTATGGCGGGGA
TGTAACGATAATAGTTTTGTCTGAGGCCGTAAAGTATGAC
CACAGAAAGGTTTTAGATTATTTTCTCCGTCGAAAAAACT
TGTATCAAGAAGATCTTGAAGAACTATTATTGTTGGCGAT
ACGTGCAGATTGTTCTAAAAAGACCTTAAACTTGTTATTA
TCTTACTTAAACTATTCCATAAACAATATCCGTAAAAAAA
TATTACAATGTGTAAAAGAATATGAAACGACCGTTATTAT
AAAAATTTTATGGAAAAGAAAGATAAATCTGATAGAGCCC
ATTTTGGCAGACTTTATAGGATATCATAGCTATACCTATA
TGGTAGATTTTATGCGCGAGTTTTCCATCCATCCGGAAAA
AATGATCAAAATGGCTGCGCGAGAATCGAGGGAGGACTTA
ATCATAAAATTTTCCAAAAAAGTTTGCAAAGAGCCTAAAG
ATAGACTTCACTATCTCAAAAGCTTAGTGTATACTATGCG
ACATAAAGAAGGCAAACAACTGTTAATTTATACAATCCAT
AACTTATACAAAGCTTGTCATCTAGAGAGTAAAGAAATGT
TTAATTTGGCACGATTTTATGCACGACATAATGCAGTGAT
CCAGTTCAAATCGATTTGTCACGATCTCTCCAAGCTGAAT
ATTAATATCAAAAACTTGTTGTTAGAATGTTTAGGTATTG
CTATTAAAAAAAATTACTTTCAACTTATCAAAACAATAGA
GACGGATATGCATTATGAGTAACATTTTGGATAAGGGAAG
ATTCTACCAAACTAACTAAGACCTTTCGCTAGAATGTATC
TTATTGTTAATATAGATTAGGTATGACATTGTGAAAAAAT
AGATTAGGTAGGTTGTGAAAAACAGATTAAACTTAAAATT
ATGTGTATTATGTAAAATTTTAGAAATAAAAATTTATTTT
TTTTTATTGAGGGTACGGAAAATGTTCTCCCTACAGGACC
TCTGTCGGAAGAACACTTTCTTCCTTCCAAATGATTTTAG
CAATCATACCCTACAACGGCTGGGGTTATATTGGAAAGAG
CATGGATCCGTCCATCGAATAGAAAAGGACAGCATAATGA
TACAGAATGAATTGGTTCTTTCTATCAATGATGCTTTACA
TCTTGCAGGAGAGGAGGGGAACACAGATGTAGTACAGCTC
TTGTTATTATGGGAGGGAAATCTGCATTATGCCATCATAG
GAGCCTTGAAGACTGAGAAATATAACCTAATATGTGAGTA
CCATAGCCAAATTCAGAACTGGCATGTTCTCCTCCCCTTG
ATTCAAGATCCAGAAACATTCGAAAAATGTCATGATTTAA
GCCTTGGATGTGACTTTATTTGCCTTCTCCAACATGCTGT
AAAATGTGACATGCTTTCTATTCTTGTTAAATATAAGGAG
GATCTACTAAATGCAAGGATTAGGCATCGTATCCAATCCC
TGTTTGTTTTGGCATGCGAAAATCGGAGATTTGAGATTAT
TGAATGGATAGGTCAAAATCTGCCAATTCCTGAACCTGAG
GCCATTTTTAGCATTGCTATTGTTACAAAAGATATAGAAC
TGTTTTCCTTAGCGTACAAGCTTATTTTTGATTACATGCA
AAGACAAGGAACTTTTCAATTAACCAATATGGTCCGCATG
CTTCTGCTAAATCGGTACATTGGTATGGCAATAGAAAAAG
GACTTTTACCCTTTATTCTGGAAACTTTAAAATATGGTGG
TAGTGTAAATAGAGCTTTATCTTATGCAGTAATAGATAAT
AAAAGAAAAATTATAGACTATCTTGTACGCCATGAAAATA
TACCCCGTGGAACTATTGAAAGACTTTTGCATCTAGCTGT
GAAAAAACAATCTTCCAGAAAAACTTTGAACTTGTTGCTA
TCTTACATAAATTACAAGGTGAAAAATGTTAAAAAGCTGG
TAGAGCATGTAGTAGATCACAACTCTACTCTTGTGTTAAA
AATTTTATTGGAAAAAAAGGAAAATCTAGTGGATGCTGTT
TTAACAAGACTTGTAAAACATTCTACATATTTCCGGGTAA
GAGAATTTATCCAGGAGTTTTCCATCAGCCCAGAAAAATT
CATTAAAATAGCTGTGCGGGAAAAGAAAAATGTGTTAATC
GAGGCTATTTCTGAAGATATTTGGGAAAATCCCACAGAAA
GAATTACTTATCTCAAACAGATAGTGCACACCATAAAATA
TGAAAGTGGAAGGCGGTTTTTGATAGACATCATTCACAGC
ATTTACCAAAGTTATTCACTAAAACATGAAGATATTTTTA
AACTGGCAACATTTTATGTCAAACACAATGCAATCACCCA
TTTTAAAGATCTCTGCAAATATCTTTGGCTGAACAGAGGA
ACAGAAAGTAAGAAACTGTTTTTAGAGTGCTTGGAAATTG
CTGATGAGAAGGAGTTTCCTGATATTAAAAGCATTGTGAG
TGAATATATTAACTACTTGTTTACTGCAGGAGCTATTACC
AAGGAAGAAATCATGCAAGCCTATAATGCTTTAGAGTAGC
CATATATTAACATTCTGAAAGTGGACTAAAATATACTATG
TACTAAAAACCAAATTAGCCATTTTTAACTAACTTCTTCT
TAAAAACTCTGGATAAAAATTTATTTTTTTTTAATTTGGG
TAGGGAAAATGTTCTCTCTTCAGGACCTCTGTCGGAAGAA
CACCTTCTTCCTTCCAGATAATTTTAGCAAGCATACCCTG
CATTTGCTGGGGTTATACTGGAAGGGGCATGGATCTATCC
AAAGGATAAAGAATGATGGTGTGCTTATAGAGCATGATCT
TACTCTTTCCATCAATGAAGCCTTAATCCTTGCAGGAGAA
GAGGGAAACAATGATATGGTACAGCTTTTGTTGCTATGGG
AAGGAAATCTTCATTATGCCATCATAGGAGCTTTGAAGAC
TGAGAAATATGGCTTAATATGTGAGTACCATAGCCAAATT
CAGGACTGGCATGTTCTCCTCCCCTTGATTCAAGATCCAG
AAACATTCGAAAAATGTCATGATTTAAGCCTTGAATGTGA
TCTTTCATGCCTTCTCCAACATGCTGTAAAATATAACATG
CTTTCTATTCTTGTTAAATATAAAGAGGATCTATTAAATG
TACTATTTAGGCAACAAATTCAAGGACTATTTATTTTAGC
ATGTGAACATCGGATGTTTGAGATTCTTACGTGGATGGGT
CAAAATCTGCCAATTCCTGATCCTGAGCCTATTTTTAGCA
TTGCTGTTGTCACAAAAGATTTAGAAATGTTTTCCTTAGG
GTACAAGATTGTTTTTGAATACATGGAAAATCAAGGACTG
TTTCATTTAACCCAGGTAGTTCGTATGGTTATGCTAAATC
ATCACTTTGACATGGTAATAAATAAAGGACTTTTACCCTT
TGTGCTGGAAACTTTAAAACATGGTGGGAATGTAAATAGA
GCCTTATCTTATGCTGTCACACAAAACAAAAGAAAGATTT
TAGACCATGTTGTTCGCCAAAAGAATATACCCCATAAAAC
CATTGAAAGAATGTTGCATCTGGCTGTAAAAAAGCATGCT
CCCAGGAAAACTCTGAACTTGTTACTATCTTACATAAATT
ACAAGGTGAAAAATGTTAAAAAGTTGTTAGAACATGTAGT
GAAATACAACTCTACTCTTGTGATAAGAATTTTGTTAGAA
AAAAAGAAAAACCTGCTAGATGCTACTTTGACAAGATATG
TCAAAGATTCTACATACTTTCGGGTGAAAGAATTTATGCA
AGACTTCTCCATCAGCCCAGAAAAATTCATTAAAATAGCT
GTGCGGGAAAAGAGAAATGTGTTGATCAAGGGTATTTCTG
AAGATATTTGGGAAAATCCCGCGGAAAGAATCAGGAATCT
TAAGCAGATAGTGTGTACCATAAAATATGAAAGTGGAAGA
CAATTCCTGATAAATATCATTCACACCATTTACCAGAGTT
ATTCTTTGAAACCTGAAGAAATTCTTAAATTGGCAACATT
CTATGTCAAACACAATGCAACCACCCATTTTAAAGATCTC
TGCAAATATCTTTGGCTGAACAGAGGAACAGAAAGTAAGA
AACTGTTTTTAGAGTGCTTGGAAATTGCTGATGAGAAGGA
GTTTCCTGATATTAAAAGCATTGTGAGTGAATATATTAAC
TACTTGTTTACTGCAGGAGCTATTACCAAGGAAGAAATCA
TGCAAGCCTATGCTTTGGAGTATGCCATGTATTAAATTTC
TGAATAAGTAAGCAATAGATAGGTTTTAGAATATGCTGTA
TTAAGTTAGTTTCTGAATAAGTAATTAATAGATAGATTTT
AGTTTATGTAAAAATGTTAACATTTGTTAATAAGTTTTAG
ATACCATTTTAGAGTTACTATTTTAGATATTACCATTTTA
GCTATTATTATCTTAAATAATCACTATTTTAGATAGGTCC
CCGTATTAAAAACCAAATTAACCATTATCTATGTTTTTAA
TAATACTTTTTAAAAACCCTCCATAAAAATTTATTTTTTT
TTCATAAAAGTAGAGAAAATGTTCTCCCTACAGGATCTCT
GTCGGAAGAACCTTTTTCTTCCACTTGAGCCCTTAGGCAA
GCATGTGGTTCAACGGCTGGGATTATACTGGGAAGGCCAT
GGTTCACTTAAACGAGTGGGTGATTGCTTTATATGTGTAG
ACCGGATTTGGATCCTATCCATCCATAAGGCTATACAAAT
TGCAGCCTCGGAAGGAAATGAGAACATTGTCAAGCTTTTC
TTACTGTGGAAGGGGAGTCTACAATATGCCGTCATAGGAG
CCTTAGAGGGCAGGCAATATGATCTGATTCAAAAATATTA
CAACCAAATTGGGGACTGCCATGAGATTCTACCACTGATT
CAAGATCCAGAAATTTACGAAAGATGCCATGAATTAAATG
TTACATGTACCTTTCAATGCTTATTTCAACATGCTATAAG
AGATAACATGCTGCCCATTTTCCAAAAATATGGAGAAGAT
CTGAATGGAAACAGAAGAATGGTTCAACTTCTATATGAAA
TGGCATGCCGATTACAAAATTATGATATCATCAAATGGAT
AGGATTTAACCTGCATGTTTATAACTTGGAAGCCATTTTT
AGCATTGCTTTTGTTAGAAAGGATTTAACTTTGTATTCTT
TAGGCTACATGCTTCTTCTGGGTAGAATGAGTACTGAAGA
TAGAAACTTTATCTCAATCATAACACGCCATCTTGAATAC
GCATCAAAAAAGGGACTTTTTGACTTTGTACTAGAATCTT
TGAAATACGGAGGTCAAGTGGATACAGTGTTGTTTCAGGC
TGTAAAATACAACCATAGAAAAATTTTGGCCCATTTTATT
CATGAAATTCCGCGTGAAACAGTTGAAAAGCTGATACTCC
ATGCTGTGGAGTCGCGGGCCTCCAGGAAAACATTCAACCT
GCTTTTATCTTCCATAAACTACTGTGTGAACCCTTTTGTC
AAAAAACTACTGCACGCTGTGGTGAAACACAAGTACATGC
TTATCATAAAGCTTTTGCTCGAGCAGCCCAAAAAGAAGAT
AAACCTGGTAGATGCTGCTCTATTCAAACTTGTAAAATAC
TCTACTTATAAAGAAATAGTAAAATACATGGATGAGTTTT
CTGTGAACCCGGAAAGGGTGGTCAAAATGGCAGCACGACT
CATGAGAGTGGACCTGATTAAAAAAATTTCTAATGATGCA
TGGGAAGATAAACTAGAGAGAATCAAGCACCTTAAACAGA
TGGTAAATACCATGAACCACAGAAATGGAAAAAATCTATT
GATGTACAATATTCACAATATTACTGGATATACCTACCTG
AACACCAAAGAAGCATTTAACTTAACAAGATTTTATGCTG
TCCACAATGCAACATGTTTGTTTAAAGAAATGTGTAAAAG
CTGTTTTGTACATGATAAAATACAGCTCAGAGAATTGCTT
GAAGATTGTCTACATATTGCTAATAGGCATGATTATATCC
AAATTGCAGAAACCGCAGATGAATGTATCAAATATATAGA
TCTTCTTATACCTAAGTAAATTATGAAAATATATCAAGTA
AATCCAGATTAAATCAGGCTAATTGTAAATAGTTGTAGAT
ACCATATAATGAATGTTTTATTAGGATAGTAGTTTAGTTA
TGATAGTGGTTTAGTTATGATAGTGGTTTAGTTAAGACAG
TAGTTCTGTTAAGATAGTAGTTTAGTTATGATAGTGGTTT
AGTTAAGACAATAGTTTTGTTAAGACAGTAGTTCTGTTAA
GATAGTAGTTTAGTTAAGTCAGTAGTTCAGTTAAGTCAAT
AGTTTTGTTAAGTCAATAGTTTTGTTAAGTCAATAGTTTT
GTTAAGTCAATAGTTATATTAAGACATTAGTTCTGTTAAT
ACATTAGTTCTGTTAAGATAATAAAAATTTATTTTTTTTT
CATCAAGGTAGAGAAAATGTTCTCCCTTCAGGAGCTCTGC
CGGAAGAACATTTACATTCTTCCTTACCCCTTGGCTAAGC
ATGTACTTCAACAACTAGGGCTGTACTGGAAGGGACATGG
ATCTCTTCAACGAATCGGAGATGACCATGTACTCTTACAG
CAGGACCTGATCTTTTCCATCAACGAGGCCTTAAGAATGG
CAGGAGAGGAAGGAAACAATGAAGTAGTAAAGCTCTTGTT
ACTGTGGGAGGGAAACCTTCATTATGCCATCATAGGAGCT
TTAGAGGGCGACCGATACGACCTTATCCATAAATATTATG
ATCAAATTGGGGACTGCCACAAGATTCTTCCTTTAATCCA
AGACCCGCAAATCTTTGAAAAATGCCATGAATTGAGTAAC
TCCTGTAACATTCGATGCCTTTTAGAACATGCAGTAAAAC
ACGACATGCTTTCTATTCTTCAAAAACACAAGGAGCAAAT
AAGATTACACATGGCATTAACCCAAATACTATTTGAATTG
GCGTGTCATGAACGTAAGAATGACATCATTAGATGGATCG
GTTATTCCCTGCACATACACCATCTAGAGACTATTTTTGA
TGTTGCATTCGCCCATAAAAATTTATCCTTATACGTTTTA
GGGTATGAACTTCTCATGCACAAAGTAAATACAGAGGCTG
CATATATAGAATTACCCAATTTGCTATCATATCACCTTCG
AACTGCGGCGGCAGGAGGTCTTCTTAACTTTATGTTAGAA
ACAATAAAGCATGGTGGATATCTGGATAAAACGGTTTTAT
CCGCGGCTATCAGGTACAAGCATAGGAAAATTGTGGCTCA
TTTTATTCATCAGGTTCCCCGTAAAACCGTTAAAAAACTG
TTACTCTATGCTGTGCAGGCTCGGGCCCCCAAAAAAACAC
TGAACCTACTTTTATCTTCCTTAAACTACTCCGTGCACAC
CATCACCAAACAACTCGTACACAATGTCGTCATCTACAGT
TCCACGCTTATCGTAAAGCTTTTACTCATGCGGCGAAAAA
ACAAGTTAAACCTAGTAGATGCCGTTTTAGCCAGACTTGT
AAAATATTCCACCTATACAGACATTGTACAATTCATGGGT
GAGTTTTCTGTGAGCCCAGAAAGGGTGATCAAAATGGCTG
CACGGGAATCCAGGACCTTTCTGATTGAAATGATCTCCAA
AGCTGCTTGGGGAAATCACCCACAGACGTTGATTCATCAT
CTCAAACACCTAACCAATACCATGAAGCCTCAATCTGGAA
AAGACCTCATCATATATACCATTCACTATATTTATCTAAA
CTCTAATATGCTGGTAGCGGAAGAGGAAAAAAATATTTTT
AAATTAGCAAAATTTTATGCGCATCATAATGCGGTAAACA
GGTTTAAACAAATTTGTGAAGACTATTATATATTAGATGC
ACGATTTAAAACACTTATTTTAGAATGTTTTGAAATTGCC
GTCCAGAAAAACTATCCTAGAATTGCAAATATTGTGGATG
ACTATATTCGATTCCTTTTTTACAGGGGAAATATAACCGA
GGAAGAAATTCGTGAAGCCTATTCTTTAAAAGATGCTGAG
GTTTATGTAGATTTAAAATGGTTACAACAAGGAGAAATAG
TTTAAACTAAATCCGGTTTAAACTAAATCCGGTTTAAACT
ACATTTGGTTTATCATTAGTCATTGAAACCATCGAAAAAA
AAGCTATTTGTTTATCCCCATAAACTCATCTTTTTTTTGT
CTCAAAGTTTGACACTAAAATTCAGTGTTTTATAGTGTTT
ATAATTAAGTGTTTTGCATGCATTGCAGAAATTTTCATCT
TTTTTAATTGGTTCAATACCACATGTCATACAATATGTTG
TTTGATTATCAAGATTAACTTTATGAAAGGAAAGTAAGTG
AGCCGCAAATTTAAAAGTAAAATATCTTTCATTTAAAATG
ATCTTATGAATGTATTTTCGATAAGGAGGAATAAAAGCAT
TTGCCAAAATAAATCGCATAAAGGGCTTGGAAAAACCCAT
ATCTTCTAATCTTTTGTGGGTATAAACCCTATTTTTGTGT
TTTACAAAAACTTCATTGTTATAATAGTCGTTATAGCTAT
CAATCATTTTTTTAAGTCCTATAATGCCCAAGGTTGCACG
CATAAAGCCGCAGTTTCTACTCCAAAAGCCATGCACCTGT
AAAGGGTGCTTTTCATATAACCAATTACAAAATTTCATTC
CGCAACAGTAGCATGTTATTTCAGTGGGGGATGTATAGAA
TAATCCGGCATTCGAAAATTTTTCATAATTTTTTATGTCA
TGGATTGCGAAGCTTTGATTTCGTGCATCTATGGAGCTAT
AGCCTACATATTTAGGTTTTACTTCAAATAATCGCAAAGA
GATGTATGGATCTATCGTATTTATTTTAGGAAACATTTCA
TAATTTTAAATTCTTATATATAATATAAAAAAAATTACAA
ACATTTGTAATGATCATCCTCAATTGAAAGCTGAGCTGCA
GGCTTTATTTTTCTAATTATACGAAGAAGGTAGGTTCTCA
TAAAGCCTTCAAGATGACTATTGATGTTTCCAATACATTT
TCTCAATGAGTTCATAAACCCAGACATTTTGCTAATGGCT
TGGCAAAGTGCCAACAAGTTGTCCACAAAGTACTGGTAGA
TTGCCTACTAGCTATAGCTCTAGCTATAGTGAGCCAACCT
CTCTGTATTTATTTTATATATTTCATTTTTTAATAGATTT
AATATTTTTATAAAAAAATATTTAGTTTTTTATACAAGAA
TGTCGACAAAAAAAAAGCCCACAATTACCAAGCAAGAGCT
TTACTCCTTAGTAGCGGCAGATACCCAGTTAAATAAAGCA
TTGATTGAAAGAATCTTTACAAGTCAGCAAAAAATAATCC
AAAATGCTTTAAAGCACAATCAAGAAGTTATTATACCACC
CGGAATCAAGTTCACCGTCGTTACAGTGAAAGCTAAACCT
GCTCGCCAGGGCCATAACCCCGCAACAGGAGAGCCTATTC
AAATTAAAGCCAAGCCTGAACATAAAGCCGTAAAGATACG
AGCATTGAAACCTGTCCATGATATGTTAAACTAAATGATA
AAGCCATCATCATCGTCATATTCTTCTTTATCATTATTAT
CTTCAATACATTTTTGCCAATCGAAATCGAATAAATTCAG
ATCCTGGACATTTAAATACTTATCATCGTACATTTTAATA
TAATTTAAACATGAGTTGTTGTCAAAAACTTTTATCGTTT
TTGTTAAAATCATTGTATGAATAATTTCCTTATTAAGAGT
TGCCGGAATAATACAAAGCCTATTTTTAGGTACATCATTC
ATGATAATAGTAAAATTAGTAAAAATTGTTTCTTGTTTTT
CTTTTGTTTCAAATAAACGTTGTAAGGTTAAAGGTTTTTC
ATTCAATGGTTTCTTTGAAGATAAAAAGAATGTATAATCC
GGTTTAAAGATATTTTTGGTTTCAATCGTGATTCCATCTG
CTTGAGCATATGCTAAACCAGACCAAATATAACGGTCCAC
TATTACAATAAAATTTAGTTTAAGTAGTGCTGCAATTTCT
GCGCTAAATTCACTACGATGTTTTGTAAATAATTTATGCA
ATTGTTCCGATGACATTTCTATGGTTTTACTTAACACCTG
CAATATAAGGTTACCGGTGGTCGTGTCTGGATTAGGAAAA
TGTATACATATAGCATTATAATCCATGCATTCCAACGCCT
TTTTTAATCTCATGGCCTGCGTGCTTTTTCCCACACCATT
GATTCCCTCGATGGCAATAAGTATTCCACGCATGATTAAT
AAATGGGTAAAAAGAATTCAGTTTTTTTACAAATCTATTT
TTATACAACATTGTACAACACTACATTAACCGCATACGAT
GTTATAGCTTCATCAAATATTTGCTTTTTATATAATCCTT
ACCGACCTATATTTGACAGATCATCACTGCAGATGGCCAT
AACTAAGATAAAAATTATTTCAGATGCTACTGCGGCAGTA
TTATTAAAATCATGTGCGGCAATGTATGACGTCTTAATAG
ATAAAAAATTTAAATAAAACAAATTTGAATAAAAAAAATA
ATAGTTATGATGGCGTTGTTACACAAAGAAAAGCTTATAG
AGTGCATCGAAAATGAGGTGCTTAGCGGTGGTACAGTATT
GCTTCTAGTAAAGAATATTGTTGTGTCAGAAATTTCATAC
ATGGGCGATAGTTATAAATATTTTACCTTTAATGCCAATC
ATGATCTGAAACGCAAAGAAGATCTTAAAGGAGCAACATC
CAACAACATTGCTAAAATGATTTATAATTGGATTATAAAA
AATCCTCAAAATAATAAGATTTGGAGTGGTGAGCCGCGCA
CTCAAATTTATTTTGAAAATGATTTATATCATACGAATTA
CAATCATGAATGTATAAAAGATTTTTGGAATGTTTCAACC
TCAGTCGGTCCTTGTATTTTTAATGATCGTAGCATTTGGT
GTACTAAATGCACATCCTTTTACCCATTTACCAACATTAT
GTCGCCCAATATATTCCAATAAATTAGATATCTTTTACTA
CTATTAAAATAGTTAAAATAACATTATAGGATAATTAGAT
ATATTACGATGAATTAGTTTATGTTATTTTATAAGATACT
TTATTATGGTTAATCTCTTTATTAATGATTAATCTTTTTA
TTAACGATTAATCTTTTTATTAATGAATTATCATAAGATA
AATAATTATTTTTTTCTCCATATATCGCATAATAGGTCTG
ATATGGGCTAAAAGTATGTTTCAAACTATTTATAATAGAA
TTTCTGTTAAGAAAACATACATAATTTGAATCAAATTTTT
TTAAATATCACCGAAACATCCAACATGGTGTTAATAGAGT
TTTTAACAGGTTTCTTCTATTTATATGGAAAGAGACTGTT
TTCCATTAGCAAAGTCATGGACATGATATGTCTAGACTAT
TATACCATTATTCCTGCTCCTCTGGCGATGATGTTAGCAG
CAAGAATAAAAAACTATGACCTCATGAAACGACTGCACGA
ATGGGAAATCTCTGTTGACTACGCTTTACTTGTAGTAGAT
GATGTGCCGACTATCGACTATTGCTTAGGTCTTGGCGCTA
AATCTCCGACTAGAGCACAAAAAAGACAACTGCTGAGGGA
CAACACGTTTAATCCCGTGTATAAGTATCTTATGAACTGT
TCCGGTTTTCCAACAAGAAGAGAAAAAAACATTCCTTGTG
ATGTTCAATGCGAAAGACTGCAAAAAAACATTATAAAAGA
ACTGGTATTTAACTGCTCCGTGCTGCTTGAAATGGTACTG
CACACAGAAAGAGAATATGCATACGCCCTACACTGTGCTG
CAAAACATAACCAATTGTCTATCCTCATGTATTGTTGGCA
ACAATCCACAGACGCGGAATCCATTTTGTTGAAAACCTGC
TGTTCTGATAAGAACATCAATTGTTTTAATTATTGTATTC
TATATGGCGGCGCCCAGAATTTGAATGCTGCAATGGTGGA
AGCGGCAAAGCACGATGCCCGGATGCTGATAAACTACTGT
GTCATGCTTGGTGGAAGATCCTTAAACGAAGCAAAAGAAA
TGGCTGCCATGTTTGGACACATTGAATGCGCACAACACTG
TTTTAAACTGCAGTCTTATGTCATGGACGCATTGAATGCG
GACGACGCTGATTAAAGCGACAATCTTACGTCATGAATGA
CTGTCTTTTGAGTATCTATACTTACATTATATTTTTTTAT
GAAAAAAATATAAAGGTTGTATACAAAGGTTTGTATACAA
GAAATTTGGATCATTAAACAATAATTAATTTAGACACAGG
AAAACGATCTAGATCGATCAAAAAGCTATTTTTTTTGCAC
ACAGAACATTTAGATAATTAAGAGATTACTTTCCATACTT
GTTCAGTTTTTTTACACATAGGAAGTTTGGATTCTGTTCA
GGAAGTTTTTCATAGACATTATTTTTACAGCCAGTAATAA
TAATTTTGGGCTTTTTCTTAAACCACCGGTGGAAAACATC
CAGCTTGTAAAGAGGGAAATGCATGTAGAGAGGTTTTTGG
TAGTCATGGTTAAGAGATTTGACTAACTCCATATTTCCTG
TAAAGACTGCCCAGTCCCAAGCAGTAAAGCCTCTATGATA
GTCTTTTTGAGTCGGATCTGCTCCAAATTTTATGAGAGAA
AGCACATTTAAAGTGCGGCCCCGTATTGCGGCCTTCATCA
CAGGAGTCATCCCATTAAAATTCGGTAAGCAAATTCTGGT
CCCATTTTTTCCGAAGTAGTCCAACACCTCTTCCAAGATT
AAATGATTTTTTTTCTCAGCCAAATAATGTAAAGCAGAGT
TTCCATCTTTATCCCTCCTATGAGGGTTAATTATTTCTCC
GGGATAAGATTCTTGTTCAAAAAGAAATTTTAAAAAGTCT
ATACGTCCGTAGATGCATATCCACATGAATACCGAGGATC
CATTTTTATCGCATCTATTGACAATCCACGGATCTGTTTT
AAAAAATTCCTCAAATAGTGTAAGATTCCCATTTCTGATG
ATATGTTTTTTAATCCATTTAACAAACAAGTTTTCTATCT
CCCTTTCTGGAAACATGTGTTCCATTTTGAATGTCGCCCT
ACCCCATTATATAATTTTACTCCTTTAATTTTTAATGTCC
TTTTTTTTCGGACTTCTTTGGATAAGCTGTTTATTACCAT
CTTTAAATGCCTTATAGCGGGGAGGAGCCAGGCCTTTTTC
CCATATGTGCGGTAATTCTTGGTGTTTATGCTTGCCTTTG
GCATAACCAGGCCAGTATTTTTCGATATATTCAGGGTTTG
TTTTTACATATTCTTTAAAGGTCCGATAGGCTTCTTGAAT
ACAGGTAGGCTCGCCTGTATAATTTCCGTGTTCATCTTCC
TTTAAAAAGCCATTAACCCTGTCTTTTCTCCACTTAAGAT
TATGCTTTCCAAAAATGCGATCAAGATCTTGCGCCTGCTG
GGGTGGAATCATAAACCCCTTTTTAGGCCGAAGCTTTTTA
TTTTTTCCATAGCTTCGGCCATCGCGTTGCGAAACAGTGG
TTAGGACGCCTGATAGTCTTTCCATGGGCGTCGCATCTAA
TCCTATCCATCCACCCTGATGAATATCAATGGCGACAAGC
TCTCCTTTATTTTGGGCAAGCCAAGTTTCCAAGAATGCCA
TGCTTTCTTCCCAGGGATAAGGCCCGCCAACACCACGGGT
TGTCCAATCTTGCAAGGACTCCAGGTCCGACACCTGGTAA
GGCTCTAAAGAAGATGGTTCCTTGTTTTTGTACTGCAAAT
AGGATTTAATGACCCATTTATACCATGTGTCGAACCGCAG
CGTGGCGCCTCCAAAGTGAAAGCCGTCGTTGATTTTAGGA
TATCTGCAACATATTTCAACCGTACGTTTGAGTTCTGCAA
AGGCGGCCTTCCAAGGAAGTCTTTCGCTGCGGGTAAGACG
GTCTATTTTGCCCTGCGTGCCATAGCGTATGGCATGTCGT
GCCAATTGCAACAATTCTGACACCGATCCGTGGGCCCCGA
TCCAGTTTATCGGATAGGCAACCTCCGAAGGGTTTAAAAG
ATGCTCGTAAAAGCGTGGATCTTCAGACGCCAAGGCGTCT
GCAAAAGGGATAATACTAGAAAACCTGTCTAGGCATACGT
TTTCTGTGTTTACTTCTAAAGGTAGAAAAATGGTTGCGTG
AGGCTTTTGAACCTGCTTGTTCAGCGGTCTGCATATGCTT
TGAATAATGTCTCTAGGACTATGTCGCGGCGCTGCAAAAA
ATACCGCGTTTAGTTCTGGAACCTCTACGCCCTCTTGAAA
GAGTCGACAGTTTAATAAAATAACGGGTTCCTTTGAGGAA
CAAAATTCTGTAAATGTTTTGAGGATAACCTGTCGCGGCA
GGGTTGAGTGAGCTATCAGGGCATAGACCCCTTGGTCTAC
CAACTCCGCGTATAGCTCCTTGGCCTGTTTAATATCACGG
GTGAATACCAGCATTTTAGGAGCCGGTATATTGGTTTTTA
AATAGGCTAAGGCCATTATAATTTGCTTTACTATGATCTG
TTTCGTGGTCTCCTCTCTGTTACTCGGTTGGTGAGCCAAT
TTGGGCGCGGCTACCATCTGCAGTTCAAAATCATTTACAT
AGCCGGCCTCTATGCCTTCTCGCAGATAGTAGCGAAAGGC
AACGCCGCCAAAAAGTTCACGATTTTTCATGGAAAGCGGG
GTGTCGTACCTGGGCGTTGCCGTTAAAAAAAGTCGGTGCC
CTTTTTTAAAGTTGAGCAACACATGGGTAAAGGGCCGTGT
CTCCCATTCACCGCAAATCCGGTGACATTCATCGCTAATA
ATAAGATCGAAATCATCCACCAGTAGCGTGGAGGATTGGT
AGGTGGCAATCACAAGAAGAGAAGGGGCCTCCCGTATCCG
TTTTGCAATAAAGACAGGATTGGTGGTCATTTCTATATTG
TCGTGATTTAGCACAATGCGGGTCTGGTCAGACCCCACAA
GCAAAATGTTCTTCAAAGAAATTCCATACTGATAGAGTTT
TTCCAGAGTCTGCCGTAGTAGGGACAGGCCCGGCACCAGG
TACAAAACTTTTCCTTGAAGATAATTGGAGAGGATAAGAT
AGGCGACGCGAGTTTTGCCGCAGCGGCAGGCCATCTGCAG
AATGGCCCTTCCACTTCGCCGCAGCTCCTGATAGCCCATA
TTGGCCGCCTCCTTCTGATAAAGTCGATCCTCGATTGCAG
TCCGTGTCTCATCTGTAGAAAAAAATAATACGTCATCTGC
GAAATGTTCTTCATCTTCCACAGGAGTTATCACCAGGTGT
CTCAGTTTCTCCTTGCTTATCAGCGGATCAGAGGGCAAAG
ATGGCTCAACCACTATCGTGGAATCATTCATCTCATAAGT
GGGAGAATCACACAAAGTATAGCTTATGTCCAGACAGTTT
GCAACATCCTCAGCCAATTGTTTTATTTTTTCGGGTAAAA
GACATACGAGTTCTTTGTTTTTGACGCGAAAAAACTGTGC
GCAATACAACACCCCTGCTTCAATTTTTTGCGCATCCTTC
TTTGTAGATGTTTCCAACGTGAAACAATACTTCCATTCAT
CCGTAAAACAGGTTGTATAAGATCCATCATGGAGCCTAGC
GGCCAAGTTTCCTGTGTGCCCAACTTTATGTAAGGATTGG
GCCTCCAGCCAGGGATGAACCGCCACGTAAAATCCTGCGC
ACATGCTATATCAAATTGCAGTTTCTTAATAACTGTACAC
AGGATCTGAAAAACATGTGATTACAAAATTTAGATAAGAA
ATATTTAATATTAAAAATCACGGAATACATGTCACTGTGT
AGAGAGAAAGCCAAAAACTCCTCTTGACCGCCGTGGGAAA
TCATCCAGGGTAGTAGGTTGTGTTTCATGAAGTTGTATGC
CGTAGTGATCACCGTGGACTCCAGATGGTTATTGGCATCT
TTGCAATACTTTGCCATCTTGGCAGAAAAGACGATAAATC
CACAAATTCTACCCCAGTTGATAAGATCCTTAAACAGCTC
AGTCACAACCCCGGTAAACTGGGTTTTAATTTCTTGGACA
CTCGTAAGAGAAAAGGTAATTGTAACCTGTTTGTTCAAAC
ACTCATCATAATAGGTTAAAATTTTTTTTATTTGTTGTTG
ATATGGGCTAAGCTCATGCTCTGAAATATCATTAATGTAA
TATTTAATATATCCCACTAGTATTTCATTAATGATATTAT
GATATATTAACTCTTCTCCCTCCATAGCGGCACCCTATAT
TTTTTTATTTAGGTTTCAATGTTATCACAATTGCGATACA
ATTGTGATACAATTGCGACACGACTGTGTTGTATACAACA
AATGTTAGGCCACGTATAGCAACCTATATGTTAAGAAATA
TTTTTATCCCAACATTGGTTGGAAACGAGCAGCCGCAAAG
AAGTCATTTAAAATAAGCCATTTAAAGATTTAGAATTTAT
ATGTATACAACTGTACAATGGAAGCAGTTCTTACCAAACT
CGACCAGGAGGAAAAAAAGGCTCTCCAAAATTTTCATCGT
TGTGCTTGGGAAGAAACTAAAAATATTATAAACGATTTTC
TTGAAATCCCTGAGGAACGATGCACCTATAAATTCAACTC
ATACACAAAAAAAATGGAGCTTTTATTTACCCCCGAATTC
CACACCGCCTGGCATGAAGTTCCTGAGTGCAGAGAGTTCA
TATTAAACTTTTTGAGACTCATTTCGGGACATCGAGTGGT
ATTAAAAGGCCCTACATTTGTTTTTACAAAAGAGACCAAG
AACCTGGGCATTCCTAGTACCATCAATGTTGACTTTCAGG
CCAACATTGAAAATATGGATGATCTACAGAAGGGAAATCT
CATCGGCAAGATGAATATCAAAGAAGGCTAAATAAAACAA
CTAACATCAAAAAACATTAAAGGCTATGTTGTGGACGATG
CCTTTGTCTCAATAGTTTCGAGGTCATCCAATAACTCATG
TAACGTAAAAAAGTTGGTCCATTTTTTTGAAAACATTAAA
AGACGTTCGTCTTCATAAATAAAAAAGTCATTCGAAGGAA
AAATGATATACTCAATACCGTAGTCTTGTAATATTTTTTT
TAGGTCTCTCAGGGTCCAGGGATTTACCAGGCTTCTACGC
GAAGTGAGCATCATAAAAATATCTAATATTTTTTGCGCCA
TAAGCCAGCGCGGATTCTCATTGGCCCACAAATCAACAAT
AATTCTCTTATCAACCGTGAGCATTCCTACTTGATTTGAG
GAAATGATTAGATGCCCGGCGGTCCACCCCATGAGTAGAT
AACGCAGCGTTGTAGAAATGTCACATATGGAAGGCATTCC
TCCACAACATGAACCCAAATTAGGATGCGTGTGAAACACA
AACATAGCAGGCTTGTTGGCCACCCTGCTATAAATATCAG
CAGGCATCATAGCCTCGCTGCCAAAATAAATGTTCTCTCC
TGCCCTATAGGGGCTTGGAATGATTTCCACTATCTCGGGT
ACACCGTTTATCATATTAATGCGGCCGCACCATTCACGGT
CATCGTCCAAAAATTTTTTGATGGCACCCCGAACATTGTC
CCAATTAAGCAACAGAGTATTCACAATCTCATTACGTTCC
GCCCAGTATTCCTTGAAACTTCTTTTAGACTTGCTGAGCT
GTTCCCAGGATTCGAACTCGGTCCAATGTTTTTTTTCTTT
TGGGGAAGACTTCCCTTTTGAAACATTTTTTGCGGCTCCA
CCATCTACACCATGATTTTCCAAAATAATCTCCTTCATCG
TTTGAGTTATATGGGCATTGCTAAGCACCTTAGTGGTAAC
CTGTTTACCTATGTGATTTAGCAGAAAACCAAGTTTGTCC
ATTTGTGTCTCAACCATTTATTCTTAACAAAACAAAAAAA
ATTAAAAATCATCGTCGTTTAAAAAGAGTTTGAAGGCAAA
CGCATCATCCTTAACACAGTTCTGATACTGCGTAGGTCTT
AACTCGAAAAAGTTGGTTTTTTCTACTTCATTAAGAAAGA
ATTTAGTCATCTGAGGAAAAGGGTTTCCCACCTTATAAAT
GCTTTTGCACTGCATCATGAAGCACAAATTATCTGTAAAG
TAGCGTATATATTGAAATAGCATTTCTTTTGAAAAACCGG
GAACTCTTCCTCTTGCCTTGTCAAAGGCATAGTTAATGAA
CTCATCCACCAACTCCACAGCCTCCTTCAAAATTTTGTGA
ATGATCTTTTCCTCGGGAATGTTATACACGTAATTCGAGA
TAAGAAAACACGCAAAACTACAGTGCATCCCCTCATCGCG
TGAAATAAACTCATTATAGCTTACAAGCCCCGGCATAATA
TTCTGTTCCTTAAGAAACTGGATCGCCACAAAGTGGTTTT
GAAATAAAATGCCTTCTACGGCGGCGAAGCCCACCAGCCG
CTCACCTAGAGTGTTCCTGTCGGGGTCCATCCACTGCCGC
ACCCACTGCGCCATTTTTTTTATGATAGGGTGTTTTTCAA
TGCCGCTAAAGATGCGCTGTTGTTCCTTCTCATCCGGGAT
CAGCGTTTTTACCTGTATTGAGTAGGCTTCACTATGAACG
CACTCTTGGGCAGCCTGCATTGTATAAAAGTATAACACTT
CCTTTACTTTAATTTCGCGCATAAAATTGGTTAAAAGGTT
TTCGATAACAATTTCGTCGGCAACAACAAAGAAGGCTAAA
ATTTGTTTATAAAATTCGCGCTGTGGCTTTGACATGGCTT
CCCAATCATCAATGTCCTTACACATGTCTACCTCCTGCGC
CGTCCACGTCAAACTTTCTAATTTTTTATACCAGTTCCAA
CATTCGGGGTGCTGAATAGGAAAAATAGTGAAACGTTGGG
AATTTTCAATTAGTAATTCCTCCATATTTGAAATAAATAT
TAACATCTTCAAATTTATTGGCTGCCATGGAGACGTTTTT
TATTGAGACGTTGGCATCTGATGTGTATGGAAAGGCGTTA
AATGTTGATTTAGATAGACTATCGCAGGCGCAGGTTAAAT
ATACCCTTCAAGAGCTTATTTCCTACTGCAGCGCTCTAAC
CATTTTACATTATGACTATTCAACCCTTGCGGCGCGACTT
TCGGTGTACCAGCTGCACCAGTCAACGGCCTCCTCCTTCT
CAAAGGCGGTGAGGCTGCAGGCCGCACAATCCTGCTCACG
CCTGTCCCCCCACTTTGTGGACGTCGTTTACAAGTACAAA
GCCATTTTTGACAGCTACATTGACTATAACAGAGATTACA
AGCTGTCCCTCCTGGGGATAGAAACCATGAAAAATTCCTA
TTTGTTAAAAAATAAAGATGGGGTCATCATGGAACGCCCG
CAGGACGCTTATATGCGGGTTGCCATCATGATCTATGGAA
TGGGAAAAGTAGTTAATATAAAGATGATTCTGCTGACCTA
TGACCTGCTTTCCCGGCACGTCATCACACACGCGTCGCCC
ACCATGTTTAATGCAGGCACCAAAAAGCCGCAGCTTTCCA
GCTGCTTTCTGCTAAATGTAAATGATAATTTAGAGAATTT
ATACGATATGGTCAAAACGGCCGGCATCATTTCAGGCGGC
GGCGGTGGAATAGGGCTGTGCTTGTCAGGAATACGCGCAA
AAAATAGCTTTATTTCTGGCAGTGGTCTTAGAAGCAACGG
CATTCAAAACTATATTATGCTACAAAATGCCTCACAATGC
TACGCGAACCAGGGAGGCCTACGCCCTGGGGCCTATGCGG
TCTACTTAGAACTATGGCACCAAGACATCTTTACATTTCT
GCAAATGCCCCGCTTGAAAGGACAAATGGCTGAACAGAGG
CTTAATGCCCCCAATCTCAAGTACGGTTTATGGGTCCCCG
ACCTATTTATGGAAATACTTGAAGACCAAATACATAACAG
AGGCGACGGCACCTGGTATCTCTTTTCACCAGATCAGGCC
CCCAATCTACATAAGGTTTTTGATTTGGAACGGTCACAGC
ACGAAAACGCACATCGCGAATTTAAAAAGCTTTACTATCA
GTATGTTGCTGAAAAAAGGTACACCGGTGTTACGACGGCC
AAGGAAATCATTAAAGAGTGGTTCAAAACAGTTATCCAGG
TGGGAAACCCCTACATCGGATTTAAAGATGCCATAAATCG
TAAAAGTAATCTTTCACATGTAGGCACTATCACGAACTCC
AATCTTTGTATTGAAGTCACAATCCCCTGCTGGGAGGGTG
ATAAGGCCGAACAAGGCGTTTGTAACCTGGCCGCGGTAAA
TCTAGCCGCCTTTATACGTGAAAATGGCTATGACTATCGT
GGGCTCATAGAGGCATCAGGCAACGTCACAGAAAATTTAG
ATAATATTATAGATAATGGCTACTACCCCACAGAAGCCAC
GCGGAGAAGCAATATGCGTCACCGACCTATTGGCATCGGG
GTCTTTGGCCTAGCCGACGTGTTTGCGTCTTTAAAAATGA
AATTTGGTTCACCCGAGGCCATTGCCATGGATGAGGCCAT
CCATGCGGCCCTATACTACGGTGCCATGCGACGATCTATA
GAACTTGCAAAAGAAAAAGGAAGTCATCCCAGCTTTCCGG
GGTCTGCGGCCTCAAAGGGCCTGCTGCAACCCGACCTATG
GGTTCGCTGCGGTGATTTAATTTCCTCCTGGGAAGAACGC
GTGGCACAGACGACGCAGGGTGTGTTAACGCGGAAAAGCT
GGTGGCAACTACGGCTGGCGGCCATGCAGGGAGTTCGAAA
TGGATATCTCACAGCCCTCATGCCCACCGCAACCTCCTCA
AATTCTACAGGAAAAAACGAATGTTTTGAGCCCTTTACAT
CCAATCTATATACACGTAGAACGTTAAGCGGGGAGTTTAT
TGTTTTAAATAAGTATTTAATAGATGATTTAAAAGAAATT
AATCTCTGGACAGAAGCCATTCAACTGCAGCTACTAAATG
CGGGAGGTAGCATTCAGCACATTTTGGATATACCGGCCGA
AATCCGCGATCGGTATAAAACCTCCAGGGAAATGAACCAA
AAAATTTTAACAAAACACGCGGCCGCACGAAACCCCTTTG
TATCCCAAAGTATGTCCTTGAACTACTACTTTTACGAGCC
TGAATTAAGCCAAGTACTTACGGTGCTTGTGCTAGGTTGG
AAAAAGGGCTTAACTACTGGCTCCTATTACTGTCATTTTA
GCCCTGGAGCGGGTACCCAAAAAAAGATTATAAGAAACTC
TGAGAAAGCGTGTAATGCGGACTGCGAGGCGTGTCTTCTG
TAGGAGTCTCGCGGTAAAAGAGCAGCGGGGACCATATGGC
AAACCCCAACAAGAGGATAATGAATAAAAAAAGTAAACAG
GCATCCATTAGTTCCATATTAAATTTTTTTTTCTTCTATA
TAATGGAATATTTTGTTGCGGTAGACAATGAAACCCCCTT
GGGGGTTTTTACTTCTATGGAGCAATGTGAAGAAACGATG
AAACAATACCCCGGCCTCCATTATGTGGTTTTTAAGTATA
CTTGTCCGGCGGATGCAGAAAATACAGATGTTGTATATTT
AATACCCTCGTTAACCTTGCACACCCCCATGTTTGTAGAC
CACTGTCCAAATCGTACTAAACAAGCACGACACGTATTGA
AAAAAATAAACTTAGTGTTCGAGGAAGAGTCTATTGAAAA
TTGGAAGGTTTCAGTAAATACTGTGTTCCCCCATGTTCAC
AACAGATTATCTGCGCCGAAATTTTCCATCGATGAGGCCA
ATGAAGCCGTAGAAAAGTTTTTGATACAAGCAGGGCGACT
CATGTCTCTGTAAGTGTCTCCTTTATGGGTGATGTCTCTG
TAAGTGTCTCCTCCTTTACTGAGGAAGTCTCTGTTATGGG
TAAGAGGTTTGAAACAACGCAGGGGCTCTGCTTAATCTGC
TGTCTCACAAAGGGAATCAAACTACCTGCTTTCGTATTTT
TAATGTAGTAATTACCCTTGTTATGGTGAATTTTAAGACC
ATAGCGTAGACCCAGCACTTTATTAATGAATTTTAAAATT
GTTTGGGGATCCGTTTTATTAGGCTTTTTAAGCTTAAACT
CAAAGCTGACCGCGCTTAAATCATACTGAACAAATTCATC
AACGAGTTTTGTCATCAATTGTTCATTGGTCAATATATTA
GGGTCCTGAACGCATTTAAAGCCGCACTTAGTTAACAGCA
TAATGGCGTACATATGGGATTGAAAGCTATAATTAAATTG
CAGATCATGATGCTCTGCATGTTGCATGGCCCATTGATGG
AAGTTTAATTCCTGAGTTTGTAACATAGTGAGCGATTCGT
ATACTGTTTTTCCGCGGCTTATTTGGACACGGCCAGTGTA
GTTCTGTTTTGTCATAAAACTATTGTATTGTTCAACAAAT
TTGGGGGTAATTTTATGACCGTGCCATGCATAAAACTCGA
GTAGTTTATACTTTTCATACGCAAATAGGTCTTGCTGGTC
TACTGTGATGCCTTCCTTTAAGTTTTGTTTAATTTGTAAA
GCTTTATTGGCATCAATGGTTTCAGCCGAGGCAATGTTTA
CATAGTCCTGGTGCTTAATTTCTATTTTAATGCTTGTATA
CTGTTTGACTGTCTCCAGCTTTTCACCCGTCAGTATAAAC
ACCTTAGCGCCGGTGTCGGCGACCTGATTAATAAATCGTG
TTATAAAGTGATTTTTTGATAGATGTTGTATCCGCATTGT
TTCGAGCCATAGATGGTAGTATGGAGTTTTATAATATATC
GGCCTACCTGTTTCCTTACTATACGTGAAGGAAAGCTGGT
GATTGCTTATGGTCTGAAAGAGGGTGTCACGTTTTTGTAA
CGTGAACATTTCAATGTCTTCAATGGTTTCTGGATAGTAA
TTTTGTTTCCCCTGTAAGCAGATTTTATAACACTTACTTT
TTAATTCACGCACGCGGCCCAACATTTGGCAACATGTTTC
TACGTCACACGACATATTGTTAAAAAAGCCGTATAAAACA
TCAAATCTCTTATCTTCGTATGAAACACCCGCTGAAATCG
TGGGCGTATAGATAAGGATATCAACGAGCCCCCAATAATA
TGACACATTATTAAAATGGGATTCCCGTTCATGAGCAGTG
CTTTTAGAACTATAAAACCCGATTTTTTTTTCCGGAAACT
TTTTTTGGATAAATGATTGCAACAGCCGGGCCTCCATTAA
TGAATTTGTAGGGATAACAATTTTTTTGTCTTCTAGCAAA
TCCTTTAAAAGGTTATTTAACCAAGTTTCTCGTGAAGAGG
TGAAATAATACATGTCATGCTGGGCCCTTTTATATTGATT
CCAGTGAAAGAAGATAGGGACATCCCCGCGAAAACGCTGT
AGAATATTATACGTTCGATTTCCTAGGTTTGCGTCCAAGC
ATATAACATAATTTGCCGTTTCGAGCATCCACATGAAAAT
GGCAAAAGAGGGAGCAAAGTATTTGTGCAGGCCGCTATTG
AATTGATTAAAAATCGATTCTACCTCATCCAAAATAAGTA
GGTCCACAGGCTCGGCTGTGGAGGTTAGCCGGAAAAGTGA
TTCTACCTGAATGATGACTCTTTCGTAGCTGTCCAAATCT
CCAGTTACTTCACTGTATAATGTGAAATTCGGTAGCCGGG
ACTGTATATTTTTTGAGAAGATCTGTCGAAACGTCACAAA
CCGTATGGTTTGCTGTTTTGAAATAGAATTATTGCCGTAG
TATTTTTGCAAATAGTTGCGCAGTTGGACGGTTTTACCTA
TTTTCATTTGAGCCTTTACAACAAGCGTAGGGACTCGTTC
ATATTCTCGCATACTACTTTCATCATAGATGTGTTTTTGA
GGATCAGGCAGTTCTTCAAAGAGAATGGACTCATGAACCT
CTATGCTCTTTGTCATCACTTGGTCCACGTATGTTTCCAC
AAAATTATTTGTACCGGAAAGGCTGCCCATGAGAAGGCTA
TGTTTATTGTCATGGCGACAATGTTGATACACTTTGTTTC
CCGTGACTCTTAAAATTAGGGTATTGTCCTTATCATGCAT
ACGCTTACAAATTTCGCAGTAACTTGGACTTGTACGTTTA
AACAATACTAAATTTTTATGAACACGGAGGAAGCAATGAT
TTTTACATAGTGTTCCTGCAAATTTTAATACCTCTTCAAG
TTCACTTTGTTGGATAGTATCGCAGGAACTCGGTGTTGTT
TCTTTTACATTTGTGAAGATACAAGGTAAACACGTCGTTT
CAAAGGGGGTTGCTATAAGGGTATCACTCTTTTTCGTGGT
TGTACTGGTCTCAAACACATCTGCAAGCTCTTCATTAAAC
ATTTTAACACGCATGCTACCTTTTTTATGAGACCCTATGA
TGCGAAAATTTTGAATGCTTTTGTTGACCTGAGGGTCAAC
AAAAGGATAAACGTGTTTGGGAAGATTTTCTAACACTTTG
GATGTAAAGGCTTTGGCCTCATTATTGTTTAATACTGAGT
ATGTATAAAGTATGATATGAAAGGAGTATTTAAGTTCTCG
CTTTTTATTTAACCCGATAGAATCTGTTAGCAAAATTTGT
TCACGCGTTAGATTGATGTTATAAGGTAAAGAATATGTCT
CGTAAAATACATCCATGATAACGTTAATTATCATGTCAAG
GATGTCATAGACATTGTCATCGTCATTGACATTGTCGTCG
TCATTGTCATCAGAATATGACTTATTTACCGGGAAGTCGA
TGTCAAATTTTAAGCGCTGAGGCAAAAACCCAAACACTAC
TTCGTGGAAACACTTCTGCTCAAAGGGCTGAGCCGCCTCC
CACTCCCAAAAGTCATCACGGCTTGAAAAAACTCTAAAAA
GATTATTATATTCATCTCGCACCACGAAGTGATTCTTTAA
GGTTTCGAGAGAATATTTATCCTCTACGGCTTCTCCTTGG
GAGTTACAGCGAAGAAACTTAAATGTTTCTTGCATTTTGA
TAATTAAAATTAAATCAATTATGATGCGGCCGCTAACGCG
GCTGCGTCAGTGGCCGCAGCCGTCATAAATAAAGCGGCGG
CCGTATTATAACGACTAGTTGGCCGCTATATGACGAGCCA
TATAAAAATGAATTCTTTTAATTAGAGTTAAGTATTGTTG
ATTGTATAATCCATCATGGTTGAGCCGCGCGAACAGTTTT
TTCAAGACCTGCTTTCAGCAGTGGATCAACAAATGAACAC
TGTAAAAAATGACATAAAAGACATCATGAAAGAAAAAACA
TCTTTTATGGTATCATTCGAAAACTTTATAGAACGTTACG
ATACCATGGAAAAAAATATTCAAGACCTTCAGAATAAGTA
CGAAGAAATGGCGGCCAATCTTATGACCGTCATGACGGAT
ACAAAAATTCAGCTTGGAGCCATCATCGCCCAACTTGAGA
TTCTAATGATAAATGGCACTCCACTTCCGGCAAAAAAGAC
AACGATTAAGGAGGCCATGCCCTTACCTTCATCAAACACG
AATAATGAACAAACGAGTCCTCCCGCCCCAGGCAAAACAA
GTGAAACACCTAAAAAAAATCCCACGAATGCGATGTTCTT
CACGCGTAGCGAATGGGCATCCTCGGTTACTTTTCGAGAA
AAGTTTTTAACACCAGAAATTCAAGCTATATTGGATGAGC
AGTTTGCAAACAAGACCGGGATCGAAAGATTGCATGCCGA
GGGTCTTTACATGTGGAGAAGCCAATTCTCTGACGAACAG
AAGAAAATGGTCAAAGAGATGATGAAGAAGTAATATTTTT
GGTAAAAATATTTTTACCAAAATTTTTTTACCAAATAATA
AAAAATATTTTTTACTTTTTTTTCTTCATAATATACATAG
AATGCCTACAAAAGCTGGCACAAAAAGTACCGCAAATAAA
AAAACAACGAAGGGTTCCTCCAAATCTGGTTCTTCCAGAG
GCCACACCGGCAAAACCCATGCTCCTCCGTCCATGCATTC
CGGGATGCTCTATAAAGATATGGTAAATATTGCTAGATCT
AGAGGCATTCCGATTTACCAGAATGGATCGCGTCTTACTA
AAAGTGAATTGGAGAAAAAAATTAAACGGTCAAAATGAAT
ATAATTAGGAAGCTTAAGCCTGGAACAATTAGCCTTGTGC
TGGGACCCATGTTTGCCGGCAAAACTACGTTTCTTATTCA
TTGCATTTACATGCTCGAACGTTTGGAAAAAAAAGTAGTC
TTCATAAAATCTACCAAAAACACCCGAGACAAAACTATTA
AAACACACTCCGGTATACAGCTACGACCCAAGCAATGTAA
AATCATAGAAAGCACACAGTTATCTGACGTGGGATCTCTC
ACCGATATCCATGCAGTTGTCGTAGATGAAGCGCATTTTT
TTGACGATTTAATAAAATGCCGCACCTGGGCAGAGGAAGA
AAAAATTATTATTCTTGCGGGACTCAATGCTTCCTTCGAG
CAGAAAATGTTTCCGCCCATCGTTCGTATTTTTCCTTACT
GCAGCTGGGTTAAGTATATTGGCCGCACCTGTATGAAATG
TAACCAACATAATGCATGCTTTAATGTGCGTAAGAACGCA
GACAAGACGCTTATCCTTGCGGGAGGAAGTGAACTGTACG
[truncated: 3,158 more rows]
