# Supplementary material for: Bayesian Phylodynamic Analysis Reveals the Dispersal Patterns of African Swine Fever Virus
Source: Viruses. 2022 Apr 25;14(5):889. doi: 10.3390/v14050889 (PMC9147906; doi:10.3390/v14050889)
Supplement: Supplementary file 1 [file viruses-14-00889-s001.zip › Supplementary file S1/AY261363.gff]

##gff-version 3
##source-version geneious 2021.1.1
##sequence-region	AY261363	1	190324
AY261363	Geneious	source	1	190324	.	+	.	Name=source African swine fever virus strain Pretorisuskop|96|4
AY261363	Geneious	gene	2028	2822	.	-	.	Name=MGF 360-1L gene
AY261363	Geneious	CDS	2028	2822	.	-	0	Name=MGF 360-1L CDS
AY261363	Geneious	gene	3214	4269	.	-	.	Name=MGF 360-2L gene
AY261363	Geneious	CDS	3214	4269	.	-	0	Name=MGF 360-2L CDS
AY261363	Geneious	gene	4420	4953	.	+	.	Name=KP177R gene
AY261363	Geneious	CDS	4420	4953	.	+	0	Name=KP177R CDS
AY261363	Geneious	gene	5093	5338	.	-	.	Name=L83L gene
AY261363	Geneious	CDS	5093	5338	.	-	0	Name=L83L CDS
AY261363	Geneious	gene	5450	5632	.	-	.	Name=L60L gene
AY261363	Geneious	CDS	5450	5632	.	-	0	Name=L60L CDS
AY261363	Geneious	gene	5819	6889	.	-	.	Name=MGF 360-3L gene
AY261363	Geneious	CDS	5819	6889	.	-	0	Name=MGF 360-3L CDS
AY261363	Geneious	gene	7117	7926	.	-	.	Name=MGF 110-1L gene
AY261363	Geneious	CDS	7117	7926	.	-	0	Name=MGF 110-1L CDS
AY261363	Geneious	gene	7925	8020	.	+	.	Name=ASFV G ACD 00090 gene
AY261363	Geneious	CDS	7925	8020	.	+	0	Name=ASFV G ACD 00090 CDS
AY261363	Geneious	gene	8086	8400	.	-	.	Name=MGF 110-2L gene
AY261363	Geneious	CDS	8086	8400	.	-	0	Name=MGF 110-2L CDS
AY261363	Geneious	gene	8497	8871	.	-	.	Name=MGF 110-4L gene
AY261363	Geneious	CDS	8497	8871	.	-	0	Name=MGF 110-4L CDS
AY261363	Geneious	gene	8497	8871	.	-	.	Name=MGF 110-3L gene
AY261363	Geneious	CDS	8497	8871	.	-	0	Name=MGF 110-3L CDS
AY261363	Geneious	gene	10191	10604	.	-	.	Name=MGF 110-7L gene
AY261363	Geneious	CDS	10191	10604	.	-	0	Name=MGF 110-7L CDS
AY261363	Geneious	gene	10951	11079	.	-	.	Name=ASFV G ACD 00160 gene
AY261363	Geneious	CDS	10951	11079	.	-	0	Name=ASFV G ACD 00160 CDS
AY261363	Geneious	gene	11987	12361	.	+	.	Name=MGF 100-1R gene
AY261363	Geneious	CDS	11987	12361	.	+	0	Name=MGF 100-1R CDS
AY261363	Geneious	gene	12518	13390	.	-	.	Name=MGF 110-9L gene
AY261363	Geneious	CDS	12518	13390	.	-	0	Name=MGF 110-9L CDS
AY261363	Geneious	gene	13566	14384	.	-	.	Name=MGF 110-13L gene
AY261363	Geneious	CDS	13566	14384	.	-	0	Name=MGF 110-13L CDS
AY261363	Geneious	gene	13566	14384	.	-	.	Name=MGF110-11L-14L fusion gene
AY261363	Geneious	CDS	13566	14384	.	-	0	Name=MGF110-11L-14L fusion CDS
AY261363	Geneious	gene	14561	14953	.	-	.	Name=MGF 110-12L gene
AY261363	Geneious	CDS	14561	14953	.	-	0	Name=MGF 110-12L CDS
AY261363	Geneious	gene	15125	16285	.	-	.	Name=MGF 360-4L gene
AY261363	Geneious	CDS	15125	16285	.	-	0	Name=MGF 360-4L CDS
AY261363	Geneious	gene	16499	16627	.	+	.	Name=ASFV G ACD 00320 gene
AY261363	Geneious	CDS	16499	16627	.	+	0	Name=ASFV G ACD 00320 CDS
AY261363	Geneious	gene	17123	18250	.	-	.	Name=MGF 360-6L gene
AY261363	Geneious	CDS	17123	18250	.	-	0	Name=MGF 360-6L CDS
AY261363	Geneious	gene	19368	19577	.	+	.	Name=X69R gene
AY261363	Geneious	CDS	19368	19577	.	+	0	Name=X69R CDS
AY261363	Geneious	gene	19861	20667	.	-	.	Name=MGF 300-1L gene
AY261363	Geneious	CDS	19861	20667	.	-	0	Name=MGF 300-1L CDS
AY261363	Geneious	gene	22720	23712	.	-	.	Name=MGF 300-4L gene
AY261363	Geneious	CDS	22720	23712	.	-	0	Name=MGF 300-4L CDS
AY261363	Geneious	gene	23827	24786	.	-	.	Name=MGF 360-8L gene
AY261363	Geneious	CDS	23827	24786	.	-	0	Name=MGF 360-8L CDS
AY261363	Geneious	gene	24958	26016	.	-	.	Name=MGF 360-9L gene
AY261363	Geneious	CDS	24958	26016	.	-	0	Name=MGF 360-9L CDS
AY261363	Geneious	gene	26116	27186	.	-	.	Name=MGF 360-10L gene
AY261363	Geneious	CDS	26116	27186	.	-	0	Name=MGF 360-10L CDS
AY261363	Geneious	gene	27214	28275	.	-	.	Name=MGF 360-11L gene
AY261363	Geneious	CDS	27214	28275	.	-	0	Name=MGF 360-11L CDS
AY261363	Geneious	gene	28449	30044	.	+	.	Name=MGF 505-1R gene
AY261363	Geneious	CDS	28449	30044	.	+	0	Name=MGF 505-1R CDS
AY261363	Geneious	gene	30098	31150	.	-	.	Name=MGF 360-12L gene
AY261363	Geneious	CDS	30098	31150	.	-	0	Name=MGF 360-12L CDS
AY261363	Geneious	gene	31307	32368	.	-	.	Name=MGF 360-13L gene
AY261363	Geneious	CDS	31307	32368	.	-	0	Name=MGF 360-13L CDS
AY261363	Geneious	gene	32525	33598	.	-	.	Name=MGF 360-14L gene
AY261363	Geneious	CDS	32525	33598	.	-	0	Name=MGF 360-14L CDS
AY261363	Geneious	gene	33795	35348	.	+	.	Name=MGF 505-2R gene
AY261363	Geneious	CDS	33795	35348	.	+	0	Name=MGF 505-2R CDS
AY261363	Geneious	gene	35461	36303	.	+	.	Name=MGF 505-3R gene
AY261363	Geneious	CDS	35461	36303	.	+	0	Name=MGF 505-3R CDS
AY261363	Geneious	gene	36390	36512	.	-	.	Name=ASFV G ACD 00520 gene
AY261363	Geneious	CDS	36390	36512	.	-	0	Name=ASFV G ACD 00520 CDS
AY261363	Geneious	gene	36480	37985	.	+	.	Name=MGF 505-4R gene
AY261363	Geneious	CDS	36480	37985	.	+	0	Name=MGF 505-4R CDS
AY261363	Geneious	gene	38014	39510	.	+	.	Name=MGF 505-5R gene
AY261363	Geneious	CDS	38014	39510	.	+	0	Name=MGF 505-5R CDS
AY261363	Geneious	gene	39683	41239	.	+	.	Name=MGF 505-6R gene
AY261363	Geneious	CDS	39683	41239	.	+	0	Name=MGF 505-6R CDS
AY261363	Geneious	gene	41391	42977	.	+	.	Name=MGF 505-7R gene
AY261363	Geneious	CDS	41391	42977	.	+	0	Name=MGF 505-7R CDS
AY261363	Geneious	gene	43281	44801	.	+	.	Name=MGF 505-9R gene
AY261363	Geneious	CDS	43281	44801	.	+	0	Name=MGF 505-9R CDS
AY261363	Geneious	gene	45163	46794	.	+	.	Name=MGF 505-10R gene
AY261363	Geneious	CDS	45163	46794	.	+	0	Name=MGF 505-10R CDS
AY261363	Geneious	gene	46922	47596	.	-	.	Name=A224L gene
AY261363	Geneious	CDS	46922	47596	.	-	0	Name=A224L CDS
AY261363	Geneious	gene	47635	47787	.	-	.	Name=ASFV G ACD 00600 gene
AY261363	Geneious	CDS	47635	47787	.	-	0	Name=ASFV G ACD 00600 CDS
AY261363	Geneious	gene	47959	48273	.	+	.	Name=A104R gene
AY261363	Geneious	CDS	47959	48273	.	+	0	Name=A104R CDS
AY261363	Geneious	gene	48270	48989	.	-	.	Name=A240L gene
AY261363	Geneious	CDS	48270	48989	.	-	0	Name=A240L CDS
AY261363	Geneious	gene	48901	49083	.	+	.	Name=A118R gene
AY261363	Geneious	CDS	48901	49083	.	+	0	Name=A118R CDS
AY261363	Geneious	gene	49290	49745	.	+	.	Name=A151R gene
AY261363	Geneious	CDS	49290	49745	.	+	0	Name=A151R CDS
AY261363	Geneious	gene	50057	50887	.	+	.	Name=MGF 360-15R gene
AY261363	Geneious	CDS	50057	50887	.	+	0	Name=MGF 360-15R CDS
AY261363	Geneious	gene	51155	51862	.	-	.	Name=A238L gene
AY261363	Geneious	CDS	51155	51862	.	-	0	Name=A238L CDS
AY261363	Geneious	gene	51912	54491	.	-	.	Name=A859L gene
AY261363	Geneious	CDS	51912	54491	.	-	0	Name=A859L CDS
AY261363	Geneious	gene	54493	55032	.	-	.	Name=A179L gene
AY261363	Geneious	CDS	54493	55032	.	-	0	Name=A179L CDS
AY261363	Geneious	gene	55261	55674	.	+	.	Name=A137R gene
AY261363	Geneious	CDS	55261	55674	.	+	0	Name=A137R CDS
AY261363	Geneious	gene	55707	56660	.	-	.	Name=F317L gene
AY261363	Geneious	CDS	55707	56660	.	-	0	Name=F317L CDS
AY261363	Geneious	gene	56685	57668	.	-	.	Name=F334L gene
AY261363	Geneious	CDS	56685	57668	.	-	0	Name=F334L CDS
AY261363	Geneious	gene	57710	60046	.	+	.	Name=F778R gene
AY261363	Geneious	CDS	57710	60046	.	+	0	Name=F778R CDS
AY261363	Geneious	gene	60079	60576	.	+	.	Name=F165R gene
AY261363	Geneious	CDS	60079	60576	.	+	0	Name=F165R CDS
AY261363	Geneious	gene	60563	63718	.	-	.	Name=F1055L gene
AY261363	Geneious	CDS	60563	63718	.	-	0	Name=F1055L CDS
AY261363	Geneious	gene	63895	64512	.	+	.	Name=K205R gene
AY261363	Geneious	CDS	63895	64512	.	+	0	Name=K205R CDS
AY261363	Geneious	gene	64600	64836	.	+	.	Name=K78R gene
AY261363	Geneious	CDS	64600	64836	.	+	0	Name=K78R CDS
AY261363	Geneious	gene	64833	65399	.	+	.	Name=K196R gene
AY261363	Geneious	CDS	64833	65399	.	+	0	Name=K196R CDS
AY261363	Geneious	gene	65440	65877	.	+	.	Name=K145R gene
AY261363	Geneious	CDS	65440	65877	.	+	0	Name=K145R CDS
AY261363	Geneious	gene	65911	67179	.	+	.	Name=K421R gene
AY261363	Geneious	CDS	65911	67179	.	+	0	Name=K421R CDS
AY261363	Geneious	gene	67219	70947	.	-	.	Name=EP1242L gene
AY261363	Geneious	CDS	67219	70947	.	-	0	Name=EP1242L CDS
AY261363	Geneious	gene	71026	71277	.	+	.	Name=EP84R gene
AY261363	Geneious	CDS	71026	71277	.	+	0	Name=EP84R CDS
AY261363	Geneious	gene	71313	72587	.	+	.	Name=EP424R gene
AY261363	Geneious	CDS	71313	72587	.	+	0	Name=EP424R CDS
AY261363	Geneious	gene	73101	73553	.	+	.	Name=EP152R gene
AY261363	Geneious	CDS	73101	73553	.	+	0	Name=EP152R CDS
AY261363	Geneious	gene	73562	74029	.	+	.	Name=EP153R gene
AY261363	Geneious	CDS	73562	74029	.	+	0	Name=EP153R CDS
AY261363	Geneious	gene	74095	75309	.	+	.	Name=EP402R gene
AY261363	Geneious	CDS	74095	75309	.	+	0	Name=EP402R CDS
AY261363	Geneious	gene	75356	76465	.	+	.	Name=EP364R gene
AY261363	Geneious	CDS	75356	76465	.	+	0	Name=EP364R CDS
AY261363	Geneious	gene	76529	80278	.	-	.	Name=M1249L gene
AY261363	Geneious	CDS	76529	80278	.	-	0	Name=M1249L CDS
AY261363	Geneious	gene	80318	81664	.	+	.	Name=M448R gene
AY261363	Geneious	CDS	80318	81664	.	+	0	Name=M448R CDS
AY261363	Geneious	gene	81748	82137	.	+	.	Name=C129R gene
AY261363	Geneious	CDS	81748	82137	.	+	0	Name=C129R CDS
AY261363	Geneious	gene	82184	82435	.	-	.	Name=C84L gene
AY261363	Geneious	CDS	82184	82435	.	-	0	Name=C84L CDS
AY261363	Geneious	gene	84984	85301	.	+	.	Name=C122R gene
AY261363	Geneious	CDS	84984	85301	.	+	0	Name=C122R CDS
AY261363	Geneious	gene	85755	86528	.	-	.	Name=C257L gene
AY261363	Geneious	CDS	85755	86528	.	-	0	Name=C257L CDS
AY261363	Geneious	gene	86507	87934	.	-	.	Name=C475L gene
AY261363	Geneious	CDS	86507	87934	.	-	0	Name=C475L CDS
AY261363	Geneious	gene	87987	88934	.	+	.	Name=C315R gene
AY261363	Geneious	CDS	87987	88934	.	+	0	Name=C315R CDS
AY261363	Geneious	gene	89013	89456	.	-	.	Name=C147L gene
AY261363	Geneious	CDS	89013	89456	.	-	0	Name=C147L CDS
AY261363	Geneious	gene	89616	89804	.	-	.	Name=C62L gene
AY261363	Geneious	CDS	89616	89804	.	-	0	Name=C62L CDS
AY261363	Geneious	gene	89885	92773	.	+	.	Name=C962R gene
AY261363	Geneious	CDS	89885	92773	.	+	0	Name=C962R CDS
AY261363	Geneious	gene	92724	92882	.	-	.	Name=ASFV G ACD 01020 gene
AY261363	Geneious	CDS	92724	92882	.	-	0	Name=ASFV G ACD 01020 CDS
AY261363	Geneious	gene	92911	95799	.	-	.	Name=B962L gene
AY261363	Geneious	CDS	92911	95799	.	-	0	Name=B962L CDS
AY261363	Geneious	gene	95759	96118	.	-	.	Name=B119L gene
AY261363	Geneious	CDS	95759	96118	.	-	0	Name=B119L CDS
AY261363	Geneious	gene	96099	97055	.	-	.	Name=B318L gene
AY261363	Geneious	CDS	96099	97055	.	-	0	Name=B318L CDS
AY261363	Geneious	gene	97022	98338	.	-	.	Name=B438L gene
AY261363	Geneious	CDS	97022	98338	.	-	0	Name=B438L CDS
AY261363	Geneious	gene	98351	98860	.	-	.	Name=B169L gene
AY261363	Geneious	CDS	98351	98860	.	-	0	Name=B169L CDS
AY261363	Geneious	gene	98877	100340	.	-	.	Name=B475L gene
AY261363	Geneious	CDS	98877	100340	.	-	0	Name=B475L CDS
AY261363	Geneious	gene	100437	101501	.	-	.	Name=B354L gene
AY261363	Geneious	CDS	100437	101501	.	-	0	Name=B354L CDS
AY261363	Geneious	gene	101512	103224	.	-	.	Name=B602L gene
AY261363	Geneious	CDS	101512	103224	.	-	0	Name=B602L CDS
AY261363	Geneious	gene	103279	104436	.	+	.	Name=B385R gene
AY261363	Geneious	CDS	103279	104436	.	+	0	Name=B385R CDS
AY261363	Geneious	gene	104524	106464	.	-	.	Name=B646L gene
AY261363	Geneious	CDS	104524	106464	.	-	0	Name=B646L CDS
AY261363	Geneious	gene	106504	106881	.	+	.	Name=B125R gene
AY261363	Geneious	CDS	106504	106881	.	+	0	Name=B125R CDS
AY261363	Geneious	gene	106854	107192	.	-	.	Name=B117L gene
AY261363	Geneious	CDS	106854	107192	.	-	0	Name=B117L CDS
AY261363	Geneious	gene	107199	108437	.	-	.	Name=B407L gene
AY261363	Geneious	CDS	107199	108437	.	-	0	Name=B407L CDS
AY261363	Geneious	gene	108465	108992	.	-	.	Name=B175L gene
AY261363	Geneious	CDS	108465	108992	.	-	0	Name=B175L CDS
AY261363	Geneious	gene	109039	109830	.	+	.	Name=B263R gene
AY261363	Geneious	CDS	109039	109830	.	+	0	Name=B263R CDS
AY261363	Geneious	gene	109827	110027	.	-	.	Name=B66L gene
AY261363	Geneious	CDS	109827	110027	.	-	0	Name=B66L CDS
AY261363	Geneious	gene	110033	114055	.	-	.	Name=G1340L gene
AY261363	Geneious	CDS	110033	114055	.	-	0	Name=G1340L CDS
AY261363	Geneious	gene	114108	117716	.	+	.	Name=G1211R gene
AY261363	Geneious	CDS	114108	117716	.	+	0	Name=G1211R CDS
AY261363	Geneious	gene	117713	118084	.	-	.	Name=CP123L gene
AY261363	Geneious	CDS	117713	118084	.	-	0	Name=CP123L CDS
AY261363	Geneious	gene	118192	125619	.	-	.	Name=CP2475L gene
AY261363	Geneious	CDS	118192	125619	.	-	0	Name=CP2475L CDS
AY261363	Geneious	gene	125723	126283	.	-	.	Name=CP204L gene
AY261363	Geneious	CDS	125723	126283	.	-	0	Name=CP204L CDS
AY261363	Geneious	gene	126338	127930	.	+	.	Name=CP530R gene
AY261363	Geneious	CDS	126338	127930	.	+	0	Name=CP530R CDS
AY261363	Geneious	gene	127933	128175	.	+	.	Name=CP80R gene
AY261363	Geneious	CDS	127933	128175	.	+	0	Name=CP80R CDS
AY261363	Geneious	gene	128217	129140	.	+	.	Name=CP312R gene
AY261363	Geneious	CDS	128217	129140	.	+	0	Name=CP312R CDS
AY261363	Geneious	gene	129161	129685	.	-	.	Name=O174L gene
AY261363	Geneious	CDS	129161	129685	.	-	0	Name=O174L CDS
AY261363	Geneious	gene	129735	129920	.	+	.	Name=O61R gene
AY261363	Geneious	CDS	129735	129920	.	+	0	Name=O61R CDS
AY261363	Geneious	gene	129981	134333	.	-	.	Name=NP1450L gene
AY261363	Geneious	CDS	129981	134333	.	-	0	Name=NP1450L CDS
AY261363	Geneious	gene	134430	135689	.	-	.	Name=NP419L gene
AY261363	Geneious	CDS	134430	135689	.	-	0	Name=NP419L CDS
AY261363	Geneious	gene	135753	138359	.	+	.	Name=NP868R gene
AY261363	Geneious	CDS	135753	138359	.	+	0	Name=NP868R CDS
AY261363	Geneious	gene	138416	139168	.	+	.	Name=D205R gene
AY261363	Geneious	CDS	138416	139168	.	+	0	Name=D205R CDS
AY261363	Geneious	gene	139329	139718	.	-	.	Name=D129L gene
AY261363	Geneious	CDS	139329	139718	.	-	0	Name=D129L CDS
AY261363	Geneious	gene	139784	140023	.	-	.	Name=DP79L gene
AY261363	Geneious	CDS	139784	140023	.	-	0	Name=DP79L CDS
AY261363	Geneious	gene	140092	141111	.	-	.	Name=D339L gene
AY261363	Geneious	CDS	140092	141111	.	-	0	Name=D339L CDS
AY261363	Geneious	gene	141240	144641	.	-	.	Name=D1133L gene
AY261363	Geneious	CDS	141240	144641	.	-	0	Name=D1133L CDS
AY261363	Geneious	gene	144872	145225	.	-	.	Name=D117L gene
AY261363	Geneious	CDS	144872	145225	.	-	0	Name=D117L CDS
AY261363	Geneious	gene	145282	145899	.	+	.	Name=D205R 1 gene
AY261363	Geneious	CDS	145282	145899	.	+	0	Name=D205R 1 CDS
AY261363	Geneious	gene	145926	146963	.	-	.	Name=D345L gene
AY261363	Geneious	CDS	145926	146963	.	-	0	Name=D345L CDS
AY261363	Geneious	gene	146963	147514	.	-	.	Name=S183L gene
AY261363	Geneious	CDS	146963	147514	.	-	0	Name=S183L CDS
AY261363	Geneious	gene	147575	148396	.	+	.	Name=S273R gene
AY261363	Geneious	CDS	147575	148396	.	+	0	Name=S273R CDS
AY261363	Geneious	gene	148431	152009	.	+	.	Name=P1192R gene
AY261363	Geneious	CDS	148431	152009	.	+	0	Name=P1192R CDS
AY261363	Geneious	gene	152042	153121	.	-	.	Name=H359L gene
AY261363	Geneious	CDS	152042	153121	.	-	0	Name=H359L CDS
AY261363	Geneious	gene	153156	153671	.	+	.	Name=H171R gene
AY261363	Geneious	CDS	153156	153671	.	+	0	Name=H171R CDS
AY261363	Geneious	gene	153711	154085	.	+	.	Name=H124R gene
AY261363	Geneious	CDS	153711	154085	.	+	0	Name=H124R CDS
AY261363	Geneious	gene	154107	155126	.	+	.	Name=H339R gene
AY261363	Geneious	CDS	154107	155126	.	+	0	Name=H339R CDS
AY261363	Geneious	gene	155138	155464	.	+	.	Name=H108R gene
AY261363	Geneious	CDS	155138	155464	.	+	0	Name=H108R CDS
AY261363	Geneious	gene	155424	156125	.	+	.	Name=H233R gene
AY261363	Geneious	CDS	155424	156125	.	+	0	Name=H233R CDS
AY261363	Geneious	gene	156240	156962	.	+	.	Name=H240R gene
AY261363	Geneious	CDS	156240	156962	.	+	0	Name=H240R CDS
AY261363	Geneious	gene	156959	157855	.	-	.	Name=R298L gene
AY261363	Geneious	CDS	156959	157855	.	-	0	Name=R298L CDS
AY261363	Geneious	gene	157830	159950	.	-	.	Name=Q706L gene
AY261363	Geneious	CDS	157830	159950	.	-	0	Name=Q706L CDS
AY261363	Geneious	gene	159896	161437	.	-	.	Name=QP509L gene
AY261363	Geneious	CDS	159896	161437	.	-	0	Name=QP509L CDS
AY261363	Geneious	gene	161427	162590	.	+	.	Name=QP383R gene
AY261363	Geneious	CDS	161427	162590	.	+	0	Name=QP383R CDS
AY261363	Geneious	gene	162538	163092	.	-	.	Name=E184L gene
AY261363	Geneious	CDS	162538	163092	.	-	0	Name=E184L CDS
AY261363	Geneious	gene	163136	163729	.	-	.	Name=E183L gene
AY261363	Geneious	CDS	163136	163729	.	-	0	Name=E183L CDS
AY261363	Geneious	gene	163760	165031	.	+	.	Name=E423R gene
AY261363	Geneious	CDS	163760	165031	.	+	0	Name=E423R CDS
AY261363	Geneious	gene	165183	166088	.	+	.	Name=E301R gene
AY261363	Geneious	CDS	165183	166088	.	+	0	Name=E301R CDS
AY261363	Geneious	gene	166123	166563	.	-	.	Name=E146L gene
AY261363	Geneious	CDS	166123	166563	.	-	0	Name=E146L CDS
AY261363	Geneious	gene	166816	167415	.	-	.	Name=E199L gene
AY261363	Geneious	CDS	166816	167415	.	-	0	Name=E199L CDS
AY261363	Geneious	gene	167443	167940	.	+	.	Name=E165R gene
AY261363	Geneious	CDS	167443	167940	.	+	0	Name=E165R CDS
AY261363	Geneious	gene	167963	168709	.	+	.	Name=E248R gene
AY261363	Geneious	CDS	167963	168709	.	+	0	Name=E248R CDS
AY261363	Geneious	gene	168751	169116	.	+	.	Name=E120R gene
AY261363	Geneious	CDS	168751	169116	.	+	0	Name=E120R CDS
AY261363	Geneious	gene	169146	170036	.	+	.	Name=EP296R gene
AY261363	Geneious	CDS	169146	170036	.	+	0	Name=EP296R CDS
AY261363	Geneious	gene	170039	170374	.	+	.	Name=E111R gene
AY261363	Geneious	CDS	170039	170374	.	+	0	Name=E111R CDS
AY261363	Geneious	gene	170457	170594	.	-	.	Name=E66L gene
AY261363	Geneious	CDS	170457	170594	.	-	0	Name=E66L CDS
AY261363	Geneious	gene	170627	171430	.	-	.	Name=I267L gene
AY261363	Geneious	CDS	170627	171430	.	-	0	Name=I267L CDS
AY261363	Geneious	gene	171581	172261	.	+	.	Name=I226R gene
AY261363	Geneious	CDS	171581	172261	.	+	0	Name=I226R CDS
AY261363	Geneious	gene	172263	172994	.	-	.	Name=I243L gene
AY261363	Geneious	CDS	172263	172994	.	-	0	Name=I243L CDS
AY261363	Geneious	gene	173082	173300	.	+	.	Name=I73R gene
AY261363	Geneious	CDS	173082	173300	.	+	0	Name=I73R CDS
AY261363	Geneious	gene	173546	174535	.	-	.	Name=I329L gene
AY261363	Geneious	CDS	173546	174535	.	-	0	Name=I329L CDS
AY261363	Geneious	gene	174743	175396	.	-	.	Name=I215L gene
AY261363	Geneious	CDS	174743	175396	.	-	0	Name=I215L CDS
AY261363	Geneious	gene	175434	175634	.	-	.	Name=I177L gene
AY261363	Geneious	CDS	175434	175634	.	-	0	Name=I177L CDS
AY261363	Geneious	gene	175960	176562	.	-	.	Name=I196L gene
AY261363	Geneious	CDS	175960	176562	.	-	0	Name=I196L CDS
AY261363	Geneious	gene	176659	177360	.	-	.	Name=DP238L gene
AY261363	Geneious	CDS	176659	177360	.	-	0	Name=DP238L CDS
AY261363	Geneious	gene	177531	178589	.	+	.	Name=DP63R gene
AY261363	Geneious	CDS	177531	178589	.	+	0	Name=DP63R CDS
AY261363	Geneious	gene	178670	180298	.	-	.	Name=MGF 505-11L gene
AY261363	Geneious	CDS	178670	180298	.	-	0	Name=MGF 505-11L CDS
AY261363	Geneious	gene	180417	180842	.	-	.	Name=MGF 100-1L gene
AY261363	Geneious	CDS	180417	180842	.	-	0	Name=MGF 100-1L CDS
AY261363	Geneious	gene	181626	181934	.	-	.	Name=I7L gene
AY261363	Geneious	CDS	181626	181934	.	-	0	Name=I7L CDS
AY261363	Geneious	gene	182136	182447	.	-	.	Name=I8L gene
AY261363	Geneious	CDS	182136	182447	.	-	0	Name=I8L CDS
AY261363	Geneious	gene	182636	182926	.	+	.	Name=I9R gene
AY261363	Geneious	CDS	182636	182926	.	+	0	Name=I9R CDS
AY261363	Geneious	gene	182999	183511	.	-	.	Name=I10L gene
AY261363	Geneious	CDS	182999	183511	.	-	0	Name=I10L CDS
AY261363	Geneious	gene	184641	184877	.	-	.	Name=L11L gene
AY261363	Geneious	CDS	184641	184877	.	-	0	Name=L11L CDS
AY261363	Geneious	gene	185149	185862	.	+	.	Name=MGF 360-18R gene
AY261363	Geneious	CDS	185149	185862	.	+	0	Name=MGF 360-18R CDS
AY261363	Geneious	gene	185845	186060	.	-	.	Name=DP71L gene
AY261363	Geneious	CDS	185845	186060	.	-	0	Name=DP71L CDS
AY261363	Geneious	gene	186155	186442	.	+	.	Name=DP96R gene
AY261363	Geneious	CDS	186155	186442	.	+	0	Name=DP96R CDS
AY261363	Geneious	gene	186750	186908	.	-	.	Name=ASFV G ACD 01940 gene
AY261363	Geneious	CDS	186750	186908	.	-	0	Name=ASFV G ACD 01940 CDS
AY261363	Geneious	gene	188287	189381	.	+	.	Name=MGF 360-21R gene
AY261363	Geneious	CDS	188287	189381	.	+	0	Name=MGF 360-21R CDS
##FASTA
>AY261363
GGATATCGGACTCGGTCCCCACAATTTTATTATATAGTGC
AGATCTTTTTTGTGAAAAAAAATAATTATTTTTTTTGCGC
CGGAATAATTATTTTTTTACGGGGCGGCCGGAAAGCATTT
TGTAGTTTCACAAGATGCGGAATTTTGCGATCATAGTTTC
ACTAGATTTCGCGGTGCATACCGGTGGGCGTTAGGCATTA
CTGCTGTAGGCGTTAAAGATTAAAATTATTTGTACTGCTG
TAGGCATCAAACATTAGAATTATTACTGCTGCTGTAGGCG
TTAAACATTAAAATTATTACTACTGCTGTAGGCGTTAAAG
ATTAAAATTATTTGTACTGCTGTAGGCGTTAAACATTAAA
ATTATTTGTACTGCTGTAGGCGTTAAACATTAAAATTATT
TGTACTGCTGTAGGCGTTAAACATTAAAATTATTACTACT
GCTGTAGGCGTTAAAGATTAAAATTATTTGTACTGCTGTA
GGCGTTAAACATTAAAATTATTTGTACTGCTGTAGGCGTT
AAACATTAAAATTATTACTACTGCTGTAGGCGTTAAACAT
TAAAATTATTTGTACTGTTGTAGGCGTCAAAGATTAAAAT
TATTTGTACTGCTGTAGACGTTAAACATTAAAATTATTTG
TACTGTTGTAGGCGTCAAAGATTAGAATTACTGCTGTAGG
CGTCAAAGATTATTGCTTTGATCAAGAAAATTTCACCATA
TACATCATAGGCCAGCCGGACAAGATGCGGAATTATTTTT
TGAAACGCCGCGGCCGGAAATATTTTTTTCTGCGGCTGCT
GGGCGGCGGGCCAGACAAAATTGACCATAATTGGTGCAAC
GCCGCCGGTAATAAACCCGACCGTAACTACTTTTTTTTGG
GGCGGCCAGATGGGCATCGCTGTTGGTTTCAATTACTACC
GCTGTAGGTTTCAATTATTACTATTATAGGCGTACTGGCG
AAGTTGATGTTTTTTCGTCGTCATGAAATTATTTAATCAA
GAAAAAAATAAAAGTGGCATTAATCAACATATATATTGTA
TTATTTCAAGTAGGTATTAATCATCCCTATTATGATGCGT
CAACCGCAGCATTTTCATATATGAGATATTGGAGTTAAAG
CTAACGTATTATTGTTTGTAACAACATTTTTTTTCGATCG
GCAATAGATAAGTATAATATACCATATTATTGCTATTACC
ATCAATGTGAATGATATGTAGGCATAGGTCATCCTATGGC
TGGAATCCATGGCTGCACTTAAAAACCTCAAAAAAAACAT
TAAGTTTTGGAAGAGGGTAATGACGCAGTACTAAAATTTA
AAACTTTTCTGATTGATCTTTAGCCATGAATATCTGTGAT
GTTTGGTGTTTTATCTACATGTTATTGGCATTCCTGATAT
TTGCATTAAAGTGCTATATTATAACCATCTTATGTGTGAT
TTTTATACATCTTAGTGGCAGAAGGACCACTTTATATATC
CTGTTAAGTGGTTTAGCTATAATACTATTGGCAAATCAGC
TATCAATAAAATTTAATGGTTCACACTTAAGATTCTTGCT
GTAGGCATTTACATACTTTGATCAAGAAAAAAAAATAATT
TTGGTCACAACCCCATGTTTTATACAAAAATCATTACTTA
CATAATAACAAATAAAGTAGGCGACAATCAACATATACCA
TAATAATCAACCACAGCATTTTATGATGCGTTAATCAACA
CATACCATATTATTACGGAGAGCGTCAATCAATATAATAT
TGAGAACAGCGACTTGACACCGTGTATGGTGGTGGCGGTG
GCGGCATGTTGTTTGTAACACTATTTTTCTTCATTCGAAG
CTTACAAAAGATATGTATAAGATAGCATATTAATGTTATT
ACCAGTAATGTCAATAAGGTGTAGCTATAGATCTTCACTT
TGGTAGACCAATAATCCATGGTTACACTTAAAAATCCCAA
AAAAAACATTAAGTTTTGGAAGAGGGTAATAAAAATTAGT
TTTTCACCATTGGCAAAGATTATTATTCTAGGTATTTACC
TCATAGATGTGAAACAATGATTCTTCATACCTTAACATAT
TTTTTGACTTATACTTTTCTTCATCTAGCAAGGCATTAAT
TTTTTCCGGATCTGTCGTTTTTAATAATAAAAGAGAAGAG
TCTGGTCTGTAATTTTTAAATAATAAGATATTTATTAATA
TCCAATTATTTGTTTGGCTCGCTATTTCCATGCTCTCTTC
AAACGCATCAGCTCCTAAATCTATACAAAGGAATAAGTTA
CCTTCACAAAAATTCATTACCGAGGTAATCATTGCCCGAT
TGATGTCAGCCCCCAACATAAAACAATAATAAATAGTTGA
ATAATTACCATCATACATACAAGCCAACTGCATCATTTCA
TCAATGTCTATATTCGTCTTCTCTTTGTTATAAATTTCAT
GAAGGTCAAAGACGTTGTTATAAGCAACCCCACATATTAA
CCGCCAATCTTTAAAATGACTATATCGTTGATAAAAATAT
TGGATGGCTTCAGTAAGCTTATATAGTATTGCCATACTAT
ACCAATACCTAGTTAGCATTTCGTTGAATGAAATATTATC
CAATGTAAAGTTGATTGATAATGTATCTAGTTCACCAAAA
ATTCTTAATTTCAGTTGAGCATTATTTAGAAAAAGGGGAT
TGTTAGATAATAATTCATGGCATAGTATAATATTACTGCT
AGTTTTAATATACTTTATATTATAAAATATTTCTAAAATT
TTCTTTTCATTCAAAACCTCCCTCGCACCTAACTTTTGGC
ACAGGTCCTGGGTGCACTCCATATTGACAGTGACCAATCC
AAAGCTGATGTCTGCACCCCATTCGGTAAACAGCTCTATT
AAATCATGATTGTTTTCCTGTACAGCCTTCATTAATGCAA
CATTTAATGTTAAACCATGTTTAAAACTTGCTGTTTTTAT
TAATATTTGTTTATCTATACAAGTATGAATCGTAATTGGG
GCTTCATGCCACCACAAACCACAACGCTCTAAAATACAAT
AATCATCTTTGAATATAGGCTGTGTAGCTAGTACTTTTTT
AGTAAGTGCTTGTAAAGTAGATGGCATCTTCTATCTGCAA
AATAATTATTTCCGAAAAAAAAATCAAATTAAAATACTAA
ATTCTTTTTTTTAATAAAGCCTGCAAATTACATAATAAAT
CTCGCCCACCGTATTATTTCCGGGACAACTTTTTATACCT
CATTATATTTTTAGATTTATAGTTTTTTAACAAGGCATTA
ATTTTTTCTGGATCTGTCGTTTTTAATGATAAAAGGGAGG
CGTTTGAACTATAATAATCTTTAAATGATAATAATTCTGC
TAATATATCATTATTCTTTTGTTTTGCTAATTCTAAGCTC
TCTTCAAAAGCATTAGCTCCTAAATCTATACAAAAGAACA
AGTTATTAGTATAAAATTTTTTTACTGCAGTAACCATTGC
CCGATTGATGTCAGCCCCTAATACAAAACAATAGAAAATC
GTTAAAAAATTACTATCTCTCATACAGGCCAGATACATCA
TTTCATCAATATTCATATCAACCTTTTTTATATGATCATG
AAGATCAGATACGTTATTAAAAGAAAGCCCACATATTAGC
CGCCAATCTTTAAAATGACTATATCGTTGATAAAAATATT
GGATGGCTTCAGTAAGATTATATTGTATCGCCATACTATA
CCAATATCTAGTTAGCATTTCGTTGAATGTTATTTCATTT
AATATAAAGTTGATCGGTATCTTCTCTAGAAAACAACAAA
TTATTATTTTCAATCCCTCTATATTCTGGAAAAGGGGCTT
ATTAGATAACAGTTTATGGCATAGAATAATATTACTACTA
GTTTTAATACGATGTATTTTATAAAATATATGTACAATAT
CCATTTCATTCAAAATTTTTGCGCCTAACTCCCGGCAGAA
ATTCCAAGTATGCTCCGTATTGACAGTGATTAAGCTAGAG
GTGATGTCTGCACCCCATTCGGTAAACAGCTCTATTAGAT
CATAGTTGTTTTCCTGCACAGCTTTCATTAATGCGAGATT
TAAATCTAAACCATCTTTAAAAATTGCTGATTTTATCATC
AATTGATTATTCTCATTAGTAGAAAGCATGATTGGAGCTC
CATGCCACCACAAACCACAATATTTCAAAATAAAGTAGTG
TTCTTTAGATATGTGCTGTGTGGCCAGTACCTTTTTGACA
AGAGCCTGCAGAGACGATGGTGTAGACATATTTTTTTTTT
GCAAAATGCTTTAAGTTTTAATCTTTTCAAGAAACAGGTT
GGATAAATTAGGTTGTTGACTTAGTTACAGGAGGTATTAA
ATATTATGTAGACCTATAAAAAATGAGACCCTCCAAAAAA
ATAAACAACAAAAAAAAATATGTTTAATATTAAAATGACG
ATTTCTGTATTGCTTATTGCTCTTATTGTACTACTTATTA
TTATTTTAGTAGTGTTTTTATACTATAAGAAACAACAACC
ACCAAAAAAGGTCTGTAAAGTAGATAAAGATTGTGGTAGT
GGAGAGCATTGTGTTCGTGGATCATGTAGCTCATTGAGCT
GCTTAGACGCTGTAAAAACGGACAAACGAAATATTAAGAT
AGATTCTAAGATTTCCTCATGCGAATTCACTCCCAATTTT
TACCGTTTTACAGATACAGCTGCTGATGAGCAGCAAGAAT
TTGGAAAAACACGGCGTCCTATAAAAATAACTCCATCTCC
GAGTGAATCCCATAGCCCCCAAGAGGTGTGTGAAAGATAT
TGTTCATGGGGAACAGATGACTGTACAGGTTGGGAATATG
AGGGTAATGAAAAGGAGGGAACATGTTATATATATAATAA
TCCACATCATCCAGTTCTTAAATATGGTAAGGATCACGTT
ATAGCCTTACCCAGAAATCATAAACATGCATAAATAAATA
CAATTAGGCTCTCAACATATCTTTAAAAATCCATAAATAT
TCTTTTGATATATGCTGAAATTTTTATAAAAAAAAATAAC
TATTTCTTATAAATCATCTAAAAATACTCCTAATTAGAAT
CTTTTGATAAATTTATATTATTGTGCATCGATGCACATCT
GCTTTTTTTGGACCTTCTGGCACATCATTATATTTTCTTT
CATTAATATACCACTCAGATGTAAATGTTGAATAATTTTT
ATGGCAACAGTCTACCATTGAATTATATTTAGTAACATCT
AATACATCGCTTGTTTTATCAGGCTCATCTTTATAATCTT
GATAATTTTTGTTATCAGCATCTAAAGCACCATCATTATT
TTTCAAAGAAGTATCCATAATTATGTTTGACAAAAATACT
TTAAGTTTTAATGTAAAATATTTAAAATGGTTATATAAAT
TTACCGCTTACAGATATCATTACATATAATCTTTATTCAG
TGTCATAGACTATACTTTTGATGATTCAGTGTTCTCTGAT
TCGGTATTTTGTGAATCAGTATTTTGTGAATCGATACATT
TATTATCATTAATATTTTTAGGCTGTTTTTCCAATGTTTT
ATTGTTGCCCTGCTCCTCCTTTGGCGGGGAAGTGTCTGTT
GGAGTCATCTGTTTAGGAAGAGTATCATCCATATCTATTA
TGAAGAAAATATATTAAGTTATGATATATAATCAAAAATA
TTTGATCGCGTCTTTGTTATCTATCGACATTATTGATAAC
GTCTTGAATAACCTACATCATTTTTTTACGTAAAAAAGGA
TATAGTGACATAATTTTATTATATCCAATTATCTTAAAAT
AATTATCAAAGTAACTATTTAAAGATAATTATCAATACAG
CAAATATCATAAGCTAACATATTTTTCGAATAATAGTTTT
TTAGTAAAGTATTAATCTTTTCAGGATTGGTTTCTTTTGA
TAATAAGATAGGATTCGCTTTATAAATTTTTAAAGATAAT
ATATTCACAATTATAGAATAGCCGTATATATCTGCTAATG
TCTTACTGTGTTCAATAACATTAGCCCCTAAATCCATACA
AAAGAACATATTTTCAATACGAAAGTTTTTTACCGAGATT
AACATTGCTCGATTAACGTTGGCCCCCAATGCAAAACAGT
AGTAAATAGTCAAAAAATTATTGTCGCGCATACAGGCCAG
CTCCATCATTTTATTAATACTCATATGAACTTTCGTTGTG
TTACATATCTCATGAAGGTCAAATACATTGTTGAAAGAAA
GTGCACAAATTAATCGCCATTCATCGAAATGCCTGTATTC
TTGACAGAAATATTGAATAGCTTCTTTAAGATTATATTTT
ACCGCTATGCCATACCAATATTTGGTTAACATCTCACTAA
ATGGGATCTCGTTTAACATAGAATTTGTTGTTAAATCCTT
CAACTCCCAATAAATTATCGTCCTTAAATCCACCATGTTT
ACATTTTGTAAAAAAGGGTTATTAGAAAATAATTCATGAC
ATAAAATGATATTACTACTTGTTATTTTATGCTTTGTTTC
AAAGAAAAATCGTAAAATTTCACTTGTCTCAAGCTCTTCT
TTGGCTCCCAATTTTCGGCATAGATTTCGAGTATGCTCGT
TATTAATAAAAAGTAACCCGTAATTAATATTTGCACCCCA
TTCAGTAAACAACATGATTAGATCATCATTGTTTTCCTTA
ACTGCCAATACTAATGCAGTATTAAGCTTTATACCTTCTT
TATAGCATAACGTTTTTATTATTATTTGATTATCATCATC
TATATACATTGAGATGGGAGCTTCATGCCACCATAAACCA
CAACGCTCTAAAATATAATAATCATCTTTAGATACGTGTT
GCGTGGCCAATGCCTTTTTAGTAAGTGTTTGTAAAGTCGA
TGGCTGCATGTTTATTCTGTTAAAAAAAAAATCAAATTAT
CGGGTAAACATAAGGATCAACCCGTTGTTAATATTTGCAG
TGGCATTTTTTAACAATGAATTATGATAAAAAAATAATTC
TTTACTATCTATCATAAAACCCATCTTTAACTTTAAAGAA
GAACTAGATCATCATTTTTTTTGTTGTGTTAGGACTTCTT
CAAATTATTACCCACATTTTATCTAAAAAAATAAAACTAC
ATCATATCTTGTTTCTTCATTAAATTATCATACCATTTAT
AGGGTGTAGGTTGGGAACATTCCATCATGTGGTAATCAGG
GTATTTATATATTTTTTGATAGTAACATCTATTTGGTAGA
TGTATTGTCCAACAATCATGTCTAATAAAATCATTTTCAC
CTATGGGGGGATGATTCTTAAAAACCTTATTCCTACAAAT
GCCATTTTGACAGTCCCAGCAAAAGTCACAATATTTTCCA
TGAGTACACCAATGTTCAAGCTCTCTTTTGGGAGGAATGC
TGCCAATCTTATGTTTTTTATCTTCTAACTCTCTGTACAG
CATCAGTTGGGAAAGCAGAAAGAAGATTACCAGGAGAACC
AGCAAATACATAACAGTCTGCAAACTACGTTTGCGAACGT
AATTTGCAACTAAAACACAACCCACAAGATAAAATCCATA
GGTTAATAACTTTTGCCATTTTCGTATGACAGCCTCGTGC
CATTCATGACTCTGTTGTGGGCATTCTGTTCGGTAAACTT
CATGAGGCTTTATAGAAGTTACGTAGTAAGTACAGAATTC
ATTGCGACGAAAAACACTGCAGTTAGCTATGTAGTCATTT
TCAAGAATGGGAGAATGGTTTTCAAAGACCTTATTCTTAC
AGATGCCATCTTGACAGTCCCAACAGAACCTACAATGATT
TGCATAGGTGCACCAGTATTCAAGCTCCTTTTCAGGAGGG
GTTCTTGTTAGATCCAGGAGCTCTAGCTCATATGTATAAA
GAAGAGTTGGAATAGATAGTAGGGTGAATATTTGCAGACC
AAGCATGGCTACTTGTGAACAAGTGGCTGTTCGTCAGCAA
ATAGCTGTTTATCAGCAACAGCTGTTTATCAGCAAGTGCT
GCTTGTGGGTAAGCCAATAAACCGGCCATACCCTTGAAAG
GAGAATTCAGTTTGATAAAAAAAATAACGAGTTCCTAACA
CCCGGTCAAGCATTTAATAAACGAATGGCATCACACGTCT
GCATCGTGCATTCTACCTGGAAAATGGGCCCATCTGTAAT
ATATTTACACTGACGGTGAAGCATACAGTATTCCATGGGA
TAGCTATGCTCCTGCACAGGAGGCATATCTTTTAGAACTT
TATTCTTACAAAGACCATCTTGACAAGCCCAGCAAAACCG
ACAATTTTTCACATATAGACACCAGCATCTAAGCTCCTCT
TCCAGGGGATTGTCGGTCGAAAAACCCTGTAGACTAGCTA
GGCCGGCTAGCAGCAAGCCGAGGTAACTAAAGAACCTCAT
TGTAGTGTTATATTACGAAAAAGCATGTTAAAATTTGGAA
AAAAAAGCCCTTTTTATAGATCTGGAAAAAAATTTTCACA
AATCTAATTAAAAGCCTCACAGATCTTCCTTTTCATAAAT
TTTCCTTAACAATTGGTGTGGACGATTGTGAGGTACTGGA
TCAGAACAATCCATAACATGGTAATGCCCATTTCCTTCAC
TATATGTACACTGGTTATACCAGCGAGAAACCTCACAAGA
TGTCAAATAACTGTTCTCAATAATCAATGGCATGCTCGTA
TTCACCTTGTTCTTGCAAATTCCATGTGCACATTCCCAGC
AAAACTTGCAGCTTTCCATGTAAGTGCACCAGTATCCAAG
TTCTTCTTGTGGAGGATTATCCGTTGAACGAAGATGCCCT
CCTGCCTGAGTAGGTAGTCCTAAGACCTGATTGGCCAGCA
GGCCAAGAATTCCCAAGAAGATCACCAACATTGCTACGGC
TGGCTGAACAGCTGGCTAGATAGCTAGCTAATTAGCAAAC
CAAGTGACTCGCCCTCTCTACTCTTAATATGAGAATTTAA
GATTCGGTCCAGCATTTTTCCCATGTTTTACAGGGAAAAG
ATATTTTTAGTCTATGAGTGCACATGGTTCCCGCATATTT
AAGAAAAAATAAAATAAATTATTTATTTTGGCTGTTATTT
TCTTTCCACTCTTTCTTTAAGATTTTATAAGGATTCCAGT
ATTTTGGCTGAGAACAGACCATTACATGATCAATGCCTTG
ACCCAGATCATACATACATTTATTTAGCCAGCGGGAAACT
ATACATGGATGCACATACTCATTTTCAAGAATTGTTGTAT
TTCCCAACTTATTCACACAAAGGCCATTTTGACAGTCCCA
GCAAAACTGGCAACATTCCATGTAAGTGCACCAGTATTCA
AGTTCATTCTCTGAAGGATTTTCCGTTGGATGAAGTTGTC
CAACGAGCTGGCTTGAGACCTGGTTGGCCAGAAGGCCAAG
AATTCCCAAGAAGATTACTAACATTGCTATGGCTGGCTAG
CTAGCGCTATTAGCAAACCAAGTGATGCCCTCTCTATTCT
TTATATGATGTTTTAAGATTGAGTCCAACATTTTTCCAAC
GTTTTACAGGAAAAAGGTATTTTTAACTATGAAATTGATC
TTGACCCACTTATTTAAAAAAAAAATAAATTTATTTAATT
TTAGCTGAGGCAAATTTGCTGACAAACTCTAGAGTTCATC
TTTTTTCCATTCCTTCCTGAAGTATTTGTAAGGATTCCAA
GACCATGGCTGAGAACAATTCATGGTATGGTAGATACCTT
TATCTAAATCATACATACATTTATCCAGCCAACGGGAAAC
CAGACATGATTTCACATACTCATTCTTGTAAATTACTGAC
CCATCTATTTTGTTTATACAAGTGCCATCTTGGCAGTCCC
AGCAAAATTGGCAACTTTCCATGTAGGCGCACCAGTATTC
GAGTTCTTCCTCTGGAGGATCCTCTGTTGGACGAAGTTGT
CCAACGAGCTGACTTGAAACCTGGCTGGCCAGAAGGCCAA
GAATTCCCAAGAAGATCACCAACATTGCTACGGCTGGCTG
AACAGCTGGCTAGATAGCTAGCTAATTAGCAATCCACTGT
ACTTTTCATAAGATCATTTAAGATTCGGTCGGCATTTTTT
CAATAGTTTGTTAGAAAAAATTTTTAATCTCATAGATTCA
CACCACTTCATTCTCATGCTTAGGAAAAAAACAAACCAAA
TCTTACAATGTATCTGGATCTAATGAGAAGCTAGAATTCA
TCTTTTTTCAAATCCTTTCTGAGATATTCATTCTTTTTCC
ACTCCTTCCTTGCAATTTTATAAGGATTCCAGGGCTTTGG
GTCAGAACAGTTCATGCTATAGTAAATGTGCTCCTCCACA
TCATATCTACATAGGTTTCCCCAGCGGGAAACCTCACAAT
ATTTTACATAGTCATTCTCAACAATACTTGTGGAGTTGTT
TCCCCAAACCCTGCTGGTACAAATCCCATCTTCACAATCC
CAGCAGAACCGACAGCTTTCCACATAAGTGCACCAGTATC
CAAGTTCATTCTCTGGGGGATCAAATGTTAGAGGAAGATG
TCCACCTACCCGAGTAGAAGTGGAGGATGAAACCAGGTTG
CTACTGGCCAGCAGGCCAATAATTCCCAGGATAATCACCA
GCATTGTGCTCAACCAGCAACTGACTAGCAACGGCTAGCA
ACGACTAGCAACTGACTAGCAATAGCTAGAAATGGCTAGC
AATCAGTAGTGGCTAACGCTCTACTCTTTATAAGAAAATT
TAAAATTCGATCAGATTTTTTTGGAATTGAGAATGAGTAA
AACGCTTATATTCTTTTCCTGGCTAGAAAAAAATAAGCTA
GTTTAAGATAGGATTTCCCTTACTAATGGTTTAATTTTTT
GGCAAAAGTATGGGGTAAAATACACTTATACTTAGCCGGA
AAAAAATAAGCTTACGGCGTATAAGCCGCCATAAGTTTAT
TTAATTAAACTCTGTGATAAGACTGGAATCTTAGACAGGC
TTGATGTGGAGAACAGCATGAAATACAAGAGTGCCTGTTA
CACGAATAAGTTCTCTCAAACCGAGGATGGTCATACTCAC
ACCTATGAAATCCTGGTCTAGGAGATTCCTTTGATGCATT
ATGGCCGCACCCACACTTATGAGGCACTGAAGAACCAAAG
GGTTTAATGCTGATCTGAATGGTGCTATATAGGATGATGG
CAATCCATATCAAGATTAGAGCAATCAAAATCACCTCCTC
AAGAAGCATGATGTAGCCTTAAATCTTAGGCCGCCTTAAA
TCTTAGGCCGCCTTAAATCTTAGGCCGCTTTAAACCTTAA
GCCGCCTTAAACCTTAGGCCCTCACTATCTTTAATGAAGG
AGTTTAAATTTTGATCCTTTTTCAAGACCCATTTAGAAGA
AAAAAATAAAGTATACCAATCTAATTCATAAGTCATCTCT
TTCATAGATCTTCATGTATTCTCTATGTGGATAAGTATGG
GATGTTGGATTTGCACAGTCCATTTGATGATCTGTATGGT
TTCTGGGTCCTTCATAATAACTACATATACCATTCCAGCG
GGAAACCGTGCAATTTATAATCCAGTCATTTTGATGAATA
ACTGGCCAATCTGCTTGAATCCTGTTTCGGCAGATACCGT
GGACGCATTCCCAGCAAAAGTCACATTGGTTTGCGTAAGT
GCACCAATAAACTAGCTCATGTTCAGGAGGATAACGGGTT
GGTAGTAGATCTTCTAATTTACGTATAGGAGCGGCCTGAA
GGATAACCACCCCCAGTAGTACTAGAATTAGCACCTTCAT
AGTGGCCACCCTACACTAGACCTCTAAGTTGAAGACAAAG
AATTAAAATTTAGAGGCGTTTAATCGCTACTAATGATTAT
ATTTTTTTATTGTCTATAACAGGATTTATTAAAAAATAAT
GATTTTTAACAAGAAATAATTTTATAAAAAATTAATATAT
TTTGTAATAAACTTTATTTCCAATGACTGTTAAAATAAGG
AAACTATCCTTAGTTAGTCGAGGAAGATGGTTAGGTTATT
TCGCAATCCGATAAAATGTATATTTTATCGTAGGTCTCGT
AAAATCCAGGAAAAAAAATTACGGAAGAGTTTAAAAAAGC
TAAATTTTTACCATCCTCCAGAAGATTGTTGTCAAATATA
TCGTTTGCTAGAAAATGTTCCTGGGGGAACTTACTTTATT
ACAGAAAATATGACGAATGATTTAATAATGGTCGTAAAGG
ATTCGGTGGATAAAAAAATTAAAAGCATTAAATTATATCT
TCATGGAAGTTATATTAAGATTCATCAGCACTATTATATT
AATATTTATATGTATCTTATGAGATATACCCAAATTTATA
AATATCCCTTAATTTGTTTTAACAAATATTATAACATCTA
AGTAAATATTCTTGGAATGGATTTTTTATAGAACGATTAC
GGGATATGTCAATGACAGGTTTAATAACAAATTTGTTATT
TTAATATTTTTTGTTAAATAAATGAATAGGCCACCATTTA
ATGTTACCCGTTGCAGAATAAGAAAAAAAACTTATCATTA
CAAATCATCTTGATTAATCACATGTCGTTTTAACTCAATG
AACCATTCTAAATCTTTGGGTTGTGAACAATTCATGTTAT
GTTGATAGTGTATCCTAAAGTGAGCTTCATACATACACCG
GTCATGCCACCGGGAAACTGTACAATTAACAATATAATCA
TTTTGAGTAATAATAGGGTGGTCACTAAACACTTTATTTT
TGCACATTCCATCTTTACAGGTCCAGCAGAAGTCACAGTG
TTTTGCATAGGTGCACCAGAACTTGAGATCCCTTTCAGGA
GGCCTACGCATTTGCATCGGATTATCTGTGGAAAGAGGTA
GGTTCATTATTATGTTAGTCATCAAAATTCCTAAAAGAAC
ATAGAGGCCAAGAAAGATAAGCAGTCTTGTAGCGGCTTGC
AGTTGCATTCGTGAATACTGTTTGCGAATATAGCCTATGA
GGGCAATGGTAGCTATCATACAAAGGCAAGTATGTTTAAT
ATTCTCAGTGTCAATGACTCTATCCTCCTTTACTTGCATC
AACTCATCAAACCAATCATAATATGTGGGATTTGTACAGC
TCATGATGTGAAAGCGGCGTATCCTAGTGTCTGTAAAGTA
GCTACATCTTTCATTATAGCGGGAAACCCTACATATTTGT
ATGTAATCATTTTTTTTGATGAGAGGATGTTTTTCAAAAA
CCTTATTTTTACAAACCCCGTGTCGACAATTCCAACAGAA
GTCACACGATTTTGCATAGGTGCACCAATACTCAAGCTCT
TTCTTTGGAGGTCTCCGGGTCATTGGTAACTCTCCTGTCC
CTGGAAAAGGTTGGCTTTGAATGACCGGCTGCATGACCGC
TAGTACCAAAAGGAGTACAATCACCTTCATGGCTGCAACT
TATAAGTTGCAACTTATGGGTCGCAATGCTGCAACGTATA
GGTTGCACCTTATAGGTTGCGACTCAAAAGGTATGAAACC
TTACCCTCAATACAGAGTTTAAATTTTAAACCTAATAATA
TATCTTTTTATGAAAAAAAAATTTTACGCTACATAAATTC
TTATATTAACCATAATATGTTGGTAGAGAACAATTCATAT
AATGGATATATGGTATTTTAGGCTCAATAAAATACATACA
ACGGTCAAAATAGCGAGCAATACTACATTTATTAATATAA
TCATTTTGGATAATAAAGGGGGGCATATCATCTAAAACTT
TATTTTTACAGATACCCTTCCTACATTCCCAGCAAAAGTC
ACAGTGTTTTGCATAGGTGCACCAATAATCAAGCTCTCTT
GTGGGAGGTGTATAGGTCCTTGGTAAAAATTGTTTCGTAT
AAAAGATGGAAAGTGGTCGGTTTAAAACTGGCTGTGCCAA
GTAAACCAAAATACTCAAAAGAGTCAATAGTTTTATAGTT
GTGTTTAGTCGTAGATTTTTACGTACTGCATACACGAAAC
AACCTGCAAATGCTATACTAATTATAAAGTATAGACAATA
TTGTTTTAAAGTTAATAGAGTCATATAATCACCTCCCACT
TTTTTCATAAATATTTCATTTCCTATATAAGGTGTAGGAT
GTGAACAAGACATGCTAAAATGATTAGGCATTTTGGATGA
TATTTCGTAAAAACAGGTCTGGGTCTCGGAATTACGGGAA
ACTCTACAATTTACAATAGAATGATTGGAATCGATTAATT
GAGTTTCCATTATTTTATTTTTGCAAATACCATTTTGGCA
GTCCCAACAAAAGTCGCATTGTGGTACATAAGTACACCAA
TATTTAAGCTCCCTCTTGGGAGGATGCTGGGTTCTTGGTA
AGTCTGGTAATTGTTGTGCAAGAATGAGGCTGAATAAGCC
CAACAAAACGCCTAACCCCTTCATGTTGCACCCAAATGGC
ACCTGCATTTTTAAAAAAAATTTAAATTTTGATACCACAA
AAAAGAAATGCAGGTATTTTTTATAAAAATACATATAATG
GTCAAAATAGCAATGTTGTTATATAGGTGTCAATATTCAA
GCTCTTATACGAGGTATAAATTTTCGGTAAAGTGATTTAA
CTATGTAGGAAATGGTTGATTTAAGACTGGCTGGGCTAAC
CAAACCAAAATACTCAAAAGACCAAGTAGCTTCATAGTAG
TACTCAGATGCAAATTCCTACGGATCGCAAATGCAACACA
ACTCGCAAATGCAATACTAAATACAAGATAAAAACAACAA
TGTCTTATAATTAATGGCCAATAGTTGTCATCCTTCCATT
TTTGTATAAACATTTCATATCCTATATAAGATATAGGATG
TGAACATTGCATACTACTATAGTCGTTAGATATTTTAGAC
GATATTTTGTAAAAACACGGATCAAAAATGCCAAAAATTA
TACAATTTACATTGTCATGTACGAGAATGATGGCCAAATA
GCTCAGCAATAAAAATCCCAGGAAGGCCTTCATGATGATG
CATCTAAAGGATACCTATATACAAAAGATTTAAATGTTGA
ATATATCCGCAAAAAAATCACCTTACATTTCTAATAACAA
ACATTATTTTTTTTTTGAATCTGACGACGTCATATGACCA
TATTAAACTTTTATAGGCTAATCATCTTTGTATATAGATT
TTAGTTATTTTGCTTGTTGTATCAACTTAACTGCTAGCGA
AGAAAATGGATAAAAACTTTCTGTATTTTCATAGGTTGAA
ATCATTTTATACACATCACTAGGATCTAATATTTTATTTT
GAAGAACTGAATGTGGGCTTAATAGTTTTTTCTTAGAAAA
AAGTAGAATCATAATATTGCTATGTTTTTGTTTAATAGTA
TCTTGTATCTTTTTTATATAAGGATTGGCACCCAAACTTA
TACAAAAATATATATTAATCAAATAACCACGTTCTATATT
AAAAATGATTTCCCCTCTGGTTTCCCTATGTATTTGCTTA
TTTGTTTCATCAAAACGTAGCAATATATCTAAAGCATTGT
CTATATCTGCGCCTAAAGCAAAACAATAATATATACCTAA
TTTATTCTGGGGATACATGCAGGCAAGTAACATCATGTCA
TTTGGATCTAAACGTATATTTTCCTGAAAATACGCACGAT
GAACTTCATCAATATTACCTAAGTATATAGCCGCTTTTAA
GCGCCAAATATCTAAATGGGGAAATTTTTTACTAAGATAA
CGAATAGGTTTTACAAGTTTAAAATCTATGGCGAACTTAT
ACCAAAATTTTAATACAAGTGCATTTCTCGTCATTTCTTC
GTCTTTTTCATCTAAATATAGGATAAAACGATTGTACATA
AAGTCTATCAATAGGTGAAAATCATAGCTATCAAAGCTAT
CGAGAATCAAAATATTGTCATAATAAATTTCAATCGCCAG
TAAAACCTTTTTTCGTTTGACAAGATAAACAAACATATTA
TACAACCCTACATCTAAAAATTGTGGATCGGCTCCTAGTT
GGATACACAGGTCTTTAGTCTGCTTCGTTTTGGCACACAT
GATGCCAAAATTAATTTCGGCACCCCATAAAACAAATAAC
TTAATTAGATCAGTCTGGTTTTCCTTCACAGCTTTTACTA
AGGCTCTGTCAAGCTCATAACTGTCGACATCAGAGCATGA
CATAGAGCCACCGGTTACCATTTTACATTGCTTACAAAAA
CCTATGGGTCCGATTTCCCACCATAGTCCAAGCTGTTGTA
GAATGTAAATATCATCCTCATGATAATTTGAAAAAGCCTT
GGTTTCTATCAAGACTTTTTTTGTAAGAACCTGTAAAGAG
TTCATCGTATTATTATGAATAACAGGAGTAAACGTAATCA
ATTATAAAAGTGACTTTTTCGAAAAATCTTCAAATGCTTG
AAAACGATAATGTACATACAAAAAATATATGCAGTGATGC
CCAAAATCAAAATTTAATTTTCTATGTAAAAAGTACAGAC
GTTACCTATTTGGGTTAAATTGTTTGTTTTAAACTTTAAT
TAACCGTTTGAGTTAGCGATGTTTGAACTATCTTCCATGC
TCATCCGGGGGGGGGTCCTTATAGCTCTAACATTATTGTG
GATTATTGAATATAATGAATACTTCATAGATGCTAAACAT
ATTAATAGTAGTAGTTCTGTGGCTTAATTGTACTCTATAA
ATTTATAAAAACTTTTTGATCAAAATTTAATTTCTTATAA
AAAGAGTACAGACGTCGCTTGTTTAAGCTTCATCATGTTT
CATTCATTACTTTCTACAATTACTGGGGGGGGGTCCCCTC
ATAGCTTTAGTATTGCTATGGTTTACTAATTATTATGTAG
AATTTATAGAAGCAGAAATATATGATAGTAGTAATTGTAC
TAGTCTATAAGTTTATAAAAATTTCAGTATATTTTTTTTA
TGAATAGAAGGAAATGATATAAAAATAATTTAATATTGCA
AAAAAAATATTCATAACGTTGGTATGTATTATAAATATAT
AATAGCATGTGTAATTTATAAACCGACTTCTCCAAATAAA
TATTAGATGAGGTACCAACCTACTTATGATATGCCGATGA
TAGACATTGTATACCCATAAAACAAAATTATTTTAAATGT
ATTCATGGATACATATAGATATATGGATACATCATAACAT
TTTTACCGCAAATTGTCTCTCAGCAAAGAAAATGAATGAA
ACGTTTCCGTATATTCGTAGGTTGAAATTATTTTACGCAC
TTCACTAGGTTCTAATATTTTCTTATGAAGTATTGAATGG
GGGCTTAAAAGTCCTTTCCTAAAAAGAAGTTTCATTATAA
CATTCTTTTCTTGTCTAAGAAGAGTTTCTTGTATTTTTTT
TGTATAAGGATTGGCACCCAAACTTATACAAAAATGTACA
TTACTCCAAATACCATAATTTGAAAAGAAAGTTATTTCCC
CATTTACTTCATGATTAATGTAACGTATCAATGTCTCTAA
GGCAGTATTGATATTTGCGCCTAAGGCAAAACAATAGTAT
ATACCTAATTTATTCTGAGGGTACATACAAGCAAGCGGCA
TCATGTCATTTGGATCTAAACGTATATTTTCCTGAAAATA
TGCATGATGGATTTCATCAACATTACCTAAGTATACAGCC
GTTTTTAAACGCCAATCATCTAGGTGAGGAAATTTCTTAC
TAAGAAAACGAATAGGTTTTATAAGATTAAACTCTATGGC
GATCTTAAACCAAAATTTTAATACATATGTATTTTTTATC
ATTTTTTCTTTTTCATCTAAATTTAAGATAAAACAATTGT
AAATAAAGTCTATCAACACGTAAAAATCATGACTATCAAA
CCTGTCGAGAATCGAAATATTATCATAATAAATATCTATA
GCTAATAAGACCTTTTGTTGTTTAATTAGATCAACAAACA
AATTATACAACCCTACATCTAAAAATTTTGGATCAGCTCC
TAGTTGGATACATAGAACTTTCGTCCTTTCCGTCTTGGCA
CATATGATGCCATAATTAATGTTGGCACCCCATAAAACAA
ATAACTTGATTAGATCAGTCTGGTTTTTCTTCACAGCCCT
CACCAAGGCTCTGTCAAGCTCATAGCTGTCAACGTCAGAG
CATGACATAGAGCCACTGGTTACCATTTTACATTGTTTAC
AAAAACCTATGGGGCCATTATGCCACCATAGTCCAAGCTG
CTGTAAAATAAAAATATCATCTTCATGATAATTTGAAAAA
GCCTTGTTTTCTATCAAGACTTTTTTTGTAAGAACCTGTA
AAGAATTCATCGTATTATCATGGATAAAAACAGTAAATGT
AATCAATTATAAAATTGACTTATTGAAGAGAAATGTTAAA
TGGGTGAAATCGATGTTTACGATGATGTACATGATCATAC
GAAGAAACACGTTCACTGGTGTCCATGATCAAAATTTAAT
TTCCTATGTAAAAGGTACAGACATTAACTGTAGTTTAAAC
ATTAGTTTAAACTAAAGGTTAATCTTTAGATTGAGCCTAG
TCAACAATGTTTGACATTTCTTCCATTCTTATCCGAGGGG
GGGGGGGGTCCTAATAGCTCTAATACTATTATGGATTGTT
GAACATAATGAAGACTTTATAGATGCTATAATTATGAATA
CTAATAAGACGTTATAAGTTTATAAAATGTTTTCATCAAA
ATTTAATTTTTTTTTATAAAAAATACAAGAATTAATCATT
TAGTTTAAACTAAAGTATAAACGTTAGTTTGGCTATTTGA
ATTAATGATGTTTAATCTATTCTCCATGCTTATCAAGGGG
GGGGGGGTCATAATAATTTTAATACTGTTATTATGGATTA
TTGAATATAATGAAAACTTTATAGATGCTAGAATGAGTGG
TGCTATTATTCATACTGTTTAATTTGAGCTATAAAATGTT
TTCATCAAAATTTAATTTCTCATAAAAAAGGTACACATCA
ACGCCGCTTGTTTAAGTTTCATGATGTTTGATTCATTGCT
TCCTACAATTACTGGGGGGGGGTCTTTAATCGCTTTAGTA
TTATTATGGCTTGCTGACTATTATGTAGAATTCATAGAAG
CAATAATAGATAATCATACTAAGGAGTTATAAGTTTGATC
AAAATTTAATTTCCCATAAAAAAGGTACACATCAACATCA
TTCATTTAAATTTCATGATGTTTAGTTCATTACTTCCTAC
AATTACTGGGGGGGGGTCCTTAATAGTATTAATATTATTG
TGGTTTGCTGACTATTATGTAGAATTCATAGAAGCAACAT
TTTATCATATTAATGCTACATTGTAGATTATGAAATACAT
ACTAAACTAATTTCAGTATATTTTTTTTTGTTCATATAAG
TTAAGATACAAAAATGATTAAACATTGCAAAAAAAGAAAG
AATCATAATGCTATTATACATAGTGATCATAGTGGCATGT
ATCATTTTTATATTAGTTCCAAATGAATATTGGGCAATAC
ATCTATTTTTCATCATTATGATTTTTATGGTATATATGTA
TGAAAAATTAGATGTGCATCAAAAATATCAGTTCTGGAAT
TATACTATGTCAGGCTTATCTGGACATAACGTTCAGGTAT
TATGTAAGTGTTACTAAAACACTATGAATTTTTTATTGTA
AAAAAAGAACTTATATTTTTTTAAAAATAAGACAATTGAC
TGTACGTCAACATCCTTATTTTATTCTTTAAAAATGTAGC
TCGCAAGTATTATCTATTTTTCCAAAAAAAAATAGATGTA
ATCAATTTCATCATTTAGGTGCGTATTTCTTTTTTAGCAT
CTATCAAGAATTCAGTTTAGTGGTATGAAAACAATGAATG
ATCATCATATTCTATTTAACAACCACCTAAATAAATGAAC
ATCTTTTTCATCTTAACTGATCACCAAAAGTTATTTTGCG
AAAAGGCATACATATGATCAATATCAGACCTACAATGAAA
GTTTCCATAACATCCCTTTATCGCAATAATTCTATTTTTG
CATTCCGATATCTCATCATCTGTGCTATTATATGTTTCCA
TAACTCTTTCATCATCAAACATAAATCCTGTTAAATAGGC
AAAAGGTTTTAATCCTGGATATATTTTTACCATTTTCCTG
AGAGCCGTGTATCGCTTGTAATAAATGGCCAGAAATATGC
AATAAAGCGTAGAAAGAGAGTAATTTTTGGCATAAAAGAT
TTTGAAGGTTTGATGAATGGCTAAATCGCAGATAATATAA
GATACGATATTAAAGCGCACCTGTTCACGCAGATTGGTTG
AAAAATTCGTGGAAAGATTCAACAAATAAAAGGTTATTAA
TAGTTGCTCATCATTCTCCTTATACGACATCGTCAGACGC
TCTAAGATTTTACTACTGGACACATCTGCCACCTGTTGAA
CATTTAAAGCCTGTTCTTCTTCTGTGTTACGACAAAAGAG
CCGCGCGTATTCAGGTGAAGCTCCCCAGGATAACAACGTC
CGTGCTACGGCTAAATTTTTTTTGACGATAACTTTCATCA
GAAATAAGTCTTTATTTTTGCATTGATCACTATGCGAATT
TGTATAGTTGACGCCGTTGCATTGAGTACATTGATATAAT
GTTTTGCAATTCCAGCGTAGCCCTAAATGGTATAAAAGGA
CTGTATTTTCCACATGAGCATGCTGATTAACGATGTTTTT
GAGACAACACGTCGTTAAGGACACCATATTGTCTCCAATT
TGTTAGATAAAAGTCTTTACTAAAAAAATAAGTTTTTAGT
TTTAACAATTGAGATTTTATTATTTGGATATAGCATCATC
AAAAAGATTTATAAGTGTAGGACAAAAGAGGTTGTATAAG
AAAAAATATGATGTTGTACTATTTATGTTAAAATTTAATT
TATCTTATAAAAAGTACAGATTTAATCAGTTGGTTTAACT
AAATAGTTAACTAAATAGTTAAACTAAATAGTTAAACTAA
ATAGTTTAACCATTTAGTCAGACTACTTGGTTAGCAATGT
TTGAGCTTTCTTCCATTCTTATCCGGGGGGGGGGGGTCCT
AATAGTTCTAATATTATTGTTGTGGATTGTTGATGAAAAC
TTTATAGATGCTAGAATATTTGATTGTAGTAATTGTACTA
ACTGTTGTGAGGTATAAAGAAATCAAAATTTAATATTTTA
TAAAAAAGGTACAGAGTGATAAGTTACATCAACGTAACTT
GTTTTATGATGTTTGATTCATTACTTTCTACAATTACTGG
GGGGGGTCCTAATAGCTTTAGTATTGTTATGGCTTGCTGA
CAATTCTATAACAATTATAGAAGCAGCTATTATGAAACCT
AATAATACAACAGTATAAGATTTTAAATGTTAAGCTAATT
TCAGTATATTTTTTTTGTTAATATAACAGAAATGATTTAA
ATTACAAAAAAAAGAGAATCATCATGCTATTATACATTGT
TATTATAGTAGCATATGTAAGTTATAAATTGGTTCCAAAA
CAATATTGGCCAATACTCATGTTTATGGCTTACATGGTAT
ATACCTATGAAAAATTAGATATAAATGAAAGATCTGGATT
TTGGAAATATATTATAGCAAAATTATTCAGATGCCACGGA
TGTGGAATATGTAAGTGATATTAAAAACATAATACGAAGT
GTAATAATTGACTATTTTTTGTTGAATGGAAACTGTTTTT
GAGTAACATGTTGAACATAATAGTTTTTATAGATGTTAAA
TCATTTGATTGTAGTAATTATACTAAATGATGTGAGATAT
AAAACTAGTTTGATCAAATTTTAATTTTTTTGTAAAAAGT
ACAGAGTGGGTTTTATAAACGTAGCTTATTTAAAAAGTTA
CACAATGTTAAAATCTCTACTTACTTTAATTCTTTGTGGG
GTTTTATTAATTTTATCCATATTATGGCTTACTATCTATC
ATGTAGAACTTATAGAGGCACTAGGGGATTTCTACGACTA
AAATATAGAATAGTCCATTTGTAAAATAATGATTTATATT
CTTTCCTAAAAATATGATATTTTATATAATTTAAAAACGA
ATATTAACAACTTGATTTTTTTTTCTATAAATAAACTATA
AATGAAAATAGTAAAACTCATAGTCTTATGAGTGAACATC
TTCATAATGTTACTCAAACGTTGGACTATTAAAAGATATT
CCATGTGCATTATTGCTTTTAATCAGTATGATTACTTTAT
ACGAAGCCGCTATTAAAACGCTTATCACACACCGAAAACA
GATTTTAAAACACCCCGATAGCCGTGAAATTTTACTAGCT
TTGGGGTTGTACTGGGATAAAACTCATATTCTTGTTAAAT
GTCGTGAATGTGGGAAAATGAGTCTTACTGGAAAACACAG
TACAAAATGTATTAACATTAATTGTCTACTTATTCTTGCC
ATAAAAAAAAAGAATAAGCGTATGGTTGATACCTTGATAA
GAATGGGTGCGGATGTAACATATATACATCTTTTAAAGAA
TAAGATAAAACTGTCATACAACCAGCTGTCTATGCTTAAA
AGCAACTCGCAGATTTCGTTGAAGGAGCTTCATGCTATAT
GCTACCTTTTATATGGTCGGCTTCCCAAAAAAATTAAACA
AGGGATGCAACTGTGTAAAACAATGGCGGGACTATGTGGT
GAACTTTTATGTGCATTTTTAGCTCCGTAAATGATAATAT
GTATTTAAAACAAACAGGTATTACCAAAATATATTCTATG
TACATAATGTCTGGGAAATTATTTTTTTTTCTCATACCCT
TAAATATAAAAATATTGGGTTTCTTCACTAAACTTTAGAG
GTAAAAATTTTTCTTTGTTTTGCATCATCATGTATGGGTT
TAGGTTATCCCAGGGATTGTTTATTTGAATATTTCCTAAA
TAGGAACACAACGCCATGATCATATATCTTTCATTTTGGT
AAGCTTTTTGATACATCTTCAAAGATGCCGTACCTCCGAG
TGTGTAACAGCAAACAAATGTCCGTACTTTTCCATAGGTC
GCAGCCCATTCCATTCCGTACCTCAGCATCCTTTGCTGTA
TTTTTTTATTCGCTTTATAAAAAAAGCTTTTCATCCATTC
CACGTTCTCATAAAAACAGGCACTTAAAAAGAGCACTAGG
GTTAGTGTAGTCTTATTATAGAATGTAGGAATGTATGTTT
TAGTTATTTTTTTCAACGCGTGTTCCATACCATGTTTTAC
CGCCATAAAAATACAAAACCAATACCAACTTTTTCTATAA
AAGGTTTTGCTGTACACATATAAACGAGCAAAATATATTT
CAAACTCTACATTCTTTTTATAAAAAAACTCGAGACAGTC
GTTTATGTGACGACATTTTCTAAAAACCTCAAAAACAGTA
ATTAATTCACTGTCGCTGTGGAAATGTTCGTAAGCTAACT
GTTTAATGTCTTTAGGGGTCAATTCTTTTTTTGGGCGCAG
TGGTTTGAGATTTGGCAACGGTCGTCTAAAGTAATGAGCG
AACTTTTCATTCGCTCCCCAACACAAAAGCCGATAAGCCA
GCATGTAGTTATCACGTTTTACCGCGTAAATGAGTAAATA
GTTTATATTGATACATGTACCATGTTGCTGTCCGTTTGGA
CATATGTTGCCGCATTCTGAACACTTATGAATGAGATCAT
AGTTCTTACAACATAACCCCAAATGGGTTAGTACTTCTTT
GTCATGTTTTAAAAACTCTACATGATTCTTTAATGTTAAC
GCTTTGAGCGCAATGTTAAATAAACTCAGCATTTTATTAA
AATGAGATGTTTTCATATCATGTTTTGGTATAAAATTCAG
CGGCACGTCTACATGATGCTAAATAAACTTAACGTTCCTA
TTAAACCAAAAAAAAATCAAATTGACTCATAGAGAATTTG
ACGATGTTGGTAGGTAATTTTTTAACATGGTATATATTTT
TTTAGGGTCAGTTATATTAGGTAATAAAAGAGGACGAGCC
GTTAAAGTATTTTGCTTAAGATCCTTTAGATCCTTACAAA
AATATAGATTGTTCGTCTGATGATGCCACTGTGTTACAGT
GATGGCTTGATCAATATCACCTCCCAAGACAAAACAGTAG
TATATCGTTAAAAAGTTGTAATCTTGCATACAAGCCAACT
TCATCATTTTATCGATGTCCATATGAACGATCTTTTGCTC
GTATATTTCATGAAGGTCAAATACATTGTTGAAGAAAATG
GCGCACATGAGTCGCCACATACTAAGGTGCCCATATGTTT
GATAGAAAAAGGAGATAGCTCTTTTAAGCTTATATTTTAC
TGCCATGGCATACCAGTATTTAACTAATACGTTCATGGGT
ACATTATCCAAGATATAAAATATAAAAAGCTTTAACTCTC
GATGAATCTCCTCCCCCATTTCCTGTATATTTAGAGTTTC
CAACATAGGATTTTTATCAAAAATTTCATGACATAAAATA
ATGTTATTGCTCGTTTTATGACGCATTAAACCGGTGAAAA
TTTCCTTATTATTCAAACTATCTTTAGCTCCTAACTTTCG
ACACAGCTTCTGAGTTTGTTCCGTCCTAGCACAGGTCAGC
CCATAATAAATGTTTGCCCCCCACTCGGTGAACAGCCTTA
TTACATCGTAGTTATTTTCTTTTATAGCCATGATTAACGC
CACATCAAGATGAAGAAGTTCCCCCTTAAAGGGGGTTGAG
CTTAAAATAACGTAATTACAGTAGTGACATAAGCTAATGG
GCTTGTTTTGCCACCATAAGCCGCAATATTTTAAAATATA
ATGATACTCTTCAGGCACGCTCTGTTTGGCGACAGCCCTT
TTGGCCAGGGTTTGCAAGGAGAGCATGTTAACTTTTTTTG
AAAAAAAACTCAAATTAAGTTTCTACTTTTTTAAAATATT
ATGTATAGGCAGATCCGCCGATACCATCATATGAAGGAAT
TCTTTGATCGTTAAACACTGAAGAGATATAATACTTTCAT
AGTATAGAGAATATCATATCAATCCATATATTGAATGTTA
TATATCATTAAACCCATGTTTAATATAGTATTTATGTGCT
ATGGACATGTTTTTTGAATGATAATCTTTTAACATACGTT
TTATAACTTCGGGATCGGTTTCTTTTAAAGATAAAGAATC
GTTCATGCTATAACAATTTATTGATAGAAGGCTGGCAATG
AACGATTTGTCTTTTTGAAGCGCTAGAGTCTTTCCTTCCT
CAATGGCATTGGCGCCTAAGTCTATACAAAAGAACATGTT
TCCGATATTATAGAACTGAATAGAATGAAACATGGCCTGA
TTGATATCAGCCCCTAAGACGATGCAGCAGTAATAAATCG
TTAAATAGTTATAGTTCTTGCGACAGGCCCACTTTAGCAT
TTCATCCATGTCCATACGAATCTTCTCCTTTGCGTACAGC
TCGTGAAGGTCGCACACGTTGTTGTAAAAAAGGGCGTACA
TGAGCCGCCACTGGTGTAGATGAACATAGCGCTGGTAAAA
GTAGTGGATGGCCTTTGTAAGGTTAAACTCTATGGCTATA
CCGTACCAATACTTTGTTAGCAACTCGCTCAATATATCCG
TATTTTCCATTAATGCTTCCAACTGTTCATAAATGATTCC
CCTTAACTTGGTACGATTTATTGTTTCTAAGATGGGATTA
TGAGAAAACACCTCGTGGCACAAAATAATGTTACTGCTGG
TTAGATTACGTTTTATTGTGTTAAAATAATATAAAACTTC
CTCTTGCTTTAACTGTTCTTTAGCGCCTAGCTCTCTGCAC
AGATCTCGAGTGCGCTCCGTGTTGACAGAAAGTAAACTAT
AGTCGATGTTCGCACCCCACTCGGTAAACAATTTTATTAG
GTCATAATTATTTTCAGCTGCGGCTTTCACCAACGCCGCA
TTAATATGCACGCCATCTGTAAAAATCGGCGACCATATTT
TTTTTTGGTTCTGATCAAATATCATGGGACCATTGTGCCA
CCATAGGCCATAACATTTTAAAAAATGAGGGTGGCATTTG
GTCGGGCGTTGTCCGGCTAACACTTTTTTGGCGAGGGTCT
GCAGAGAGAGGACCATGTTTCCTTTTTTTTGAAAAAATCA
AATTAAAAAAAATCATGCTTGTTTAGCATACATGTAGCTA
TGTTATAACAACGTTATAACATCGTTATAACAACGTTATA
ACGTTGTATTATTGACGTCATAATTCAAATAGGCCAATAT
ACTTTTTGATTTATAGTTTTTTAATAGATGATATATTTTG
TTAGGATCCGCTTCTTTTAACGTTAATAACGAGGAATCTG
GACTATAAATGTCTAATGATAAACAATGAGATATCAAAAA
GTAATTCCGTTGCTCTGCCAGGGCTTTTGCCTCCTCAAAG
GCATCGGCCCCCAGGTCTATACAAAAGAATAAGTTATCTA
TGTTATAGAATTGTATGGAGGCAATCATAGCTAAATTAAT
ATTAGCTCCTAAGATAAAACAATAATATATGGTTAAAAAA
TTGTTATCTTTTGTGCAGGCTATCCGCATCATTTCATCCA
TGTCCATGCGGATCTTTTCCTTTTCATACAAATGATGTAG
GTCAAACACCTTATTATAGCAAAGAACACATGTTAACCAC
CACGTATTCAGATACTTAAAATGTTGGTAAACATAAGAAA
TGGCCTCCCTAAGATTATCCTGCAATGCCACGATAAAACA
GTATATAGTTAACATATCTCCATCCGAAATATTACTTAAT
ACGTTGGTATCTTCTGCTAACTTTTTTAGCTTCCAATGTA
TACACGACTTTATTTCCCTTATAATGACATAGGCTGAAAA
GGGATTGTCATTAAAAAGTTTAAGACATAAGATAATATTA
CTACTAGTAGTGCTAGGATGTATTAATTTAAAGAATATGT
GCATAATCTTCTTTTTATCCACTTGGTACTTGGCTCCTAA
TTCCCAGCAAAATTCTCGAACAGGTGGCGTATTCGCGCAA
ATTAACCCATAGTTGATGTCTGCGCCCCAATCCGTAAACA
TTTTTATTAATTGATAGTTGTTTTCCTTTGTAGCCAACAT
TAGTGCCGTATTAAGGTCCAAGCCATCTGCAAAGTTTGGC
AGCTTTATCAGCATATGTTTGCAATCAAGTGAAATTGGAG
CCTTATACCACCATAGCCCGCAGCGTTCTAAGATAATATG
GTGATCAATGGATACATGCTGTCTGGCTAGTACCTTTTTG
GCGAAGGATTGTAAGGAAGGAAACATCCTGTTTCTTTTTT
TTTAAATAATCAATTATCTTTGTTCATAATCAAGAAAAAT
CCCCATATTTATTGAGTGATAATTTTTTAACATGCGATTT
ATTTTTTCAGGGTCCGTAACCACCGACAACAGAGAAATGA
CCGGATTGTAATGCTTTAATGATAAGGCATTGGCTATCAG
ATAATTTCCCTTTTGTTCTGCCAAAGCTTTGCCCTCTTCA
AAGGCGTTGGCACCCAGGTCTATACAAAAGAACAGGTTCC
CAAGATTATAGTTTTGTATGGAAACCAGCATGGCTTGATT
GATGTTGGCTCCCATGATAAAACAGTAGTAAATGGCTGAA
TAGCTATAATCTTGGACGCAGGCTATGTGCATCATTTCAT
CAATGTCCATGCGGACCCTTTCTATTTCATACAGCTCGTG
AAGGTCGAACACGTTGTTGTAAAAAAGGGCGCACATGAGC
CGCCACCTATGTAGCCGCGGGTATTTCTGGTAAAAGTAGC
GGATAGCATCTTTGAGGTCATAGTCCACCGCTATCGCGTA
CCAGTATTTGGTTAAAACAGTGCTAAAGCTATCATCATGG
TCCAGCATGAAGGTTATCTCCATGAGCCCTCTTAACTCCC
ACATGATTTCCCCCCTCAGATCCAGATTATCTATAATCCT
TAAATTGGGGTTATTGGAAAACACCTCGTGGCAAAAGATA
ATATTGTTACTGGTTTTATCGCGCGTTGTATCAAAGAAAA
TTTTTAAAATATACTCTCTTTCTAAATATTCTTTGGCTCC
CAGCTCTTTGCACAGATCACGGGTATTTTCCGTGAGAGCA
CAAATCATTCCATAGTTAATATCTGCACCCCATTCAGTAA
ACAGCTTTATCAAGTCATGATTATTCTCCTTCACGGCTTT
CATCAGTCCTATGTTTAACTCGATACCTTGACTAAAGCAG
GTTGACCTTATAAATATTCTATTACGTCGAATATGAAGCA
TTATGGGGCCATTATGCCACCACAGGCCACAACACTTCAG
GATATGATAATGATCTACCGACACGCACTGCCCAGCCAGT
ACTTTCTTCGTGAGGGATTGCAGGGAAGGCAACATGTCTT
TCCATCCTTTGATGGAAATCAAATTATCTAATTTAAAAAT
TGTTGAATACCTAAGGTTATGTAAAAAATATCGCAGATAT
CCTTAATTTTAACGATAAAACAGTGTAATAAATTTGATTC
TTTTTTTGTATTTAATTATTTAAAATAGTAGATCACGGCA
GGAGCCAGATGTTCTCTCTCCAGAACTTATGTCGAAAAAC
ATTACCTGACTGTAAACTTCCTGAATTTTTTGACGAATAT
ATATTACAACTGCTGGGATTATACTGGGAAAACCATGGAA
CTATTCAACGAGCAGGAAACAACTGTGTGCTTGTACAACA
ACATACCCTCATTCCCGTAAACGAAGCCCTGAGAATAGCA
GCGTCTGAAGAAAATTATGAGATCGTGAGCCTTTTATTAG
CGTGGGAGGGAAACCTTTACTATGCTATTATAGGAGCTCT
AGAGGGCAACCGCCACGACTTAATTCGTAAATATGATGAC
CAAATCAAGGACCATCATGAAATTCTGCCATTCATTGACA
ATCCAGTCATATTTCACAAATGCCATATAATGCGGCGATG
CTTTTTTGATTGTATTTTATATCAAGCTGTAAAATATAGT
AAGTTTCGCGTTCTTCTTTATTTTAAATATAGGTTAGAGA
ATGATTTGCCCCTCGCTCATTTACTTGTTGAAAAGGCATG
TGAAGATCATAATTATGAAGTTATTAAATGGTTATATGAA
AACCTACATATCTACAATATAATGGAGACCTTTGAATGTG
CTATTGCCCATAAGGATCTACGTCTATATCGTTTGGGGTA
TACATTTATATATAACAGGATCGTACCCTATAAGTATCAT
TATTTAGATGTTCTCATTCTTTCAGGCCTACATCTCCTGT
ATAAGGTGGCAGCCAAAGGATACTTAGATTTTATCCTAGA
AACCTTAAAGTATGATCATAACAATGATAATTTAGATATT
ATTCTAACACAAGCTGTAACATATAACCATAGAAAAATTT
TAACCTATTACATTCCTCAATTAACCTATGCACAAATAGA
ACAATGTTTGTTCATGGCGATTAAAAAAAAATCTTCCAAG
AAAACCTTGAACTTACTACTGTCTCACCTAAAGCTTTCCA
TCAAACTCATCAAAAAAATAAGCCAATATGTTGCCACTTA
CAATTCAACAAATATAATAGGCATTCTGAATATGAAGCGG
AAAAAGAAGATATATTTAGATATCATATTGACAAAATTTG
TAAAATACGCTATTTTTAATAAATATGTCGTTCGTTGTAT
GGATACATTTTCCATAAACCCGGAAAGAATCATCAAAATG
GCCGCGCGAATAAATAAGATGTTGTTAGTGAAAAAAATAT
CTCAACATGCTTGGAAAAATCATGCGGCTAGACTTAAACA
CCTTAAGCATGCGGTATACACGATGAAACATAAAGATGGG
AAAAATAGACTCATGAACTTGATCTATGATCACTACTATT
ACCATATGCAAGGGGAAGAAATCTTTAGCCTCGCAAGATT
TTATGCAATCCATCATGCACCAAAGTTGTTTGACGTTTTT
TATGATTGTTGTCTCCTAGATACTATACGATTTAAAAGCC
TTCTTTTAGATTGTTCACACATCATAGGTAAAAACGCTCA
TGATGCTACTAATATCACTATCGTGAACAAGTATATTGGC
AACCTGTTTGCTATGGGAGTTCTTAGCAAAAAAGAAATCT
TACAGGACTATCCATCCATCTATTCTAAACATTACATGCC
TTAGTTTATTTTTTTTTGCAGCTGAAATATTATTCTTACC
CTAGAAAACGCTTATAGTCATCTTAAATCGTAGGTAAGGA
AGATCATCATATTTTTTGAAACGTAATTTTTTAACGCATG
ATCTATAATTTCAGGGTCCGTGCTTTTAGGCAACGGGGTG
GTGGCCGGACTATAAATCTTTAGGGATAAAATGTTCTTTA
TAAGCTTATACCCTTCCCCTAAAGCTATAGTGCCCTCTTC
GAAAGCATCAGCCCCCAGATCCATACAAAAGAACATGTTT
TCTATATTATAGTACTGTATTGAGGTAAGCATGGCCTGAT
TGATGTTGCCCCCCAGGACATAGCAGTAGTACATGGTTGA
AAGGTTGTGGTCTTTGATGCAGGCGATCCGCATCATCTCT
TCTATGTCCATATGAATCTTGTCCTTTTCATACGCCTCAT
GAAGGTCAAACACATTATTAAAACAAAGAGCACATGTTAA
CCGCCACGTATTCAGGTGTGTATATTTTTGGTAAAAATAC
TGTATGGCCTCTTTCAGGTTATAGCGTATGGCTATAGCGT
ACCAGTATTTAAGTAGTAATGTACTGAGCGAAAACTCATT
ATTTAGCAGATCGGTTTTTTCTATTAACTCCCTTAACTCC
CAGAAAATTTCTATCCTCATTTTTATATTATTTACTTTTT
GTAATATCGGATTGTTGGAAAACACCTCATGGCATAAAAT
AATGTTACTACTAGTTTTATGAAACTTTAGATCTATAAAA
ATTTGTAAAATTTCTTCTTCATTCAAGGTCTCCTTGGCAC
CTAGCTCTCGACAGAGGTCCCAGGTGTGCTCCGTGTTGAC
AGATACCAGCCCATAGTTGATGTTCGCCCCCCACTCTGCA
AACAGTTTTATAAGGTTGTAGTTGTTTTCCCTTACAGCCT
TCACTAACGCCGTATTTAGGTCTAAGCCCTCTTTAATGCC
TGCTGATTTTATGAGCTTTAGGTTATGATCAAACGTGATC
GGACCATCATGCCACCATAGGTCGTAACACTTTAAAAGAT
AATGTTGGTTTGTGGGCACGCATTGTCCAGCCAACACCTT
TTTGGTCAGAGATTGCAGGGAAGGCAACATGTCTCTTCAT
CTTTTAAAAAAAAATCAAATTAACTAGCCGAATAAATTTT
TCTTTCGAAGGCTTTTTAAAAGAGATATCTTTAAAAGATA
TATCTTTAAGAGATTAAAATTATCCTTGCTGGCATTTTGC
CAAGTATGTGGCAGCATTGTTATCATCTATAGTATATTAT
GAGAATATTCCCAAATTATGGATAAGTTTTTTGATTTATA
ATCCTTTAAAAAACTGCTTATTTCTTCGGGGTCCTTTAAG
TTTAGTGGCAAGGAAGCATCTGAGCTGAAAATATCCAAAG
CCAAACTATGGCTTAGAAAATTATAACCTTTTTGTTCCGC
TATGGCACGACCCTCTTCAAAGGCATTACCACCCAAATCT
ATACAGAAAAATATATTACCGATGTTATAATATTGTATTG
AAGTAAGCATAGCTTGGTTGATGTTGCCCCCCAGGGCGTA
ACAGTAATATATTGTTAATGGATTGTTATCCTTGGTAGAA
GCCAGACATATCATGTCATGGACGTCTATTTGGACTTTTT
CCTTGTGGTACATCTCATGAAGCTCATATATTTTGTTAAA
ATACAGGAGACATTTTAATCGCCATTCATTAAGATCCGTA
TATTTCTCTTCTAGAAAGCAAATGGCGTCCTTACACTCGT
ATTGTACTGCTTTGGCGTACCAATACTTCACTAGTAAATC
GTTTAACTCATCCGTTTCTTTTATTTCTATGAGCCCCCAT
AGTCTTTTACAAATTAAGCCCCTTAATTGTATAGTAAATT
TGTTTTCTATATTAGGATTATTCATAAATATATCATGGCA
CAAAATAATACGGCCGCTGGTTTTATTGTGCATTATCTTG
GTGAAAATACGGAAAACATCGTCGTCTTCTAGAGTTTCTT
TGGCGCCTAGCTGTCTACACAACTCTCGGATGTGCTCCGT
ATTAATAGAAAGCAAACTATAGTTGATATGTGCGCCCCAT
TCTGTAAAGAGCTTTATCAGACTATAGTTGTTTTCCTTAA
CAGCTATTATTAATGCTATATGGAGGTCTATATCCTCTCC
TAAAAATCCTGATTTTATTTGTATTTGGCCACGATCCATA
CAAAGCTTGAGGGGGACATCATGCCACCATAGGCCACAGT
GTTTCAGAATGCAGTGTTCATCTATCGACAAACACTGGCT
GGCTACCGTCTTTTTGACGAGGGTCTGCAGAGAGAGCGGC
AACGACATGTTTCTTTTTTCACCAAAAAAAATCAAATGTT
CTACTATTTAAAGGCGTAATTCATGTACATTTCATGTACA
TAAAATGTTCATTTCATGATACTGTTTCATGATACGGTTT
AATAACGCTAGAAGGTTGTTTATAAAACAGTCTGTCTATA
AGACTTAGTCTATAACTATAATTTCTGGATGGGCTGTAAG
ATACTCTTCGGCTCGTTTCAGATTTTTTGAAGTATATGAC
TTTAGCCTATCATATATTTCCTGGGGTTCGGTTACATCTA
ATGCCAAGGTCACATCACGGCTGAAAAGCTGCTTTACTAA
GAAAATGTTGCTCAAGTTATACATATAAGCTTTGTGCGCA
ATGTGTTGTGCCCTATCAAAATCAGTAGCCCCCAAATCGA
TGCAGAAAAACATGTTTAAAGTATTATTGTTATAGATAGA
AAGATTCATGCCATAATCGAGACTAGCCCCTAACCTATAA
CAGTAATAAATGGCCGCATAATTTTTTTTCTGCAAGCAAG
CAAATTTCATCATCAGATTAGGGCTGATGCAAATCTCTTT
TTCACGACACAGCTCGTGTATGTCAAAAATGTTATTAAAA
TAAAGGCTACAAGCTACCCGCCAATAGAGGTGATTTTTAT
GCCTTTTATAGAAATAGTGAATAGCCTTTGTAAAATTATG
TCGTAATGCCAGGGCAAACCAAAACTTTGTTAATAGGAGG
TGCGCCGTATCCCCCGTCAACGGAATGTTTGAACAGGTGT
ACGTAACTGTGTCTAAAGTGGTTCTAGTTACGGTTTCCAA
GAGTGGATTATGACAAAACATGTCATAACCCAGTAGAACT
CCTGCACAGGATTTTAGCTTGGCCACTTCTTTTAAAATTT
CCAGAAGACGGGGTTCGGTTACAGGCGTTAAGCCTCCCAG
TTCCGTGCACAGCCGCTTTAGATGCACGGCAGGAACACGT
ATAAGTCCATATTCAGGATTTGCGCCCCAATCCACAAATA
AACGTATAAGCTCAAGATTATCGCTCTTCACGGCCTTTAC
TAGCGCCGCTTCAAGACAAAGATCATCCTCAGAAAAACAC
TGTAAATGTTTATACGAAAAAATTTGCTTACAATTGTTAC
ACAGGTGAATAGGACCTAAATCCCACCACAAACCAAAACG
CTGCAACGTATAATCATAGTCACTTGAAAGATAATTGCAT
GCCACAACCTTTTTGGCCAACGTTTGTAAAGACAACATAC
TTAGTTTAAAACATCTTAAATCTAAGCTAGCTAACTTTCA
AGAAATCCTCTATCCCTAAGAATATATCTTATAACTAGAC
TTATAGCAGTAAAAATCAACTTTGGTTATTCTTTTTAATA
TAAAACGTCTAATTACTTGCTATAGAGCCTATTTTCCTCA
GACAGAATTTTTATTTTTTAATGAGGTAGGGAATATGTTT
TCCCTTCAAGACCTTTGCCGAAAGCATCTTTTTATTCTTC
CCGATGTTTTTGGCGAGCATGTACTACAACGATTAGGACT
GTATTGGAGATGTCACGGCTCCCTTCAACGCGTAGGAGAC
GACCACATCCTCATACGGCGGGATCTCATCCTTTCCACCA
ACGAGGCCTTAAGAATGGCGGGAGAAGAAGGAAACAATGA
AGTAGTAAAGCTCTTGTTACTGTGGAAGGGAAATCTTCAT
TACGCCATCATAGGAGCCTTGCAGGGTGATCAATATGACC
TGATCCATAAGTATGAAAACCAAATCGGCGACTTTCATCT
TATCTTACCATTGATTCAAGATGCGAAAACGTTTGAAAAA
TGCCACGCTTTAGAACGTTTTTGTGGTGTTTCATGTCTGC
TAGAACATGCTACAAAATACAACATGCTCCCTATTCTCCA
AACATACCAAGAAGAGCTGTCTATGAGAGCATATCTTCGC
GAAACCCTATTTGAACTAGCGTGCCTGTGGCAGAGGTATG
ATGTCCTTAAATGGATAGAGCAAACCATGCATGTTTACGA
CCTAAAGATTATGTTTAATATTGCCATCTCCAAGAGGGAT
CTGACGATGTATTCCTTAGGATATATTCTTCTTTTTGATA
GAGAGAACACCGAAGCTACGTTGTTAACACAACATCTCGA
GAAGACAGCGGCCAAAGGGCTCCTCTACTTTGTGCTAGAA
ACGTTAAAATACGGCGGTAACATAGATATCGTCCTGACTC
AAGCCGTAAAGTACAATCATAGAAAACTTTTAGATTATTT
TCTGCGTCAACTACCTCGTAAACATATTGAAAAGCTTTTG
TTGCTGGCCGTGCAGGAAAAGGCTTCTAAAAAAACATTGA
ACTTACTGTTGTCCCATCTAAACTACTCCGTGAAACGTAT
CAAAAAACTGCTGCGCTATGTGATAGAGTACGAGTCCACC
TTGGTGATAAAGATTTTATTAAAAAAAAGAGTAAACCTGA
TAGATGCCATGTTGGAAAAGATGGTAAGATATTTTTCTGC
GACGAAAGTGAGGACGATCATGGATGAGCTTTTGATTAGT
CCGGAAAGAGTCATTAAGATGGCTATACAGAAAATGAGAA
CGGATATCGTAATCCATACTTCTTATGTTTGGGAGGATGA
TCTAGAACGACTTACTCGTCTTAAAAATATGGTATACACC
ATAAAGTACGAACATGGGAAAAAAATGTTAATTAAAGTCA
TGCACGGCATATACAAAAACTTATTATACGACGAAAGAGA
AAAGGTCATGTTTCATTTAGCCAAGCTCTATGTTGCTCAA
AACGCGGCCACCCAATTCAGAGACATTTGTAAGGACTGTT
ACAAACTGGATGTGGCACGGTTTAAACCGCGGTTTAAGCA
ACTAATGTTAGACTGTTTAGAAATTGTTACTAAAAAATCT
TGCTATAGTATCCTGGAAATCTTAGAAAAACATATTATTT
CCCTATTTACTATGAAAGTTATGACTGAAGAGGAAAAAAA
CCTATGTTTAGAAATATTATATAAGTAATTCATTATAATA
CAATACAATGTTAAAATTCAATAGATATGTATCATTAATA
TTGATTATATTTTCGAATATTATCTTCTATGGTGCATGAT
CATCATCTAGCGCGTGAAACATGTCTTCTTCCCTTCAGGA
ACTTTGTCGAAAAAAGCTGCCTGACTGCATACTTCCAGAG
TTTTTTGACGACTATGTATTGCAACTGTTAGGACTGCACT
GGCAAGATCATGGTTCTCTTCAGCGTATCGAGAAGAACCA
GATACTTGTTCAACAGGAACCCATCCATATCAATGAAGCA
CTCAAAGTAGCAGCATCGGAAGGGAACTATGAAATCGTAG
AGCTGTTGTTGTCATGGGAGGCAGATCCCCGCTACGCCGT
CGTAGGAGCTCTCGAAAGCAAATACTATGACCTGGTTCAC
AAATACTATGGCCAAGTTAAAGACTGCCATGATATCTTGC
CGCTGATTCAAAATCCGGAAACATTCGAAAAATGTCATGA
GTTAAACAGCACCTGTTCACTGAAATGCTTATTCAAGCAT
GCTGTGATGAATGACATGCTGCCGATTCTTGAAAAATATA
CAGACTATCTGGATAGGTGGGAGTATTGCAGCCAGATGCT
GTTCGAATTGGCATGCAGAAAAAAAAAATATGAGATGGTT
GTGTGGATAGAGGGAGTTCTATGCGTCGGCAAAGTTACGT
CTCTTTTCACCATTGCGATTAGCAACAGAGACCTACAGCT
GTATTCTCTGGGCTACTCAATTATTCTTGAGAAAATGTAC
TCCTGTCGACAGGACCCCACGTTTTTACTAAATCATTTCC
TGCGAGACGTTTCGATAAAGGGGCTTCTGCCCTTTGTACT
GAAAACCATAGAATATGGTGGAAGCAAGGAGATAGCCATA
ACTCTGGCTAAAAAATATCAGCATAAACATATTTTGAAAT
ACTTCGAAACCTGGGAAAGCTAGGTTCAGTATGGTGTACC
CACTATTGTAATGAATCGTATCCTGTAAATTTTGTAAATT
TTATAAAAGGGCTTAAACATTTGACCACATCATATTAATT
TAGAAATCTCAAGCCGGTGAACAACAGTCTTATCATACAT
TAAAATTCTAGTAAAATTTATATTTTTTTTGTTAAACAAA
TGTTTTCTCTTCAAGACATCTGTCGGAAACATCTTTTTCA
AGTTCCTGACGCTTTTGATGAATATATATTACAAGCGCTA
GGACTATACTGGGAAAAACACGGATCTCTTCAACGAATAA
GAAAGGACGCTGTGTTTGTACAGCGAAATCTCACCATTTC
TACCAATGAGGCCCTGAGAATCGCAGCCTCAGAGGGAAAC
GAAAGGGTAATAAATCTTCTCTTATCATGGGAAGGAAATT
TTCATTATGTGATCATAGGAGCTCTAGAGGGTAACCGTTA
CGACCTGATTCATAAGTATGGTAGTCAAATTAAAGACTAC
CACATGATTTTATCATCCATCCAAAACGCAAATACCTTTG
AAAAATGTCATGAGTTATCCAATTGTGATATGTGGTGTCT
TATAGACAATGCTATAAAATATAATATGCTTTCTATTCTC
CAAAAACACAGAAATTTTCTGACAGAAGAGTTGGAGAATC
AGGAATTTTTTGAGACGGCATGTGAGGAACAGAAATATGA
TATAGTTTTATGGATGGGACAAACTCTATTATTAGATGAG
CCGAAATTTATTTTTGATACTGCCTTCAAAATGGTAGATT
TTTCTTTGTTAACTATAGGCTATAGCCTTCTTTTTGATAA
TAAGATGGACATTCAAGATGATCTTACTTCATTACTAACA
GAACACCTCGAAATAGCGGCTGCTAAGGGACAGTTGTACT
TTATGTTAGAAACTTTAAAACATGGTGGAGATGTAAATTT
CGAGGTTTTATCTAAAGCTGTCGAGAATGATCATAGAAAA
ATTCTAGACTATTTTATTCGGCGGCAACAATATTTATCAC
GTGAAGATATTGAAAACCTATTATTATCCGCCATAACCAA
TTGTGCATCCAAAAAAACTTTAAACTTACTCTTGTCTTAT
CTAAACTATTCCATAAAAAATATCACTGAAAAAATAGTAC
AACATGTCATAAAAGGTGGTGATTATACCATCATAATACT
TTTAAAAAAAAAGAAAATAAACCTAGTGGAACCTGTTTTG
ACAGGTTTTATAGATCATTACTATGGCAATTGTTTTATAG
AAAATTTTATCCGTGAATTTGCCATTCGTCCGGAAAAAGT
GATTAAAATGGCTGCGCGAAAAGGTAAACTAAATATGATT
ATCGAATTCCTTAACGAAAAATATGTTCATAAAGATGATC
TTGGAACTATATTTAAACTTCTCAAAAACCTAGTATGTAC
CATGAAACATAAAAAAGGAAAAGAGACATTACTTATTCTT
ATTCATGAAATATATCGAGCTATTCATCTGGATACTAAAG
AAAAATTTAAATTATTAAGATTTTATGTCATGCATGATGC
AACTATTCAATTTCTATCTATGTGCAAAGACTGTTTTAAT
TTAGCCGGTTTTAAACCATTTGTTTTAGAATGTTTGGATA
TTGCTATTAAAAAAAATCACCCTAATATGATAGAAAATAT
AGAAATTCTGTCGAAATATGAGTAAAATTTATTTTTTTGA
TCAGAGTAAGAAAATGTTCTCCCTCCAGGAGATCTGTCGA
AAGAACATCTACTTTCTACCTGACTGGCTCAGTGAGCATG
TGATTCAGCGACTAGGTCTGTACTGGGAAAAACATGGTTC
TCTTCAGCGAATCGGAGACGACTATGTACTTATACAACAG
GACCTCATCATCCCTATCAATGAAGCTCTAAGAATGGCAG
GAGAGGAGGGGAATGATGAGGTGGTACAACTTTTATTACT
ATGGGAGGGAAACATTCATTATGCCATCATAGGAGCTTTG
GAGGGTGACCATTATAGCCTAATACGTAAGCTCTATGACC
AAATCAAAGATTGTCACAACATCCTTCCCTTAATTCAAGA
CCCAAAAACCTTTGAAAAGTGCCACGAATTAGATGAATCC
TGTAATATTTCATGTCTCGTATTACACGCCGTAAAAAACG
ATATGCTTTGCATTCTTCAAGAATATAAAATGCGTCTAAG
TGGAGGGGATATCCAAGAAGTGTTTGAAACAGCATGCCGT
TCGCAAAAATACGATATTGTGACATGGATGGGGGAAAATA
TCGCAATATACAACCCGGGAGTCGTTTTTGATATTGCCTT
TGATCTGATGAATGTGTCCTTATTATCTATAGGGTATACG
CTTCTTTTCAATCATCATATAAATAATATGAATGAAAATA
TTGATTCTTTATTGGCACAACATCTTGAATGGGCTGCCGG
CATGGGCCTTCTCCATTTTATGTTGGAAACTTTAAAGTAT
GGCGGGGATGTAACGATAACAGTCTTGTCTGAGGCCGTAA
AATATGACCACAGAAAGGTTTTAGATTATTTTCTCCGTCG
AAAAAACTTGTACCAAGAAGACCTTGAAGAACTATTATTA
TTGGCGATACGTGCAGATTGTTCTAAAAAGACCTTAAACT
TGTTATTATCTTACTTAAACTATTCCATAAACAATATCCG
TAAAAAAATATTACAATGTGTAAAAGAATATGAAACGACC
ATTATTATAAAAATTTTATGGAAAAGAAAGATAAATCTGA
TAGGACCCATTTTGGCAGACTTTATAGGATATCATAGCTA
TACCTATATGGTAGATTTTATGCGTGAGTTTTCCATCCAT
CCGGAAAAAATGATCAAAATGGCTGCACGAGAATCGAGGG
AGGACTTGATCATAAAATTTTCCAAAAATGTTTACAAAGA
GCCTAAAGATAGACTTCACTATCTCAAAAGCTTAGTGTAT
ACTATGCGACATAAAGAAGGCAAACAACTGTTAATTTATA
CAATCCATAACTTATACAAAGCTTGTCATCTAGAGAGTAA
AGAAATGTTTAATTTGGCACGATTTTATGCACGACATAAT
GCAGTGATCCAGTTTAAATCGATTTGTCACGATCTCTCCA
AGCTGAATATTAATATCAAAAACTTGCTTTTAGAATGTTT
AAGGATTGCTATTAAAAAAAATTACCCTCAACTTATCAGA
ACAATAAAAACGGATATGAGTTATGAGTAAAATTTTTAGA
TAAGGGAAGATTCTACCAAACTAACTAAGACCTTTCGCTA
GAATGCATCTTAATGTAAAATAGTTTAGGTAGGTTGTGAA
AAACAGATTAAACTTAAAATTATGTGTATTATGTAAATTT
TTAGAAATAAAAATTTATTTTTTTTTATTAAGGGTACGGA
AAATGTTCTCCCTTCAGGACCTCTGTCGGAAGAACATTTT
CTTCCTTCCAAACGATTTTAGCAAGCATACCCTACAATGG
CTGGGGTTATATTGGAAAGAGCATGGATCCGTCCATCGAG
CAGAAAAAGACAGCATAATGATACAGAATGAATTGGTTCT
TTCTATCAATGATGCTTTACTGCTTGCAGGAGAGGAGGGG
GACACAGATGTAGTACAGCTCTTGTTGCTATGGGAAGGAA
ATCTGCATTATGCCATCATAGGAGCCTTGAAGACTGAGAA
ATATAGCCTAGTATGTGAGTACCATAGCCAAATTCAGGAC
TGGCATGTTCTCCTCCCCTTGATTCAAGATCCAGAAACAT
TCGAAAAATGTCATGATTTAAGCCTTGAATGTGACTTTAT
ATGCCTTCTACAACATGCTGTAAAATGTGACATGCTTTCT
ATTCTTGTTAAATATAAAGAGGATCTACTAAATGTAAGGA
TTAGGCATCGTATCCAATCCCTGTTTGTTTTGGCATGCGA
AAATCGGAGATTTGAGATTATTGAATGGATAGGTCAAAAT
CTGCCAATTCCTGAACCTGAGGCCATTTTTAGCATTGCTA
TTGTTACAAAAGATATAGAACTGTTTTCCTTAGGATACAA
GCTTATTTTTGATTACATGCAAAGACAAGGAACTTTTCAA
TTAACCAATATGGTTCGCATGCTTCTGCTAAATCGTTACA
TTGGTATGGCAATAGAAAAAGGCCTTTTACCCTTTATCGT
GGAAACTTTAAAATATGGTGGTAGTGTAAATAGAGCTTTA
TCTTATGCAGTCATAGATAATAAAAGAAAAATTATAGACT
ATCTTGTACGTCATGAAAATATACCCCGTGGAACTATTGA
AAGACTTTTGCATCTAGCTGTGAAAAAACAATCTTCCAGA
AAAACTTTGAACTTGTTGCTATCTTACATAAACTACAAGG
TGAAAAATGTTAAAAAGCTGGTAGAGCATGTAGTAGATCA
CAACTCTACCCTTGTGTTAAAAATTTTATTGGAAAAAAAG
GAAAATTTAGTGGATGCTGTTTTAACAAGACTTGTAAAAC
ATTCTACATATTTCCGGGTGAGAGAATTTATCCAGGAGTT
TTCCATCAGCCCAGAAAAATTCATTAAAATAGCTGTGCGG
GAACAGAAAAATGTGTTAATCGAGGCTATTTCTGAAGATA
TTTGGGAAAATCCCACAGAAAGAATTACTTATCTCAAACA
GATAGTGCACACCATAAAATATGAAAGTGGAAGGCGGTTT
TTGATAGACATCATTCACAGCATTTACCAAAGTTACTCAC
TAAAACACGAAGATATTCTTAAACTGGCAATATTTTATGT
CAAATACAATGCAATCACCCATTTTAAAGATCTCTGCAAA
TATCTTTGGCTGAACAGAGGAACAGAAAGTAAGAAACTGT
TTTTAGAGTGCTTGGAAATTGCTGATGAGAAGGAGTTTCC
TGATATTAAAAGCATTGTGAGTGAATATATTAACTACTTG
TTTACTGCAGGAGCTATTACTAAGGAAGAAATCATATAAG
CCTATGATGCTTTAGAATAGCCATGTATTAACATTCTGAA
AGTAGACTAAAATATACTATGTACTAAAAACCAAATTAGC
CATTTTTTAACTATCTTCTTCTTAAAAACTCTGGATAAAA
ATTTATTTTTTTTTAATTTGGGTAGGGAAAATGTTCTCCC
TTCAGGACCTCTGTCGGAAGAACACCTTCTTCCTTCCAAG
TAATTTTAGCAAGCATACCCTGCATTTGCTGGGGTTATAC
TGGAAGGGGCATGGATCTATCCAAAGGATAAAGAATGATG
GTGTGCTTATAGAGCATGATCTTACTCTTTCCATCAATGA
AGCCTTAATCCTTGCAGGAGAAGAGGGAAACAATGATATA
GTACAGCTCTTGTTGCTATGGGAAGGAAATCTGCATTATG
CCATCATAGGAGCCTTGAAGACTGAGAAATATAGCCTAGT
ATGTGAGTACCATAGCCAAATTCAGGACTGGCATGTTCTC
CTCCCCTTGATTCAAGATCCAGAAACATTCGAAAAATGTC
ATGATTTAAGCCTTGAATGTGATCTTTCATGCCTTCTCCA
ACATGCTGTAAAATATAACATGCTTTCTATTCTTGTTAAA
TATAAAGAGGATCTACTAAATGTGCTATTTAGGCAACAAA
TTCAAGGACTATTTATTTTAGCATGTGAAAATCGGATGTT
TGAGATTCTTACGTGGATGGGTCAAAATCTGCCAATTCCT
GATCCTGAGCCTATTTTTAGCATTGCTGTTGTCACAAAAG
ATTTAGAAATGTTTTCCTTAGGGTACAAGATTGTTTTTGA
ATACATGGAAAATCAAGGACTGTTTCATTTAACCCAGGTA
GTTCGTATGGTTATGCTAAATCGTCACTTTAGCATGGTAA
TAAATAAAGGACTTTTACCCTTTGTGCTGGAAATTTTAAA
ACATGGTGGGAATGTAAATAGAGCCTTATCTTATGCTGTC
ACACAAAATAAAAGAAAGATTTTAGACCATGTTGTTCGCC
AAAAGAATGTACCCCATAAAACCATTGAAAGAATGTTGCA
TCTGGCTGTAAAAAAGCATGCTCCCAGGAAAACTCTGAAC
TTGTTACTATCTTACATAAATTACAAGGTGAAAAATGTTA
AAAAGTTGTTAGAACATGTAGTGAAATACAACTCTACTCT
TGTGATAAGAATCTTGTTAGAAAAAAAGAAAAACCTGCTG
GATGCTACTTTGACAAGATATGTCAAAGATTCTACATACT
TTCGGGTAAGAGAATTTATCCAGGAGTTTTCCATCAGCCC
AGAAAAATTCATTAAAATAGCTGTGCGGGAACAGAAAAAT
GTGTTGATCAAGGCTATTTGTGAAGATATTTGGGAAAATC
CCGCAGAAAGAATCAGGAATCTTAAGCAGATAGTGTGTAC
CATAAAATATGAAAGTGGAAGACAATTCCTGATAAATATC
ATTCACACCATTTACCAGAGTTATTCTTTGAAACCTGAAG
AAGTTCTTAAATTGGCAACATTTTATGTCAAACATAATGC
AACCACCCATTTTAAAGATCTCTGCAAATATCTTTGGCTG
AACAGAGGAACAGAAAGTAAGAAACTGTTTTTAGAGTGCT
TGGAAATTGCTGATAAGAAGGAGTTTCCTGATATTAAAAG
TATTGTGAGTGAATACATTAACTATTTGTTTACTGCAGGA
GCTATTACCAAGGAAGAAATCATGCAAGTCTATGCTTTGG
AGTATGCTATGTATTAAATTTCTGAATCAGTAAGCAATAG
ATAGATTTTAGAATATGCTGTATTAAGTTAGTTTCTGAAT
AAGTAATCAATAGATAGTTTTTAGTTTATGTAAAAATGTT
AACATTTGTTAATAAGTTTTAGATACCATTTTAGAGTTAC
TTTTTTAGATATTACTATTTTAGCCATTATTATCTTAAAT
AATCACTATTTTAGATAGGTCCCCGTATTAAAAACCGAAT
TAACCACTATCTATGTTTTTAATAATACTTTTTAAAAACC
CTCCATAAAAATTTATTTTTTTTTCATAAAAGTAGAGAAA
ATGTTCTCCCTACAGGATCTCTGTCGGAAGAACCTTTTTC
TTCCACTTGAGCCCTTAGGCAAGCATGTGGTTCAACGGCT
GGGATTATACTGGGAAGGTCATGGTTCAGTTAAACGAGTG
GGTGATTGCTTTATATGTGTAGACCAGATTTGGATCCTAT
CAATCCATAAGGCTGTACAAATTGCAGCCTCGGAAGGAAA
TGAGGACATTGTCAAGCTTTTCTTACTGTGGAAAGGGAGT
CTACAATATGCCATCATAGGAGCCTTAGAGGGCAGACAAT
ATGATCTGATTCAAAAGTATTACAACCAAATTGGGGACTG
CCATCAGATTCTACCACTGATTCAAGATCCAGAAATTTAC
GAAAGATGTCATGAATTAAATGTTACATGTACCTTTCAAT
GCTTATTTCAACATGCTATAAGAGATAACATGCTGCCCAT
TTTTCAAAAATATGGAGAAGATCTGAATGGAAACAGAGGA
ATGGTTCAACTTCTGTATGAGATGGCATGCCGATTACAAA
ATTATGATATTATCAAATGGATAGGATTTAACCTGCATGT
TTATAACTTGGAAGCCATTTTTAGCATTGCTTTTGTTAGA
AAAGATTTAACTTTGTATTCTTTAGGCTACATGCTTCTTC
TGGATAGAATGAGTACTGTAGATAGAAACTTTATCTCAAT
CATAACACGCCATCTTGAATACGCATCAAAAAAGGGACTT
TTTGACTTTGTACTAGAATCTTTGAAATATGGAGGTCAAG
TGGATACAGTGTTGTTTCAGGCTGTAAAATACAACCATAG
GAAAATTTTGGCCCATTTTATTCATGAAATTCCCCGTGAA
ACGGTTGAAAAGCTGATACTCCATGCTGTGGAGTCGCGGG
CCTCCAGGAAAACATTCAACCTGCTTTTATCTTCCATAAA
CTACTGTGTGAACCCTTTTGTCAAAAAACTACTGCACGCT
GTGGTGAAACACAAGTACATGCTTATCATAAAGCTTTTGC
TCGAGCGGCCCAAAAAGAAGATAAACCTGGTAGATGCTGC
TCTATTCAAACTTGTAAAATACTCTACTTATAAAGAAATA
GTAAAATACATGGATGAGTTTTCTGTGGACCCAAAAAGGG
TGGTCAAAATGGCAGCACGACTCATGAGAGTGGACCTGAT
TAAAAAGATTTCTAATGATGCATGGGAAGATAAACTAGAG
AGAATCAAGCACCTTAAACAGATGGTAAATACCATGAACC
ACAGAAATGGAAAAAATCTATTGATGTACAATATTCACAA
TATTACTGGATATACCCACCTGAACACCAAAGAAGCATTT
AACTTAACAAAATTTTATGCTGTCCACAATGCAACATGTT
TGTTTAAAGAAATGTGTAAAAGCTGTTTTGAACATGATAA
AATACAGCTCAGAGAATTGCTTGAAGATTGTTTACATATT
GCTAATAGGCATGCTTATATCCAAATTGCAGAAACCGCAG
ATGAATGTATCAAATATATAGATCTTATTACACCTAAGTA
AATCATGAAAATATATCAAGTAAATCCAGAATAAATCAGG
CTAATTGTAAATAGTTGTAGATACCATATAATGAATGTTT
TATTAGGATAGTAGTTCAGTTAAGATAGTAGTTCAGTTAA
GACAGTAGTTCTGTTAAGATAGTAGTTCAGTTAAGACAGT
AGTTCAGTTAAGATAGTAGTTCTGTTAAGATAATAGTTTA
GTTAAGATAATAGTTCAGTTAAAACTAGTTCATGTTAAGA
TATTAGTTTTGTTAAGTCAATAGTTCAGTTAAGTCAATAG
TTATATTAAGACATTAGTTCTATTAATACATTAGTGCTGT
TAAGATAATAAAAATTTATTTTTTTTCATCAAGGTAGAGA
AAATGTTCTCCCTACAGGAGCTCTGCCGGAAGAACATTTA
CATTCTTCCTTACCCCTTGGGTAAGCATGTACTTCAACAA
CTAGGGCTGTACTGGAAGGGACATGGATCTCTTCAACGAA
TCGGAGATGACCATGTACTCTTACAGCAGGACCTGATCTT
TTCCATCAACGAGGCCTTAAGAATGGCAGGAGAGGAAGGA
AACAATGAAGTAGTAAAGCTCTTGTTACTATGGGAGGGAA
ACCTTCATTATGCCATCATAGGAGCTTTAGAGGGCGACCG
ATACGACCTTATCCATAAATATTATGATCAAATTGGGGAC
TGCCACAAGATTCTTCCTTTAATCCAAGACCCGCAAATCT
TTGAAAAATGCCATGAATTGAGTAACTCCTGTAACATTCG
ATGCCTTTTAGAACATGCAGTAAAACACGACATGCTTTCT
ATTCTTCAAAAACACAAGGAGCAAATAAGATTACACTTGG
CATTAACCCAAATACTATTTGAATTGGCGTGTCATGAACG
TAAGAATGACATCATTAGATGGATCGGTTATTCCCTGCAC
ATACACCATCTAGAGACTATTTTTGATGTTGCATTCGCCC
ATAAAAATTTATCCTTATACGTTTTAGGGTATGAACTTCT
CATGCACAAAGTAAATACAGAGGCTGCATATATAGAATTA
CCCAATTTGCTATCATATCACCTTCGAACTGCGGCGGCAG
GAGGTCTTCTTAACTTTATGTTAGAAACAATAAAGCATGG
TGGATATGTGGATAAAACCGTTTTATCCGCGGCTATCAGG
TACAAGCATAGGAAAATTGTGGCTCATTTTATTCATCAGG
TTCCCCGTAAAACCGTTAAAAAACTGCTACTCTATGCTGT
GCAGGCTCGGGCCCCCAAAAAAACACTGAACCTACTTTTA
TCTTCCTTAAACTACTCCGTGCACACCATCACCAAACAAC
TCGTACACAATGTCGTCATCTACAGTTCCACGCTTATCGT
AAAGCTTTTACTCATGCGGCGAAAAAACAAGTTAAACCTA
GTAGATGCCGTTTTAGCCAGACTTGTAAAATATTCCACTT
ATACAGATATTGTACAATTCATGAGTGAGTTTTCTGTGAG
CCCGGAAAGGGTGATCAAAATGGCTGCACGGGAATCTAGG
ACCTTTCTGATTGAAATGATCTCCAAAGCTGCTTGGGGAA
ATCACCCACAGACGTTGATTCATCATCTCAAACAACTAGC
CCATACCATGAAGTCTCAATCTGGAAAAGACCTCATCATA
TATACCATCCACTATATTTATCTAAACTCTAATATGCTGG
TAGCGGAGGAGGAAAAAAATATTTTTAAATTAGCAAAATT
TTATGCGAATCATAACGCGGTAAACAGGTTTAAACAAGTT
TGTGAAGACTATTATGCACTAGATGTAGATGCACGGTTTA
AAACACTTATTTTAGAATGTTTTGAAATTGCCGTCCAGAA
AAACTATCCTAGAATTGCAAATATTGTGGATGACTATGTT
CGATTCCTTTTTTACAGGGGAGATATAACCGAAGAAGAAA
TTCATGAAGCCTATTCTTTAAAAGATGCTGAGTTTTATGT
AGATTTAAAATGGTTACAACATGATTTGTTTTAAATAAGA
GTTAGTTTAAACTAAATCTGATTTAAACTACATTTGGTTT
AAACTACATTTGGTTTATCATTATTCATTGAAACCATCGA
AAAAAAAAGCTGTTTATCCTCATAAACTCATTTTTTTTGT
CTCAAAGTTTGACACTAAAATTCAGTGTTTTATAGTGTTT
ATAATTAAGTGTTTTGCATGCATTGCAGAAATTTTCATCT
TTTTTAATTGGTTCAATACCACATGTCATACAATATGTTG
TTTGATTATCAAGATTAACTTTATGAAAGGAAAGTAAGTG
AGCCGCAAATTTAAAAGTAAAATATCTGTCATTTAAAATG
ATCTTATGAATATATTTTCGATAAGGAGGAATGAAAGCAT
TTGCCAAAATAAATTGCATAAAGGGCTTGGAAAACCCCAT
ATCTTCTAATTTTTTGTGGGTATAAACCCTATTTTTGTGT
TTTACAAAAACTTCATTGTTATAATAGTCGTTATAGCTAT
CAATCATTTTTTTAAGTCCTATAATGCCCAAGGTTGCACG
CATAAAGCCGCAGTTTCTGCTCCAAAAACCATGCACCTGT
AAAGGGTGCTTTTCATATAACCAATTACAAAATTTCATTC
CGCAACAGTAGCATGTTATTTCAGTGGGGGATGTATAGAA
TAATCCGGCATTCGAAAATTTTTCATAATTTTTTATATCA
TGGATTGCGAAGCTTTGATTTCGTGCATCTACGGAGCTGT
AGCCTACATATTTAGGTTTTACTTCAAATAATCGTAAAGA
GATGTATGGATCTATTGTATTTATTTTAGGAAACATTTCA
TAATTTTAAATTCTTATATATAATATAAAAAAAATTACAA
ATATTTGTAATGATCTTCCTCAATTGAGGGCTGAGTTGTA
GGCTTTATTTTTCTAATTATACGAAGAAAATAGGTTCTCA
TAAAGCCTTCAAGATGACTATTGATGTTTCCAATACATTT
TCTCAATGAGTTCATAAACCCAGACATTTTGCTAATGGCT
TGACAAAGTGCCGGCAGATTGTCCACCAAAGTACTGATAG
ATTGCCTACTAGCTATAGCTAGCTATAGTGAGCCAACCTC
TCTGTATTTATATTATATATTTCATTTTTTAATAGATTTA
ATATTTTTATAAAAAAATATTTAGTTTTTTATACAAGAAT
GTCGACAAAAAAAAAGCCCACAATTACCAAGCAAGAGCTT
TACTCCTTAGTAGCGGCAGATACCCAGTTAAATAAAGCAT
TGATTGAAAGAATCTTTACAAGCCAGCAAAAAATAATCCA
AAATGCTTTAAAGCACAATCAAGAAGTTATTATACCACCC
GGAATCAAGTTCACCGTCGTTACAGTGAAAGCTAAACCTG
CACGCCAGGGCCATAACCCCGCAACAGGAGAGCCTATTCA
AATTAAAGCCAAGCCTGAACATAAAGCCGTAAAGATACGA
GCATTGAAACCTGTCCATGATATGTTAAACTAAATGATAA
AGTCATCATCGTCATATTCTTCTTTATCATTATTATCTTC
AATACATTTTTGCCATTCAAAATCGAATAAATTCAGTTCT
TGAACATTTAAATACTTATCATCGTACATTTTAATATAAT
TCAAACATGAGTTGTTGTCAAAAACTTTTATCGTTTTTGT
TAAAATCATTGTATGAATAATTTCCTTATTAAGAGTTGCC
GGAATAATACAAAGCCTATTTTTAGGTACATCATTCATGA
TAATAGTAAAATTCGTAAAAATTGTTTCTTGTTTTTCTTT
TGTTTCAAATAAACGTTGTAAGGTTAAAGGTTTTTCATTC
AATGGTTTCTTTGAAGATAAAAAGAATGTATAATCCGGTT
TAAAGATATTTTTGGTTTCAATCGTGATTCCATCTGCTTG
AGCATACGCTAAACCAGACCAAATATAACGGTCCACTATT
ACAATAAAATTTAGTTTAAGTAGTGCTGCAATTTCTGCGA
CAAATTCACTACAGTGTTTTGTAAATAATTTATGCAATTG
TTCCGATGACATTTCTATCATTTTATTTAACACCTGCAAT
ATAAGGTCACCGGTGGTCGTGTCTGGATTAGGAAAACGTA
TACATACAGCATTATAATCCATGCATTCTAATGCCTTTTT
TAATCTCATTGCCTGTGTGCTTTTTCCCACACGATTGACT
CCCTCGATGGCAATAAGTATTCCACGCATGATTAATACAT
GGGCAAAAAGAATTCAGTTTTCTTACAAATCTATTTTTAT
ACAACATTGTACAACACTACATGAACCGCATACGATGTTA
TAGCTTCATTAAATATTTGCTTTTATATAATCTTTACCGA
CCTATATTTGGCAGATCACTGCAGATGGTCGTAACTAGGC
CATAACTAAGATAAAAATGATTTCAGATGCTACTGCGGCA
GTATTATTAAAATCATGTGTGGCAATGTATGACGTCTTAA
TAGATAAAACATTTAAGTAAAACAAATTTGAATAAAAAAA
ATAATTGTTATGATGGCGTTGTTACACAAAGAAAAGCTTA
TAGAGTGCATCGAAAATGAGGTGCTTAGCGGTGGTACAGT
ATTGCTTCTAGTAAAGAATATTGTTGTGTCAGAAATTTCA
TACATGGGCGATAGTTATAAATATTTTACCTTTAATGCCA
ATCATGATCTGAAAAGCAAAGAAGATCTTAAAGGAGCAAC
ATCCAAGAACATTGCTAAAATGATTTATAATTGGATTATA
AAAAATCCTCAAAATAATAAGATTTGGAGTGGTGAGCCGC
GCACTCAAATTTATTTTGAAAATGATTTATATCATACGAA
TTATAATCATGAATGTATAAAAGATTTTTGGAATGTTTCA
ACCTCAGTCGGTCCTTGTATCTTTAATGATCGTAGCATTT
GGTGTACTAAATGCACATCCTTTTACCCATTTACCAACAT
TATGTCACCCAATATATTCCAATAAATTAGATATCTTTTA
TTACTATTAAAATAGTTAATAACATTATAGGATAATTAGA
TATATTACGATGAATTAGTTTATGTTATTTTATAAGATAC
TTTATTATGGTTAATCTCTTTATTAACGATTAATCTCTTT
ATTAATCTTTTTATTAATGAATTATCATAAGATAAATAAT
TATTTTTTTTCTATATATCACATAATAGATCTGATATGGG
CTAAAAGTATGTTTCAAACTATTTACAATAGAATTCTGTT
AAGAAAACATACATAATTTGAATAAAATTTTTTTAAATAT
CACCGAAACATTCAACATGGTGTTAGTAGAGTTTTTAACA
GGTTTCTTCTATTTATATGGAAAGAGACTGTTTTCCATTA
GTAAAGTCATGGATATGATATGTCTAGACTATTATACCAT
TATTCCTGCTCCTCTGGCGATGATGTTAGCAGCAAGACTA
AAAAACTATGACCTCATGAAACGACTGCACGAATGGGAAA
TCTCCGTTGACTACGCTTTACTTGTAGTAGATGATGTGCC
GAGTATCGACTTTTGCTTAAGTCTTGGCGCTAAATCCCCG
ACTAGAGCACAAAAAAGAGAACTGCTGAGGGACAACACGT
TTAATCCCGTGTATAAGTATCTTATGAACTGTTCCGGTTT
TCCAACAAAAAGAGAAAAAAACATTCCTTGTGATGTTCAA
TGCGAAAGACTGCAAAAAAACATTATAAAAGAACTGGTAT
TTAACTGCTCCGTGCTGCTTGAAATGGTACTGCACACAGA
AAGAGAATATGCATACGCCCTACACTGTGCTGCAAAACAT
AACCAATTGCCCATCCTTATGTATTGTTGGCAACAATCCA
CAGACGCGGAATCCATTTTGTTGAAAACCTGCTGTTCTGA
TAAGAACATCAATTGTTTTAATTATTGTATTCTATATGGC
GGCGCCCAGAATTTGGATGCTGCAATGGTGGAAGCGGCAA
AGCACGATGCCCGGATGCTGATAAACTACTGTGTCATGCT
TGGTGGAAGATCCTTAAACCAAGCAAAAGAAACGGCTGCC
ATGTTTGGACACATTGAATGCGCACAACACTGTTTTAAAC
TGCAGTCTTACGTCATGGACACATTGAATGTGGACGACAC
TGATTAAAGCTGCAATCGTATGTCACAGACACATTGAATG
TGGACGACACTGATTAAAGCTGCAATCTTACGTCATGGAT
GACTAAGTTTTTTGAGTATTGTTTTTTGAATATCTATAAT
AACCTTATATTTTTTGATGAAAAAAATATAAGGGTTGTAT
ACAAACCTTGTATACAAGAAATTTGGATAATTAAAAGAAT
AATTGATTTGGACACAGGAAACGATCTAGATCAGTAAATA
AGCTATTTTTTTTGCACACAGAACATTTAGATAATTACTT
TCCATACTTGTTCAGTTTTTTTACACATAGGAAGTTTGGA
TTCTGTTCAGGAAGTTTTTCATAGACATTATTTTTACAGC
CAGTAATAATAATTTTGGGCTTTTTCTTAAACCACCGGTG
GAAAACATCCAGCTTGTAAAGAGGGAAATGCATGTAGAGA
GGTTTTTGGTAGTCATGGTTAAGAGATTTGACTAACTCCA
TGTTTCCTGTAAAGACTGCCCAATCCCAAGCAGTAAAGCC
TCTATGATAGTCTTTTTGAGTTGGATCTGCTCCAAATTTT
ATGAGAGAAAGCATATTTAAAGTACGGCCCCGCATTGCGG
CCTTCATCACAGGAGTCATCCCATTAAAATTCGGTAAGCA
AATTCTGGTCCCATTTTTTCCGAAATAGCCCAACACCTCT
TCCAGGATTAAATGATTTTTTTTCTCAGCTAAATAATGTA
AAGCAGAGTTTCCATCGTTATCCCTCCTATGATGGTTAAT
TATTTCTCCGGGATAAGATTCTTGTTTAAAAAGAAATTTT
AAAAAGTCTATACGTCCGTAGATGCATATCCACATGAATA
CCGAGGATCCATTTTTATCGCATCTATTGACAATCCACGG
ATCTGTTTTAAAAAATTCCTCAAATAGTGTAAGATCTCCA
TTTCTGATATGTTTTTTAATCCATCCAACAAACAAGTTTT
CGATCTGATTTTCTGGAAACATGTGTTCCATTTTGAATGT
GGCCCCTACCCCATTATATGATTTTACCCCTTTAATTTTT
AATGTCCTTTTTTTTCGGACTTCTTTGGATAAGCTGTTTA
TTACCATCTTTAAATGCCTTATAGCGGGGAGGAGCCAGGC
CCTTTTCCCATATGTGCGGTAATTCTTGGTGTTTATGCTT
GCCTTTGGCATAACCAGGCCAGTATTTTTCGATATATTCA
GGGTTTGTTTTTACGTATTCTTTAAAGGTCCGATAGGCTT
CTTGAATACAGGTAGGCTCACCGGTATAATTTCCATGTTC
ATCTTCCTTTAAAAAGCCATTAACCCGGTCCTTTCTCCAC
TTAAGATTGTGCTTTCCAAAAATACGATCAAGATCTTGCG
CCTGCTGGGGTGGAATCATAAACCCCTTTTTAGGCCGAAG
CTTTTTATTTTTTCCATAGCTTCGGCCATCGCGTTGCGAA
ACAGTGGTTAGGACGCCTGATAGTCTTTCCATGGGCGTCG
CATCTAATCCTATCCATCCACCCTGATGAATATCAATGGC
GACAAGCTCTCCTTTATTTTGGGCAAGCCAAGTTTCCAAG
AATGCCATGCTTTCTTCCCAGGGATAAGGCCCGCCAACAC
CACGGGTTGTCCAATCTTGCAAGGACTCCAGGTCCGACAC
CTGGTAAGGCTCTAAAGAAGACGGTTCCTTGTTTTTGTAC
TGCAAATAGGATTTAATGACCCATTTATACCATGTGTCGA
ACCGCAGCGTGGCGCCTCCAAAGTGAAAGCCGTCGTTGAT
TTTAGGATATCTGCAACATATTTCAACCGTACGTTTGAGT
TCTGCAAAGGCAGCCTTCCAGGGAAGTCTTTCGCTGCGGG
TAAGACGGTCTATTTTGCCCTGCGTGCCATAGCGTATGGC
ATGTCGTGCCAATTGCAACAATTCTGACACCGATCCGTGG
GCCCCGATCCAGTTTATCGGATAGGCAACCTCCGAAGGGT
TTAAAAGATGCTCGTAAAAGCGTGGATCTTCAGATGCCAA
GGCGTCTGCAAAGGGGATAATACTAGAAAACCTGTCTAGA
CATACGTTTTCTGTGTTCACTTCTAAAGGTAGAAAAATGG
TTGCGTGAGGCTTTTGAACCTGCTTGTTCAGCGGTCTGCA
TATACTTTGAATAATGTCTCTAGGACTATGTCGCGGCGCT
GCAAAAAATACCGCGTTTAGTTCTGGGACCTCTACGCCCT
CTTGAAAGAGTCGACAGTTTAATAAAATAACGGGTTCCTT
TGAGGAACAAAATTCTGTAAATGTTTTGAGGATAACCTGT
CGCGGCAGGGTTGAGTGAGCTATCAGGGCATAGACCCCCT
GGTCTACCAACTCCGCGTATAGCTCCTTGGCCTGTTTAAT
ATCACGGGTAAATACCAGCATTTTAGGAGCCGTTATATTG
GTTTTTAAATGGGCTAAGGCCATTATAATTTGCTTTACTA
TGATCTGTTTCGTGGTCTCCTCTTTGGTACTCGGTTGGTG
GGCCAATTTGGGCGCGGCTACCATCTGCAATTCAAAATCA
TTTACATAGCCGGCCTCTATGCCTTCTCGCAGATAGTAGC
GAAAGGCAACGCCGCCAAAAAGTTCACGATTTTTCATGGA
AAGCGGGGTGTCGTACCTGGGCGTTGCCGTTAAAAAAAGT
CGGTGCCCTTTTTTAAAGTTGAGCAACACATGGGTGAAGG
GCCGTGTCTCCCATTCGCCGCAAATCCGGTGACATTCATC
GCTAATAATAAGATCGAAATCATCCACCAGTAGCGTGGAG
GATTGGTAGGTGGCAATCACAAGAAGAGAAGGGGCCTCCC
GTATCCGTTTTGCAATAAAGACAGGATTGGTGGTCATTTC
TATATTGTCGTGATTTAGCACAATGCGGGTCTGGTCGGAC
CCCACAAGCAAAACGTTCTTCAAGGAAATTCCATACTGAT
AGAGTTTTTCCAGAGTCTGCCGTAGTAGGGACAGGCCCGG
CACCAGGTACAAAACTTTTCCTTGAAGATAATTGGAGAGG
ATAAGATAGGCGACGCGAGTTTTGCCGCATCGGCAGGCCA
TCTGCAGAATGGCCCTTCCACTTCGCCGCAGCTCCTGATA
GCCCATATTGGCCGCCTCCTTCTGATAAAGTCGATCCTCG
ATTGCAGTCCGTGTCTCATCCGTAGAAAAAAATAATACGT
CATCTGCGAAATGTTCTTCATCTTCCACAGGAGTTATCAC
CAGGTGTCTCAGTTTCTCCTTGCTTATCAGCGGATCAGAG
GGCAAAGATGGCTCAACCACTATCGTGGAATCATTCATCT
CATAGGCGGGAGAATCACACAAAGTATAGCTTATGTCCAA
ACAGTTTGCAACATCCTCAGCCAATTGTTTTATTTTTTCG
GGTAAAAGACATACGAGTTCTTTGTTTTTGACGCGAAAAA
ACTGTGCACAATATAACACCCCTGCTTCAATTTTTTGCGC
ATCCTTCTTTGTAGATGTTTCCAATGTGAAACAATACTTC
CATTCATCCGTAAAACAGGTGGTATAAGATCCATCATGAA
GCCTAGCGGCCAAGTTTCCTGTGTGCCCAACTTTATGTAA
GGATTGGGCCTCCAGCCAGGGATGAACCGCCACGTAAAAT
CCTGCGCACATGCTATATCAAATTGCAGTTTCTTAATAAC
TGTACACAGGATCTGAAAAACATGTGATTACAAAATTTAG
ATAAGAAATATTTAATATTAAAAATCACGGAATATATGTC
ACTGTGTAAAGAGAAAGCCAAAAACTCCTCTTGACCGCCG
TGGGAAATCATCCAGGGTAGTAGGTTGTGTTTCATGAAGT
TGTATGCCGTAGTGATCACCGTGGACTCCAGATGGTTATT
GGCATCTTTGCAATACTTTGCCATCTTGGCAGAAAAGACG
ATAAATCCACAAATTCTACCCCAGTTGATAAGATCCTTAA
ACAACTCAGTCACAACCCCGGTAAACTGGGTTTTAATTTC
TTGGGCACTTGTAAGAGAAAAGGTAATTGTAACCTGTTTG
TTCAAACACTCATCATAATAGGTTAAAATTTTTTTTATTT
GTTGTTGATATGGGCTAAGTTCATGCTCTGAAATATCATT
AATGTAATATTTAATGTATCCTACTAGTATTTCATTAATG
ATATTATGATATATTAACTCTTCCCCCTCCATAGCGGCAC
CCTATATTTTTTTATTTAGGTTTCAATGTTATCACTATTG
TGACACTATTGTGACACAACTGTGTTGTATACAACAAATG
TTAGGCCACGTATAGCAACCTATATGTTAAGAAATATTTT
TATCCCAACATTGGTTGTAAACGAGCAGCCGTAAACAAGC
AAAGAGTCATTTAAAATAAGCCATTTAAAGATTTAAAATT
TATATGTATACAACTGTACAATGGAAGCAGTTCTTACCAA
ACTTGACCAGGAGGAAAAAAGGGCTCTCCAAGATTTTCAT
CGTTGTGCATGGGAAGAAACTAAAAATGTTATAAACGATT
TTCTTGAAATCCCTGAGGAACGATGCACCTATAAATTCAA
CCCATACACAAAAAAAATGGAGCTTTTGTTTACCCCTGAA
TTCCACACCGCCTGGCAGGAAGTTCCTGAGTGCAGAGAGT
TCATATTAAACTTTTTGAGACTCATTTCGGGACATCGAGT
GGTATTAAAAGGCCCTACAATTGTATTTACAAAAGAGATC
AAGAACCTGGGCATTCCTAGTACCATCAATGTTGACTTTC
AGGCCAACATTGAAAATATGGATGATCTACAGAAGGGAAA
TCTCATCGGCAAGATGAATATCAAAGAAAGTTAAATAAAA
CAACTGACATCAAAAAACATTAAAAGCTATGTGGACGATG
TGGCCTTTGTCTCAATAGTTTCGAGGTCATTCAATAACTC
GTGTAACGTAAAAAAGTTGGTCCATTTTTTTGAAAACATT
AAAAGACGTGCGTCTTCATAAATAAAAAAGTCATTCGAAG
GAAAAATAATATACTCAATACCATAGTCTTGTAATATTTT
TTTTAGGTCTCTCAGGGTCCAGGGATTTACCAGGCTTCTA
CGCGAAGTCAGCATCATAAAAATATCTAATATTTTTTGCG
CCATGAGCCAGCGCGGATTCTCATTGGCCCACAAATCAAC
AATAATTCTCTTATCAACCGTGAGCATTCCTACTTGATTC
GAGGAAATGATTAGATGCCCGGCGGTCCACCCCATGAGTA
GATAACGCAGCGTTGTAGAAATATCACATATGGAAGGCAT
CCCTCCACAACACGAACCCAAATTAGGATGCGTGTGAAAC
ACGAACATAGCAGGCTTGTTGGCCACCCTGCTATAAATCT
CAGCAGGCATCATAGCCTCGCTGCCAAAATAAATGTTCTC
TCCTGCCCTATAGGGGCTTGGAATGATTTCCACTATCTCG
GGTACACCGTTTACCATATTAATGCGGCCGCACCATTCAC
GATCGTCATTCAAAAATTTTTTGATGGCAGCCCGAACGTT
GTCCCAATTAAGCAACAGAGTATTCACAATCTCATTACGC
TCCGTCCAGTATTCCTTGAAACTTCTTTTAGACTTGCTGA
GCTGTTCCCAGGATTCGAACTCGGTCCAATGTTTTTTTTC
TTTTGGGGAAGACTTCCCTTTTGAAGCATTTTTTGCGGCT
CCGCCATCTACACTATGATTTTCCAAAATAATCTCCTTCA
TGGTTTGAGTTATATGGGCATTGCTAAGCACTTTAGTGGT
AACCTGTTTACCTATGTGATTCAGCAGAAAACCAAGTTTG
TCCATTTGTGTCTCAACCATTTATTCTTAACAAAACAAAA
AAAATTAAAAATCATCGTCGTTTAAAAAGAGTTTGAAGGC
GAACGCATCATCCTTAACACAGTTCTGATACTGCGTAGGT
CTTAACTCGAAAAAGTTAGTTTTTTCTACTTCATTAAGAA
AGAATTTAGTCATCTGAGGAAAAGGGTTTCCCACCTTATA
AATGCTTTTGCACTGCATCATGAAGCACAAATTATCTGTA
AAGTAGCGTATATATTGAAATAGCATTTCTTTTGAAAAAC
CGGGAACTCTTCCTCTTGCCTTGTCAAAGGCATAGTTAAT
GAACTCATCCACCAACTCCACAGCCTCCTTCAAAATTTTG
TGAATGATCCTTTCCTCAGGGATGTTATACACGTAATTTG
AGATAAGAAAACATGCAAAGCTACAGTGCACCCCCTCATC
GCGTGAAATAAACTCATTATAGCTTACAAGTCCCGGCATA
ATGTTCTGTTCCTTAAGAAACTGGATCGCCACAAAGTGGT
TTTGAAATAAAATGCCCTCCACGGCGGCGAAGCCCACAAG
TCGCTCGCCCAGACTGTTCTTGGTGGGGTCCATCCACTGC
CGCACCCACTGAGCCATTTTTTTTATGATAGGATGTTTTT
CAATGCCGCTGAAGATGCGCTGTTGTTCCTTCTCATCCGG
GATCAGCGTTTTTACCTGTATTGAGTAGGCTTCGCTATGA
ACGCACTCTTGGGCAGCCTGCATTGTATAAAAGTATAGCA
CTTCCTTTACTTTAATTTCGCGCATAAAATTGGTTAAAAG
GTTTTCGATAACAATTTCGTCGGCAACAACAAAGAAGGCT
AAAATTTGTTTATAAAATTCGCGCTGTGACTTTGGCATGG
CCTCCCAATCATCAATGTCCTTACACATGTCCACCTCCTG
CGCCGTCCACGTCAAACTTTCTAATTTTTTGTACCAGTTC
CAACATTCGGGGTGCTGAATAGGAAAAATAGTGAAACGGT
GGGAATTTTCAATTAGTAATTCCTCCATATTTGAAATAAA
TATTAATATCTTCAAATTTATTGGCTGCCATGGAGACGTT
TTTTATTGAGACGTTGGCATCTGATGTGTACGGAAAGGCG
TTAAATGTCGATTTAGATAGACTATCGCAGGCGCAGATTA
AATATACTCTTCAAGAGCTTATTTCCTACTGCAGCGCTCT
AACCATTTTACATTATGACTATTCAACCCTTGCGGCGCGA
CTTTCGGTGTACCAGCTGCACCAGTCAACGGCCTCCTCCT
TCTCAAAGGCGGTGAGGCTGCAGGCCGCACAATCCTGCTC
ACGCCTGTCCCCCCAGTTTGTGGACGTCGTTTACAAGTAC
AAAGCCATTTTTGACAGCTACATTGACTATAGCAGAGATT
ACAAGCTGTCCCTCCTGGGGATAGAAACCATGAAAAATTC
CTATTTGTTAAAAAATAAAGATGGCGTCATCATGGAACGC
CCGCAGGACGCCTATATGCGCGTCGCCATCATGATCTATG
GAATGGGAAAAGTGGTCAATATAAAAATGATTCTGCTAAC
CTATGACCTGCTTTCCCGGCACATCATCACACACGCGTCG
CCCACCATGTTCAATGCAGGCACCAAAAAGCCGCAGCTCT
CCAGCTGTTTCCTGCTAAATGTAAATGATAATTTAGAAAA
TTTATACGATATGGTCAAAACGGCCGGCATCATTTCAGGC
GGCGGCGGCGGAATAGGTTTGTGCTTGTCAGGAATACGCG
CAAAAAATAGTTTTATTTCTGGCAGTGGTCTTAGAAGCAA
CGGCATTCAAAATTATATTATGCTACAAAATGCCTCACAA
TGCTACGCGAACCAGGGAGGCTTACGCCCCGGAGCCTACG
CAGTCTACTTAGAACTATGGCACCAAGACATTTTTACATT
TCTGGAAATGCCCCGCTTGAAAGGACAAATGGCTGAACAG
AGGCTTAATGCCCCCAATCTCAAGTACGGTCTATGGGTCC
CTGACCTATTTATGGAAATACTTGAAGACCAAATACACAA
CAGAGGCGACGGCAGATGGTACCTCTTTTCACCGGATCAG
GCCCCCAATCTACATAAAGTCTTTGATTTGGAACGGTCGC
AGCACGAAAACGCACACCGCGAATTTAAAAAGCTTTACTA
TCAGTATGTTGCTGAAAAAAGGTACACTGGCGTCACAACG
GCCAAAGAGATTATCAAAGCGTGGTTCAAAACAGTCATCC
AAGTGGGAAACCCCTATATCGGATTTAAAGATGCCATAAA
TCGTAAAAGTAATCTTTCACATGTAGGCACTATCACGAAC
TCCAATCTTTGTATTGAAGTCACAATCCCCTGCTGGGAGG
GTGATAAGGCCGAACAAGGTGTTTGTAACCTGGCCGCGGT
AAACTTAGCCGCCTTTATACGTGAAAATGGCTATGACTAC
CGTGGGCTCATAGAAGCATCAGGCAATGTCACAGAAAATT
TAGATAATATTATAGATAATGGCTACTACCCTACAGAAGC
CACGCGGAGAAGCAATATGCGGCACCGACCTATTGGCATC
GGGGTCTTTGGCCTAGCCGACGTGTTTGCATCTTTAAAAA
TAAAATTTGGTTCACCCGAGGCCATTGCCATGGATGAGGC
TATTCATGCGGCTCTATACTACGGTGCCATGCGGCGATCT
ATAGAACTTGCAAAGGAAAAAGGAAGCCATCCCAGTTTTC
CAGGATCAGCGGCCTCAAAGGGCCTGCTACAACCTGACCT
ATGGGTTCGCTGTGGTGATTTAATTCCCTCTTGGGAAGAA
CGCGTGGCACAGACAACGCAGGGAGTGTTAACGCGGAAAA
GCTGGCGGCAACTACGGCTGGCGGCGATACAAGGCGTTCG
AAATGGATATCTCACAGCCCTCATGCCCACCGCAACCTCC
TCAAATTCTACAGGGAAAAACGAATGCTTTGAGCCCTTTA
CATCCAATCTATATACACGTAGAACATTAAGTGGGGAATT
TATTGTTTTAAATAAGTATTTAATAGACGATTTAAAAGAA
ATTAATCTTTGGACAGAAGCCATTCAACTGCAGCTACTAA
ATGCAGGAGGTAGCATTCAACACATTTTGGATATACCGGC
CGAGATCCGTGATCGGTATAAAACTTCCAGGGAAATGAAC
CAAAAAATTTTAACAAAACACGCGGCCGCACGAAACCCCT
TTGTATCCCAAAGTATGTCCTTGAACTACTACTTTTACGA
GCCTGAATTAAGCCAGGTACTTACGGTGCTTGTGCTAGGT
TGGAAAAAGGGCTTAACCACTGGCTCCTATTACTGTCATT
TTAGCCCTGGAGCGGGTACCCAAAAAAAGATTATAAGAAA
CTCTGAGAAAGCGTGTAATGCGGACTGCGAGGCGTGTCTT
CTGTAGGAGTCTCGCGGTAAAAGAGCAGCGGAGACCATAT
GGCAAACCCCAATAAGAGGATAATGAATAAAAAAAGTAAA
CAGGCATCCATTAGTTCCATATTAAATTTTTTTTTCTTCT
ATATAATGGAATATTTTGTTGCGGTAGACAATGAAACCTC
CTTGGGGGTTTTTACTTCTATAGAGCAATGTGAAGAAACG
ATGAAACAATATCCTGGCCTCCATTATGTCGTTTTTAAGT
ATACTTGTCCGGCGGATGCAGAAAATACAGATGTTGTATA
TTTAATACCCTCGTTAACCTTGCACACCCCCATGTTTGTA
GACCACTGTCCAAATCGTACTAAACAAGCACGACACGTAT
TGAAAAAAATAAACTTAGTGTTCGAGGAAGAGTCTATTGA
AAATTGGAAGGTTTCAGTAAATACTGTGTTCCCCCATGTT
CACAACAGATTATCTGCGCCAAAACTTTCGATCGACGAGG
CTAATGAAGCCGTAGAAAAATTTTTGATACAAGCAGGACG
ACTCATGTCTCTGTAAATGTCTCCTTTATGGGTGACGTCT
CTTCCTTTACCGAGGAAGTCTCTGTTATGGGCAAGAGGTT
TGAAACAACGCAGGGGCTCTGCTTAATCTGCTGTCTTACA
AAGGGAATCAAACTACCTGCTTTCGTATTTTTAATGTAGT
AATTACCCTTGTTGTGGTGAATTTTAAGACCATAGCGTAG
TCCCAGCACTTTATTAATGAATTTTAAAATTGTTTGAGGG
TCCGTTTTATTAGGCTTTTTAAGCTTAAACTCAAAGCTGA
CCGCGCTTAAATCATATTGAACAAATTCATCAACGAGTTT
CGCCATCAATTGTTCATTGGTCAATATATTAGGGTCCTGA
ACGCATTTAAAGCCGCACTTAGTTAACAGCATAATAGCGT
ACATATGGGATTGAAAGCTATAATTATATTGCAGGTCATG
ATGTTCTGCATGTTGCATGGCCCATTGATGGAAGTTTAAT
TCCTGAGTTTGTAACATAGTGAGCGATTCGTATACTGTTT
TTCCACGGCTTATTTGGACACGGCCGGTGTAGTTCTGTTT
TGTCATAAAACTATTATATTGTTCAACAAATTTGGGAGTA
ATTTTATGACCGTGCCATGCATAAAATTCGAGTAGTTTAT
ACTTTTCATACGCAAATAGGTCTTGCTGGTCTACTGTGAT
GCCTTCCTTTAAGTTTTGTTTAATTAGTAAAGCTTTATTG
GCATCAATGGTTTCAGCTGAGGCAATGTTTACATAATCCT
GGTGCTTAATTTCCATTTTAATGCTTGTATACTGTTTGAC
TGTCTCCAGCTTTTCACCCGTCAGTATAAACACCTTAGCG
CCGGTGTCGGCGATCTGGTTAATAAATCGTGTTATAAAGT
GATTTTTTGATAGATGTTGTATCCGCATTGTTTCGAGCCA
TAGATGGTAGTATGGAGTTTTATAATATATCGGCCTACCT
GTTTCCTTATTATACGTGAAGGAAAGCTGGTGATTGCTTA
TGGTCTGAAAGAGGGTGTCACGTTTTTGTAACGTGAACAT
TTCAATGTCTTCAATGGTTTCTGGAAAGTAATTTTGTTTT
CCCTGTAAGCAGATTTTATAACATTTACTTTTTAATTCAC
GCACGCGGCCCAACATTTGGCAACATGTTTCTACGTCACA
CGACATATTGTTAAAAAAGCCGTATAAAACATCAAATCTC
TTATCTTCGTATGAAACACCCGCTGAAATCGTGGGCGTAT
AGATAAGGATATCAACGAGCCCCCAATAATATGACACATT
ATTAAAATGGGATTCCCGTTCATGAGCAGTGCTTTTAGAA
CTATAAAACCCGATTTTTTTTTCCGGAAACTTTTTTTGGA
TAAATGATTGCAACAGCCGGGCCTCCATTAATGAATTTGT
AGGGATAACAATTTTTTTGTCTTCTAGCAAATCCTTTAAA
AGGTTATTTAACCAAGTTTCTCGTGAAGAGGTGAAATAAT
ACATGTCATGCTGGGCCCTTTTATATTGATTCCAGTGAAA
GAAGATAGGGACATCCCCGCGAAAACGCTGTAGAATATTA
TACGTTCGATTTCCTAGGTTTGCGTCCAAGCATATAACAT
AATTTGCCGTTTCGAGCATCCACATAAAAATGGCAAAAGA
GGGAGCAAAGTATTTGTGCAGGCCGCTATTGAATTGATTA
AAAATCGATTCTACCTCATCCAAAATAAGTAGGTCCACAG
GCTCGGCTGTGGAGGTTAGCCGGAAAAGTGATTCTACCTG
AATGATGACTCTTTCATAGCTGTCCAAATCTCCAGTTACT
TCGCTGTACAATGTGAAATTCGGTAGCCGGGACTGTATAT
TTTTTGAGAAGATCTGTCGAAATGTCACGAACCGTATGGT
TTGTTGTTTTGAAATAGAATTATTGCCATAGTATTTTTGC
AAATAGTTGCGCAGTTGGATGGTTTTACCTATTTTCATTT
GAGCCTTTACAACAAGCGTAGGGACTCGTTCATACTCCCG
CATACTACTTTCATCATAAATATGTTTTTGAGGATCAGGC
AGTTCTTCAAAGAGAATGGACTCATGGACCTCTATGCTCT
TTGTCATCACTTGGTCCACGTATGTTTCCACAAAATTATT
TGTACCGGAAAGGCTGCCCATGAGAAGGCTATGTTTATTG
TCATGGCGACAATGTTGATACACTTTGTTTCCGGTGACTC
TTAAAATTAGGGTATTGTCCTTATCATGCATACGCTTACA
AATTTCGCAGTAACTTGGACTTGTACGTTTAAACAATACT
AAATTTTTATGAACACGGAGGAAGCAATGATTTTTACATA
GTGTTCCTGCGAATTTTAATACCTCTTCAAGTTCACTTTG
TTGAATAGTATCGCAGGAACTCGGTGTTGTTTCTTTTACA
TTTGTGAAGATACAAGGTAAACACGTCGTTTCAAAGGGGG
TTGCTATAAGGGTATCACTCTTTTTCGTGGTTGTGCTGGT
CTCAAACACATCTGCAAGCTCCTCATTAAACATTTTAACA
CGCATGCTACCTTTTTTATGAGACCCTATGATGCGAAAAT
TTTGAATACTTTTGTTAACCTGGGGGTCAACAAAGGGATA
AACATGTTTGGGAAGATTTTCTAACACTTTGGATGTAAAG
ACTTTGGCCTCATTATTGTTTAATACTGAGTGCGTATAAA
GTATGATATGAAAGGAGTATTTAAGTTCTCGCTTTTTATT
TAACCCGATAGAATCTGTTAGCAAAATTTGTTCACGCGTT
AGGTTGATGTTATAAGGTAAAGAATACGTCTCGTAAAATA
CGTCCATGATGACGTTAATTATCATGTCAAGGATGTCATA
GACATTGTCATCGTCATTGACAATGTCATCGACATTCTCA
TCGACATTGTCATTAGAATATGACTTATTTACCGGGAAGT
CGATGTCAAATTTTAAGCGCTGAGGCAAAAACCCAAACAC
CACTTCGTGGAAACACTTCTGCTCAAAGGGCTGAGCCGCC
TCCCACTCCCAAAAGTCATCACGGCTTGAAAAAACTCTAA
AAAGATTATTATATTCATCTCGCACCACGAAGTGATTCTT
TAAGGTTTCGAGAGAATATTTATCCTCTACGGCTTCTCCT
TGGGAGTTACAGCGAAGAAACTTGAATGTTTCTTGCATTT
TGATAATTAAAATTAAATCAATTATGATGCGGCGGTTGAC
ACGGCCGCCTCAGTGGCCGTTATACATAAAGCGGCATGGC
CGTTTTATAACGACTAGTCGGCCGCTACATGACGAACCAT
ATAAAAATGAATTCTTTTAATTAGAGTTACGTATTGTTGA
TTGTATAATCCATCATGGTTGAGCCACGCGAACAGTTTTT
TCAAGATCTGCTTTCAGCAGTGGATCAACAAATGGACACT
GTAAAAAATGACATAAAAGACATCATGAAAGAAAAAACAT
CTTTTATGGTATCATTCGAAAACTTTATAGAACGTTACGA
TACCATGGAAAAAAATATTCAAGATCTTCAGAATAAGTAC
GAAGAAATGGCGGCCAATCTTATGACCGTCATGACGGATA
CAAAAATTCAGCTTGGAGCCATCATCGCCCAACTTGAGAT
TCTAATGATAAATGGCACTCCACTTCCGGCAAAAAAGACA
ACGATTAAGGAGGCCATGCCCTTACCTTTATCAAACACGA
ATAATGAACAAACGAGTCCTCCCGCCTCAGGCAAAACAAG
TGAAACACCTAAAAAAAATCCCACGAATGCGATGTTCTTC
ACGCGTAGCGAATGGGCATCCTCAAATACTTTTCGAGAAA
AGTTTTTAACACCAGAAATTCAAGCCATATTGGATGAGCA
GTTTGCAAACAAGACCGGGATCGAAAGATTGCATGCCGAG
GGTCTTTACATGTGGAGAACCCAATTCTCTGACGAACAGA
AGAAAATGGTCAAAGAGATGATGAAGAAGTAATATTTTTG
GTAAAAATATTTTACCAAAATTTTTTTACCAAATAATAAA
AAATATTTTTTACTTTTTTTTCTTCATAATATACATAGAA
TGCCTACAAAAGCTGGCACAAAAAGTACCGCAAATAAAAA
AACAACGAAGGGTTCCTCCAAATCTGGTTCTCCCAGAGGC
CACACCGGCAAAACCCATGCTCCTCCGTCCATGCATTCCG
GGATGCTCTATAAAGATATGGTAAATATTGCCAGATCTAA
AGGCATTCCGATTTACCAGAATGGAACGCGTCTTACTAAA
AGTGAATTGGAGAAAAAAATTAGACGGTCAAAATGAATAT
AATCAGGAAGCTTAAACCTGGAACAATTAGCCTTGTGCTG
GGACCCATGTTTGCCGGCAAAACTACGTTTCTTATTCATT
GCATTTACATGCTCGAACGTTTGGAAAAAAAAGTAGTCTT
CATAAAATCTACAAAAAACACTCGAGACAAAACTATTAAA
ACACACTCCGGTATACAGCTACGACCCAAGCAATGTAAAA
TTATAGAAAGCACACAGTTATCTGACGTGGGATCTCTCAC
CGATATCCATGCAGTTGTCATAGATGAAGCGCATTTTTTT
GACGATTTAATAAAATGCCGCACCTGGGCAGATGAAGAAA
AAATTATTATTCTTGCGGGACTCAATGCTTCCTTCGAGCA
GAAAATGTTTCCATCCATCGTTCGTATTTTTCCTTACTGC
AGCTGGGTTAAGTATATTGGCCGCACCTGTATGAAATGTA
ACCGACATAATGCATGCTTTAATGTGCGTAAGAACGCAGA
CAAGACGCTTATTCTTGCGGGAGGAAGTGAACTGTACGTA
ACATGTTGTAACAACTGTCTAAAAAAATACATTTATTAAG
CAGTTGCAACCTATTAAATATTAAAAATCTTATACAATAA
TGGATCATTATCTTAAAAAATTACAAGAAATTTATACGAA
GCTCGAGGGCCATCCCTTTCTTTTTAGCCCGTCGAAAACC
AATGAAAAAGAGTTTATTACTCTGCTAAACCAGGCCTTGG
CCTCAACGCAGCTTTATCGCAGCATACAACAGCTGTTTTT
AACGATGTATAAGCTAGATCCCATTGGGTTTATTAACTAT
ATTAAAACGAGTAAACAAGAGTATTTATGCCTGTTGATTA
ATCCTAAACTCGTCACTAAGTTTTTAAAAATAACGAGCTT
TAAAATTTACATTAATTTCAGACTGAAAACTTTTTATATA
AGTCCTAATAAGTATAATAATTTTTACACCGCTCCCTCTG
AAGAAAAGACCAACCATCTCCTAAAAGAAGAAAAAACTTG
GGCAAAGATTGTTGAAGAAGGAGGAGAAGAATCCTAAGTC
GCTTACATTTTTTTTTGCTATTTTTATAGAATGTACACGC
ATGTTGATGTTGTCGGAATTGCTGAAGCCTCAGCGGCCCT
TTACGTGCAAAAAGATAGGGATCGCTACTCGGACGTGCTA
ACAACCATTGAAAACTTTATTTACCAACACAAATGCATCA
TAACAGGGGAAAGCGCCCACCTACTCTTTTTAAAAAAAAA
TATTTATCTTTACGAATTTTACTCCAACAATGTGGCGGAG
CACAGCAAGGCTTTGGCGACCCTGCTTTACAAACTTGATC
CGGAATACCTCACTCGTTACACAGTACTCATCACCAAGAT
TCCCAACCATTGGTATGTGATTAACGTAGATCAGCGAGAA
TTTGTGCGCCTATATGCCATTCCGGCAGTTAAACAACACT
TACCGATTCCCATTTTACCCTTCTATTGCACCAGCGCACT
CACCCAGCAAGAATTGTTTTGTTTAGGACCTGAACTGCAG
TTAATACAAATATATTCCAAGCTCTGTAACCCCAACTTTG
TCGAGGAATGGCCTACGTTGCTCGACTACGAAAAAAGCAT
GCGGACGTTATTTTTAGAACAGTTTCCGCAAAGATTGGAA
[truncated: 3,097 more rows]
