# Supplementary material for: Bayesian Phylodynamic Analysis Reveals the Dispersal Patterns of African Swine Fever Virus
Source: Viruses. 2022 Apr 25;14(5):889. doi: 10.3390/v14050889 (PMC9147906; doi:10.3390/v14050889)
Supplement: Supplementary file 1 [file viruses-14-00889-s001.zip › Supplementary file S1/AY261364.gff]

##gff-version 3
##source-version geneious 2021.1.1
##sequence-region	AY261364	1	185689
AY261364	Geneious	source	1	185689	.	+	.	Name=source African swine fever virus strain Tengani 62
AY261364	Geneious	gene	1408	2202	.	-	.	Name=MGF 360-1L gene
AY261364	Geneious	CDS	1408	2202	.	-	0	Name=MGF 360-1L CDS
AY261364	Geneious	gene	2575	3663	.	-	.	Name=MGF 360-2L gene
AY261364	Geneious	CDS	2575	3663	.	-	0	Name=MGF 360-2L CDS
AY261364	Geneious	gene	3803	4336	.	+	.	Name=KP177R gene
AY261364	Geneious	CDS	3803	4336	.	+	0	Name=KP177R CDS
AY261364	Geneious	gene	4479	4724	.	-	.	Name=L83L gene
AY261364	Geneious	CDS	4479	4724	.	-	0	Name=L83L CDS
AY261364	Geneious	gene	4839	5030	.	-	.	Name=L60L gene
AY261364	Geneious	CDS	4839	5030	.	-	0	Name=L60L CDS
AY261364	Geneious	gene	5211	6296	.	-	.	Name=MGF 360-3L gene
AY261364	Geneious	CDS	5211	6296	.	-	0	Name=MGF 360-3L CDS
AY261364	Geneious	gene	6520	7332	.	-	.	Name=MGF 110-1L gene
AY261364	Geneious	CDS	6520	7332	.	-	0	Name=MGF 110-1L CDS
AY261364	Geneious	gene	7476	7790	.	-	.	Name=MGF 110-2L gene
AY261364	Geneious	CDS	7476	7790	.	-	0	Name=MGF 110-2L CDS
AY261364	Geneious	gene	7885	8259	.	-	.	Name=MGF 110-4L gene
AY261364	Geneious	CDS	7885	8259	.	-	0	Name=MGF 110-4L CDS
AY261364	Geneious	gene	7885	8259	.	-	.	Name=MGF 110-3L gene
AY261364	Geneious	CDS	7885	8259	.	-	0	Name=MGF 110-3L CDS
AY261364	Geneious	gene	10350	10478	.	-	.	Name=ASFV G ACD 00160 gene
AY261364	Geneious	CDS	10350	10478	.	-	0	Name=ASFV G ACD 00160 CDS
AY261364	Geneious	gene	11356	11730	.	+	.	Name=MGF 100-1R gene
AY261364	Geneious	CDS	11356	11730	.	+	0	Name=MGF 100-1R CDS
AY261364	Geneious	gene	11891	12763	.	-	.	Name=MGF 110-9L gene
AY261364	Geneious	CDS	11891	12763	.	-	0	Name=MGF 110-9L CDS
AY261364	Geneious	gene	12837	13604	.	-	.	Name=MGF 360-6L gene
AY261364	Geneious	CDS	12837	13604	.	-	0	Name=MGF 360-6L CDS
AY261364	Geneious	gene	12837	13604	.	-	.	Name=MGF 360-4L gene
AY261364	Geneious	CDS	12837	13604	.	-	0	Name=MGF 360-4L CDS
AY261364	Geneious	gene	13846	13989	.	+	.	Name=ASFV G ACD 00320 gene
AY261364	Geneious	CDS	13846	13989	.	+	0	Name=ASFV G ACD 00320 CDS
AY261364	Geneious	gene	14454	14570	.	-	.	Name=ASFV G ACD 00360 gene
AY261364	Geneious	CDS	14454	14570	.	-	0	Name=ASFV G ACD 00360 CDS
AY261364	Geneious	gene	14482	14691	.	+	.	Name=X69R gene
AY261364	Geneious	CDS	14482	14691	.	+	0	Name=X69R CDS
AY261364	Geneious	gene	14981	15787	.	-	.	Name=MGF 300-1L gene
AY261364	Geneious	CDS	14981	15787	.	-	0	Name=MGF 300-1L CDS
AY261364	Geneious	gene	17120	18112	.	-	.	Name=MGF 300-4L gene
AY261364	Geneious	CDS	17120	18112	.	-	0	Name=MGF 300-4L CDS
AY261364	Geneious	gene	18213	19172	.	-	.	Name=MGF 360-8L gene
AY261364	Geneious	CDS	18213	19172	.	-	0	Name=MGF 360-8L CDS
AY261364	Geneious	gene	19346	20398	.	-	.	Name=MGF 360-9L gene
AY261364	Geneious	CDS	19346	20398	.	-	0	Name=MGF 360-9L CDS
AY261364	Geneious	gene	20530	21600	.	-	.	Name=MGF 360-10L gene
AY261364	Geneious	CDS	20530	21600	.	-	0	Name=MGF 360-10L CDS
AY261364	Geneious	gene	21627	22688	.	-	.	Name=MGF 360-11L gene
AY261364	Geneious	CDS	21627	22688	.	-	0	Name=MGF 360-11L CDS
AY261364	Geneious	gene	22891	24486	.	+	.	Name=MGF 505-1R gene
AY261364	Geneious	CDS	22891	24486	.	+	0	Name=MGF 505-1R CDS
AY261364	Geneious	gene	24540	25592	.	-	.	Name=MGF 360-12L gene
AY261364	Geneious	CDS	24540	25592	.	-	0	Name=MGF 360-12L CDS
AY261364	Geneious	gene	25753	26814	.	-	.	Name=MGF 360-13L gene
AY261364	Geneious	CDS	25753	26814	.	-	0	Name=MGF 360-13L CDS
AY261364	Geneious	gene	26983	28056	.	-	.	Name=MGF 360-14L gene
AY261364	Geneious	CDS	26983	28056	.	-	0	Name=MGF 360-14L CDS
AY261364	Geneious	gene	28261	29814	.	+	.	Name=MGF 505-2R gene
AY261364	Geneious	CDS	28261	29814	.	+	0	Name=MGF 505-2R CDS
AY261364	Geneious	gene	29922	30767	.	+	.	Name=MGF 505-3R gene
AY261364	Geneious	CDS	29922	30767	.	+	0	Name=MGF 505-3R CDS
AY261364	Geneious	gene	30836	30958	.	-	.	Name=ASFV G ACD 00520 gene
AY261364	Geneious	CDS	30836	30958	.	-	0	Name=ASFV G ACD 00520 CDS
AY261364	Geneious	gene	30926	32443	.	+	.	Name=MGF 505-4R gene
AY261364	Geneious	CDS	30926	32443	.	+	0	Name=MGF 505-4R CDS
AY261364	Geneious	gene	32472	33968	.	+	.	Name=MGF 505-5R gene
AY261364	Geneious	CDS	32472	33968	.	+	0	Name=MGF 505-5R CDS
AY261364	Geneious	gene	34163	35743	.	+	.	Name=MGF 505-6R gene
AY261364	Geneious	CDS	34163	35743	.	+	0	Name=MGF 505-6R CDS
AY261364	Geneious	gene	35862	37445	.	+	.	Name=MGF 505-7R gene
AY261364	Geneious	CDS	35862	37445	.	+	0	Name=MGF 505-7R CDS
AY261364	Geneious	gene	37747	39267	.	+	.	Name=MGF 505-9R gene
AY261364	Geneious	CDS	37747	39267	.	+	0	Name=MGF 505-9R CDS
AY261364	Geneious	gene	39644	41275	.	+	.	Name=MGF 505-10R gene
AY261364	Geneious	CDS	39644	41275	.	+	0	Name=MGF 505-10R CDS
AY261364	Geneious	gene	41387	42061	.	-	.	Name=A224L gene
AY261364	Geneious	CDS	41387	42061	.	-	0	Name=A224L CDS
AY261364	Geneious	gene	42100	42252	.	-	.	Name=ASFV G ACD 00600 gene
AY261364	Geneious	CDS	42100	42252	.	-	0	Name=ASFV G ACD 00600 CDS
AY261364	Geneious	gene	42418	42732	.	+	.	Name=A104R gene
AY261364	Geneious	CDS	42418	42732	.	+	0	Name=A104R CDS
AY261364	Geneious	gene	42746	43465	.	-	.	Name=A240L gene
AY261364	Geneious	CDS	42746	43465	.	-	0	Name=A240L CDS
AY261364	Geneious	gene	43797	44258	.	+	.	Name=A151R gene
AY261364	Geneious	CDS	43797	44258	.	+	0	Name=A151R CDS
AY261364	Geneious	gene	44573	45403	.	+	.	Name=MGF 360-15R gene
AY261364	Geneious	CDS	44573	45403	.	+	0	Name=MGF 360-15R CDS
AY261364	Geneious	gene	45805	46512	.	-	.	Name=A238L gene
AY261364	Geneious	CDS	45805	46512	.	-	0	Name=A238L CDS
AY261364	Geneious	gene	46568	49141	.	-	.	Name=A859L gene
AY261364	Geneious	CDS	46568	49141	.	-	0	Name=A859L CDS
AY261364	Geneious	gene	49143	49682	.	-	.	Name=A179L gene
AY261364	Geneious	CDS	49143	49682	.	-	0	Name=A179L CDS
AY261364	Geneious	gene	49906	50319	.	+	.	Name=A137R gene
AY261364	Geneious	CDS	49906	50319	.	+	0	Name=A137R CDS
AY261364	Geneious	gene	50351	51301	.	-	.	Name=F317L gene
AY261364	Geneious	CDS	50351	51301	.	-	0	Name=F317L CDS
AY261364	Geneious	gene	51326	52330	.	-	.	Name=F334L gene
AY261364	Geneious	CDS	51326	52330	.	-	0	Name=F334L CDS
AY261364	Geneious	gene	52351	54687	.	+	.	Name=F778R gene
AY261364	Geneious	CDS	52351	54687	.	+	0	Name=F778R CDS
AY261364	Geneious	gene	54808	55218	.	+	.	Name=F165R gene
AY261364	Geneious	CDS	54808	55218	.	+	0	Name=F165R CDS
AY261364	Geneious	gene	55205	58369	.	-	.	Name=F1055L gene
AY261364	Geneious	CDS	55205	58369	.	-	0	Name=F1055L CDS
AY261364	Geneious	gene	58574	59191	.	+	.	Name=K205R gene
AY261364	Geneious	CDS	58574	59191	.	+	0	Name=K205R CDS
AY261364	Geneious	gene	59272	59508	.	+	.	Name=K78R gene
AY261364	Geneious	CDS	59272	59508	.	+	0	Name=K78R CDS
AY261364	Geneious	gene	59505	60095	.	+	.	Name=K196R gene
AY261364	Geneious	CDS	59505	60095	.	+	0	Name=K196R CDS
AY261364	Geneious	gene	60111	60548	.	+	.	Name=K145R gene
AY261364	Geneious	CDS	60111	60548	.	+	0	Name=K145R CDS
AY261364	Geneious	gene	60582	61847	.	+	.	Name=K421R gene
AY261364	Geneious	CDS	60582	61847	.	+	0	Name=K421R CDS
AY261364	Geneious	gene	61844	65572	.	-	.	Name=EP1242L gene
AY261364	Geneious	CDS	61844	65572	.	-	0	Name=EP1242L CDS
AY261364	Geneious	gene	65651	65902	.	+	.	Name=EP84R gene
AY261364	Geneious	CDS	65651	65902	.	+	0	Name=EP84R CDS
AY261364	Geneious	gene	65938	67209	.	+	.	Name=EP424R gene
AY261364	Geneious	CDS	65938	67209	.	+	0	Name=EP424R CDS
AY261364	Geneious	gene	67673	68131	.	+	.	Name=EP152R gene
AY261364	Geneious	CDS	67673	68131	.	+	0	Name=EP152R CDS
AY261364	Geneious	gene	68134	68604	.	+	.	Name=EP153R gene
AY261364	Geneious	CDS	68134	68604	.	+	0	Name=EP153R CDS
AY261364	Geneious	gene	68693	69841	.	+	.	Name=EP402R gene
AY261364	Geneious	CDS	68693	69841	.	+	0	Name=EP402R CDS
AY261364	Geneious	gene	69931	71034	.	+	.	Name=EP364R gene
AY261364	Geneious	CDS	69931	71034	.	+	0	Name=EP364R CDS
AY261364	Geneious	gene	71098	74847	.	-	.	Name=M1249L gene
AY261364	Geneious	CDS	71098	74847	.	-	0	Name=M1249L CDS
AY261364	Geneious	gene	74887	76233	.	+	.	Name=M448R gene
AY261364	Geneious	CDS	74887	76233	.	+	0	Name=M448R CDS
AY261364	Geneious	gene	76319	76708	.	+	.	Name=C129R gene
AY261364	Geneious	CDS	76319	76708	.	+	0	Name=C129R CDS
AY261364	Geneious	gene	76760	77014	.	-	.	Name=C84L gene
AY261364	Geneious	CDS	76760	77014	.	-	0	Name=C84L CDS
AY261364	Geneious	gene	79552	79869	.	+	.	Name=C122R gene
AY261364	Geneious	CDS	79552	79869	.	+	0	Name=C122R CDS
AY261364	Geneious	gene	80324	81097	.	-	.	Name=C257L gene
AY261364	Geneious	CDS	80324	81097	.	-	0	Name=C257L CDS
AY261364	Geneious	gene	81076	82503	.	-	.	Name=C475L gene
AY261364	Geneious	CDS	81076	82503	.	-	0	Name=C475L CDS
AY261364	Geneious	gene	82556	83503	.	+	.	Name=C315R gene
AY261364	Geneious	CDS	82556	83503	.	+	0	Name=C315R CDS
AY261364	Geneious	gene	83541	83984	.	-	.	Name=C147L gene
AY261364	Geneious	CDS	83541	83984	.	-	0	Name=C147L CDS
AY261364	Geneious	gene	84144	84332	.	-	.	Name=C62L gene
AY261364	Geneious	CDS	84144	84332	.	-	0	Name=C62L CDS
AY261364	Geneious	gene	84414	87302	.	+	.	Name=C962R gene
AY261364	Geneious	CDS	84414	87302	.	+	0	Name=C962R CDS
AY261364	Geneious	gene	87253	87411	.	-	.	Name=ASFV G ACD 01020 gene
AY261364	Geneious	CDS	87253	87411	.	-	0	Name=ASFV G ACD 01020 CDS
AY261364	Geneious	gene	87440	90328	.	-	.	Name=B962L gene
AY261364	Geneious	CDS	87440	90328	.	-	0	Name=B962L CDS
AY261364	Geneious	gene	90288	90647	.	-	.	Name=B119L gene
AY261364	Geneious	CDS	90288	90647	.	-	0	Name=B119L CDS
AY261364	Geneious	gene	90628	91584	.	-	.	Name=B318L gene
AY261364	Geneious	CDS	90628	91584	.	-	0	Name=B318L CDS
AY261364	Geneious	gene	91551	92867	.	-	.	Name=B438L gene
AY261364	Geneious	CDS	91551	92867	.	-	0	Name=B438L CDS
AY261364	Geneious	gene	92880	93389	.	-	.	Name=B169L gene
AY261364	Geneious	CDS	92880	93389	.	-	0	Name=B169L CDS
AY261364	Geneious	gene	93406	94824	.	-	.	Name=B475L gene
AY261364	Geneious	CDS	93406	94824	.	-	0	Name=B475L CDS
AY261364	Geneious	gene	94921	95985	.	-	.	Name=B354L gene
AY261364	Geneious	CDS	94921	95985	.	-	0	Name=B354L CDS
AY261364	Geneious	gene	95996	97552	.	-	.	Name=B602L gene
AY261364	Geneious	CDS	95996	97552	.	-	0	Name=B602L CDS
AY261364	Geneious	gene	97607	98764	.	+	.	Name=B385R gene
AY261364	Geneious	CDS	97607	98764	.	+	0	Name=B385R CDS
AY261364	Geneious	gene	98857	100797	.	-	.	Name=B646L gene
AY261364	Geneious	CDS	98857	100797	.	-	0	Name=B646L CDS
AY261364	Geneious	gene	100837	101214	.	+	.	Name=B125R gene
AY261364	Geneious	CDS	100837	101214	.	+	0	Name=B125R CDS
AY261364	Geneious	gene	101187	101558	.	-	.	Name=B117L gene
AY261364	Geneious	CDS	101187	101558	.	-	0	Name=B117L CDS
AY261364	Geneious	gene	101565	102818	.	-	.	Name=B407L gene
AY261364	Geneious	CDS	101565	102818	.	-	0	Name=B407L CDS
AY261364	Geneious	gene	102846	103373	.	-	.	Name=B175L gene
AY261364	Geneious	CDS	102846	103373	.	-	0	Name=B175L CDS
AY261364	Geneious	gene	103420	104211	.	+	.	Name=B263R gene
AY261364	Geneious	CDS	103420	104211	.	+	0	Name=B263R CDS
AY261364	Geneious	gene	104208	104408	.	-	.	Name=B66L gene
AY261364	Geneious	CDS	104208	104408	.	-	0	Name=B66L CDS
AY261364	Geneious	gene	104414	108436	.	-	.	Name=G1340L gene
AY261364	Geneious	CDS	104414	108436	.	-	0	Name=G1340L CDS
AY261364	Geneious	gene	108477	112097	.	+	.	Name=G1211R gene
AY261364	Geneious	CDS	108477	112097	.	+	0	Name=G1211R CDS
AY261364	Geneious	gene	112094	112465	.	-	.	Name=CP123L gene
AY261364	Geneious	CDS	112094	112465	.	-	0	Name=CP123L CDS
AY261364	Geneious	gene	112571	119998	.	-	.	Name=CP2475L gene
AY261364	Geneious	CDS	112571	119998	.	-	0	Name=CP2475L CDS
AY261364	Geneious	gene	120102	120686	.	-	.	Name=CP204L gene
AY261364	Geneious	CDS	120102	120686	.	-	0	Name=CP204L CDS
AY261364	Geneious	gene	120717	122309	.	+	.	Name=CP530R gene
AY261364	Geneious	CDS	120717	122309	.	+	0	Name=CP530R CDS
AY261364	Geneious	gene	122312	122554	.	+	.	Name=CP80R gene
AY261364	Geneious	CDS	122312	122554	.	+	0	Name=CP80R CDS
AY261364	Geneious	gene	122596	123519	.	+	.	Name=CP312R gene
AY261364	Geneious	CDS	122596	123519	.	+	0	Name=CP312R CDS
AY261364	Geneious	gene	123568	124092	.	-	.	Name=O174L gene
AY261364	Geneious	CDS	123568	124092	.	-	0	Name=O174L CDS
AY261364	Geneious	gene	124142	124327	.	+	.	Name=O61R gene
AY261364	Geneious	CDS	124142	124327	.	+	0	Name=O61R CDS
AY261364	Geneious	gene	124392	128744	.	-	.	Name=NP1450L gene
AY261364	Geneious	CDS	124392	128744	.	-	0	Name=NP1450L CDS
AY261364	Geneious	gene	128826	130085	.	-	.	Name=NP419L gene
AY261364	Geneious	CDS	128826	130085	.	-	0	Name=NP419L CDS
AY261364	Geneious	gene	130149	132755	.	+	.	Name=NP868R gene
AY261364	Geneious	CDS	130149	132755	.	+	0	Name=NP868R CDS
AY261364	Geneious	gene	132808	133560	.	+	.	Name=D205R gene
AY261364	Geneious	CDS	132808	133560	.	+	0	Name=D205R CDS
AY261364	Geneious	gene	133715	134107	.	-	.	Name=D129L gene
AY261364	Geneious	CDS	133715	134107	.	-	0	Name=D129L CDS
AY261364	Geneious	gene	134199	134438	.	-	.	Name=DP79L gene
AY261364	Geneious	CDS	134199	134438	.	-	0	Name=DP79L CDS
AY261364	Geneious	gene	134507	135526	.	-	.	Name=D339L gene
AY261364	Geneious	CDS	134507	135526	.	-	0	Name=D339L CDS
AY261364	Geneious	gene	135709	139110	.	-	.	Name=D1133L gene
AY261364	Geneious	CDS	135709	139110	.	-	0	Name=D1133L CDS
AY261364	Geneious	gene	139341	139694	.	-	.	Name=D117L gene
AY261364	Geneious	CDS	139341	139694	.	-	0	Name=D117L CDS
AY261364	Geneious	gene	139751	140368	.	+	.	Name=D205R 1 gene
AY261364	Geneious	CDS	139751	140368	.	+	0	Name=D205R 1 CDS
AY261364	Geneious	gene	140382	141419	.	-	.	Name=D345L gene
AY261364	Geneious	CDS	140382	141419	.	-	0	Name=D345L CDS
AY261364	Geneious	gene	141419	141970	.	-	.	Name=S183L gene
AY261364	Geneious	CDS	141419	141970	.	-	0	Name=S183L CDS
AY261364	Geneious	gene	142031	142852	.	+	.	Name=S273R gene
AY261364	Geneious	CDS	142031	142852	.	+	0	Name=S273R CDS
AY261364	Geneious	gene	142887	146465	.	+	.	Name=P1192R gene
AY261364	Geneious	CDS	142887	146465	.	+	0	Name=P1192R CDS
AY261364	Geneious	gene	146498	147577	.	-	.	Name=H359L gene
AY261364	Geneious	CDS	146498	147577	.	-	0	Name=H359L CDS
AY261364	Geneious	gene	147612	148127	.	+	.	Name=H171R gene
AY261364	Geneious	CDS	147612	148127	.	+	0	Name=H171R CDS
AY261364	Geneious	gene	148167	148541	.	+	.	Name=H124R gene
AY261364	Geneious	CDS	148167	148541	.	+	0	Name=H124R CDS
AY261364	Geneious	gene	148564	149583	.	+	.	Name=H339R gene
AY261364	Geneious	CDS	148564	149583	.	+	0	Name=H339R CDS
AY261364	Geneious	gene	149595	149921	.	+	.	Name=H108R gene
AY261364	Geneious	CDS	149595	149921	.	+	0	Name=H108R CDS
AY261364	Geneious	gene	149881	150582	.	+	.	Name=H233R gene
AY261364	Geneious	CDS	149881	150582	.	+	0	Name=H233R CDS
AY261364	Geneious	gene	150697	151419	.	+	.	Name=H240R gene
AY261364	Geneious	CDS	150697	151419	.	+	0	Name=H240R CDS
AY261364	Geneious	gene	151416	152312	.	-	.	Name=R298L gene
AY261364	Geneious	CDS	151416	152312	.	-	0	Name=R298L CDS
AY261364	Geneious	gene	152287	154407	.	-	.	Name=Q706L gene
AY261364	Geneious	CDS	152287	154407	.	-	0	Name=Q706L CDS
AY261364	Geneious	gene	154365	155894	.	-	.	Name=QP509L gene
AY261364	Geneious	CDS	154365	155894	.	-	0	Name=QP509L CDS
AY261364	Geneious	gene	155884	157047	.	+	.	Name=QP383R gene
AY261364	Geneious	CDS	155884	157047	.	+	0	Name=QP383R CDS
AY261364	Geneious	gene	156995	157549	.	-	.	Name=E184L gene
AY261364	Geneious	CDS	156995	157549	.	-	0	Name=E184L CDS
AY261364	Geneious	gene	157593	158192	.	-	.	Name=E183L gene
AY261364	Geneious	CDS	157593	158192	.	-	0	Name=E183L CDS
AY261364	Geneious	gene	158223	159494	.	+	.	Name=E423R gene
AY261364	Geneious	CDS	158223	159494	.	+	0	Name=E423R CDS
AY261364	Geneious	gene	159647	160552	.	+	.	Name=E301R gene
AY261364	Geneious	CDS	159647	160552	.	+	0	Name=E301R CDS
AY261364	Geneious	gene	160587	161027	.	-	.	Name=E146L gene
AY261364	Geneious	CDS	160587	161027	.	-	0	Name=E146L CDS
AY261364	Geneious	gene	161180	161779	.	-	.	Name=E199L gene
AY261364	Geneious	CDS	161180	161779	.	-	0	Name=E199L CDS
AY261364	Geneious	gene	161807	162304	.	+	.	Name=E165R gene
AY261364	Geneious	CDS	161807	162304	.	+	0	Name=E165R CDS
AY261364	Geneious	gene	162327	163073	.	+	.	Name=E248R gene
AY261364	Geneious	CDS	162327	163073	.	+	0	Name=E248R CDS
AY261364	Geneious	gene	163115	163486	.	+	.	Name=E120R gene
AY261364	Geneious	CDS	163115	163486	.	+	0	Name=E120R CDS
AY261364	Geneious	gene	163516	164406	.	+	.	Name=EP296R gene
AY261364	Geneious	CDS	163516	164406	.	+	0	Name=EP296R CDS
AY261364	Geneious	gene	164409	164744	.	+	.	Name=E111R gene
AY261364	Geneious	CDS	164409	164744	.	+	0	Name=E111R CDS
AY261364	Geneious	gene	164988	165791	.	-	.	Name=I267L gene
AY261364	Geneious	CDS	164988	165791	.	-	0	Name=I267L CDS
AY261364	Geneious	gene	165945	166625	.	+	.	Name=I226R gene
AY261364	Geneious	CDS	165945	166625	.	+	0	Name=I226R CDS
AY261364	Geneious	gene	166622	167353	.	-	.	Name=I243L gene
AY261364	Geneious	CDS	166622	167353	.	-	0	Name=I243L CDS
AY261364	Geneious	gene	167441	167659	.	+	.	Name=I73R gene
AY261364	Geneious	CDS	167441	167659	.	+	0	Name=I73R CDS
AY261364	Geneious	gene	167889	168890	.	-	.	Name=I329L gene
AY261364	Geneious	CDS	167889	168890	.	-	0	Name=I329L CDS
AY261364	Geneious	gene	169099	169743	.	-	.	Name=I215L gene
AY261364	Geneious	CDS	169099	169743	.	-	0	Name=I215L CDS
AY261364	Geneious	gene	169781	169981	.	-	.	Name=I177L gene
AY261364	Geneious	CDS	169781	169981	.	-	0	Name=I177L CDS
AY261364	Geneious	gene	170307	170972	.	-	.	Name=I196L gene
AY261364	Geneious	CDS	170307	170972	.	-	0	Name=I196L CDS
AY261364	Geneious	gene	171069	171776	.	-	.	Name=DP238L gene
AY261364	Geneious	CDS	171069	171776	.	-	0	Name=DP238L CDS
AY261364	Geneious	gene	171947	173005	.	+	.	Name=DP63R gene
AY261364	Geneious	CDS	171947	173005	.	+	0	Name=DP63R CDS
AY261364	Geneious	gene	173086	174714	.	-	.	Name=MGF 505-11L gene
AY261364	Geneious	CDS	173086	174714	.	-	0	Name=MGF 505-11L CDS
AY261364	Geneious	gene	174837	175262	.	-	.	Name=MGF 100-1L gene
AY261364	Geneious	CDS	174837	175262	.	-	0	Name=MGF 100-1L CDS
AY261364	Geneious	gene	176089	176397	.	-	.	Name=I7L gene
AY261364	Geneious	CDS	176089	176397	.	-	0	Name=I7L CDS
AY261364	Geneious	gene	176615	176926	.	-	.	Name=I8L gene
AY261364	Geneious	CDS	176615	176926	.	-	0	Name=I8L CDS
AY261364	Geneious	gene	177116	177406	.	+	.	Name=I9R gene
AY261364	Geneious	CDS	177116	177406	.	+	0	Name=I9R CDS
AY261364	Geneious	gene	177478	177990	.	-	.	Name=I10L gene
AY261364	Geneious	CDS	177478	177990	.	-	0	Name=I10L CDS
AY261364	Geneious	gene	179340	179621	.	-	.	Name=L11L gene
AY261364	Geneious	CDS	179340	179621	.	-	0	Name=L11L CDS
AY261364	Geneious	gene	179845	180558	.	+	.	Name=MGF 360-18R gene
AY261364	Geneious	CDS	179845	180558	.	+	0	Name=MGF 360-18R CDS
AY261364	Geneious	gene	180541	180753	.	-	.	Name=DP71L gene
AY261364	Geneious	CDS	180541	180753	.	-	0	Name=DP71L CDS
AY261364	Geneious	gene	180848	181099	.	+	.	Name=DP96R gene
AY261364	Geneious	CDS	180848	181099	.	+	0	Name=DP96R CDS
AY261364	Geneious	gene	181435	181590	.	-	.	Name=ASFV G ACD 01940 gene
AY261364	Geneious	CDS	181435	181590	.	-	0	Name=ASFV G ACD 01940 CDS
AY261364	Geneious	gene	182960	184024	.	+	.	Name=MGF 360-21R gene
AY261364	Geneious	CDS	182960	184024	.	+	0	Name=MGF 360-21R CDS
AY261364	Geneious	gene	184812	184958	.	+	.	Name=DP60R gene
AY261364	Geneious	CDS	184812	184958	.	+	0	Name=DP60R CDS
##FASTA
>AY261364
CTACAATTTTATTATATAGTGCAGATCTTTTTTGTGAAAA
AAAATAATTATTTTTTTGCGCGACGGAATAATTATTTTTT
TGCGTGGCCGGAATATTTTCGCCGCGCCGTATTTTGGTCC
CGTAGTTTCACTAGATTTCGCGCGGAATTTTGCGATCATA
GTTTCACTAGATTTCGCGGTGCATACCGGTGGGCGATAGG
TATCAATAGGCGTTAAAGATTACTGCTGTAGGCGTTAAAC
ATTAAAATTATTACTACTGCTGTAGACGTTAAAGATTAAA
ATTATTACTACTGCTGTAGACGTTAAAGATTAAAATTATT
TGTACTGCTGTAGGCGTTAAACATTAAAATTATTACTACT
GCTGTAGGCGTTAAACATTAAAATTATTTGTACTGCTGTA
GGCGTCAAAGATTAAAATTATTTGTACTGCTGTAGGCGTC
AAAGATTAAAATTATTACTACTGCTGTAGGCGTTAAACAT
TAAAATTATTACTACTGCTGTAGGCGTTAAACATTAAAAT
TATTTGTACTGCTGTAGGCGTCAAAGATTAAAATTATTTG
TACTGCTGTAGGCGTTAAACATTAAAATTATTTGTACTGC
TGTAGGCGTCAAAGATTAAAATTATTTGTACTGCTGTAGG
CGTCAAAGATTAAAATTATTACTACTGCTGTAGGCGTTAA
ACATTAAAATTATTTGTACTGCTGTAGGCGTCAAAGATTA
TTACTAGCGGATTATTTTTTGAAACTCCGCGGCCGGAAAT
ATTTTTTTTTGCGGCTGATTTTTTTTTTGGCGGGCCAGAC
AAAATTGACCATAATTGGTGCAACGCCGCCTGTCCCTACC
GTAACCACTTTTTTTTGGGGCGGCCAGATGATAGACATCG
CTGTTGGTATTACTGCGGTTGTTTTCAATTATTGTAGGCG
TCAAAGAAGCTAATGCGCCGCCATAGATGTGACAATATCC
ATATAAAAAAAGGTTGCCAAAATTATTTACTGAAAAAAAA
ATAATTATACAACCCCATGTTTTATACAAAAATTACAACC
GGCATTAATCAACTCTATGCATCGTCAATCACAGCATTTT
ATGATTACCTCAGCATTTTATGATGCATCAACCAACTATA
TTATGATACGTCAATCAACCATATTATTAAGAATAGCTAC
TTGACACCGTATATGGTGGCGGTGGTGGTGGCATGTTGTT
TGTAACGACATTTTTTTTCGATCGACAACAGATAAGTATA
AGATACCATATTAATATTATTACCAGTATTGTCAATACGA
TGTAGCTATAGTCCGTCGTCCTATGGCTGGTCCAGTAACA
CATGATTGCACTTAAAAATCCAAAAAAAAACATTAAATTT
TAGAGAGTAATAAAAATTAGTTTTTCATCATTGGTAAAGA
TTATATTCTAGGTGTTTGTCCCATAGATGTGAAACAATGA
TTCTTCATACATTAACATATTTTTTGACTTATACTTTTCT
TCATCTAATAAGGCATTAATTTTTTCCGGATCTGTCGTTT
TTAATGATAAAAGAGAAGAGTCCGGACTATAATTTTTAAA
TAATAAGATATTTATTAATATCCAATTATTCGCTTGGCTC
GCTATTTCTATGCTCTCTTTAAATGCATCAGCTCCTAAAT
CTATACAAAGGAATAAGTTACCTTCACAAAAATTCATTAC
CGAGGTAATCATTGCCCGATTGATGTCAGCTCCCAACATA
AAACAATAATAAATAGTTAAATAATTACCATCATACATAC
AGGCTAACTGCATCATTTCATCAATGTCTATATTCGTCTT
CTCTATGTTATAAATTTCATGAAGGTCAAAGACATTGTTA
TAAGCAACCCCACATATTAACCGCCAATCTTTAAAATAAC
TATATCGTTGATAAAAATATTGGATGGCTTCAGTAAGCTT
ATATAGTATCGCCATACTATACCAATACCTAGTTAGCATT
TCGTTGAATGAAATATTATCCAATGTAAAGTTAATTGATA
ATGTATCTAATTCACCAAAAATTCTTAATTTCAGTTGAGC
ATTATTTAGAAAAAGGGGATTGTTAGATAATAATTCATGG
CATACAATAATATTACTGCTAGTTTTAACATACTTTACAT
TATAAAATATTTCTAAAATTTTATTTTCATTCAAAACCTC
CCTCGCACCTAACTTTTGGCACAGGTCCTGGGTGCATTCC
ATATTGACAGTAACCAACCCAAAGCTGATATCTGCACCCC
ATTCGGTAAACAGCTCTATTAAATCATGATTGTTTTCCTG
TACAGCCTTCATTAATGCAACATTTAATGTTAAACCATGT
TTAAAACTTGCTGTTTTTATTAATATTTCTTTATTTATAC
AAGTATGAATCGTAATTGGGGCTTTATGTCACCACAAACC
ACAACGCTCTAAAATATAATAATCATCTTTGAATATAGGC
TGTGTGGCTAGTACTTTTTTAGTAAGTGCTTGTAAAGTAG
ATGGCATCTTCTATCTGCAAAATAATTATTTCCGAAAAAA
AATCAAATTAAAATACCAACTTCTTTTTTTTTTAATAAAG
CCTGTAAATTACTATTATATATTCAATCTCGCCCACCGTA
TTCTTGTCGGGATCATCTTTTTATACACCAACATATTTTT
AGATCTATAGTTTTTTAACAAGGCATTAATTTTTTCTGGA
TCTGTCGTTTTTAATGATAAAAGGGAGGCGTTTGAACTAT
AATAATCTTTAAATGATAATATTTCTACTAATATATCATT
ATTTTTTTGTTTTGCTAATTCTAAGCTCTCTTCGAAGGCA
TTAGCTCCTAAATCTATACAAAAGAACAAGTTATTCATAT
AAAAGTTTTTTACCGAGGTAACCATTGCCCGATTGATGTC
AGCCCCCAATACAAAACAATAGTAAATAGTTAAAAAATTG
CTATCTCTCATACAGGCCAGATACATCATTTCATCAATAT
TCATATCAACCTTTTTTATATGATACATTTCATGAAGATC
AGACACGTTATTAAAAGAAAGCCCACATATTAGCCGCCAA
TCTTTAAAATGACTATATCGTTGATAAAAATATTGGATGG
CTTCAGTAAGCTTATATAGTATCGCTATACTATACCAATA
TCTAGTTAGCATTTCGTTGAATGTTATTTCATTCAATATA
AAGTTGATCGCTATCTTCTCTAGAAAACAACAAATTATTA
TTTTCAATCCCTCTATATTCTGGAAAAGGAGCTTATTAGA
TAACAGTTTATGGCATAGAATAATATTACTACTAGTTTTA
ATACAATGTATTTTATAAAATATTTGTACAATATCCGTTT
CATTCAAAACTTTTGCACCTAACTCCCGGCAGAAATTCCA
AGTATGCTCCGTATTGACAGTGACTAAGCTAGAGTTGATG
TCTGCACCCCATTCGGTAAACAGCTCTATTAGATCATAGT
TATTTTCCTGCACAGCTTTCATTAATGCGAGATTTAATTC
TAAACCATCTTTAAAAATTGCTGATTTTATCATCAATTGA
TTATTCTCATTAGTAGAAAGCATAATTGGAGCTCCATGCC
ACCACAAACCACAATATTTCAAAATAAAGTACTGTTCTTT
AGATATGTGTTGTGTGGCCAGTACCTTTTTGACAAGAGCC
TGCAGAGACGATGGTGTAGACATTTTTTTTTTGCAAAATG
GTTTAAGTTTTTCAAGAATACAGATTGGATAAATTAGGTT
GTTGACTTAGTTACAGGAGGTATTAAATATTATGTAGACA
TAAAAATGAGACCCTCCAAAAAAATAAACAACAAAAAAAA
ATATGTTTAATATTAAAATGACAATTTCTACATTGCTTAT
TGCTCTTATTATACTACTTATTATTATTTTAGTAGTGTTT
TTATACTATAAGAAACAACAACCACCGAAAAAGGTCTGTA
AAGTAGATAAAGATTGTGGTAGTGGAGAGCATTGTGTTCG
TGGATCATGTAGCTCATTGAGCTGCTTAGACGCTGTAAAA
ACGGACAAACGAAATATTATGATAGATTCTAAGATTTCCT
CATGCGAATTCACTCCCAATTTTTACCGTTTTACGGATAC
AGCTGCTGATGAGCAGCAAGAATTTGGAAAAACACGGCAT
TCTATAAAAATAACTCCATCTCCGAGTGAATCCCATAGCC
CCCAAGAGGTGTGTGAAAGATATTGTTCATGGGGAACAGA
TGACTGTACAGGTTGGGAATATGATGGTAATGAAAAGGAG
GGAACATGTTATATATATAATAATCCACATCATCCAGTTC
TTAAATATGGTAAGGATCACGTTATAGCCTTACCCAGAAA
TCATAAACATGCATAAATAAATACAATTAGGCTCATCATA
TCCTTTTTAAAAATCCATAAATATTACTTTGATATATGCT
AAAATTTTTATAAAAAAAAATAACTATTTCTTATAAATCA
TCTAGAAATATTCCCTAGTTAGAATCGCTTTAATAAGTTT
ATATTATTGTGCATCGATGCACATCTGCTTTTTTTGGACC
TTCTGGAACATCATTATATTTTCTTTCATTAATATACCAT
TCAGATGTAAACGTTGAATAATTTTTATGACAACAGTCTA
CCGTTGAATCATATTTAGTAACATCTAATACATCGCTTGT
TTTATCGGGCTCATCTTTATAATCTTGATAATTTTTGTTA
TCAGCATCTAAAGCACCATCATTATTTTTCAAAGAAGTAT
CCATAATTATGTTTGGTAAAAATACTTTAAGTTTTAATGT
AAGGTATTTAAAATGGTTGTTATATAAATTTACCGCTTAC
AGATAACATTACATATAATCTTTATTCAGTGTCAAAGACT
ATACTTTTGATGATTCATTGTTCTCTGATTCGGTATTTTG
TGAATCAGTATTTTGTGTATCGGTACATTTATTATCATTA
ATATTTTTAGGCTGTTTTTCCAATGTTTTATTGTTGCAAT
GAGCCTGCTCCTCCTTTGACGAGGAAGTATTATCTGTTGG
AGTCATCTGTTTAGGAAGAGTATCATCCATATCTATTATG
AAGAAAATATATTAAGTATTGATATACAAATAAAAATATT
TTTGATCACGTCTTTGTTATCTATCGACATTGTTAATAAC
AGAATATCCTACATCATTTTTTTTACGTAAAAATAGTGAC
ATAATTTTATTATATCCAATTATCTTAAAATAATTATCAA
AGTAACTATTTTAAAGATAATTATCAATACAGCAAATATC
ATAAGCTAACATATTTTTCGAATAATAGTTTTTTAGTAAA
GTATTAATCTTTTCAGGATTGGTTTCTTTTGATAATAAGA
CAGGATTCGCTTTATAAATTTTTAAAGATAATATATTCAT
AATTATAGAATAGCCATATATATCTGCTAATGTCTTACTG
TGTTCAATAACATTAGCCCCTAAATCCATACAAAAGAACA
TATTTTCAATACGAAAGTTTTTTACCGAAATTAACATTGC
TCGATTAACATTGGCCCCCAATGCAAAACAGTAGTAAATA
GTCAAAAAATTATTGTCGCGCATACAGGCCAGCTCCATCA
TTTTATTAATACTCATATGAATTTTCGTTGTGTTACATAT
CTCATGAAGGTCAAACACATTGTTGAAAGAAAGTGCACAA
ATTAATCGCCATTCATCGAAATGCCTGTATTCTTGACAGA
AATATTGGATAGCTTCTTTAAGATTATATTTTACCGCTAT
GCCATACCAATATTTGGTTAACATCTCACTAAATGAAATC
TCATTAAATGAGATCTCATTTAACATAGGATTTGTTGTTA
AATCCTTCAACTCCCAATAAATTATCATCCTTAAATCCAC
CATGTTTACATTTTGTAAAAAAGGGTTATTAGAAAATAAT
TCATGACACAAAATGACATTACTACTTGTTATTTTACGCT
TTGTTTCAAAGAAAAATTGTAAAATTTCACTTGTCTCAAG
CTCTTCTTTAGCTCCCAATTTTCGGCATAGGTTTCGAGTA
TGCTCGTTATTAATAAAAAGTAACCCATAATTAATATTTG
CACCCCATTCAGTAAACAACATGATTAGATCATCATTGTT
TTCCTTAACTGCCAATACCAATGCAGTATTAAGCTTTATA
CCCTCTTTATAGCATAGCGTTTTTATTATTATTTGATTAT
CATCATCTATATACATTGAGATAGGAGCTTCATGCCACCA
TAAACCATAACGCTCTAAAATATAATAATCATCTTTAGAT
ACGTGTTGCGTGGCCAATGCCCTTTTAGCAAGTGCTTGTA
AAGTCGATGGCTGCATGTTTATTCTGTTAAAAAAAAAATC
AAATTATTAGGTAAAGATAGATCAACCCATAGTTAACATT
TGCAGTGGCATTTTTAACAATGAATTATGATAAAAAATAA
TTCATAACTATCTATCATAAAACCCATCTTTAACTTTAAA
GAAGAACTAGATCATCTTTTTTTTGTTGTGTCAGAACTTC
TACAATTTATTACCCACATTTTATCTAAAAAAAATAAAAC
TACATACTATCTTGTTTCTTCATCAAATTATCATACCATT
TAAAGTGTGTAGGTTGAGAACATTCCATAATATGGGTATC
AAAGTGTTTATATATTTTTTCATAGTAACATTTATTTAGT
AGATGTGTTGTCCAACAATCATATCTAATAAAATCATTTT
CACCTATGGGGGGATGATTCTTAAAAACCTTATTCCTACA
GATGCCGTTTTGACAGTCCCAGCAAAAGTCACAATATTTT
CCATGAGTACACCAATGTTCAAGCTCTCTTTCGGGAGGAA
TGCTGCCAATTTTATGTTTTTTATGTTCTAACTCTCTGTA
CAACATCAGTTGGGAAAGCAGAAAGAAGATTACCAGGAGA
ACCAGCAAATACATAACAGTCTGCAAACTACGTTTGCGAA
CGTAATTTGCAACTAAAACACAACCCACAAGATAAAATCC
ATAGGTTAATAACTTTTGCCATTTTCGTATATCAGCCTCA
TGCCGTTCATGGCTTATGTGTTGTGGACATTCTGTTCGGT
ACATTTTATGAGGCTTTATAGAAGTTATGTAGTAGATACA
GAAATCATTGCGACGATAAATACTGCAGTTAGCTATATAG
TCATTTTCAAGAATGGGAGAATGGTTTTTAAAAGCCCTGT
TCTTACAGATGCCATCTTGACAGTCCCAACAGAACCTGCA
ATGATTTGCATAAGTACACCAGTATCCAAGCTCCTTTTCA
GGTGGAGTACTTGTTCGTTCCAGGGGCTCTAGCTCATACG
TATAAAGAAGAGTTGGAATGGATAGTAGAGTAAATATTTG
CAGACCAAGCATGGCTACTTGTGAACAAGTGGCTGCTGTC
AGCAAATAGCTGTTCGTCAGCAAGTGCTGCTTGTGGGTAA
GCCAATAAACCGGCCATACCCTTGAAAGGAGAATTCAGTT
TGATAAAAAAAATAACGAGTTTCCTAACAACCCGGTCAAG
CATTTAATAAACGAATGGCATCACACGTCTGCATCGTGCA
TTCTACCTGGAAAATGGGCCCATCTCTAATATATTTACAC
TGACGGTGAAGCATACAGTGTTCCATGGGATAGCTATGCT
CCTGCACAGAAGGCATATCTTTTAGAACTTTATTCTTACA
AAGACCATCTTGACAAGCCCAGCAAAACCGACAATTTTTC
ACATATTGACACCAGCATCTAAGCTCCTCTTCCAGGGGAT
TGTCGGTCGAAAATCCCTGTAGACTAGCTAGGCCAGCTAG
CAGCAAGCCGAGGTAACTAAAGAACCTCATTGTAGTGTTA
TATTACGAAAAAACATGTTAAATTTTGGACAAAAAAGCCC
TTTTTATAGGTCTGGGAAAAAAAATCAGATCTAATCAAAA
AATCTCACAGATCTTCCTTTTCATAAATTTTCCTTCCCAA
TCGGTGTGGACGATTGTGAGGTACTGGATCAGAACAATCC
ATAACATGGTAATGCCCATTTCCTTCATCATATGTACACT
GGTTATACCAGCGAGAAACCTCACAAGATGTCAAATAACT
GTTCTCAATAATCCATGGCATGCTCTTATTCACCTTGTTC
TTGCAAATTCCATGTGCACATTCCCAGCAAAACTTGCAGC
TTTCCATGTAAGTGCACCAGTATCCAAGTTCTTCTTGTGG
AGGATTATCCGTTGAACGAAGATGCCCTCCTGCCTGAGTA
GGCAGTCCTAAGACCTGATTGGCCAGCAGGCCAAGAATTC
CCAAGAAGACTACCAACATTGCTACGGCTGGCTGAACAGC
TGGCAGATAGCTAGCTAATTAGCAAACCAAGTGACTCACC
CCCTCTACTCTTAATATGAGAATTTAAGATCCGGTCCGGC
TTTTTTCCGATATTTTACAAGAAAAAAATATTTTTAGCTA
CAAATACACTTCATATATCCCTAAAAAAACAGAAATTTAT
TTAATTTTAACTATTATTTTCTTTCCACTCTTTCTTTAAG
ATTTTATAAGGATTCCAGTATTTTGGTTGAGAACAGACCA
TTACATGATCAATGCCTTGACCCAGATCATACATACATTT
ATTTAGCCAGCGGGAAACTATACATGGATGCACATACTCA
TTTTCAAGAATTGTTGTATTTCCCAACTTATTCACACAAA
GGCCATTTTGACAGTCCCAGCAAAACTGGCAACATTCCAT
GTAAGTGCACCAGTATTCAAGTTCATTCTCTGAAGGATTT
TCCGTTGGATGAAGTTGTCCAACTGGCTGGCTTGAGACCT
GGTTGACCAGAAGGCCAAGAATTCCCAAGAAGATGACTAA
CATTGCTACGGCCGGCTGAACAGCTGGCTAAATAGCTAGC
TAATTAGCAAACCAAGTGACTTGCCCTCTCTATTCTTTAT
ATGATGATTTAAGATTGAGTCCAACATTTTTCCAACGTTT
TACAGGAAAAAGGTATTTTTAACTATGAAATTAATCTTGA
CCACTTATTTAGAAAAAAATAAAAGACACATTTATTTAAT
TTTAGCTGAGGCAAATTTGCTGACAAACTCTAGAGTTCAT
CTTTTTTCCATTCCTTCCTGAAGTATTTGTAAGGATTCCA
AGACCATGGCTGAGAACAATTCATGGTATGGTAGATACCC
TTATCTAAATCATACATACATTTATCCAGCCAACGGGAAA
CCAGACATGATTTCACATACTCATTCTTGTAAATTACTGA
CCCATCTATTTTGTTTATACAAGTGCCATCTTGGCAGTCC
CAGCAAAATTGGCAACTTTCCATGTAGGCACACCAGTATT
CGAGTTCTTCCTCTGGAGGATCCTCTGTTGGACGAAGTTG
TCCAACGAGCTGACTTGAAACCTGGCTGGCCAGAAGGCCA
AAAATTCCCAAGAAGATCACCAACATGGCTACGGCTGGCT
GAACAGCTGACTGAATAGCTAGCCAATTAGCAATCCACTG
TACTTTTCATAAGATCATTTAAGATTCGGTCGGCATTTTT
TCAATAGTTTGCTAGGGAAAAAATTTTTAATCTTATAGAT
TCACACCACTTTATTCTTACGCCCAGGAAAAAAACAAACC
AAATCTTACAATGTATCTGGATCTAATGAGAAGCTAGAAT
TCATCTTTTTTCAAATCCTTTCTGGGATGTTCATTCTTTT
TCCACTCCTTCCTTGCAATTTTATAAGGATTCCAGGGCTT
TGGGTCAGAACAGTTCATGCTATGGTAAATGTGCTCCTCC
ACATCATATCTACATAGGTCACCCCAGCGGGAAACCTCAC
AATATTTTACATAGTCATTCTCAATAATACTTGTGGAGTT
GTTTCCCCAAACCCTGCTGGTACAAATCCCATCTTCACAA
TCCCAACAGAACCGACAGCTTTCCACATAAGTGCACCAGT
ATCCAAGTTCATTCTCTGGGGGGATCAAATGTTAGAGGAA
GATGTCCACCTACCCGAGTAGAAGTGGAGGATGAAACCAG
GTTGTTACTGGCCAGCAGGCCAATAATTCCCAGGATAATC
ACCAGCATTGTGCTCAACCAGCAACGGCTAGCAACGACTA
GCAACTGACTAGCAATAGCTAGAAATGGCTAGCAACCAGT
AGTGGCTAACGCTCTACTCTTTATAAGAAAATTTAAAATT
CGATCAGATTTTTTTGGAATTGAGAATGAGTAAAACACTT
ATATTCTTTTCCTAGCTAGAAAAAAATAAGCTAGTTTAAG
ATAGGATTCCCTTACTAATGGTTTAATTTTCGGCAAAGGT
ATAGGGTAAAATACACTGGTACTTAGCTGGAAAAAAATAA
GCTTATGGCGTATAAGCCGCCATAAGTTTATTTAATTAAA
ATGTTAAACTCTATGATAAGACTGGAATCTTAGACAGGCT
TGATGTGGAGAACAGCATGAAATGCAAGAGTGCCTGTTAC
ACGAATAAGTTCTCTCAAACCGAGGATGGTCATACTCACA
TCTATGAAATCCTGGTCTAGGAGATTCATTTGATGCATGA
TGGCCGCACCCGCACTTATGAGGCACTGAAGAACTAAAGG
GTTTAATTCTGATCTGAATGGTGCTATATAGGATGATGGC
AATCCATATCAAGATGAGAGCAATCAAAATCACCTCCTCA
AGAAGCATGATGTAGCCTTAAATCTTAGGCCGCTTTAAAC
CTTAAGCCGCCTTAAACCTTAGGCCCTCACTATCTTTAAT
GAAGGAGTTTAAATTTTGATCCCTTTTTCAAGACCCATTT
AGAAGAAAAAAATAAAGTTTGTACCAATCTAATTTATAAG
TCATCTCTTTCATAGATCTTCATGTATTCTCTATGTGGAT
AAGTATGGGATGTTGGATTTGCACAGTCCATTTGATGATC
TGTATGGTTTCTGGGTCCTTCATAATAACTACATATACCA
TTCCAGCGGGAAACCGTGCAATTTATAATCCAGTCATTTT
GGTGAATAACTGGCCAATCTGCTTGAATCCTGTTTCGGCA
GATACCGTGGACGCATTCCCAGCAAAAGTCACACTGGTTT
GCGTAGGTGCACCAATAAACTAGCTCATGTTCAGGAGGAT
AACGGGTTGGTAGTAGATCTTCTAATTTACGTATAGGAGC
GGCTTGAAGGACAACCACCCCCCAGTAGTACTAGAATTAG
CACCTTCATAGTGGCCACCCTATACTAGACCTCTAAGTTG
AATACAAAGAACTAAAATTTAGAGCCGTTTAATCACTACT
AATAATTATATTTTTTTATTGTCTATAATAGGATTTATTA
AAAAATAATGATTTTTAACAAGAAATAATTTTATAAAAAA
TTAATATATTTTGTAATAAACTTTATTTCCAATGACTGTT
AAAATAAGGAAACTATCCTTAGTTAGTCAAGGAAGATGGT
TAGGTTATTTCGCAATCCGATAAAATGTTTATTTTATCGT
AGGTCTCGTAAAATCCAGGAAAAAAAATTGCGGAAGAGTT
TAAAAAAGCTAAATTTTTACCACCCTCCAGAAGATTGTTG
TCAAATATATCGTTTGCTAGAAAATGTTCCTGGGGGAACT
TACTTTATTACAGAAAATATGACGAATGATTTAATTATGG
TCGTAAAGGATTCGGTGGATAAAAAAATTAAAAGCATTAA
ATTATATCTTCATGGAAGTTATATTAAGATTCATCAGCAC
TATTATATTAATATTTATATGTATCTTATGAGATATACCC
AAATTTATAAATATCCCTTAATTTGTTTTAACAAATATTA
TAACATCTAAGTAAATATTCTTGGAATGGATTTTCTTATA
GAATAATTACAGGATATGTCAGCGACAGGGTTAATAACAA
ATTTGTTATTTTAATATTTTTTGTTAAATAAATGGACAGG
CCACCATTTAATGTTTCCCGTTGCAGAATAAGAAAAAAAC
AAACTTATAGTTACAAATCATCTTGATTAATCACATGTCG
TTTTAACTCAATGAACCATTCTAAATCTTTGGGTTGTGAA
CAATTCATGTTATGTTGATAGTGTATCCTAAAGTGAGCTT
CATACATACACCGGTCATGCCACCGGGAAACTGTACAATT
AACAATATAATCATTTTGAGTAATAATAGGGTGGTCACTA
AACACTTTATTTTTGCACATTCCATCTTTACAGGTCCAGC
AGAAGTCGCAGTGTTTTGCATAGGTGCACCAGAACTTGAG
ATCCCTTTCAGGAGGCCTACGCATTTGCATCGGATTATCT
GTGGAAAGAGGTAAGTTCATTATTATGTTCGTCATCAAAA
TTCCTAAAAGAACATAGAGGCCAAGAAAGATAAGCAGTCT
TGTAGCGGCTTGCATTCGCATTCGTGAGTATTGTTTGCGA
ACATAGCCTATGAGGGCAATGGTAGCTATCATACAAAGGC
AAGTATGTTTGATATTCTCAGTGTCAATGACCCTATCCTC
CTTTATTTGCATTAACTCATCAAACCAATCATAATATGTG
GGATTTGTACAGCTCATGATGTGAAAGCGGCGTATCCTAG
AGTCTGTAAAATAGCTACATCTTTCATTATAGCGGGAAAC
CCTACATATTTGTATGTAATCATTTTTTTTGATGAGAGGA
TGTTTTTCAAAAACCTTATTTTTACAAACCCCGTGTCGAC
AATTCCAGCAGAAGTCACACGATTTTGCATAGGTGCACCA
ATACTCAAGCTCTCCCTTTGGAGGTCTCCGGGTCATTGGT
AACTCTCCTGTCCCTGGAAAGGGTTGGCTTTGAATGACCG
GCTGCATGACCGCCAGTACCAAAAGGAACACAATCACCTT
CATGGCTGCAACTTATAAGTTGCAACTTATGGGTTGCAAT
ACTGCAACGTATAGGTTGCACCTTATAGATTGCGACTCAA
AAGGTATGAAAACCGTACCTACAAGCAAGCGACATCATGT
CATTTGGATCTAAACGTATATTTTCCTGAAAATATGCATG
ATGGATTTCATCAACATTACCTAAATATACAGCCGTTTTT
AAACGCCAATCATCTAGGTGAGGAAATTTCTTACTAAGAA
AACGAATAGGTTTTATAAGATTAAACTCTATGGCGATCTT
AAACCAAAATTTTAATACATATGTATTTTTTATCATTTTT
TCTTTTTCATCTAAATTTAAGATAAAACAATTGTACATAA
AGTCTATCAACACGTAAAAATCATGGATATCAAAACTGTC
GAGAATCGAAATATTATCATAATAAATATCTATAGCTAAT
AAGACCTTTTGTTGTTTAATTAGATCAACAAACATATTAT
ACAACCCTACATCTAAAAATTTTGGATCAGCTCCTAGTTG
AATACATAGAACTTTCGTCTTTTCCGTCTTGGCACATATG
ATGCCATAATTAATGTTGGCACCCCATAAAACAAATAACT
TGATTAAATCAGTCTGGTTTTTCTTCACAGCCCTCACCAA
GGCTCTGTCAAGCTCATAGCTGTCAACGTCAGAGCATGAC
ATGGAGCCACTTATTACCATTTTACATTGTTTACAAAAAC
CTATGGGGCCATTATGCCACCATAGTCCAAGCTGCTGTAA
AATAAAAATATCATCCTCATGATAATTTGAAAAAGCCTTG
TTTTCTATCAAGACTTTTTTTGTAAGAACCTGTAAAGAAT
TCATCGTATTATCATGAATGAAAGCAGTAAATGTAATCAA
TTATAAAATTGACTTATTGAAGAGAAATGTTAAATGAGTG
AAATCGGTGTTTACGATGATGTACATGATCATACGAAGAA
ACACGTTCACTGGTGTCCATGATCAAAATTTAATTTCCTA
TGTAAAAGGTACAGACATTAACTGTTTAGTTTAGACATTA
GTCTAAACTTTAGTTTAAACTAAAGTTTAACTATTTGAGT
TAATGATGTTTAATCTTTCTTCCATGCTTATCAGGGGGGG
GGGGGTCCTAATAATTTTAATACTGTTGTTGTGGATTGTT
GATGAAAACTTTATAGATGCTGAAATGTTTAATTGTAGAG
AAAATAATACTAATTGTATTACGTTATAAGTTTGATCAAA
ATTTAATTTCTCATAAAAAAGTACACATCAACGTCGCTTA
TTTAAGTTTCATGATGTTTGATTCATTACTTCCTACAATT
ACTGGGGGGGGGGGGTCTTTAATAACATTAATATTATTGT
GGTTTGCTGACTATTATGTAGAAATTATAGAAGCAGTAAT
AGATAATTGTACTAAGGTGTTATAAGTTTGATCAAAATTT
AATTTCTCATAAAAAAGGTACACATCAACATCATTCATTT
AAATTTCATGATGTTTAGTTCATTACTTCCTACAATTGCT
GGGGGGGGGGGGGGGGTCTTTCATAGCTTTAGTATTATTA
TGGCTTGCTGACTATTATGTAGAATTCATAGAAGCAAAAT
TATATTATACTAATGCTACAATGTAAATTATAAAATACTA
AACTAATTTCAGTATATTTTTTTTTGTTCATATAAGTTAA
GGTACAAAAATGATTAAACATTGCAAAAAAAAAGAATCAT
AATGCTATTATACATAGTGATCATAGTGGCTTGTATCATT
TCTAAACTAGTTCCAAATGAATATTGGGCAATACATCTAT
TTTTCATCATTATGATTTTTATGGTATATATGTATGAAAA
GTTAGATATACATCAAAAAAATCAGTTCTGGAATTATACT
ATGTCAGGCTTATCTGGACATAACGTACAGATAACATGTA
AGTGTTACTAAATACTATGAGTATCTATTTTTTTTGTTGT
AAAAAAAGAACTTGATATATTTTTCAAAAAATAAAATAAG
ATTGTACGTCAACTTCCTTATTTTATTCTTTAAAAATGTA
ACTCGCAAGTATTATCTATTTTTCCAAAAAAAATAGATAT
AATCAGTTTCATCATTTAGGTGTGTATTTCTTTTAAGTAT
CTATCAAGAATTCATTGTTTAGTGATATAAAAACAATGAA
TGTTCATCATATTTTATTTAACATCCACCTAAATAAATGA
ACATTTTTCATCTTAACTGATCACCAAAAGTTATTTTGCG
AAAAGGCATACATATGATCGATATCAGACCTACAATGAAT
GTTTCCATAATATCCCTTTATCGCAATAATTCTATTTTTG
CATTCCGATATCTCATCATCTGTGCTATTATATGTTTCCA
TAACTGTTTCATCATCAAATATAAATCCTGTTAAATAGGC
AAAAGGCTTTAATCCCGGATATATTTTTACCATTTTTCTC
AGAGCCGTGTATAGCTTGTAATAAATGGCCAGAAATATAC
AATAAAGCGTAGAAAGAGAGTAATTTTTGGCATAAAAGAT
TTTGAAGGTTTGATGAATAGCTAAATCGCAGATAATATAT
GATACGATATTAAAGCGCACCTGTTCACGCAGATTGGTTG
AAAAATTCGTGGAAAGATTTAATATATAAAAGGTTATTAA
TAGTTGCTCATCATTCTCCTTATACGACATCGTCAGACGC
TCTAAGATTTTACTATCGGGCACATCTGCCACATGTTGAA
CATTTAAAGCCTGTTCTTCTTCTATGTTACGACAAAAGAG
CCGCGCGTATTCAGGTGAAGCTCCCCAGGATAATAACGTC
CGTGCCACGACTAAATTTTTTTTGACGATGACTTTTATGA
GAAATAGGTCCTTATTTTTGCATTGATCACTATGCGAATT
TGTATAGTTGACGCCGTTACATTGAGTACATTGATATAAT
GTTTTGCAATTCCAGCGTAGTCCTAAATGGTATAAAAGAA
CTGTATTTTCGACATAAGCATGCTGATTAACGATGTTTTT
GAGACAACACGTCGTTAAGGAGACCATTGTCTCCAATTTG
TTAGATAAAAGTCTTTACTAAAAAAATAGGTTTTTAGTTT
TAACAAACGAGATTTTATTATTTGGATATAACATCATCAA
AAAGATTTATGTTAAAATTTAATTTGTCTTATAAAAAGTA
CAGATTTAACCGTTTAGTTAGACTACTTGGTTAGCAATGT
TTGAGCTTTCTTCCATTCTTATTCGGGGGGGGGGGGGGGG
GTCCGTCCTAATAGCTCTAATACTGTTGTTGTGGATAGTT
GAATATAATGAAGACTTTATAGATGCTAGAGTAATGGATT
GTAAGAATATTACCGTTTAATATGAGTATAAGTTTATAAA
AACTATTCATCAAAATTTAATTTTTTTTATAAAAATCTAC
AGAGTGGGTTTTATTAAACGTAGCTTATTTAAAAGTTACA
CAATGTTAAAATCTCTACTTACTTTAATTCTTTGTGGGAT
TTTATTAACGTTATCCATATTATGGCTTACTACTTACCAT
GTAGAACTTATAGAGGCAATAGATGATTTCTACGACTGAA
ATATAGAATAGTCCATTTTCTATTTATAAAATAATGATTT
ATATTCTTTCCTAAAAATATGATACTTTATATAATTTAAA
AACGAATATTAATAACTTGATTTTTTTTTCTATAAATAAA
CTATAAATGAAAATAGTAAAACTCATAGTCTTATGAGTGA
ATATCATCATGTTACTCAAACGTCGGACTATTAAAAGATA
TTCCGTGTGCATTATTGCTTTTAATCAGTATGATTACTTT
ATACGAAGCCTCTATTAAAACGCTTATCACACACCGAAAA
CAGATTTTAAAACACCCCGATAGCCGTGAAATTTTACTAG
CTTTGGGATTATACTGGGATAAAACTCATATTCTTCTTAA
GTGCCATGAATGTGGAAAAATGAGTCTTACCGGCAAACAC
AGTACAAAATGTATTAACATTAATTGTCTACTTATTCTTG
CCATAAAAAAAAAGAATAAGCGTATGGTTGATACCTTGAT
AGGAATGGGTGCGGATGTAACATATATACATCTTTTAAAA
AATAAGATAAAACTGTCATACAACCAGTTGTCTATGCTTA
AAAGCAACTCGCAGATTGCGTTAAAGGAGTTTCATGCCAT
ATGTTACCTTTTATATGGCCGGCTTCCCAAAAAAATTAAA
CAAGGGATGCAATTGTGTAAAACAATGGCGGGACTATGCG
GTGAACTTTTATGTGCATTTTTAACTCCGTAAATGATAAT
ATGTATATAAAACAAACAGATATTACCAAAATATATTCTA
TTTACACAACATCCGGGAATTATTTTTTTTTCCATACCCT
TAAATATAAAAATATTGAGTTTCTTCGCTAAACTTTAAAG
GTAAAAATTTTTCCTTGTTTTGCACCATCATGTATGGGTT
TAGGTCATCCCAGGGATTGTTTATTTGAATATTTCCTAAA
TAGGAACACAACGCCATGATCATGTATCTTTCATTCTGGT
AAGCTTTTTGATACATCTTCAAAGATGCCGTACCTCCGAG
TGTGTAACAGCAAACAAATGTCCGTACTTTTCCATGGGTT
GCAGCCCATTCCATTCCGTAGCTCAGCATCTTTTGCTGTA
ATTTTTTATTCGCTTTATAGAAATAGTTTTTCATCCATTC
CACGTTCTCATAAAAACAGGCACTTAAAAAGAGCACTAGG
GTTAGTGTAGTCTTATTATAGAATGTAGGAATGTATGTTT
TAGTTATTTTTTTCAATGCGTGTTCCATACTATGTTTTAC
TGCCATAAAAATACAAAACCAGTACCAACTTTTTTTATAA
AAGGTTTTGCTGTACACATATAAACGAACAAAATATATTT
CAAACTCTGAATTCTTATTATAAAAAAACTCGAGACAGTC
ATTTATGTTACGACTTCTTCTAAAAACCTCAAAAACAGTA
ATTAATTCACTGTCGCTGTGGAAATGTTCGTAAGCTAACT
GTTTAATGTCTTTAGGGCTCAATTCTTTTTTTGGGAGCAG
TGGCTTGAGATTTGGCAAAGGTCGTCTAAAGTAGTAAGCG
AACTTTTCATTCGCTCCCCAACACAAAAGCCGATAAGCCA
GCATGTAATTATCACGTTTTACCGCGTAAATGAGTAAATA
GTTTATATTGATACATGTACCATGTTGTTGTCCGTTTGAA
CATATGTTGCCGCATTCTGAACACTTATGAATAATATCAT
AGTTTTTACAACATAACCCCAGATGGGTTAGTACTTCTTT
GTCACGTTTTAAAAACTCGACATGATTCTTTAATGTTAAC
GCTTTTAGCGCAATGTTAAATAAACTCTGCATTTTTTTAA
AAACGAGACGTTTAGTATAAAATTTAACAGATGTCTACAT
GATGCTAAATAAACTTAACATTCCTACTAAACCAAAAAAA
AATCAAATTGACTCATAAAGAATTTGACGATGTTGGTAGG
TAATTTTTTAACATGGTATATATTTTTTTAGGATCAGTTA
TATTAGGTAATAAAAGAGGACGAGCCGTTAAAATATTTTG
TTTAAGATATTTTAGATCCTTACAAAAATATAGATTGTTC
GTCTGATGATGCCACTGTGTTACAGTGATGGCTTGATCAA
TATCAGCTCCCAAGACAAAACAGTAGTATATCGTTAAAAA
GTTCTGATCTTGCATACAAGCCAACTGCATCATTTTATCG
ATGTCCATATGAACGATCTTTTGCTCATATAGTTCATGAA
GGTCAAATACATTGTTGAAGTAAATGGCGCACATGAGTCG
CCACATACTAAGGTACCCATATGTTTGATAGAAAAAGGAG
ATAGCTCTTTTAAGCTTATATTTTACTGCTATGGCATACC
AGTATTTAACGAATACGTTCATGGGTACATTATCCAAGAT
ATAAAATACGAAAAGCTTTAACTCTCGATGAATCTCCTCC
CCCATTTCCTGTACATTTAGAGCTTCCAACATAGGATTTT
TATCAAATATTTCATGACATAAAATAATGTTATTACTCGT
TTTATGACGCATTAAACCGATGAAAATTTCCTTATTATTT
AAACGTTCTTTAGCTCCTAACTTTCGACACAGCTCCTGAG
TTTGTTCCGTCCTAGCACAGGTTAGCCCATAATAAATGTT
TGCTCCCCACTCGGTGAACAGCCTTATTACATCGTAGTTA
TTTTCTTTTATGGCCATGATTAATGCCACATCAAGATGAA
GAAGTTCCCCCTTAAAGGGGGTTGAGCTTAAAATAACGTA
ATTACAGTAGTGACATAAGCTAATGGGCTTGTTTTGCCAC
CATAAGCCACAATATTTTAAAATATAATGATACTCCTCAG
GCACGCTCTGTTTGGCCACCGCCTTTTTGGCCAGGGTTTG
CAAGGAGAGCATAATAACTTCTTGAAAAAAAAACTCAAAT
TAAGTTCCTACTTTTTTAAAATATTATTATGTATAGGCAG
ATCTGCCGCTACCATCATATATGAAGGAATTCTTTCATCG
TTAAACACTGAAAAGATAATATTTTCATCGTATAGAGAAT
ATCATGTCAATCCATATATTGAATGTTATATATCATTAAA
CCCATCATTAATATAGTGTTTATGTGCTATGGACAGGTTT
TTTGAATGATAATCTTTTAACATACGTTTTATAACTTCGG
GATCAGTTTCTTTAAAAGATAAAGAATCATTGATGCTATA
ACAATTTAATGATAGCATGCTGGCAATGAACGAGTTGTCT
TTTTGATGCGCTAGAGTCTTTCCCTCCTCAAAGGCATTGG
CGCCTAAGTCTATACAAAAGAATATGTTTCCGATATTATA
GAACTGAATAGAATGAAACATGGCCTGATTGATATCAGCC
CCTAAGACGACGCAACAGTAATAAATCGTTAAATAGTTAT
AGTTCTTGCGACAGGCCCACTTTAGCATTTCATCCATGTC
CATACGAACCTTCTCCTTTTCATACACTTCGTGAAGGTCG
AACACATTATTGTAAAAAAGGGCGCACATAAGCCGCCACC
GATGTAGATGAGCATATCTCTGATAAAAATAGCAAATCGC
CTCCTTAAGGTTACATTCTATTGCCATCGCGTACCAATAT
TTAGTAAACATCTCGCTTAATATATCGGTTTCTACCATTA
ATCCCTCCAGTTGTTCATAAATCATTCCCTTTACTTCAAA
ACGATTTATGGTATCTAAAATGGGATTATTAGAAAATACC
TCATGGCAGAAAATGATGTTACTGCTAGTTAGATCACGTT
TCAATGTGTAAAAAAATCGTAAAATTTCCTGGTCATTTAA
CTGTTCTTTGGCACCTAGCTGCCTGCACAGGTCTCGGGTG
TGCTCCGTGTTGACAGAAAGCAAACCGTAGTTGATGTTTG
CGCCCCACTCGGTGAACAATTCTATTAGATCATGATTGTT
TTCCTCCACAGCTTTCACCAAGGCCGCGTTAAGATTTGTG
CCGTTCTTAAAATACGGCGTCCATATTTTCTTTTGATGAT
ACATGATAGGGCCATTATGCCACCATAGACCGCAGCACTT
CAAAAAATGAGGATGGCATTTGGCCGGATGCTGGCTGGCC
AGCACCTTTTTGGTGAGAGTCTGCAGAGAGAGGACCATAT
TTCTTTTTTTTGAAAAAATCAAATTAAAAAAAATCATGCT
TGTTTAGCATACATGTAATATTGTTATAATTACGTTATAA
TTACGTTATAACTATATTATAACGATGGTATAACAATGTT
ATAACATTGTTATAACAATGTATCATTGATATCATCATTC
AAATAGGCCAACATATTTTTTGATTTATAGTTTTTTAATA
GATGATTTATTTTGTTAGGATCTGTTTCTTTTAACGTTAA
TAGCAAGGAGTCTGGCTTATAAATGTCTAATGATAAACGA
TGAGATATTAAATAGTAATTCCGTTGCTCTGCCAGGGCTT
TTGCCTCTTCAAAGGCGTCGGCTCCCAGATCTATACAAAA
GAACAAGTTATCCATATTATAAAATCGTACGCAGGCAAGC
ATAGCTGAATTAATATTAGCTCCTAAGAGAAAACAATAAT
ATATAGTTAAAAAATTGTTATCTTTTGTGCAGGCCATCCG
CATCATTTCATCCACGTCCATGCGGATCTTTTCCTTTTCA
TACAAATTATGTAGGTCAAACAGCTTATTAAAACAAAGAG
CACAGATTAACCACCACGTATTTAGATACTTAAAATGTTG
GTAAACATAAGAAATGGCCTCCCTAAGATTATCCTGCAAT
GCCACTATAAAACAGTATATCATTAACATATCACCATCCG
ACATATTACTTAATATGTCGGTGTCTTCTACTAACCTTTT
CAGCTTCCAATATATGGATATCCTTATTTCCCTTATAATG
ACATAGGCTGGAAAGGGATTATCATTAAAAAGTTTAAGAC
ATAAGATAATATTACTGCTAGTAGTGCCAGGATGTATTAA
TTTAAAGAACATGTGTATAATCTTCTTTTTATCCACGCGG
TGCTTGGCTCCTAATTCCCAGCAAAATTCTCGAACAGACG
GCGTATTGGCGCAAATTAACCCATAGTTGATGTCTGCGCC
CCATTCCGTAAACAGTTTTATTAACTGATAGTTATTTTCC
TTTGTAGCCAACATTAGTGCCGTATTAAGGTCCAAGCCGT
CTGCAAAGCTTGGCAGCTTTATCAGCATATGTTTGCAGTC
AAGTGAAATTGGAGCCTTATACCACCATAGTCCGCAACGT
TCTAAGATAACATGGTACTCAATAGATACTTGCTGTCTGG
CTAGTACCTTTTTGGCGAAGGATTGTAAGGAAGGAAACAT
CCTGTTTCTTTTTTTTTAAAAATCAATTATCTTTGTTCAT
AATCAAGAAAAATCCCCATATTTATTGAGTGATAATTTTT
TAACATGCAATTTATTTTTTTAGGGTCTGTAACGACCGAC
AACAGAGAAATGACCGGATTGTAATGCTTTAATGATAAGG
CATCGGCTATCAGATAATTTCCCTTTTGTTCTGCCAAAGC
TTTGCCTTCCTCAAAGGCGTTGGCTCCCAGGTCTATACAA
AAGAACAGGTTCCCAAGATTATAGTTTTGTATGGAAACCA
GCATGGCTTGATTGATGTTGGCTCCCATGATAAAACAGTA
GTAAATGGCCGAATAGCTATAATCTTGGACGCAGGCTATG
TGCATCATTTCATCAATGTCCATGCGGACCCTTTCTATTT
CGTACAGCTCGTGAAGGTCGAACACGTTGTTGTAAAAAAG
GGCGCACATGAGCCGCCACCTATGTAGACGCGGGTATTTC
TGGTAAAAGTAGCGGATCGCATCTTTGAGGTCATAGTCCA
CCGCTATCGCGTACCAGTATTTGGTTAAAACAGTGCTAAA
GCTATCATCATGGTCCAGCATGAAGGTTATCTCCATGAGC
CCTCTTAACTCCCACATGATTTCCCCCCTCAGATCCAGAT
TATCTATAATCCTTAAATTGGGGTTATTGGAAAACACCTC
GTGGCAAAAGATAATATTGTTACTGGTTTTATCGCGCGTC
GTATCAAAGAAAATTTTTAAAATATACTCTCTTTCTAAAT
ATTCTTTGGCACCCAGCTCTTTGCACAGATCACGGGTATT
TTCCGTGAGAGCACAAATCATTCCATAGTTAATATCTGCA
CCCCATTCAGTAAACAGCTTTATCAAGTCATGATTATTCT
CCTTCACGGCTTTCATCAGTCCTATGTTTAACTCGATACC
TTGACTAAAGCAGGTTGACCTTATAAATAGTTTATTACGT
CGAATCTGAAGCATAATGGGTCCATTATGCCACCACAGGC
CACAACACTTCAGGATATGATAATGATCCACCGACACGCA
CTGCCCGGCCAGTACTTTCTTCGTGAGGGATTGCAGGGAA
GGCAACATATCTTTCCATCCTTTGATGGAAATCAAATTAT
CTATTAATATCCATTAGTGTTTATATTAGGTATTTAGATA
TTATCCCGGGCTGGATGGGTGGTATCGCTATTCACTTGTG
TTTCCAGTTCGCGCCTGCAGGGCCATTTATTTTTAATATT
GATTCTTTTTTTGTATTTAATCATTTAGAGAAGGTCATCA
TAGGAGCCAGATGTTCTCTCTTCAGAACCTATGTCGAAAA
ACATTACCTGACTGTAAACTTCCTGAATTTTTTGACGAAT
ATATATTACAACTGCTGGGATTATACTGGGAAAACCATGG
AACTATTCAACGAGCAGGAAACAACTGTGTGCTTATACAG
CAACATAACCTCATTCCCGTAAATGAAGCCCTAAGAATAG
CAGCATCTGAAGAAAATTATGAGATCGTGAGTCTTTTATT
AGCATGGGAGGGGAACCTTTACTATGCTATTATAGGGGCT
CTAGAGGGCAACCGCCACGACTTAATTCGTAAGTATGATG
ACCAAATCAAGGACCATCATGAAATTCTGCCATTCATTGA
CGATCCAGTAATATTTCACAAATGCCATATCATGCGGCAA
TGCTTTTTTGATTGTATTTTATATCAAGCTGTAAAATATA
GTAAGTTTCGCGTTCTTCTTTCTTTTAAACATAGATTAAG
GGATGATTTGCCCTTCACTCATTTACTTATTGAAAAGGCA
TGTAAAGATCATAATTATGAAGTAATTAAATGGATATATG
AAAACCTACATATCTACAATATGATAGATACCTTTGAATG
TGCTATTGCCCATAAGGATCTACGTCTATATTGTTTGGGG
TATAGATTTATATATAACAGGATCGTACCCGATAAGTATC
ATCATTTAGATATTCGCATGCTTTCAAGCCTACAACTCCT
GCATAAGGTGGCAGCCAAAGGATACTTAGATTTTATCCTA
GAAACCTTAAAGTATGATCATAATAAAGATAATATAAATA
TTATTCTAACACAAGCTGCAACCTATAACCATAGAAAAAT
TTTAATCTATTTCATTCCTCAATCAACCCACGCACAGATA
GAACAATGTTTACTAGTGGCGATAAAAACAAAATCTTCCA
AGAAAACCTTGAACTTACTACTGTCTCACCTAAACCTTTC
CATCAATCTCATCAAAAAAATAAGCCATTATGTTGCCACT
TACAATTCAACAAATATAATAGGCATTCTGAGTATGCGGC
GGAAAAAGAAGATATATTTAGATATCATATTGACAAAATT
TGTAAAAAAAGCTATTTTTAATAAATTTGTCGTTCGATGT
ATGGATACATTTTCTATAAACCCGGAAAGAATCCTTAAAA
TAGCCGCGCGAATAAATAGGACGATGTTAGTGAAAAAAAT
ATCTGAACATGTTTGGAAAAATCATGCGGTTAGACTTAAA
TACCTTAAACATGCGGTACACACGATGAAGCATAAAGATG
GGAAAAATAGACTCATGAACTTTATCTATGATCGCTGTTA
TTACCATATGCAAGGGGAAGAAATCTTTAGCCTCGCAAGA
TTTTATGCAATCCATCATGCACCAAAGTTGTTTGACGTTT
TTTATGATTGTTGTATCCTAGATACGATACGATTCAAAAG
CCTTCTTTTAGATTGTTCACATATCATAGGTAAAAACGCT
CATGATGCTACCAATATCAACATCGTGAACAAGTATATCG
GCAACCTGTTTGTTATGGGAGTTCTTAGCAAAAAAGAAAT
CTTACAGGACTATCCATCCATCTATTCTAAACATTACATG
CCTTAGTTTATTTTTTTTTGCGGCCGAAACCTTATTCTTA
CCCTAGAAAACGCTTATAGTCATCTTAAATCATAGGTAAG
GAAGATCATCATATTTTTTGAAACGTAATTTTTTAACGCA
TGATCTATGATTTCAGGGTCCATGCTTTTAGGCAACGGGG
TGGTGGCCGGACTATAAATCTTTAGGGATAAAATGTTCTT
TATAAGCTCATACCCTTCCCCTAAAGCTGTAGTACCCTCT
TCGAAAACATCAGCCCCCAGATCTATACAAAAGAACATGT
TTTCTATATTATAGTACTGTATTGAGCTAAGCATGGCCTG
ATTGATGTTGGCGCCCAGGACATAGCAGTAGTACATGGTT
GAAAGGTTGTGGTCTTTGATGCAGGCGATCCGCATCATCT
CTTCTATGTCCATATGGATCTTGTCCTTTTCATACGCCTC
ATGAAGGTCAAACACATTATTAAAACAAAGAGCACATGTT
AACCGCCACGTATTCAGGTGTGTATATTTTTGGTAAAAAT
ACTGTATGGCCTCTTTCAGGTTATAGCGTATGGCTATAGC
GTACCAGTATTTGAGTAGTAATGTACTGAGCGAAAACTCA
TTATTTAGCAGATCGGTTTTTTCTATTAACTCCCTTAACT
CCCAGAAAATTTCTATCCTCATTTTTATATTATTTACTTT
TTGTAATATCGGATTGTTGGAAAACACCTCATGGCATAAA
ATAATGTTACTACTAGTTTTATGAAACTTTAGATCTATAA
AAATTTGTAAAATTTCTTCTTCATTCAAGGTCTCCTTGGC
ACCTAGCTCTCGACAGAGGTCCCAGGTGTGCTCCGTGTTG
ACAGATACCAGCCCGTAGTTGATGTCCGCCCCCCACTCTG
CAAACAGTTTTATAAGGTTGTAGTTGTTTTCCCTTACAGC
CTTTACTAACGCCGTATTTAGGTTTAAGCCCTCTTTAATA
CCTGCTGATTTTATGAGCCTTAGGTTATGATCAAACGTGA
TCGGAGCATCATGCCACCATAGGTCATAACACTTTAAAAG
ATAATGTTGGTTCGTGGGCACGCATTGTCCAGCCAACACC
TTTTTGGTCAGAGATTGCAGGGAAGGCAACATGTCTCTTC
ATCTTTTAAAAAAAAATCAAATTAATTAGCCGAATAAATT
TTTCTTTCGAGGGCTTTTTAAAAGAGCTCTTTAAGAGCTC
TTTAAGAGCTTTTTAAGAGATTAAAAAATGATTCTTGCTG
GCATTTTGCCAAGTATGCGGCATTCCTATCATCTATAGTA
TATTATGAGAATATTCCCAAATGATGGATAAGTTTTTTGA
TTTATAATCTTTTAATAAACTGCTTATTTCTTCGGGGTCC
TTTAAGTTTAGTGGCAAGGAAGCATCTGAGCTGTAAATAT
CCAAAGCCAAACTATGGCTCAGAAAATTATAACCTTTTTG
TTCCGCTATGGCACGACCCTCTTCAAAGGCATTACCACCC
AAATCTATACAGAAAAATATATTACCGATGTTATAATATT
GTACTGAAGTAAGCATAGCTTGGTTGATGTTGCCCCCCAG
CGCGTAACAGTAATATATTGTTAATGGGTTGTTATCCTTG
GTAGAAGCCAGACATATCATGTCATGGACGTCTATTTGGA
TGTTTTCCTTGTGGTACATCTCATGAAGCTCATATATTTT
GTTATAATACAGGAGACATTTTAATCGCCATTCATTAAGA
TCCGTATATTTCTCATCTAGAAAGCAAATGGCGTCCTTAC
ACTCGTATTGTACTGCTTTGGCGTACCAATACTTCACTAG
TAAACCGTTTAACTCATCCGTTTCTTTTATTTCTATGAGC
CCCCATAGTCTTTTATAAATTAAGCCCCTTAATTGTATAG
TAAATTTATCTTCTATATTAGGATTATTCATAAATATATC
ATGGCACAAAATAATACTGCCGCTGGTTTTATTGTGCATT
ATCTTGGTGAAAATACGGAAAATATCGTCGTCTTCTAGAG
TTTCTTTGGCGCCTAGCTGTCTACACAACTCTCGGATGTG
CTTCGTATTGATAGAAAGCAAACTATAGTTGATATTTGCG
CCCCACTCTGTAAAGAGCTTTATCAGACTATAGTTGTTTT
CCTTAACAGCTATTATTAATGCTATATGGAGGTCTATATC
TTCTCCTAAAAATCCTGATTTTATTTGTATTTGGCCACGA
TCCATACAAAGCTTGAGGGGGACATCATGCCACCATAGGC
CACAGTGTTTCAGAATGCAGTGTTCATCTATCGACAAAGA
CTGGTTGGCTACCGTCTTTTTGACGAGGGTCTGCAGAGAG
AGCGGTAATGACATGTTTCTTTTTTCACCAAAAAAAATCA
AATGTTCTGCTATTTAAAGGCGTAATTCATGCACATTTCA
TGATACTGTTTCATAGTACGGTTTAATAACGCTAGAGGCT
TGTATATAAGACAGTCTATAAGCAGTTTATAGGACTTAAT
CTATAAGACTAATCTTATAGACTTAGTCTATAACTATAAT
TTCTGGATGGGCTGTAAGATACTCTTCAGCTCGTTTCAGA
TTTTTTGAAGTATATGACTTTAGCATATCATATATTTCCT
GGGGTTCGGTTACATCTAATGCCAAGGTCACATCACGGCT
GAAAAGCTGCTTTACTAAGAAAATGTTGCTCAAGTTATAC
ATATAAGCTTTGTGCGCAATGCGTTGTGCCCTATCAAAAT
CAGTAGCCCCCAAATCGATGCAGAAAAACATGTTTAAAGT
ATTATTGTTATAGATAGAAAGATTCATGCCATAATCGAGA
CTAGCCCCTAACCTATAACAGTAATAAATGGCCGCATAAT
TTTTTTTCTGCAAGCAAGCAAATTTCATCATCAGATTAGG
GCTGATGCAAATCTCTTTTTCACGACACAACTCGTGTATG
TCAAAAATGTTATTAAAATAAAGGCTACAAGCTACCCGCC
AATAGAGGTGATTTTTATGCCTTTTATAGAAATAGTGAAT
AGCCTTTGTAAAATTATGTCGTAATGCCAGGGCAAACCAA
AACTTTGTTAATAGGTGGTGCGCCGTATCCCCCGTCAACG
GAATGTTTGAACAGGTGTACGTAACTGTGTCTAAAGTGGT
TCTAGTTACGGTTTCCAAGAGTGGATTATGACAAAACATG
TCATAACCCAGCAGAACTCCTGCACAGGATTTTAGCCTGG
CCACTTCTTTTAAAATTTCCAGAAGACGGGATTCGGATAC
AGGCGTTAAGCCACCCAGTTCCGTGCACAGCCGCTTTAGA
TGCACGGCAGGAACACGTATAAGTCCATATTCAGGATTTG
CGCCCCAATCCACAAATAAACGTATAAGCTCAAGATTATC
GCTCTTCACGGCCTTTACTAGCGCCGCTTCAAGACAAAGA
TCATCCTCAGAAAAACACTGTACATGTTTATACGAAAAAA
TTTGCTTACAATTATTACATAGGTGAATAGGACCTAAATC
CCACCACAAACCAAAACGCTGCAACGTATAATCATAGTCA
CTTGAAAGATAATTGCATGCCACAACCTTTTTGGCCAATG
TTTGTAAAGACAACATACTAAGTTTAAAACATCTTAAATC
TAAGCTAGCGACTTTCAAGAAATCCTCTATCCCTAAGAAT
ATATCTTATAACTAGACTTATAGCAGTAAAAATCAACTTT
GGTTATTCTTTTTAATATAAAACGTCTAATTACCTGCAAA
GGACTATAAAGCCTATTTTCCTCAGACAGAATTTTTATTT
TTTAATGAGGTAGGGGGAACATGTTTTCCCTTCAAGACCT
TTGCCGAAAGCATCTTTTTATTCTTCCCGATGTTTTTGGC
GAGCATGTACTACAACGATTAGGACTGTATTGGAGATGTC
ACGGCTCCCTTCAACGCGTAGGAGACGACCACATACTCAT
ACGGCGGGATCTCATCCTTTCCACCAACGAGGCCTTAAGA
ATGGCGGGAGAGGAAGGAAACAATGAAGTAGTAAAGCTCT
TGTTACTGTGGAAGGGAAATCTTCATTACGCCGTCATAGG
AGCCTTGCAGGGTGATCAATATGACCTGATCCATAAGTAT
GAAAACCAAATCGGCGACTTTCATCTTATCTTACCATTGA
TTCAAGACGCGAAAACGTTTGAAAAATGCCATGCTTTAGA
ACGTTTTTGTGGTGTTTCATGTCTGCTAAAACATGCTACA
AAATACAACATGCTCCCTGTTCTCCAAAAATACCAAGAAG
AGCTGTCCATGAGAGCATATCTTTGCGAAACCCTATTTGA
ACTAGCATGCCTATGGCAGAGGTATGATGTCCTTAAATGG
ATAGAGCAAACCATGCATGTTTACGACCTAAAGATTATGT
TTAATATTGCCATCTCCAAGAGGGATCTGACTATGTACTC
CTTAGGATATATTTTCCTTTTTGATAGAGGGAACACCGAA
GCTACGTTGCTAACGCAATATCTCGAGAAGACAGCGGCCA
AAGGGCTCCTCCACTTTGTGCTAGAAACGTTAAAATACGG
CGGTAACATAGATATTGTCCTGACCCAAGCCGTAAAGTAC
AATCATAGAAAACTTTTAGATTATTTTCTGCGTCAACTAC
CTCGTAAACATATTGAAAAGCTTTTGTTGCTGGCCGTGCA
GGAAAAGGCTTCTAAAAAAACATTGAACTTACTGTTGTCA
CATTTAAACTACTCCGTGAAACGCATCAAAAAACTGCTGC
GCTATGTGATAGAGTACGAGTCCACCTTGGTGATAAAGAT
TTTATTAAAAAAAAGAGTAAACCTGATAGATGCCATGTTG
GAAAAGATGGTAAGATATTTTTCTGCGACGAAAGTGAGGA
CGATCATGGATGAGCTTTTGATTAGTCCGGAAAGAGTCAT
TAAGATGGCTATACAGAAAATGAGAACGGATATCGTAATC
CATACTTCTTATGTATGGGAGGATGATCTAGAACGACTTA
CTCGTCTTAAAGATATGGTATACACCGTAAAGTACGAACA
TGGGAAAAAAATGTTAATTAAAGTCATACACGGCATATAC
AAAAACTTATTATACGGCGAAAAAGAAAAGGTCATGTTTC
ATTTAGCCAAGCTCTATGTTGCTCAAAACGCGGCCACCCA
ATTCAGAGACATTTGTAAGGACTGTTACAAACTGGATGTG
GCACGGTTTAAACCGCGGTTTAAGCAACTAATGTTAGACT
GTTTAGAAATTGTTACTAAAAAATCTTGCTATAGTATTCT
GGAAATCTTAGAAAAACATATGATTTCCCTATTTACTATG
AAAGTTATGACTGAAGAAGAAAAAAACCTATGTTTAGAAA
TATTATATAAGTAATTCATTATAATACAATGTTAAAATTC
AATAGATATATATCATTAATATTGATTATATTTTCGAATA
TTATCTTCTATGGTGCATGATCATCATCTAGCACGTGAAA
CATGTCCTCTTCCTCCCTTCAGGAACTTTGCCGAAAAAAG
CTGCCTGACTGCATCCTTCCAGAGTTTTTCGACGACTATG
TATTGCAACTGTTAGGACTGCACTGGCAAGATCATGGTTC
TCTTCAGCGTATCGAGAAGAACCAGATACTTGTTCAACAG
GAACCCATCCATATCAATGAAGCACTCAAAGTAGCAGCAT
CGGAAGGGAACTATGAAATCGTAGAGCTGTTGTTGTCATG
GGAGGCAGATCCCCGCTACGCCGTCGTAGGAGCTCTCGAA
AGCAAATACTATGACCTGGTTCACAAATACTATGACCAAG
TTAAAGACTGCCATGATATCTTGCCGCTGATTCAAAATCC
GGAAACATTCGAAAAGTGTCATGAGTTAAACAGCACCTGT
TCACTGAAATGCTTATTCAAGCATGCTGTGATAAATGACA
TGCTGCCGATTCTTCAAAAATATACAGACTATCTGGATAG
GTGGGAGTATTGTAGCCAGATGCTGTTCGAATTGGCATGT
AGAAAAAAAAAGTATGAGATGGTTGTGTGGATAGAGGGAG
CTCTGGGCGTCGGCAAAGTTACATCTCTTTTCACCATTGC
GATTAGCAACAGAGACCTGCAGCTGTATTCTCTGGGCTAC
TCAATGATTCTTGAGAAATTGTACTCCTGTGGACAGGACC
CCACGTTTTTACTAAATCATTTCCTGCGAGACGTTTCGAT
AAAGGGGCTTCTGCCCTTTGTACTCAAAACCATAGAATAT
GGTGGAAGCAAGGAGATAGCCATAACTCTGGCTAAAAAAT
ATCAGCATAAACATATTTTGAAATACTTCGAAACTTGGGA
AAGCTAGGTTCAGTATGGCGTACTCACGATTGTAATGGAT
CATATCCTGTAAATTTGTAAAAATATTTGACCACATCATA
TTATTTTAAAAATCTCAAGCCAGTGAACAACAGTCTTATC
ATGCATTAAAATTCCAGTAAAATTTATATTTTTTTTGGTA
AACAAATGTTTTCTCTTCAAGACATCTGTCGGAAACATCT
TTTTCAACTTCCTGACGCTTTTGATGAATTTATATTACAA
GCGCTAGGACTATATTGGGAAAAACACGGATCTCTTCAAC
GAATAAGAAAGGACGCTGTGTTTGTACAGCGAAACATCGT
CCTTTCCACCAATGAGGCCCTGAGAATCGCAGCCTCAGAG
GGAAACGAAAGGGTAATAAATCTTCTGTTATCATGGGAAG
GAAATTTTCATTATGTGATCATAGGAGCTCTAGAGGGTAA
CCGTTACGACCTGATTCATAAGTATGGTAGTCAAATTAAA
GACTACCACATGATTTTATCATCCATCCAAAACGCAAATA
CCTTTGAAAAATGTCATGAGTTATCCAATTGTGATATGTG
GTGTCTTATAGACAATGCTATAAAATATAATATGCTTTCT
ATTCTCCAAAAACACAGAAATTTTCTGACAGAAGAGTTGG
AGAATCAGGAATTTTTTGAGACGGCATGTGAGGAACAGAA
ATATGATATAGTTTTATGGATAGGACAAACTCTAATGTTA
GATGAGCCGAAATTTATTTTTGATACTGCCTTCGAAATGG
TAGATTTTTCTTTGTTAACTATGGGCTATAGCCTTCTTTT
TGATAATAAGATGGATATAGACATTCAAGATGAGGAAGCT
CTTACTTTATTACTCATGCAACATCTCGAAATAGCGGCTG
CTAAGGGACAGTTGTACTTTATGTTAGAAACTTTAAAACA
TGGTGGAAATGTAAATTTCGAGGTTTTATCTAAAGCTGTC
GAGAATGATCATAGAAAAATTCTAGACTATTTTATTCGGC
GGCAACAATGTTTATCACGTGAAGATATTGAAAACCTATT
ATTAACCGCCATAACCAAATGTGCATCCAAAAAAACGTTA
AACTTACTCTTGTTTTATTTAAACTATTCCATAAAAAATA
TCATTGGAAAAATAGTACAAAATATCATAAAAGGTGGTGA
TTATACCATCATAATACTTTTAAAAAAAAAGAAAATAAAC
CTAGTGGAACCTGTTTTGACAGGTTTTATAGATCATTACT
ATAGCACTTGTTTTATAGAAAATTTTATCCATGAGTTTGC
CATTCGTCCGGAAAAAGTGATCAAAATGGCTGCGCGAAAA
GGTAAACTAAATATGATTATCGAATTCCTTAACGAAAAAT
ATGTTCACAAAGATGATCTTGGAACTATATTTAAACTTCT
CAAAAACCTAGTATGTACCATGAAACATAAAAAAGGAAAA
GAGACATTAATTATTCTTATTCATCAAATATATCAAGATA
TTCATCTGGAGACTAAAGAAAAATTTAAATTATTAAGATT
TTACGTCATGCATGATGCAACTATCCAATTTCTATCTATG
TGCAAAGACTGTTTTAATTTGCCCGGTTTTAAACCATTTA
TTTTAGAATGTTTGGATATTGCTATTAAAAAAAATCACCC
TAATATGATACAAAATATAGAAATTCTATCGAAATCTGAG
TAAAATTTATTTTTTTGATCAGAGTAAGAAAATGTTCTCC
CTCCAGGAGATCTGTCGAAAGAACATCTACTTTCTACCTG
ACTGGCTCGGTGAGCATGTGATTCAGCGACTAGGTCTGTA
CTGGGAAAAACATGGTTCTCTTCAGCGAATCGGAGACAAC
TATGTACTTATACAACAGGACCTCATCATCCCCATCAATG
AAGCTCTAAGAATGGCAGGAGAGGAGGGGAGTGATGAGGT
GGTACAACTCTTATTACTATGGGAGGGAAACATTCATTAT
GCCATCATAGGAGCCTTGGAGGGCGACCATTATAGCCTAA
TACGTAAGCTCTATGACCAAATCGAAGACTGTCACGACAT
CCTTCCCTTAATTCAAGACCCAAAAATCTTTGAAAAATGT
CATGAATTGGATAAATCTTGTACCATTTTTTGTCTCGTAT
TACACGCCGTAAAAAACGATATGCTTTGCATTCTTCAAGA
TTATAAAACGCATCTAAGTGGAGAGGATATCCAAGTGGTG
TTTGAAACAGCATGCCGTTCACAAAAATACGATATTGTGA
GATGGATGGGGCAAAATATTGCAATATACAACCCCGAAGT
TATTTTTAATATTGCCTTTGATAAGATAAACATGACCTTA
TTATCTATAGGGTATACACTTCTTTTCAATCATCATATAA
ATAATATGAATGAAAATATTGATTCTTTATTGACACAACA
TCTTGAATGGGCTGCCGGCATGGGCCTTCTCCATTTTATG
TTGGAAACTTTAAAGTATGGTGGGGATGTAACGCTAATAG
TCTTGTCTGAGGCCGTAAAATATGACCACAGAAAGGTTTT
AGATTATTTTCTCCGTCGAAAAAACTTGTACCAAGAAGAC
CTTGAAGAACTATTATTATTGGCGATACGTGCAGATTGTT
CTAGAAAGACCTTAAACTTGTTATTATCTTACTTAAACTA
TTCCATAAACAATATCCGTAAAAAAATATTACAATGTGTA
AAAGAATATGAAACGACCATTATTATAAAAATTTTATGGA
AAAGAAAGATAAATCTGATAGGACCCATTTTGGCAGACTT
TATAGGATATCATAGCTATACCTATATGGTAGATTTTATG
CGTGAGTTTTCCATCCATCCGGAAAAAATGATCAAAATGG
CTGCACGAGAATCGAGGGAGGACTTGATCATAAAATTTTC
CAAAAATGTTTGCAAAGAGCCTAAAGATAGACTTCACTAT
CTCAAAAGCTTAGTGTATACTATGCGACATAAAGAAGGCA
AACAACTGTTAATTTATACAATCCATAACTTATACAAAGC
TTGTCATCTAGAGAGTAAAGAAATGTTTAATTTGGCACGA
TTTTATGCACGACATAATGCAGTGATCCAGTTTAAATCGA
TTTGTGACGATCTCTCTAAGCTGAATATTAATATCAAAAA
CTTGCTTTTAGATTGTTTAAGGATTGCTATTAAAAAAAAT
TACTCTCAACTTATCAGAACAATAAAAACGGATATGAGTT
ATGAGTAAACTTTTTGGATAAGGGAAGATCTACCAAACTA
AGACCTTTGCTAGAATGTATCTTATTGTTAATATAGATGA
GATATGACATTGTGAAAAAATAGATTAGGTAAGTTGTGAA
AAACAGATTAAACTTAAAATTATGTGTATTATGTAAAATT
TTAGAAATAAAAATTTATTTTTTTTTATTGAGGGTACGGA
AAATGTTCTCCCTTCAGGACCTCTGTCGGAAGAACACTTT
CTTCCTTCCAAATGATTTTAGCAAGCATACCCTACAACGG
CTGGGGTTATATTGGAAAGAGCATGGATCCGTCCATCGAG
CAGAAAAAGACAGCATAATGATACAGAATGAATTGGTTCT
TTCTATCAATGATGCTTTACAGCTTGCAGGAGAGGAGGGG
GACACAGATGTAGTACAGCTCTTATTATTATGGGAAGGAA
ATCTTCATTATGCCATCATAGGAGCCTTGAAGACTGAGAA
ATATAACCTAATATATGAGTACCATAGCCAAATTCAGGAC
TGGCATGTTCTCTTACCCATGATTCAAGATCCAGAAACAT
TCGAAAAATGTCATGATTTAAGCCTTGCATGTGACTTTAT
ATGCCTTCTCCAACATGCTATAAAATATAACATGCTTTCT
ATCCTTGTCAAATATAAGGAAGACTTACTAAATGTAAGGA
TTAGGTATCGTATCCAATCCCTGTTTGTTTTGGCATGTGA
AAACCGGAGAATTGAGATTATTGAATGGATAGGTCAAAAT
CTGCCAATTCCTGAACCTGATGCCATTTTTAGCATTGCTG
TTGCTACAAGAGATTTAGAACTGTTTTCCTTAGGGTACAA
GATTATTTTTGATTACATGCAAAGACAGGGAATCTTTCAA
TTAACCAATGGAGTTCGCATGGTTGTGCTAAATCGTCACA
TTAGCATGGCAATAGATAATGGTCTTTTACCCTTTGTTCT
GGAAACTTTAAAACATGGTGGGAATATACATAGAGCCTTA
TCTTATGCAGTAACACACAATAAAAGAAAAATTCTGGATT
ATCTTATTCGCCAGAAAAATATAGCCCCTAATACAATTGA
AAGACTTTTATATCTGGCCGTGAAAAATCAATCATCCAGA
AAAACTTTGAACTTGTTACTATCTTACATAAATTACAAGG
TGAAAAATGTTAAAAAGCTGGTAGAGCATGTAGTAAATGA
GAAATCCACTCTTGTGTTAAAAATTTTATTAGAAAAAAAG
GAAAATCTAGTGGATGCTGTTTTAACAAGACTTGTAAAAC
ATTCTACATATTTCCAGGTGAGAGAATTTATCCAGGAGTT
TTCCATCAGCCCAGAAAAATTCATTAAAATAGCTGTGCGG
GAAAAGAAAAATGTGTTGATCGAGGCTATTTCTGAAGATA
TTTGGGAAAATCCCACAGAAAGAATTACTTATCTCAAACA
GATAGTGCACACCATAAAATATGAAAGTGGAAGGCGATTT
TTGGTAGACATCATTCACAGCATTTACCAAAGTTACTCAC
TAAAACACGAAGATATTCTTAAACTGGCAACATTTTATGT
CAAACACAATGCAACCACCCATTTTAAAGATCTCTGCAAA
TATCTTTGGCTGAACAGAGGAACAGAAAGTAAAAAACTCT
TTTTAGAGTGTTTAGAAATTGCTGATGAGAAGGAGTTTCC
TGATATTAAAAGCATTGTGAGTGAATATATTAACTACTTG
TTTACTGCAGGAGCTATTACCAAGGAAGAAGCCTATGGAT
GCTTTAGAGTAGCCATGTATTAACATTCTGAAAGTAGACT
AAAATATACTATGTACTAAAAACCAAATTAGCCATTTTTA
ACTATCTTCTTCTTAAAAACTCTGGATAAAAATTTATTTT
TTTTTAATTTGGGTAGGGAAAATGTTCTCCCTTCAGGACC
TCTGTCGGAAGAACACCTTCTTCCTTCCAAGTGATTTTAG
CAAGCATACCCTGCATTTGCTGGGGTTATACTGGAAGGGG
CATGGATCTATCCAAAGGATAAAGAATGATGGTGTGCTTA
TAGAGCATGATCTTACTCTTTCCATCAATGAAGCCTTAAT
TCTTGCAGGAGAAGAGGGAAACAATGAAGTAGTAAAGCTC
TTGTTACTATGGGAAGGAAATCTTCATTATGCCATCATAG
GAGCTTTGAGGACTGAGAACTATAACCTAGTATGTGAGTA
CCATAGTCAAATTCAGGACTGGCATGTTCTCCTCCCTTTG
ATTCAAGATCCAGAAACATTCGAAAAATGTCATGATTTAA
GCCTTGAATGTGATCTTTCATGCCTTCTCCAACATGCTGT
AAAATATAACATGCTTTCTATTCTTGTTAAATATAAAGAG
GATCTACTAAATGTACTATTTAGGCAACAAATTCAAGGAC
TATTTATTTTAGCATGTGAAAATCGGAAGCTTGAGATTCT
TACGTGGATGGGTCAAAATCTGCCAATTCCTGATCCTGAG
CCTATTTTTAGCATTGCTGTTGTCACAAAAGATTTAGAAA
TGTTTTCCTTAGGGTACAAGATTGTTTTTGAATACATGGA
AAACCAAGGACTTCATTTAACCCAGGTAGTTCGTATGGTT
ATGCTAAATCATCACTTTGGCATGGTAATAAATAAAGGAC
TTTTACCCTTTGTGCTGGAAATTTTAAAATATGGTGGGAA
TGTAAATAGAGCCTTATCTTATGCTGTCACACAAAATAAA
AGAAAGATTTTAGACCATGTTGTTCGCCAAAAGAATATAC
CCCATAAAACCATTGAAAGAATGTTGCATCTGGCTGTAAA
AAAGCATGCTCCCAGGAAAACTCTGAACTTGTTACTATCT
TACATAAATTACAAGGTGAAAAATGTTAAAAAGTTGTTAG
AACATGTAGTGAAATACAACTCTACTCTTGTGATAAGACT
CTTGTTAGAAAAAAAGAAAAACCTGCTGGATGCTACTTTG
ACAAGATATGTCAAAGATTCTACATACTTTCAGGTGAAAG
AATTTATGCAAGACTTCTCCATCAGCCCAGAAAAATTCAT
TAAAATAGCTGTGCGGGAAAAGAGAAATGTGTTGATCAAG
GGTATTTCTGAAGATATTTGGGAAAATCCCGCGGAAAGAA
TCAGGAATCTTAAGCAGATAGTGTGTACCATAAAATATGA
AAGTGGAAGACAATTCCTGATAAATATCATTCACACCATT
TACCAGAGTTATTCTTTGAAACCTGAAGAAATTCTTAAAT
TGGCAACATTTTATGTCAAACACAATGCAACCACCCATTT
TAAAGATCTCTGCAAATATCTTTGGCTGAACAGAAGAACA
GAAAGTAAGAAACTGTTTTTAGAGTGCTTGGAAATTGCTG
ATAAGAAGGAGTTTCCTGATATTAAAAGTATTGTGAGTGA
ATACATTAACTATTTGTTTACTGCAGGAGCTATTACCAAG
GAAGAAATCATGCAAGCCTATGCTTTGGAGTATGCCATGT
ATTAAATTTCTGAATCAGTAAGTAATATAGATTTTAGAAT
ATGCTGTATTAAGTTAGTTTCTGAATAAGTAATCAATAGA
TAGATTTTAGTTTATGTAAAAATGTTAACATTTGTTCATA
AGTTTTAGATACCATTTTAGAGTTACTTTTTTAGATATTA
CTATTTTAGCCATTATTATCTTAAATAATCACTATTTTAG
ATAGGTCCCCGTATTAAAAACCAAATTAACCATTATCTAT
GTTATTAATAATACTTTTTAAAAACCCTCCATAAAAATTT
ATTTTTTTTTCATAAAAGTAGAGAAAATGTTCTCCCTACA
GGATCTCTGTCGGAAGAACCTTTTTCTTCCACTTGAGCCC
TTAGGCAAGCATGTGGTTCAACGGCTGGGATTATACTGGG
AAGGCCATGGTTCAGTTAAACGAGTGGGTGATTGCTTTGT
ATGTGTAGACCAGATTTGGGTCCTACCAACCCATAAGGCT
GTACAAATTGCAGCCTCGGAAGGAAATGAGGAGATTGTCA
AGCTTTTCTTACTGTGGAAGGGGAGTCTACAATATGCCAT
CATAGGAGCCTTAGAGGGCAGACAATATGATCTGATTCAA
AAATATTACAACCAAATTGGGGACTGCCATCAGATTCTAC
CACTGATTCAAGATCCAGAAATTTACGAAAGATGTCATGA
ATTAAATGTTACATGTACCTTTCAATGCTTATTTCAACAT
GCTATAAGAGATAACATGCTGCCCATTTTCCAAAAATATG
GAGAAGATCTGAATGGAAACAGAAGAATGGTTCAACTTCT
GTATGAGATGGCATGCCGATTACAAAATTATGATATCATC
AAATGGATAGGATCTAACCTGCATGTTTATAACTTGGAAG
CCATTTTTAGCATTGCTTTTGTTAGAAAGGATTTAACTTT
GTATTCTTTAGGCTACATGCTTCTTCTGGGTAGAATGAGT
ACTGAAGATAGAAACTTTATCTCAATCATAACACGCCATC
TTGAATACGCATCGAAAAAGGGACTTTTTGACTTTGTACT
AGAATCTTTGAAATACGGAGGTCAAGTGGATACAGTGTTG
TTTCAGGCTGTAAAATACAACCATAGGAAAATTTTGGCCC
ATTTTATTCATGAAATTCCCCGTGAAACGGTTGAAAAGCT
GATACTCCATGCTGTGGAGTCACGGGCCTCCAGGAAAACA
TTCAACCTGCTTTTATCTTCCATAAACTACTGTGTGAACC
CTTTTGTCAAAAAACTACTGCACGCTGTGGTGAAACACAA
GTACATGCTTATCATAAAGCTTTTGCTCGAGCGGCCCAAA
AAGAAGATAAACCTGGTAGATGCTGCTCTATTCAAACTTG
TAAAATACTCTACTTATACAGAAATAGTAAAATACATGGG
TGAGTTTTCTGTGGACCCAAAAAGGGTGGTCAAAATGGCA
GCACGACTCATGAGAGTGGACCTGATTAAAAAGATTTCTA
ATGATGCATGGGAAGATAAACTAGAGAGAATCAAGCACCT
TAAACAGATGGTAAATACCATGAACCACAGAAATGGAAAA
AATCTATTGATGTACAATATTCACAATATTACTGGATATA
CCTACCTGAACTCCAAAGAAGCATTTAACTTAACAAGATT
TTATGCTATCCACAATGCAACATGTTTGTTTAAAGAAATG
TGTAAAAGCTGTTTTGTACATGATAAAATACAGCTCAGAG
AATTGCTTGAAGATTGTCTACATATTGCTAATAGCCATGA
TTATATCCAAATTGCAGAAACTGCAGATGAATATATCAAA
TATATAGATCTTATTACAGTTAAGTAAACCATGTATATAT
CAAGTAAATCCAGATTAAAACAGGCTAATTGTAAATAGTT
GTAGATACCATATAATGAATGTTTTATTAGGATAGTAGTT
GAGTTAGGATAGTAGTTGAGTTAGGATAGTAGTTCAGTTA
AGACAATAGTTTAGTTAAGACAGTAGTTTAGTTAAGACAG
TAGTTTAGTTAAGATAATAGTTCAGTTAAAACTAGTTCAT
GTTAAGATATTAGTTTTGTTAAGATATTAGTTTTGTTAAG
ACAATAGTTTTGTTAAGACAATAGTTCAGTTAAGTCAATA
GTTATATTAAGACATTAGTTCTGTTAATACATTAGTGCTG
TTAAGATAATAAAAATTTATTTTTTTTCATCAAGGTAGAG
AAAATGTTCTCCCTTCAGGAGCTCTGCCGGAAGAACATTT
ACATTCTTCCTTACCCCTTGGGTAAGCATGTACTTCAACA
ACTAGGGCTGTACTGGAAGGGACATGGATCTCTTCAACGA
ATCGGAGATGACCATGTACTCTTACAGCAGGACCTGATCT
TTTCCATCAACGAGGCCTTAAGAATGGCAGGAGAGGAAGG
AAACAATGAAGTAGTAAAGCTCTTGTTACTATGGGAGGGA
AACCTTCATTATGCCATCATAGGAGCTTTAGAGGGCGACC
GATACGACCTTATCCATAAATATTATGATCAAATTGGGGA
CTGCCACAAGATTCTTCCTTTAATCCAAGACCCACAAATC
TTTGAAAAATGCCATGAATTGAATAACTCCTGTAACATTC
GATGCCTTTTAGAACATGCAGTAAAACACAATATGCTTTC
TATTCTTCAAAAACACAAAGAGCAAATAAGATTACACTTG
GCATTAACCCAAATACTATTTGAATTGGCGTGTCATGAAC
GTAAGAATGACATCATTAGATGGATCGGTTATTCCCTGCA
CATACACCATCTAGAGACTATTTTTGATGTTGCATTCGCC
CATAAAAATTTATCCTTATACGTTTTAGGGTATGAACTTC
TCATGCACAAAGTAAATACAGAGGCTGCATATATAGAATT
ACCCAATTTGCTATCATATCACCTTCGAACTGCGGCGGCA
GGAGGTCTTCTTAATTTTATGTTAGAAACAATAAAGCATG
GTGGATATCTGGATAAAACGGTTCTATCCGCGGCTATCAG
GTACAAGCATAGGAAAATTGTGGCTCATTTTATTCATCAG
GTTCCCCGTAAAACCGTTAAAAAACTGCTACTCTATGCTG
TGCAGGCTCGGGCCCCCAAAAAAACACTGAACCTACTTTT
ATCTTCCTTAAACTACTCCGTGCACTCCATCACCAAACAA
CTCGTACACAATGTCGTCATCTACAGTTCCACGCTTGTCG
TAAAGCTTTTACTCATGCGGCGAAAAAACAAGTTAAACCT
GGTAGATGCCGTTTTAGCCAGACTTGTAAAATATTCCACC
TATACAGACATTGTACAATTCATGGGTGAGTTTTCTGTGA
GCCCGGAAAGGGTGATCAAAATGGCTGCACGGGAATCCAG
GACCTTTCTGATTGAAATGATCTCCAAAGCTGCTTGGGGA
AATCACCCACAGACGATGATTCACCATCTCAAACAACTAG
CCCATACCATGAAGTCTCAATCTGGAAAAGACCTCATCAT
ATATACCATCCACTATATTTATCAAAGCTCTAATTTGCTG
GTAGTGGAGGAGGAAAAAAATATTTTTAAATTAGCAACAT
TTTATGCGAATCATAACGCAGTAAACAGGTTTAAACAAGT
TTGTGAAGACTATTATGCACTAGATGTAGATGCACGGTTT
AAAACACTCATTTTAGAATGTTTTGAAATTGCCGTCCAGA
AAAACTATCCTAGAATTGCAAATATTGTGGATGACTATGT
TCGATTCCTTTTTTACAGGGGAGATATAACCGAGGAAGAA
ATTCGTGAAGCCTATTCTTTAAAAGATGCTGAGTTTTATG
TAGATTTAAAATGGTTACAACATGATTTGTTTTAAATAAG
AGTTAGTTTAAACTAAATCTGACTTAAACTACATTTGGTT
TATCATTATTCATTGAAACCATCGAAAAAAAAGCTGTTTA
TCCTCATAAACTCATTTTTTTTTGTCTCAAAGTTTGACAC
TAAAATTCAGTGTTTTATAGTGTTTATAATTAAGTGTTTT
GCATGCATTGCAGAAATTTTCATCTTTTTTAATTGGTTCA
ATACCACATGTCATACAATATGTTGTTTGATTATCAAGAT
TAACTTTATGAAAGGAAAGTAGGTAAGCCGCAAATTTAAA
AGTAAAATATCTGTCATTTAAAATGATCTTATGAATATAT
TTTCGATAAGGAGGAATGAAAGCATTTGCCAAAATAAATT
GCATAAAGGGCTTGGAAAAGCCCATATCTTCTAATCTTTT
GTGGGTATAAACCCTATTTTTGTGTTTTACAAAAACTTCA
TTGTTATAATAGTCGTTATAGCTATCAATCATTTTTTTTA
GTCCTATAATGCCCAAGGTTGCACGCATAAAGCCGCAGTT
TCTGCTCCAAAAACCATGCACCTGTAAAGGGTACTTTTCA
TATAACCAATTACAAAATTTCATTCCGCAACAGTAGCATG
TTATTTCAGTGGGGGATGTGTAGAATAATCCGGCATTCGA
AAATTTTTCATAATTTTTTATATCATGGATTGCGAAGCTT
TGATTTCGTGCATCTACGGAGCTGTAGTCTACATATTTAG
GTTTTACTTCAAATAATCGTAAAGAGATGTATGGATCTAT
CGTATTTATTTTAGGAAACATTTCATAATTTTAAATTCTT
ATATATAATATAAAAAAAATTACAAATATTTGTAATGATC
TTCCTCAATTGAGAGCTGAGTTGTAGGCTTTATTTTTCTA
ATTATACGAAGAAGATAGGTTCTCATAAAGCCTTCAAGAT
GACTATTGATGTTTCCAATACATTTTCTCAATGAGTTCAT
AAACCCAGACATTTTGCTAATGGCTTGACAAAGTGCCGGC
AGATTCTCCACCAAAGTACTAATAGATTGCCTACTAGCTA
GCTATAGTGAGCCAACCTCTCTGTATTTATATTATATATT
TCATTTTTTAATAGATTTAATATTTTTATAAAAAAATATT
TAGTTTTTTATACAAGAATGTCGACAAAAAAAAAGCCCAC
AATTACCAAGCAAGAGCTTTACTCCTTAGTAGCGGCAGAT
ACCCAGTTAAATAAAGCATTGATTGAAAGAATCTTTACAA
GTCAACAAAAAATAATCCAAAATGCTTTAAAGCACAATCA
AGAAGTTATTATACCACCCGGAATCAAGTTCACCGTCGTT
ACAGTGAAAGCTAAACCTGCTCGCCAGGGCCATAACCCCG
CAACAGGAGAACCTATTCAAATTAAAGCCAAACCAGAACA
TAAAGCCGTAAAGATACGAGCATTGAAACCTGTCCATGAT
ATGTTAAACTAAATGATATGTTAAACTAAATGATAAAGTC
ATTATCATCATATTCTTCTTTATTATCAATATCTTTAATA
CATTTTTGCCAATCGAAATCGAATAAATTCAAATCCTGAA
CATTTAAATACTTATCATCGTACATTCTAATATAATTTAT
ACATGAGTTGTTCTCAAAAACTTTTATCGTTTTTGTTAAA
ATTATTGTATGAATGATTTCCTTATTAAGAGTTGCCGGAA
TAATATAAAGCCTATTTTTAGGTACATCATTCATGATAAT
AGTAAAATTAGTAAAAATTGTTTCTTGTTTTTCTTTTGTT
TCAAATAAACGTTGTAAGGTTAAAGGTTTTTCGTTCAATG
GTTTCTTTGAAGATAAAAAGAATGTATAATCTGGTTTAAA
GGTATTTTTGGTTTCAATCGTGATTCCATCTGCTTGAGCA
TATGCTAACCCAGACCAAATATAACGGTCCACTATTACAA
TATAATTTAGCTTAAGTAGCACTGCAATTTCTGCGATAAA
TTCACTACGATGTTTTGTAAATAATTTATGCAATTGTTCC
GATGACATTTCTATGGTTTTATTTAACACCTGCAATATAA
GATCACCGGTGGTCGTGTCTGGATTAGGAAAATGTATACA
TATAGCATTATAATCCATGCATTCCAATGTTTCTTTTAAT
TTCATTGCCTGTGTGCTTTTTCCCACACCATTAATTCCCT
CGATGGCAATGAGTATTCCACGCATGATTAATACATGGGC
GAAAAGAATTCAGTTTTTAACATTTCTTACAAATCTATTT
TTGTACAACAGTGTACAACATTGTACAACATTGTACAACA
CTACATTAACCGCATACGATGTTATAGCTTTATTAAATAT
TTGCTTTTATATAATCTTTACCAACCTATATTTGGCAGAT
CACTGCAGATGGTCATCATAACTAGGCCATAACTAAGATA
AAAATTATTTCAGCCGCTACTGCGGCAGTATTATTAAAAT
CATGTGCGGCAATGTATGACGTCTTAATAGATAAAACATT
TAAGGAAAACAAATTTGAATAAAAAAAATAATTGTTATGA
TGGCGTTGTTACACAAAGAAAAGCTTATAGAGTGCATCGA
AAATGAGGTGCTTAACGGCGGTACGGTATTGTTTCTAGTA
AAAAATATTGTTGTGTCAGAAATTTCATACATTGGCAATA
GTTATAAATATTTTACCTTTAATGCCAATCATGATCTGAA
AAGCCAAGAAGAACTTAAAGGAGCAACATCCAAGAACATT
GCTAAAATGATTTATAATTGGATTATAAAAAATCCTCAAA
ATAATAAGATTTGGAGTGGTGAGCCGCGCACTCAAATTTA
TTTTGAAAATGACTTATATCATACAAATTACAATCATGAA
TGTATAAAAGATTTTTGGAATGTTTCAACTTCAGTTGGTC
CTTGTATCTTTAATGATCGTAGCGTTTGGTGTACTAAATG
CACATCCTTTTACCCATTCACCAACATTATATCGCCCAGT
ATATACCCAATAAATTAGATATCTTTTACTACTATTAAAA
TAGTTAATAACATTATAGGATAATTTAGTATTTTATTATA
ATTTAGTATTTTATAAGATAATTAGTTACTTTATTATGAT
TAATCTCTTTATTATGATTAATCTCTTTATTAACGATTAA
TTTCTTTATTAATGAATTATCATAAGATAAATAATTATTT
TTTTCTCCATCTATCGCATAATAGGCCTGAGATGGGCTAA
AAGTATGTTTCAAACTATTTACAATAGAATTCTGTTAAGA
AAACATACATAATTTGAATAAAATTTTTTTAAATATCACC
GAAACATTCAACATGGTGTTAATAGAATTTTTAACAGGTT
TCTTCTATTTATATGGAAAGAGACTGTTTTCCATTAGTAA
AGTCATGGACATGATATGTCTAGACTATTATACCATTATT
CCTGCTCCTCTGGCGATGATGTTAGCAGCAAGACTAAAAA
ACTATGACCTCATGAAACGACTGCACGAATGGGAAATCTC
TATTGACTACGCTCTACTTGTAGTAGATGATGTGCCGTCT
ATTGACTATTGCTTAAGTCTTGGCGCTAGATCCCCGACTA
GAGCACAAAAAAGAGAACTGCTGAGGGACAACACGTTTAA
TCCCGTGTATAAGTATCTTATGAACTGTTCCGGCTTTCCA
ACAAAGAGAGAAAAAAACATTCCTTGTGATGTTCAATGCG
AAAGACTGCAAAAAAACATTATAAAAGAACTGGTATTTAA
CTGCTCTGTACTGCTTGAAATGGTACTGCACACAGAAAGA
GAATATGCATACGCCCTACACTGTGCTGCAAAACATAACC
AATTGCCCATCCTCATGTATTGTTGGCAACAATCCACAGA
CGCGGAATCTATTTTGTTGAAAACCTGCTGTTCTGATAAG
AACATCAATTGTTTTAACTATTGTATTCTATATGGTGGCG
CCCAGAATTTGAATGCTGCAATGGTGGAAGCGGCAAAGCA
CGATGCCCGGATGCTGATAAACTACTGTGTCATGCTTGGT
GGAAGTTCCTTAAACGAAGCAAAAGAAACGGCTGCCATGT
TTGGACACATTGAATGCGCACAACACTGTTTTAAACTGCA
GTCTTACGTCGTGGACACATCGAATGCGGACGACACTGAT
TAAAGCTGCAGATTTACGTCACGAATGCATTGAATGCGGA
CGACACTGATTAAAGCTGCAGACTTACGTCACGGACGCAT
TGAATGCGGACGACACTGATTAAAGCTGCAATCTTACGTC
ACGGTCGCATTGAATGCAGACGATACTGATTAAAGCTGCA
ATCTTACGTCACGGTCGCATTGAATGCAGACGATACTGAT
TAAAGCTGCAACCTTACGTCATGAACGACGAAGTCTTTTG
AGTATCTATAATTACATTATATTTTTTTATGAAAAAATAT
AAGGGTTGTATACAAAGGTTTGTATACAAAAAATTTAGAT
AATTAATTTGGGCACAGGAAAACGATCTAGATTGGTAAAT
AAGCTATTTTTTTTTGCACATAGAACATTTAGATAATTAA
GAGATTACTTTCCATACTTGTTAAGTTTTTTTACACACAG
GAAGTTTGGATTCTGTTCAGGAAGTTTTTCATAGACATTA
TCTTCACAGCCAGTAATAATAATTTTGGGCTTTTTCTTAA
ACCACCGGTGGAAAACATCCAGCTTGTAAAGAGGGAAATG
CATGAAGAGAGGTTTTTGGTAGTCATGGTTAAGAGATTTG
ACTAACTCCATGTTTCCTGTAAAGACTGCCCAATCCCAAG
CAGTAAAGCCTCTATGATAGTCTTTTTGGGTTGGATCTGC
TCCAAATTTTATGAGAGAAAGCATATTTAAAGAACGGCCC
CGCATGGCGGCCTTCATCACAGGAGTCATCCCATTAAAAT
TCGGTAAACAAATTCTGGTCCCATTTTTGCCGAAATAGCC
CAACACCTCTTCCAGGATTAAATGATTTTTTTTCTCAGCT
AAATAATGTAAAGCAGAGTTTCCATCTTTATCCCTCCTAT
GAGGGTTAATTATTTCTCCGGGATAAGATTCTTGTTTAAA
AAGAAATTTTAAAAAGTCTATACGTCCGTAGATGCATATC
CACATGAATACCGAGGATCCATTTTTATCGCATCTATTGA
CAATCCACGGATCTGTTTTAAAAAATTCCTCAAATAGTGT
AAGATTCCCATTTCTGATATGTTTTTTAATCCATCCAACA
AACAAGTTTTCTATCTGCTTTTCTGGAAACATGTGTTCCA
TTTTGAATGTCGCCCTACCCCATTATATAACTTTACCCCT
TTAATTTTTAACGTCCTTTTTTTTTCGGACTTCTTTGGAT
AAGCTGTTTATTACCATCTTTAAATGCCTTATAGCGGGGA
GGAGCCAGGCCCTTTTCCCATATGTGCGGTAATTCTTGGT
GTTTATGCTTGCCTTTGGCATACCCAGGCCAGTATTTTTC
GATATATTCAGGGTTTGTTTTTACATATTCTTTAAAGGTC
CGATAGGCTTCTTGAATACAGGTAGGCTCGCCTGTATAAT
TTCCATGTTCATCTTCCTTTAAAAAGCCATTAACCCTGTC
TTTTCTCCACTTAAGATTGTGCTTTCCAAAAATACGATCA
AGATCTTGCGCCTGCTGGGGTGGAATCATAAACCCCTTTT
TAGGTCGAAGCTTTTTATTTTTTCCATAGCTTCGGCCATC
GCGTTGCGAAACGGTGGTTAGGACGCCTGATAGTCTTTCC
ATGGGCGTCGCATCTAATCCTATCCATCCACCCTGATGAA
TATCAATGGCGACAAGCTCTCCTTTATTTTGGGCAAGCCA
CGTTTCCAAGAATGCCATGCTTTCTTCCCAGGGATAAGGC
CCGCCAACACCACGGGTTGTCCAATCTTGCAAGGACTCCA
GGTCCGACACCTGGTAAGGCTCTAAAGAAGACGGTTCCTT
GTTTTTGTACTGCAAATAGGATTTAATGACCCATTTATAC
CATGTGTCGAACCGCAGCGTGGCGCCTCCAAAGTGAAAGC
CGTCGTTGATTTTAGGATATCTGCAACATATTTCAACCGT
ACGTTTGAGTTCTGCAAAGGCAGCCTTCCAGGGAAGTCTT
TCGCTGCGGGTAAGACGGTCTATTTTGCCCTGCGTGCCAT
AGCGTATGGCATGTCGTGCCAATTGCAACAATTCTGACAC
CGATCCGTGGGCCCCGATCCAGTTTATCGGATAGGCAACC
TCCGAAGGGTTTAAAAGATGCTCGTAAAAGCGTGGATCTT
CAGATGCCAAGGCGTCTGCAAAGGGGATAATACTAGAAAA
CCTGTCTAGACATACGTTTTCTGTGTTTACTTCTAAAGGT
AGAAAAATGGTTGCGTGAGGCTTTTGAACCTGCTTGTTCA
GCGGTCTGCATATGCTTTGAATAATGTCTCTAGGACTATG
TCGCGGCGCTGCAAAAAATACCGCGTTTAGTTCTGGGACC
TCTACGCCCTCTTGAAAGAGTCGACAGTTTAATAAAATAA
CGGGTTCCTTTGAGGAACAAAATTCTGTAAATGTTTTGAG
GATAACCTGTCGCGGCAGGGTTGAGTGAGCTATCAGGGCA
TAGACCCCCTGGTCTACCAACACCGCGTATAGCTCCTTGG
CCTGTTTAATATCACGGGTAAATACCAGCATTTTAGGAGC
CGTTATATTGGTTTTTAAATGGGCTAAGGCCATTATAATT
TGCTTTACTATGATCTGTTTCGTCGTCTCCTCTTTGGTAC
TCGGTTGGTGGGCCAATTTAGGCGCGGCTACCATCTGCAA
TTCAAAATCATTTACATAGCCGGCCTCTATGCCTTCTCGC
AGATAGTAGCGAAAGGCAACGCCGCCAAAAAGTTCACGAT
TTTTCATGGAAAGCGGGGTGTCGTACCTGGGCGTTGCCGT
TAAAAAAAGTCGGTGCCCTTTTTTAAAGTTGAGCAACACG
TGGGTAAAGGGCCGTGTCTCCCATTCGCCGCAAATCCGGT
GACATTCATCGCTAATAATAAGATCGAAATCATCCACCAG
TAGCGTGGAGGATTGGTAGGTGGCAATCACAAGAAGAGAA
GGGGCCTCCCGTATCCGTTTTGCAATAAAGACAGGATTGG
TGGTCATTTCTATATTGTCGTGATTTAGCACGATGCGGGT
CTGGTCGGACCCCACAAGCAAAACGTTCTTCAAGGAAATT
CCATACTGATAGAGTTTTTCCAGAGTCTGCCGTAGTAGGG
ACAGGCCCGGCACCAGGTACAAAACTTTTCCTTGAAGATA
ATTGGAGAGGATAAGATAGGCGACGCGAGTTTTGCCGCAT
CGGCAGGCCATCTGCAGAATGGCCCTCCCACTTCGCCGCA
GCTCCTGATAGCCCATATTGGCCGCCTCCTTCTGATAAAG
TCGATCCTCGATTGCAGTCCGTGTCTCATCTGTAGAAAAA
AATAATACGTCATCTGCGAAATGTTCTTCATCTTCCACAG
GAGTTATCACCAGGTGTCTCAGTTTCTCCTTGCTTATCAG
CGGATCAGAGGGCAAAGATGGCTCAACCACTATCGTGGAA
TCATTCATCTCATAGGCGGGAGAATCACACAAAGTATAGC
TTATGTCCAGACAGTTTGCAACATCCTCAGCCAATTGTTT
TATTTTTTCGGGTAAAAGACATACGAGTTCTTTGTTTTTG
ACGCGAAAAAACTGTGCACAATATAACACCCCTGCTTCAA
TTTTTTGCGCATCCTTCTTTGTAGATGTTTCCAATGTGAA
ACAATACTTCCATTCATCCGTAAAACAGGTTGTATAAGAT
CCATCATGAAGCCTAGCGGCCAAGTTTCCTGTGTGCCCAA
CTTTATGTAAGGATTGGGCCTCCAGCCAGGGATGAACCGC
CACGTAAAATCCTGCGCACATGCTATATCAAATTGCAGTT
TCTTAATAACTGTACACAGGATCTGAAAAACATGTGATTA
CAAAATTTAGATAAGAAATATTTAATATTAAAAATCACGG
AATAAATGTCACTGTGTAGAGAGAAAGCCAAAAACTCCTC
TTGACCGCCGTGGGAAATCATCCAGGGTAGTAGGTTGTGT
TTCATGAAGTTGTATGCCGTAGTGATCACCGTGGACTCCA
GATGGTTATTGGCATCTTTGCAATACTTTGCCATCTTGGC
AGAAAAGACGATAAATCCACAAATCCTACCCCAGTTGATA
AGATCCTTAAACAACTCGGTCACAACCCCAGTAAACTGGG
TTTTAATTTCTTGGGCACTTGTAAGAGAAAAGGTAATTGT
AACCTGTTTGTTCAAACACTCATCATAATAGGTTAAAATT
TTTTTTATTTGTTGTTGATATGGGCTAAGTTCATGCTCTG
AAATATCATTAATGTAATATTTAATGTATCCTACTAGTAT
TTCATTAATGATATTATGATATATTAACTCTTCTCCCTCC
ATAGCGGCACCCTATATTTTTTTATTTAGGTTTCAATGTT
ATCACAATTGTGACACAACTGTGTTGTATACAACAAATGT
TAGGCCACGTATAGCAACCTATATGTTAAGAAATATTTTT
ATCCCAACATTTGGTTGTAAACGAGCAGCCATAAACAAGT
AAAGAAAGAAGTCATTTAAAATAAGCCATTTAAAGATTTA
GAATTTATATGTATACAACTGTACAATGGAAGCAGTTCTT
ACCAAACTTGACCAGGAGGAAAAAAGAGCTCTCCAAGATT
TTCATCGTTGTGCTTGGGAAGAAACTAAAAACATTATAAA
CGATTTTCTTGAAACCCCTGAGGAACGATGTACCTATAAA
TTCAACCCATACACAAAAAAAATGGAGCTTTTGTTTACCC
CCGAATTCCACACTACCTGGCAGGAAGTTCCTGAGTGCAG
AGAGTTCATATTAAACTTTTTGAGACTCATTTCGGGACAT
CGAGTGGTATTAAAAGGCCCTATAATTGTATTTACAAAAG
AGATCAAGAACCTGGGCATTCCTAGTACCATCAATGTTGA
CTTTCAGGCCAACATTGAAAATATGGATGATCTACAGAAG
GGAAATCTCATCGGCAAGATGAATATCAAAGAAGGCTAAA
TAAAACAACTAACATCAAAAAATATTAAAGCTATGTGGAC
GATGCCTTTGTCTCAATAGTTTCGAGGTCATCCAATAACT
CATGTAACGTAAAAAAGTTGGTCCATTTTTTTGAAAACAT
TAAAAGACGTGCGTCTTCATAAATAAAAAAGTCATTCGAG
GGAAAAATGATATACTCAATACCATAGTCTTGTAATATTT
TTTTTAGGTCTCTCAGGGTCCAGGGATTTACCAGGCTTCT
ACGCGAAGTGAGCATCATAAAAATATCTAATATTTTTTGC
GCCATGAGCCAGCGCGGGTTCTCATTGGCCCACAAATCAA
CAATAATTCTCTTATCAACCGTGAGCATTCCTACTTGATT
CGAGGAAATGATTAGATGCCCAGCGGTCCACCCCATGAGT
AGATAACGCAGCGTTGTAGAAATATCACATATGGAAGGCA
TCCCTCCACAACACGAACCCAAATTAGGATGCGTGTGAAA
CACAAACATAGCAGGCTTGTTGGCCACCCTGCTATAAATC
TCAGCAGGCATCATAGCCTCGCTGCCAAAATAAATGTTCT
CTCCTACCCTATAGGGGCTTGGAATGATTTCCACTATCTC
GGGTACACCGTTTATCATATTAATGCGGCCGCACCATTCA
CGGTCATCGTCCAAAAATTTTTTAATGGCACCCCGAACAT
TGTCCCAATTAAGCAACAGAGTATTCACAATCTCATTACG
CTCCGTCCAGTACTCCTTGAAACTTCTTTTAGACTTGCTG
AGCTGTTCCCAGGATTCGAACTCGGTCCAATGTTTTTTTT
CTTTTGGGGAAGACTTCCCTTTTGAAACATTTTTTGCGGC
TCCGCCATCTACACCATGATTTTCCAAAATAATCTCCTTC
ATAGTTTGGGTTATATGGGCATTGCTAAGCACTTTAGTGG
TAACCTGTTTACCTATGTGATTCAGCAGAAAACCGAGTTT
GTCCATTTGTGTCTCAACCATTTATTCTTAATAAAACAAA
AAAAATTAAAAATCATCGTCGTTTAAAAAGAGTTTGAAGG
CAAACGCATCATCCTTAACACAGTTCTGATACTGTGTAGG
TCTTAACTCGAAAAAGTTGGTTTTTTCTACTTCATTAAGA
AAGAATTTAGTCATCTGAGGAAAAGGGTTTCCCACCTTAT
AAATGCTTTTGCACTGCATCATGAAGCACAAATTATCTGT
AAAGTAGCGTATATATTGAAATAGCATTTCTTTTGAAAAA
CCGGGAACTCTTCCTCTTGCCTTGTCAAAGGCATAGTTAA
TGAACTCATCCACCAACTCCACAGCCTCCTTCAAAATTTT
GTGAATGATCTTTTCCTCGGGGATGTTATACACGTAATTC
GAGATAAGAAAACACGCAAAACTACAGTGCATCCCCTCAT
CGCGTGAGATAAACTCATTATAGCTTACAAGCCCCGGCAT
AATATTCTGTTCCTTAAGAAACTGGATCGCCACAAAGTGG
TTTTGAAATAAAATGCCTTCTACGGCGGCGAAGCCCACCA
GCCGCTCACCTAGAGTGTTCTTGTTGGGGTCCATCCACTG
CCGCACCCACTGCGCCATTTTTTTTATGATAGGATGTTTT
TCAATGCCGCTGAAGATGCGCTGTTGTTCCTTTTCATCCG
GGATCAGCGTTTTTACCTGTATTGAGTAGGCTTCGCTATG
AACGCATTCTTGGGCAGCCTGCATTGTATAAAAGTATAAC
ACTTCCTTTACTTTAATTTCGCGCATAAAATTAGTTAAAA
GGTTTTCGATAACCATTTCGTCGGCAACAACAAAGAAGGC
TAAAATTTGTTTATAAAATTCGCGCTGTGGCTTTGGCATG
GCCTCCCAATCATCAATGTCCTTACACATGTCCACCTCCT
GCGCCGTCCACGTCAAACTTTCTAATTTTTTGTACCAGTT
CCAACATTCTGGGTGCTGAATAGGAAAAATAGTGAAACGT
TGGGAATTTTCAATTAGTAATTCCTCCATATTTGAAATAA
ATATTAACATCTTCAAATTTATTGGCTGCCATGGAGTCGT
TTTTTATTGAGACGTTGGCATCTGATACGTACGGAAAGGC
GTTAAATGTTGATTTAGATAGACTATCGCAGGCGCAGATT
AAATATACTCTTCAAGAGCTTATTTCCTACTGCAGCGCTC
TAACCATTTTACATTATGACTATTCAACCCTTGCGGCGCG
TCTTTCGGTGTACCAGCTGCACCAGTCAACGGCCTCCTCC
TTCTCAAAGGCGGTGAGGCTGCAGGCCGCACAATCCTGCT
CACGCCTGTCCCCCCAGTTTGTGGACGTCGTCTACAAGTA
CAAAGCCATTTTTGACAGCTACATTGACTATAGCAGAGAT
TACAAGCTGTCCCTCCTGGGGATAGAAACCATGAAAAATT
CTTATTTGTTAAAAAATAAAGATGGCGTCATCATGGAACG
CCCGCAGGACGCCTATATGCGCGTCGCCATCATGATCTAT
GGAATGGGAAAAGTAGTCAATATAAAAATGATTCTGCTAA
CCTATGACCTGCTTTCTCAGCACGTCATCACACACGCGTC
GCCCACCATGTTCAATGCAGGCACCAAAAAGCCACAACTC
TCCAGCTGTTTCCTGCTAAATGTAAATGATAATTTAGAAA
ATTTATATGATATGGTCAAAACGGCCGGCATCATTTCAGG
CGGCGGCGGTGGAATAGGGCTGTGCTTGTCAGGAATACGG
GCAAAGAATAGTTTTATTTCTGGTAGTGGTCTTAAAAGTA
ACGGCATACAGAATTATATTGTGCTGCAAAATGCTTCACA
ATGCTACGCGAACCAGGGAGGCCTACGTCCCGGAGCCTAC
GCCGTCTACTTAGAGCTGTGGCACCAAGACATCTTTACAT
TTTTACAAATGCCTCGCCTAAAAGGACAAATGGCTGAACA
GCGGCTTAATGCCCCTAATCTCAAGTACGGCCTATGGGTC
CCCGACCTATTCATGGAAATACTTGAAGACCAAATACACA
ACAGAGGCGACGGCAAATGGTACCTCTTTTCGCCGGATCA
GGCCCCCAATCTACATAAGGTCTTTGATTTGGAACGGTCG
CAGCACGAAAACGCACACCGCGAATTTAAAAAGCTTTACT
ATCAGTATGTTGCTGAAAAAAGGTACACCGGCGTCACAAC
GGCCAAAGAGATTATCAAAGAATGGTTCAAAACAGTTGTT
CAAGTAGGGAATCCCTATATCGGGTTTAAAGATGCCATAA
ATCGTAAAAGTAATCTTTCACATGTAGGCACTATCACGAA
CTCCAATCTTTGTATTGAAGTCACAATCCCCTGCTGGGAG
GGTGATAAGGCTGAACAAGGTGTTTGTAATCTGGCCGCAG
TAAATCTAGCCGCCTTTATACGTGAAAATGGCTACGACTA
CCGTGGGCTCATAGAAGCATCAGGCAATGTCACAGAAAAT
TTAGATAATATTATAGATAATGGCTACTACCCCACAGAAG
CCACGCGGAGAAGCAATATGCGTCACCGACCTATTGGCAT
CGGGGTCTTTGGCCTAGCCGACGTGTTTGCGTCTTTAAAA
ATGAAATTTGGTTCACCCGAGGCCATTGCCATGGATGAGG
CCATCCATGCGGCCCTATACTACGGGGCCATGCGACGATC
CATAGAACTTGCAAAAGAAAAAGGAAGTCATCCCAGCTTT
CCGGGGTCTGCGGCCTCAAAGGGTCTACTGCAGCCCGACC
TATGGGTTCGCTGTGGTGATTTAGTTTCCTCCTGGGAAGA
ACGCGTGGCACAGACGACGCTGGGTGTGTTGACGCCGAAA
AGGTGGTCGCAGCTACGCCTGGCGGCTATGCAGGGACTTC
GAAATGGATATGTCACAGCTCTTATGCCCACCGCAACCTC
CTCAAATTCTACAGGAAAAAACGAATGTTTTGAGCCCTTT
ACATCCAATCTATATACACGTAGAACGTTAAGCGGGGAGT
TTATTGTTTTAAATAAGTATTTAATAGACGATTTAAAAGA
AATTAATCTTTGGACAGAAGCCATTCAACAGCAGCTACTA
AATGCGGGAGGTAGCATTCAGCACATTTTGGATATACCGG
CCGAGATCCGCGATCGGTATAAAACCTCCAGGGAAATGAA
TCAAAAAATTTTAACAAAACACGCGGCCGCACGAAACCCC
TTTGTATCCCAAAGTATGTCCTTGAACTATTACTTTTATG
AACCTGAACTAAGCCAGGTACTTACGGTACTCGTCCTAGG
CTGGAAAAAAGGTTTAACTACCGGTTCCTATTACTGTCAT
TTTAGCCCTGGAGCGGGTACCCAAAAAAAGATTATAAGAA
ACTCTGAGAAAGCGTGTAATGCGGACTGCGAGGCGTGTCT
TCTGTAGGTGTCTCGCGGTAAAAGAGCAGCGGGGACCATA
TGGCAAACCCCAACAAGAGGATAATGAATAAAAAAAGTAA
ACAGGCATCCATTAGTTCCATATTAAATTTTTTTTTTCTT
CTATATAATGGAATATTTTGTTGCGGTAGACAATGAAACC
TCCTTGGGGGTTTTTACTTCTATAGAGCAATGTGAAGAAA
CGATGAAACAATACCCCGGCCTCCATTATGTCGTTTTTAA
GTATATGTGTCCGGCGGATGCAGAAAATACAGATGTTGTA
TATTTAATACCCTCGTTAACCTTGCACACCCCCATGTTTG
TAGACCACTGTCCAAATCGTACCAAACAAGCACGACACGT
ATTGAAAAAAATAAACTTAGTGTTCGAGGAAGAGTCTATT
GAAAATTGGAAGGTTTCAGTAAATACTGTGTTCCCCCATG
TTCACAACAGATTATCTGCGCCGAAACTTTCCATCGACGA
GGCTAATGAAGCCGTAGAAAGGTTTTTGATACAAGCAGGA
CGACTCATGTCTCTGTAAATGTCTCTTCCTTTATGGGTGA
CGTCTCTTCCTTTGCCGAGGAAGTCTCTGTTATGGGCAAG
AGGTTTGAAACAACGCAAGGACTCTGCTTAATCTGCTGTC
TCACAAAGGGAATCAAACTACCTGCTTTCGTATTTTTAAT
GTAGTAATTACCCTTGTTGTGATGAATTTTAAGACCATAG
CGTAGTCCCAGTACTTTATTAATGAATTTTAAAATTGTTT
GAGGGTCCGTTTTATTGGGCTTTTTAAGCTTAAACTCAAA
GCTGATCGCGCTTAAATCATACTGAACAAATTCATCAACG
AGTTTCGTCATTAATTGTTCATTGGTCAATATATTAGGGT
CCTGAACGCATTTAAAGCCGCACTTAGTTAACAGCATAAT
GGCGTACATATGAGATTGAAAGCTATAATTAAATTGTAGA
TCATGATGCTCTGCGTGTTGCATGGCCCATTGATGAAAGT
TTAATTCCTGAGTTTGTAACATAGTGAGCGACTCGTATAC
TGTCTTTCCGCGGCTTATTTGGACACGGCCAGTATAGTTC
TGTTTTGTCATAAAACTATTGTATTGTTCAACAAATTTGG
GAGTAATTTTATGACCGTGCCATGCATAAAATTCGAGTAG
TTTATACTTTTCATACGCAAATAGGTCTTGCTGGTCTACT
GTGATGCCTTCCTTTAAGTTTTGTTTAATTTGTAAAGCTT
TATTGGCATCAATGGTTTCAGCCGAGGCAATGTTTACATA
GTCCTGGTGTTTAATTTCCATTTTAATGCTTGTATACTGT
TTGACTGTCTCCAGCTTTTCACCCGTCAGTATAAACACCT
TAGCGCCGGTGTCGGCGATCTGGTTAATAAATCGGGTTAT
AAAGTGATTTTTTGATAGATGTTGTATCCGCATTGTTTCG
AGCCATAGATGGTAGTATGGAGTTTTATAATATATCGGCC
TACCTGTTTCCTTACTATACGTGAAGGAAAGCTGGTGATT
GCTTATGGTCTGAAAGAGGGTGTCACGTTTTTGTAACGTA
AACATTTCAATGTCTTCAATGGTTTCTGGAAAGTAATTTT
GTTTCCCCTGTAAGCAGATTTTATAACATTTACTTTTTAA
TTCACGCACGCGGCCCAACATTTGACAACATGTTTCTACG
TCACACGACATATTGTTAAAAAAGCCGTATAAAACATCAA
ATCTCTTATCTTCGTATGAAACACCCGCTGAAATCGTGGG
TGTATAGATAAGGATATCAACGAGCCCCCAATAATAGGAT
ACATTATTAAAATGGGATTCTCGTTCTTGAGCAGTGCTTT
TAGAACTATAAAACCCGATTTTTTTTTCCGGAAACTTTTT
TTGGATAAATGATTGCAACAGACGGGCCTCCATTAATGAA
TTTGTAGGGATAACAATTTTTTTGTCTTCTAGCAAATCCT
TTAGAAGGTTATTTAACCAAGTTTCTCGTGAAGAGGTGAA
ATAATACATATCATGTTGGGCCCTTTTATACTGATTCCAG
TGAAAGAAGATAGGGACATCCCCGCGAAAACGCTGTAGAA
TATTATACGTTCGATTTCCTAGGTTTGCGTCCAAGCATAT
AACATAATTTGCCGTTTCGAGCATCCACATGAAAATGGCA
AAAGAGGGAGCAAAGTATTTGTGCAGGCCGCTATTGAATT
GATTAAAAATCGATTCTACCTCATCCAAAATAAGTAGGTC
CACAGGCTCGGCTGTGGAGGTTAGCCGGAAAAGTGATTCT
ACCTGAATAATGACTCTTTCGTAGCTATCTAAGTCTCCAG
TTACTTCACTATATAATGTGAAATTCGGTAGCCGGGACTG
TATATTTTTTGAGAAGATCTGTCGAAATGTCACAAACCGT
ATGGTTTGTTGTTTTGAAATAGAATTGTTGCCGTAGTATT
TTTGCAAATAGTTGCGCAGTTGGATGGTTTTGCCTATTTT
CATTTGAGCCTTTACAACAAGCGTAGGGACTCGTTCATAC
TCCCGCATACTACTTTCATCATAGATGTGTTTTTGAGTAT
CAGGCAGTTCTTCAAAGAGAATGGACTCATGGACCTCTAT
GCTCTTTGTCATCACTTGGTCTACATATGTTTCCACAAAA
TTATTTGTACCGGAAAGGTTGCCCATGAGAAGACTATGTT
TATTGTCATGGCGACAGTGTTGATACACTTTGTTTCCCGT
GACTCTTAGAATTAGGGTATTGTCCTTGTCATGCATACGC
TTACAAATTTCGCAGTAACTTGGACTTGTACGTTTAAACA
ATACTAAATTTTTATGAACACGGAGGAAGCAATGATTTTT
ACATAGTGTTCCTGCGAATTTTAATACCTCTTCAAGTTCA
CTTTGTTGGATAGTATCGCAGGAACTCGGTGTTGTTTCTT
TTACATTTGTGAAGATACAAGGTAAACACGTCGTTTCAAA
GGGGGTTGCTATAAGGGTATCACTCTTTTTCGTGGTTGTA
CTGGTCTCAAACACCTCTGCAAGCTCCTCATTAAACATTT
TAACACGCATGCTACCTTTTTTATGAGACCCTATGATGCG
AAAATTTTGAATACTTTTGTTGACCTGGGGGTCAACAAAG
GGATAAACGTGTTTGGGAAGATTTTCTAACACTTTGGATG
TAAAGAATTTGGCCTCATTATTGTTTAATACTGAGTACGT
ATAAAGTATGATATGAAAGGAGTATTTAAGTTCTCGCTTT
TTATTTAACCCGATAGAATCTGTTAGCAAAATTTGTTCAC
GCGTTAGATTGATGTTATAAGGTAAAGAATATGTCTCGTA
AAATACATCCATGATGACGTTAATTATCATGTCAAGGATG
TCATAGACATTGTCATTGACATTGTCATCGACATTGTCAT
TAACATTGTCATTAACATTGTCATCAGAATATGACATATT
TACCGGGAAGTCGATGTCAAATTTTAAACGCTGAGGCAAA
AATCCAAATACTACTTCGTGGAAACACTTCTGCTCAAAGG
GCTGAGCCGCCTCCCACTCCCAAAAGTCATCACGACTTGA
AAAAACCCTAAAAAGATTATTATATTCATCTCGCACCACG
AAGTGATTCTTTAAGGTTTCGAGAGAATATTTATCCTCTA
CGGCTTCTCCTTGGGAGTTACAGCGAAGAAACTTGAATGT
TTCTTGCATTTTGATAATTAAAATTAAATCAATTATGATG
CGGCCGCTAATACGGCGGCTAACGCGGCGGTTGACGCGGC
CGCGTCCACTGACGCGGCCGTCATACATAAAGCGGCAGCC
GTTTTATAACGACTAGTCGGCCATTTTATGACGAACCATA
TAAAAATGAATTCTTTTAATTAGAGTTAAGTATTGTTGAT
TGTATAATCCATCATGGTTGAGCCACGCGAACAGTTTTTT
CAAGATCTGCTTTCAGCAGTGGATCAACAAATGGACACTG
TAAAAAATGACATAAAAGACATTATGAAAGAAAAAACATC
TTTTATGGTATCATTCGAAAACTTTATAGAACGTTACGAT
ACCATGGAAAAAAATATTCAAGACCTTCAGAATAAGTACG
AAGAAATGGCGGCCAACCTTATGACCGTCATGACGGATAC
AAAAATTCAGCTTGGAGCCATTATCGCCCAACTTGAGATT
CTAATGATAAATGACACTCCACTTCCGGCAAAAAAGACAA
CGATTAAGGATGCTATGCCCTTACCTTCATCAAACACGAG
TAATGATCAAACGAGTCCTCCCGCGTCAGGCAAAATAAGT
GAAACACCTAAAAAAAATCCCACGAATGCGATGTTCTTCA
CGCGTAGCGAATGGGCATCCTCGAATACCTTTCGAGAAAA
GTTTTTAACACCAGAAATTCAAGCCATATTGGATGAGCAG
TTTGCAAACAAGACCGGGATCGAAAGATTGCATGCCGAGG
GTCTTTACATGTGGAGAACCCAATTCTCTGACGAACAGAA
GAAAATGGTCAAAGAGATGATGAAGAAGTAATATTTTTGG
TAAAAATATTTTTATCAAAATTTTTTTATCAAATAATAAA
AAATATTTTTTTTCTTCATAATATACATAGAATGCCTACA
AAAGCTGGCACAAAAAGTACCGCAAATAAAAAAACAACGA
AGGGTTCCTCCAAATCTGGTTCTGCCAGAGGCCACACCGG
CAAAACCCATGCTCCTCCATCCATGCATTCCGGGATGCTC
TATAAAGATATGGTAAATATTGCTAGATCTAAAGGCATTC
CGATTTATCAGAATGGAACACGTCTTACTAAAAGTGAATT
GGAGAAAAAAATTAAACGGTCAAAATGAATATAATCAGGA
AGCTTAAGCCTGGAACAATTAGCCTTGTGCTGGGACCCAT
GTTTGCCGGCAAAACTACGTTTCTTATTCATTGCATTTAC
ATGCTCGAACGTTTGGAAAAAAAAGTAGCCTTCATAAAAT
CTACCAAAAACACCCGAGACAAAACTATTAAAACACACTC
CGGTATACAGCTACGACCCAAGCAATGTAAAATCATAGAA
AGCACACAGTTATCTGACGTGGGATCTCTCACCGATATCC
ATGCAGTTGTCATAGATGAAGCGCATTTTTTTGACGATTT
AATAAAATGCCGCACCTGGGCAGATGAAGAAAAAATTATT
ATTCTTGCGGGACTCAATGCTTCCTTCGAGCAAAAAATGT
TTCCGCCCATCGTTCGTATTTTTCCTTACTGCAGCTGGGT
GAAGTATATTGGCCGCACCTGTATGAAATGTAACCGACAT
AATGCATGCTTTAATGTGCGTAAGAACGCAGACAAGGCGC
TTATCCTTGCGGGAGGGAGTGAACTGTACGTAACATGTTG
TAACAACTGTCTAAAAAATACTTTTATTAAGCAGTTGCAA
CCTATTAAATATTAAAAATCTTATACAATAATGGATCATT
ATCTTAAAAAATTACAAGATATTTATACGAAGCTCGAGGG
TCATCCCTTTCTTTTTAGCCCGTCGAAAACCAATGAAAAA
GAGTTTATTACTCTGCTAAACCAGGCCTTGGCCTCAACGC
AGCTTTACCGCAGCATACAACAGCTGTTTTTAACGATGTA
TAAGCTAGATCCCATTGGGTTTATTAACTATATTAAAACG
AGTAAACAAGAGTATTTATGCCTGTTGATTAATCCTAAAC
TCGTTACTAAGTTTTTAAAAATAACGAGCTTTAAAATTTA
CATTAATTTCAGACTGAAAACTTTTTATATAAGTCCTAAT
AAGTATAATAATTTTTACACCGCTCCCTCTGAAGAAAAGA
CTAACCATCTCCTAAAAGAAGAAAAAACTTGGGCAAAGAT
TGTTGAAGAAGGAGGAGAAGAATCCTAAGTCGCTTACATT
TTTTTTTGCTATTTTTATAGAATGTACACGCATGTTGATG
TTGTCGGAATAGCTGAAGCCTCAGCGGCCCTCTACGTGCA
AAAAGATAGGGATCGCTACTTGGACGTGCTAACAACCATC
GAAAACTTTATTTACCAACACAAATGCATCATAACAGGGG
AAAGCGCCCACTTACTCTTTTTAAAAAAAAATATTTATCT
TTACGAATTTTACTCCAACAATGTGGCGGAGCACAGCAAG
GCTTTGGCGACCCTGCTTTACAAACTTGATCCGGAATACC
TCACTCGTTACACAGTACTTATCACCAAGATTCCCAACCA
TTGGTATGTGATTAACGTGGATCAGCGAGAATTTGTGCGC
CTATATGCCATTCCGGCAGTTAAACAACACTTACCGATTC
CCATTTTACCCTTCTATTGCACCAGCGCACTCACCCAGCA
AGAATTGTTTTGTTTAGGACCTGAACTGCAGTTAATACAA
ATATATTCCAAGCTCTGTAACCCCAACTTTGTCGAGGAAT
GGCCTACGTTGCTCGACTACGAAAAAAGCATGCGGATGTT
ATTTTTAGAACAGTTTCCGCAAAGATTGGAAATGACGGGT
GGGAAGAAGGAGGAGGAAAAGCATGAAAGTATCATTAAAA
AAATAATACTAGAAATGGTTTCTACCCGTCAGCGAATCGT
TGTTGGGGGTTACATACAAAAAAACCTGTACAACCATGTA
CTCAAGAATAGAAATCGTTTACAGCTTATTACGAGCTTAA
ATATTTATGAAGAAAAAGATATCATCCAGCAATTTTGTGA
TTCAAATGGACTGAAGATCAAAATACGTATCAACAATCCG
CTCTTGCCTACAAATCCGGAATTACGGCGTTTGACTATTT
ATTTTAATCATAATAATGATGATGATCAGACATATCTAAT
AGTAGATATGTACAACACGGGAAGCTATGAGCTAATACCT
ACAAATCAGGTAAACACGCTTGATGGCAGCTTTTTAATAG
GAACACCCTTCGTGCAGGCGCGATTTTTGTTGGTAGAGAT
CTGGGTGCTTATGCTTATTGCGCAGCAGACCAAAAAGGAC
ACCAAAAAAATAATACAATTTTTTATAAATCAATATGAAA
TGCTTATGAATAGTCCTTGGCCCAGCATGGAGGCCCTTTT
TCCCTCAAGCAGTAAAAGATATTTAGGCAACTATGTAGAC
CCTAACGCGCTCATAAAGTGGGCACAACTCAAATTAAAAA
GAATACCGCCTTTTTATCCCGGAAAGCCGGATGAAGAATC
ATGTTAAGCCGGTTGAAATACTCTTGGTGAAAGCACGGAT
GTAATATTAACATTGGCCGCCCGCATTTCGTGTTGAAATA
CGATGGAGGAGCGACGGCTATCCACCATGCCGATATCGGC
TTGGACATCACAGTTCATGCACTTGTAGATGGGATGACTC
GCGTTATAGATGGCGGGCTCGCCACAGTTTCTACAGATGT
AGGAGATGCAGCCATCCGAGTCGTCGTGCGATTTTTCTAT
GATGGTTTGCATGGCACCCTGCGCCGTAAGCACCCAATGC
TCCATTTCTCCCAGACGAAGACCTCCGTGCGATCGCTTGC
CGTCCAACGGCTGGCCTGTGAGGGCATCCGTGGGCCCATA
GCTTGCAACGGCGTATCGGTCATCCAGCACAAATTTTTGC
AGGCGCTGGTGATAGGTCGGTCCTATGAAGATGGCCGCAT
CAAAGTACTCGCCAGTCTGGCCGTTGAACATTTTTTGGCA
TCCATTGAAGCGTAGACCTTCTTGCGCCAGTCTTTCTGAA
AGAAGCTGCACGTTAATAGGCAGGAATGCGGTGCCGTCTG
TTACCACCCCCTGTAGAGCATTTGCTAGACCAACTGTCGT
TTCTATCATTTGACCGTTGGTCATTCGGGAGGGATGTGAG
TGGGGGTTTACAATGAGGTCGGGCTGCAGTCCGTCCTCTG
TGAAGGGCATGTCTGAAGTGGGCAGGGCCAGCGCCGCAAT
GCCCTTGTTCCCGCTGCGGGAACTCATTTTGTCGCCTATA
TTGAGATTTCTTTCATAGCGCAGGCGCATGAGGCCGAAGA
TCTCGTCATTAGGCCCATGGGGACGCATCACAGCATCCAC
GACGGCCGGCTCATCGAAGCCGTACATGACAGACCGGTCG
ATGTATTTGTTGAGTTCGTCTTTTTCGCCCCGTATTTTGG
CCACTTTTCCTATGATGATGTCGCCTTTTTTGACCACTGT
TCCCACGGGCACAAACCCATCTACAAGCTTTTCGTAATTG
GCACCTGGCTTAAGATTTTTGGTGATTAAAGGGTCGGGCT
TCCCAAACGACTCTATATCGCTTTCCAATTCTACCTTTTC
TTCTCGGTAGAAGGTGCCGGCAAAGCCACCCCTGTCAATA
AAGGATTGCGATACAATCACAGAGTCCTCCTGATTGTAGC
CGCCGTAGATCATATAGGCCACAATGGTATTAAGCCCATT
GGGTATGACATAGTTATGTGCTATGGTCTTTACAAGCGGC
ATTTCATTGTAAAACTGGAAGAAGCGGTTCATGTCTACAC
GATATGGCCAGCTAAAGCAATACCAGCCCCCCGTTTGCCG
GCCTTGGTTTGTTTCATAGGTAACTCGCGCAGGTTGGGTA
CAATTTGCGTAGGGGGACACTAGGGCGGCAAGGCCCAAAA
TAGCTTGGGGCACGTCCACGTGTGTGAAACGACGTGTTAC
ATCATGTTTGTGCTTGCGTAGCTCGATGATGGAGAAGGCA
ACAAGACAATTTTCCGCTTCTTCGGGAGTAATGAACTCAC
AGATGCCCTGCGCTACGAGATCTTCAAGAGTAAGCGTTCC
GGCTAAAATGTCTTTTGCCATTTGAGACGTAAATCGCGTA
TTTTGAACAAAAGGGATTTTATGTTTTTCCCAGTCTTTAT
CGCCTTTTTTTCTGGCTTCTGCGGCCTTGTAACAGGCTTG
ATTGTATTTTTCAATATTATTATCTACAATGAGCAGGGGG
CGGGTCAGCCTGCCAACGTCCAACCAGAATTCTACTTCGT
CTACCATGCTATCCCAGTAGATGGTGGTATGGGGGTGCAC
AATCTTGCCCTCACGGCGAAGCATTCTATACCGCTGAGCA
AGCTCAAAGGCGTTGGTGCAGCAGCCGATCCATTCTCCGT
TGATAAATACGCGCGCTAGGCCCTTTCGTACAATGTCCTT
GTTGGAAACATCGGCTAACTGTTGAATGGCCGGATCTGAT
AGAAGGCGTTGTTTTAACGAAAGTACTTCTCCGGCGGTGC
AGACATTGGCGGTAATGGCTAACTGTTTAGACATGCCTAC
TTTTTCACCAGTATCGGCTGACTGGGCTACGCAGATATAT
CCAGGATAGGATGCGTGCACGCGACGCATCATATCAGCCC
TTTCTGTTTGTTTGGATGCGTTGGTGGTGTTATGAGTATT
TACCGTACGCAACGCTGAAATCGTGTTTAATAAATTTTTT
CTTTCCAAACTTTGAGTAGATACTCTGTTTACAATGGGGC
GCTGTCGCACCATGATAGTTTTATTTCCTGAAATGATAGA
TTGTTCCATACTGCGATTAAGATCGGAGGCGGTATTTTTT
GATAAAGCGGCAGAAAATGCCTCGATGATGTTTCGCTGGG
TGAGCTCCTCAAAGGCTGTTTGTTTAAGAAGTTCTTTGAA
CCCATTGATGATGGGTGCTATCACGGATGTATTAAAAATA
GCCTTAAAAGCCTTGGCGAGCGAGACCCCTGAGCCGTGTA
CTCGCTTGGTGCGATAACTATCACGGTCCGTGGGTGGAAA
CACATTCATAATGACAAGAAGTATTTTATGAATAAGTAGG
CCTAAAAAGCGCAGCTTTCGTACACGTGTATCTGCGGTTT
GGCCCATGTGTGGCAGCAATATTTTGTCTAAAATAGTAAG
TTGTCTTTCGTTTAAGTATTGTACCGCATTATCATCGCTT
TTATAAGCAGACGGGTTTGAGACAAATTTGGAAACCTTCT
CAGATAAAAACTGGATAATTTTTTCTCGGTTTAACTCGTG
TTGGACCGGTTGAAATATGGGGTCTAAAACATGAATGGAT
TTTTCCAGAATTTCTATCATGAAAGTATTTACAGGGGAGT
TGGATTCTAGATCGAATACCACTTGCTCAATGATGCTGTC
ATCGCCTGTCATTCCAAACATGCGAAAGATGAGATACCAA
GGTATGCGGAGTTTTGAGAACTTGGTGCTATTTATTTCAA
TGGTAATGGCGCCGGTGGTCATGTAGCGTATAATAATTTG
AGAGCTATTTTCGAAGGCACCTCCTGGTTGGGAGATGAAC
TCGCCGCGAATGATTTCATTATTCCCTTGTTGCATGGTAT
GGTAATGGATGTGAAGCGTGTTAAAGCGGATGTTTTCTAA
AAGGTCTACGACCCATTCCCCGCCTCGGGCTATAAAGTAG
CCGCCAGGTTCATTAGGGTCTTCTCCTATTTCTTTTTTTG
CGGTTTTTGATAGGTGATGGGTGTGGCAGCGGTTGCTGCC
CCGCATGATGGGAAATGTAGACACCTGAAATGGAGGAATA
CTTGCTCGTTTTACCTCCTGCCGACCATTGCTGTAGTGCG
CCGTTAAAATAACCTCGGCGGCTAGATTAACCGGGCCCGA
ATAGGACAGGCCACACAGGCGTGCCTTATTGGGTAGTAAA
TTTATCTTGTTTCCCTGTGAATAGTTTCGATGTTGCGGGC
GTTCAATGTTCACATCTGTAAAGTTAAATTGGATCTGAAC
CGATTCCCGAAGCTTATCTATTTCAGTATGGTCGCGTTGG
TCTTTATAAGTAATATCCACGTTAAACATCTGTTTTACAA
TTTGCGGGATTCCATTATCCATAAGATCGTCGAAGCTTTT
GATATTATACCCTATCAACCCTGTAGAGTTTACTGCAGCG
GAGATAAAGCTCAGCATATCAGCCTCTGTAAGCTCCTCAT
TATCCACGGTTTCAATGGGGCCGTAGGTTATTTGCGGCCG
CAAGGGTTCCATGATTATGAAGTACTACATTAATATTCAG
TTATTCTTTAAAATAAATCTTTATTTATAAATCTTATTTA
TAATATAAGAATGCCTTATGCAAGAGACATCACAAAGTTT
ATTACGGCAACGGAACCAGAGGTGGGTCTTCCCCTGTTGG
CGCTGCAGCGCTCCAAATCTATCATAGGGGTTATTCTTCT
TGTAATAAGTTTGTTATTTATTTTCATTGGCATTATTATA
TTATCAAGTAGTGGTCATACCACAGCAGCCTCTATATTTA
TCGTATTGAGTCTTATCCTAGGTGGCGGTGGTTTTTTTCT
TATTTATAAAGATAATTCTTAACCCACATAAAATTTGAAA
AAATATAGAGTAAGAAAATGTCCAATTACTATTATTACTA
TGGCGGGGGGAGATATGATTGGTTAAAAACAGTAGAACCC
ACTAATTTTTTAAAAATCGGGTTGCCTTACCAGGCACACC
CATTACATCTTCAACATCAGGCAACTACTCCCCCATCTAT
CTTAGAAAAATTTAAACGAGCAGACATTCTTCTTAATGAG
GTAAAGGCCGAAATGGATCCACTCATGTTACAACCAGAAA
CCGAAAAAAAATTATTCCAGGTATTGAGTAGTATTGATAT
GTTCAAAGGTCTGCGAAAAAAAGTAGAATTTACGTACAAT
GCTCAAATTGTTACGAATGCTTGGCTTAAAATGTATGAGC
TGCTAAATACCATGAATTTTAATAATACATCTCAGGCATT
TTGCAATTGTGAGCTTCCAGGAGGGTTTATAAGTGCAATT
AACCATTTTAATTATACAATGATGCATTACCCTACTTTTA
ACTGGGTAGCCTCCTCCCTTTACCCCAGTTCGGAAACAGA
TGCTCTAGAAGATCACTATGGTCTTTATCAGTGCAATCCG
GATAACTGGTTGATGCAATCTCCATTACTGAAAAAAAATA
TGGATTATAATAACGGGGACGTGACCATCGCTAGCAATGT
AAAAAACCTAGCACTTAGAGCCACACAGAGGCTGACTCCC
ATTCATCTATATACGGCTGATGGGGGTATTAATGTAGGAC
ATGACTACAATAAACAAGAAGAGTTAAATCTTAAGCTTCA
TTTTGGTCAAGCTCTTACAGGTATGTTGAGTCTTAGCAAA
GGCGGAAACATGATACTCAAACACTATACCTTAAATCATG
CATTTACTCTTTCTTTAATATGTGTATTTTCTCACTTTTT
TGAGGAACTATACATTACCAAACCTACCTCCTCTCGGCCC
ACGAACTCTGAAACCTATATTGTGGGTAAAAACAGATTAC
[truncated: 2,971 more rows]
