# Supplementary material for: Bayesian Phylodynamic Analysis Reveals the Dispersal Patterns of African Swine Fever Virus
Source: Viruses. 2022 Apr 25;14(5):889. doi: 10.3390/v14050889 (PMC9147906; doi:10.3390/v14050889)
Supplement: Supplementary file 1 [file viruses-14-00889-s001.zip › Supplementary file S1/AY261365.gff]

##gff-version 3
##source-version geneious 2021.1.1
##sequence-region	AY261365	1	190773
AY261365	Geneious	source	1	190773	.	+	.	Name=source African swine fever virus strain Warmbaths
AY261365	Geneious	gene	583	750	.	-	.	Name=DP60R gene
AY261365	Geneious	CDS	583	750	.	-	0	Name=DP60R CDS
AY261365	Geneious	gene	1240	2034	.	-	.	Name=MGF 360-1L gene
AY261365	Geneious	CDS	1240	2034	.	-	0	Name=MGF 360-1L CDS
AY261365	Geneious	gene	2407	3495	.	-	.	Name=MGF 360-2L gene
AY261365	Geneious	CDS	2407	3495	.	-	0	Name=MGF 360-2L CDS
AY261365	Geneious	gene	3646	4179	.	+	.	Name=KP177R gene
AY261365	Geneious	CDS	3646	4179	.	+	0	Name=KP177R CDS
AY261365	Geneious	gene	4323	4568	.	-	.	Name=L83L gene
AY261365	Geneious	CDS	4323	4568	.	-	0	Name=L83L CDS
AY261365	Geneious	gene	4680	4856	.	-	.	Name=L60L gene
AY261365	Geneious	CDS	4680	4856	.	-	0	Name=L60L CDS
AY261365	Geneious	gene	5047	6117	.	-	.	Name=MGF 360-3L gene
AY261365	Geneious	CDS	5047	6117	.	-	0	Name=MGF 360-3L CDS
AY261365	Geneious	gene	6345	7154	.	-	.	Name=MGF 110-1L gene
AY261365	Geneious	CDS	6345	7154	.	-	0	Name=MGF 110-1L CDS
AY261365	Geneious	gene	7317	7631	.	-	.	Name=MGF 110-2L gene
AY261365	Geneious	CDS	7317	7631	.	-	0	Name=MGF 110-2L CDS
AY261365	Geneious	gene	7726	8100	.	-	.	Name=MGF 110-4L gene
AY261365	Geneious	CDS	7726	8100	.	-	0	Name=MGF 110-4L CDS
AY261365	Geneious	gene	7726	8100	.	-	.	Name=MGF 110-3L gene
AY261365	Geneious	CDS	7726	8100	.	-	0	Name=MGF 110-3L CDS
AY261365	Geneious	gene	9433	9846	.	-	.	Name=MGF 110-7L gene
AY261365	Geneious	CDS	9433	9846	.	-	0	Name=MGF 110-7L CDS
AY261365	Geneious	gene	10157	10285	.	-	.	Name=ASFV G ACD 00160 gene
AY261365	Geneious	CDS	10157	10285	.	-	0	Name=ASFV G ACD 00160 CDS
AY261365	Geneious	gene	11162	11536	.	+	.	Name=MGF 100-1R gene
AY261365	Geneious	CDS	11162	11536	.	+	0	Name=MGF 100-1R CDS
AY261365	Geneious	gene	11696	12568	.	-	.	Name=MGF 110-9L gene
AY261365	Geneious	CDS	11696	12568	.	-	0	Name=MGF 110-9L CDS
AY261365	Geneious	gene	12567	12758	.	+	.	Name=ASFV G ACD 00210 gene
AY261365	Geneious	CDS	12567	12758	.	+	0	Name=ASFV G ACD 00210 CDS
AY261365	Geneious	gene	13669	13752	.	+	.	Name=ASFV G ACD 00240 gene
AY261365	Geneious	CDS	13669	13752	.	+	0	Name=ASFV G ACD 00240 CDS
AY261365	Geneious	gene	13859	14212	.	-	.	Name=MGF 110-12L gene
AY261365	Geneious	CDS	13859	14212	.	-	0	Name=MGF 110-12L CDS
AY261365	Geneious	gene	15279	16415	.	-	.	Name=MGF 360-4L gene
AY261365	Geneious	CDS	15279	16415	.	-	0	Name=MGF 360-4L CDS
AY261365	Geneious	gene	16973	17077	.	-	.	Name=ASFV G ACD 00300 gene
AY261365	Geneious	CDS	16973	17077	.	-	0	Name=ASFV G ACD 00300 CDS
AY261365	Geneious	gene	17236	18363	.	-	.	Name=MGF 360-6L gene
AY261365	Geneious	CDS	17236	18363	.	-	0	Name=MGF 360-6L CDS
AY261365	Geneious	gene	18602	18730	.	+	.	Name=ASFV G ACD 00320 gene
AY261365	Geneious	CDS	18602	18730	.	+	0	Name=ASFV G ACD 00320 CDS
AY261365	Geneious	gene	19169	19342	.	-	.	Name=ASFV G ACD 00360 gene
AY261365	Geneious	CDS	19169	19342	.	-	0	Name=ASFV G ACD 00360 CDS
AY261365	Geneious	gene	19254	19463	.	+	.	Name=X69R gene
AY261365	Geneious	CDS	19254	19463	.	+	0	Name=X69R CDS
AY261365	Geneious	gene	19763	20569	.	-	.	Name=MGF 300-1L gene
AY261365	Geneious	CDS	19763	20569	.	-	0	Name=MGF 300-1L CDS
AY261365	Geneious	gene	21950	22942	.	-	.	Name=MGF 300-4L gene
AY261365	Geneious	CDS	21950	22942	.	-	0	Name=MGF 300-4L CDS
AY261365	Geneious	gene	23058	24017	.	-	.	Name=MGF 360-8L gene
AY261365	Geneious	CDS	23058	24017	.	-	0	Name=MGF 360-8L CDS
AY261365	Geneious	gene	24186	25244	.	-	.	Name=MGF 360-9L gene
AY261365	Geneious	CDS	24186	25244	.	-	0	Name=MGF 360-9L CDS
AY261365	Geneious	gene	25300	26361	.	-	.	Name=MGF 360-10L gene
AY261365	Geneious	CDS	25300	26361	.	-	0	Name=MGF 360-10L CDS
AY261365	Geneious	gene	26388	27449	.	-	.	Name=MGF 360-11L gene
AY261365	Geneious	CDS	26388	27449	.	-	0	Name=MGF 360-11L CDS
AY261365	Geneious	gene	27651	29246	.	+	.	Name=MGF 505-1R gene
AY261365	Geneious	CDS	27651	29246	.	+	0	Name=MGF 505-1R CDS
AY261365	Geneious	gene	29294	30346	.	-	.	Name=MGF 360-12L gene
AY261365	Geneious	CDS	29294	30346	.	-	0	Name=MGF 360-12L CDS
AY261365	Geneious	gene	30498	31559	.	-	.	Name=MGF 360-13L gene
AY261365	Geneious	CDS	30498	31559	.	-	0	Name=MGF 360-13L CDS
AY261365	Geneious	gene	31747	32820	.	-	.	Name=MGF 360-14L gene
AY261365	Geneious	CDS	31747	32820	.	-	0	Name=MGF 360-14L CDS
AY261365	Geneious	gene	33029	34597	.	+	.	Name=MGF 505-2R gene
AY261365	Geneious	CDS	33029	34597	.	+	0	Name=MGF 505-2R CDS
AY261365	Geneious	gene	34684	35526	.	+	.	Name=MGF 505-3R gene
AY261365	Geneious	CDS	34684	35526	.	+	0	Name=MGF 505-3R CDS
AY261365	Geneious	gene	35622	35744	.	-	.	Name=ASFV G ACD 00520 gene
AY261365	Geneious	CDS	35622	35744	.	-	0	Name=ASFV G ACD 00520 CDS
AY261365	Geneious	gene	35712	37232	.	+	.	Name=MGF 505-4R gene
AY261365	Geneious	CDS	35712	37232	.	+	0	Name=MGF 505-4R CDS
AY261365	Geneious	gene	37261	38757	.	+	.	Name=MGF 505-5R gene
AY261365	Geneious	CDS	37261	38757	.	+	0	Name=MGF 505-5R CDS
AY261365	Geneious	gene	38926	40503	.	+	.	Name=MGF 505-6R gene
AY261365	Geneious	CDS	38926	40503	.	+	0	Name=MGF 505-6R CDS
AY261365	Geneious	gene	40634	42220	.	+	.	Name=MGF 505-7R gene
AY261365	Geneious	CDS	40634	42220	.	+	0	Name=MGF 505-7R CDS
AY261365	Geneious	gene	42515	44035	.	+	.	Name=MGF 505-9R gene
AY261365	Geneious	CDS	42515	44035	.	+	0	Name=MGF 505-9R CDS
AY261365	Geneious	gene	44349	45983	.	+	.	Name=MGF 505-10R gene
AY261365	Geneious	CDS	44349	45983	.	+	0	Name=MGF 505-10R CDS
AY261365	Geneious	gene	46099	46773	.	-	.	Name=A224L gene
AY261365	Geneious	CDS	46099	46773	.	-	0	Name=A224L CDS
AY261365	Geneious	gene	46812	46964	.	-	.	Name=ASFV G ACD 00600 gene
AY261365	Geneious	CDS	46812	46964	.	-	0	Name=ASFV G ACD 00600 CDS
AY261365	Geneious	gene	47136	47450	.	+	.	Name=A104R gene
AY261365	Geneious	CDS	47136	47450	.	+	0	Name=A104R CDS
AY261365	Geneious	gene	47447	48169	.	-	.	Name=A240L gene
AY261365	Geneious	CDS	47447	48169	.	-	0	Name=A240L CDS
AY261365	Geneious	gene	48081	48275	.	+	.	Name=A118R gene
AY261365	Geneious	CDS	48081	48275	.	+	0	Name=A118R CDS
AY261365	Geneious	gene	48447	48902	.	+	.	Name=A151R gene
AY261365	Geneious	CDS	48447	48902	.	+	0	Name=A151R CDS
AY261365	Geneious	gene	49220	50050	.	+	.	Name=MGF 360-15R gene
AY261365	Geneious	CDS	49220	50050	.	+	0	Name=MGF 360-15R CDS
AY261365	Geneious	gene	50363	51073	.	-	.	Name=A238L gene
AY261365	Geneious	CDS	50363	51073	.	-	0	Name=A238L CDS
AY261365	Geneious	gene	51122	53701	.	-	.	Name=A859L gene
AY261365	Geneious	CDS	51122	53701	.	-	0	Name=A859L CDS
AY261365	Geneious	gene	53703	54242	.	-	.	Name=A179L gene
AY261365	Geneious	CDS	53703	54242	.	-	0	Name=A179L CDS
AY261365	Geneious	gene	54493	54906	.	+	.	Name=A137R gene
AY261365	Geneious	CDS	54493	54906	.	+	0	Name=A137R CDS
AY261365	Geneious	gene	54939	55892	.	-	.	Name=F317L gene
AY261365	Geneious	CDS	54939	55892	.	-	0	Name=F317L CDS
AY261365	Geneious	gene	55917	56972	.	-	.	Name=F334L gene
AY261365	Geneious	CDS	55917	56972	.	-	0	Name=F334L CDS
AY261365	Geneious	gene	56942	59278	.	+	.	Name=F778R gene
AY261365	Geneious	CDS	56942	59278	.	+	0	Name=F778R CDS
AY261365	Geneious	gene	59311	59808	.	+	.	Name=F165R gene
AY261365	Geneious	CDS	59311	59808	.	+	0	Name=F165R CDS
AY261365	Geneious	gene	59795	62932	.	-	.	Name=F1055L gene
AY261365	Geneious	CDS	59795	62932	.	-	0	Name=F1055L CDS
AY261365	Geneious	gene	63097	63714	.	+	.	Name=K205R gene
AY261365	Geneious	CDS	63097	63714	.	+	0	Name=K205R CDS
AY261365	Geneious	gene	63803	64039	.	+	.	Name=K78R gene
AY261365	Geneious	CDS	63803	64039	.	+	0	Name=K78R CDS
AY261365	Geneious	gene	64036	64626	.	+	.	Name=K196R gene
AY261365	Geneious	CDS	64036	64626	.	+	0	Name=K196R CDS
AY261365	Geneious	gene	64642	65082	.	+	.	Name=K145R gene
AY261365	Geneious	CDS	64642	65082	.	+	0	Name=K145R CDS
AY261365	Geneious	gene	65116	66372	.	+	.	Name=K421R gene
AY261365	Geneious	CDS	65116	66372	.	+	0	Name=K421R CDS
AY261365	Geneious	gene	66410	70138	.	-	.	Name=EP1242L gene
AY261365	Geneious	CDS	66410	70138	.	-	0	Name=EP1242L CDS
AY261365	Geneious	gene	70217	70468	.	+	.	Name=EP84R gene
AY261365	Geneious	CDS	70217	70468	.	+	0	Name=EP84R CDS
AY261365	Geneious	gene	70504	71778	.	+	.	Name=EP424R gene
AY261365	Geneious	CDS	70504	71778	.	+	0	Name=EP424R CDS
AY261365	Geneious	gene	72266	72724	.	+	.	Name=EP152R gene
AY261365	Geneious	CDS	72266	72724	.	+	0	Name=EP152R CDS
AY261365	Geneious	gene	72727	73191	.	+	.	Name=EP153R gene
AY261365	Geneious	CDS	72727	73191	.	+	0	Name=EP153R CDS
AY261365	Geneious	gene	73281	74450	.	+	.	Name=EP402R gene
AY261365	Geneious	CDS	73281	74450	.	+	0	Name=EP402R CDS
AY261365	Geneious	gene	74561	75664	.	+	.	Name=EP364R gene
AY261365	Geneious	CDS	74561	75664	.	+	0	Name=EP364R CDS
AY261365	Geneious	gene	75727	79476	.	-	.	Name=M1249L gene
AY261365	Geneious	CDS	75727	79476	.	-	0	Name=M1249L CDS
AY261365	Geneious	gene	79516	80862	.	+	.	Name=M448R gene
AY261365	Geneious	CDS	79516	80862	.	+	0	Name=M448R CDS
AY261365	Geneious	gene	80946	81335	.	+	.	Name=C129R gene
AY261365	Geneious	CDS	80946	81335	.	+	0	Name=C129R CDS
AY261365	Geneious	gene	81377	81628	.	-	.	Name=C84L gene
AY261365	Geneious	CDS	81377	81628	.	-	0	Name=C84L CDS
AY261365	Geneious	gene	84190	84507	.	+	.	Name=C122R gene
AY261365	Geneious	CDS	84190	84507	.	+	0	Name=C122R CDS
AY261365	Geneious	gene	84910	85683	.	-	.	Name=C257L gene
AY261365	Geneious	CDS	84910	85683	.	-	0	Name=C257L CDS
AY261365	Geneious	gene	85662	87089	.	-	.	Name=C475L gene
AY261365	Geneious	CDS	85662	87089	.	-	0	Name=C475L CDS
AY261365	Geneious	gene	87142	88089	.	+	.	Name=C315R gene
AY261365	Geneious	CDS	87142	88089	.	+	0	Name=C315R CDS
AY261365	Geneious	gene	88155	88598	.	-	.	Name=C147L gene
AY261365	Geneious	CDS	88155	88598	.	-	0	Name=C147L CDS
AY261365	Geneious	gene	88758	88946	.	-	.	Name=C62L gene
AY261365	Geneious	CDS	88758	88946	.	-	0	Name=C62L CDS
AY261365	Geneious	gene	89027	91915	.	+	.	Name=C962R gene
AY261365	Geneious	CDS	89027	91915	.	+	0	Name=C962R CDS
AY261365	Geneious	gene	91866	92024	.	-	.	Name=ASFV G ACD 01020 gene
AY261365	Geneious	CDS	91866	92024	.	-	0	Name=ASFV G ACD 01020 CDS
AY261365	Geneious	gene	92053	94941	.	-	.	Name=B962L gene
AY261365	Geneious	CDS	92053	94941	.	-	0	Name=B962L CDS
AY261365	Geneious	gene	94901	95260	.	-	.	Name=B119L gene
AY261365	Geneious	CDS	94901	95260	.	-	0	Name=B119L CDS
AY261365	Geneious	gene	95241	96197	.	-	.	Name=B318L gene
AY261365	Geneious	CDS	95241	96197	.	-	0	Name=B318L CDS
AY261365	Geneious	gene	96164	97480	.	-	.	Name=B438L gene
AY261365	Geneious	CDS	96164	97480	.	-	0	Name=B438L CDS
AY261365	Geneious	gene	97493	97987	.	-	.	Name=B169L gene
AY261365	Geneious	CDS	97493	97987	.	-	0	Name=B169L CDS
AY261365	Geneious	gene	98004	99428	.	-	.	Name=B475L gene
AY261365	Geneious	CDS	98004	99428	.	-	0	Name=B475L CDS
AY261365	Geneious	gene	99525	100589	.	-	.	Name=B354L gene
AY261365	Geneious	CDS	99525	100589	.	-	0	Name=B354L CDS
AY261365	Geneious	gene	100600	102228	.	-	.	Name=B602L gene
AY261365	Geneious	CDS	100600	102228	.	-	0	Name=B602L CDS
AY261365	Geneious	gene	102283	103440	.	+	.	Name=B385R gene
AY261365	Geneious	CDS	102283	103440	.	+	0	Name=B385R CDS
AY261365	Geneious	gene	103552	105492	.	-	.	Name=B646L gene
AY261365	Geneious	CDS	103552	105492	.	-	0	Name=B646L CDS
AY261365	Geneious	gene	105532	105909	.	+	.	Name=B125R gene
AY261365	Geneious	CDS	105532	105909	.	+	0	Name=B125R CDS
AY261365	Geneious	gene	105882	106235	.	-	.	Name=B117L gene
AY261365	Geneious	CDS	105882	106235	.	-	0	Name=B117L CDS
AY261365	Geneious	gene	106242	107480	.	-	.	Name=B407L gene
AY261365	Geneious	CDS	106242	107480	.	-	0	Name=B407L CDS
AY261365	Geneious	gene	107508	108035	.	-	.	Name=B175L gene
AY261365	Geneious	CDS	107508	108035	.	-	0	Name=B175L CDS
AY261365	Geneious	gene	108082	108873	.	+	.	Name=B263R gene
AY261365	Geneious	CDS	108082	108873	.	+	0	Name=B263R CDS
AY261365	Geneious	gene	108870	109070	.	-	.	Name=B66L gene
AY261365	Geneious	CDS	108870	109070	.	-	0	Name=B66L CDS
AY261365	Geneious	gene	109076	113098	.	-	.	Name=G1340L gene
AY261365	Geneious	CDS	109076	113098	.	-	0	Name=G1340L CDS
AY261365	Geneious	gene	113139	116759	.	+	.	Name=G1211R gene
AY261365	Geneious	CDS	113139	116759	.	+	0	Name=G1211R CDS
AY261365	Geneious	gene	116756	117127	.	-	.	Name=CP123L gene
AY261365	Geneious	CDS	116756	117127	.	-	0	Name=CP123L CDS
AY261365	Geneious	gene	117235	124662	.	-	.	Name=CP2475L gene
AY261365	Geneious	CDS	117235	124662	.	-	0	Name=CP2475L CDS
AY261365	Geneious	gene	124766	125326	.	-	.	Name=CP204L gene
AY261365	Geneious	CDS	124766	125326	.	-	0	Name=CP204L CDS
AY261365	Geneious	gene	125381	126973	.	+	.	Name=CP530R gene
AY261365	Geneious	CDS	125381	126973	.	+	0	Name=CP530R CDS
AY261365	Geneious	gene	126976	127218	.	+	.	Name=CP80R gene
AY261365	Geneious	CDS	126976	127218	.	+	0	Name=CP80R CDS
AY261365	Geneious	gene	127260	128183	.	+	.	Name=CP312R gene
AY261365	Geneious	CDS	127260	128183	.	+	0	Name=CP312R CDS
AY261365	Geneious	gene	128204	128728	.	-	.	Name=O174L gene
AY261365	Geneious	CDS	128204	128728	.	-	0	Name=O174L CDS
AY261365	Geneious	gene	128778	128963	.	+	.	Name=O61R gene
AY261365	Geneious	CDS	128778	128963	.	+	0	Name=O61R CDS
AY261365	Geneious	gene	129038	133390	.	-	.	Name=NP1450L gene
AY261365	Geneious	CDS	129038	133390	.	-	0	Name=NP1450L CDS
AY261365	Geneious	gene	133486	134745	.	-	.	Name=NP419L gene
AY261365	Geneious	CDS	133486	134745	.	-	0	Name=NP419L CDS
AY261365	Geneious	gene	134810	137416	.	+	.	Name=NP868R gene
AY261365	Geneious	CDS	134810	137416	.	+	0	Name=NP868R CDS
AY261365	Geneious	gene	137473	138225	.	+	.	Name=D205R gene
AY261365	Geneious	CDS	137473	138225	.	+	0	Name=D205R CDS
AY261365	Geneious	gene	138398	138787	.	-	.	Name=D129L gene
AY261365	Geneious	CDS	138398	138787	.	-	0	Name=D129L CDS
AY261365	Geneious	gene	138867	139106	.	-	.	Name=DP79L gene
AY261365	Geneious	CDS	138867	139106	.	-	0	Name=DP79L CDS
AY261365	Geneious	gene	139175	140194	.	-	.	Name=D339L gene
AY261365	Geneious	CDS	139175	140194	.	-	0	Name=D339L CDS
AY261365	Geneious	gene	140274	143675	.	-	.	Name=D1133L gene
AY261365	Geneious	CDS	140274	143675	.	-	0	Name=D1133L CDS
AY261365	Geneious	gene	143906	144259	.	-	.	Name=D117L gene
AY261365	Geneious	CDS	143906	144259	.	-	0	Name=D117L CDS
AY261365	Geneious	gene	144316	144933	.	+	.	Name=D205R 1 gene
AY261365	Geneious	CDS	144316	144933	.	+	0	Name=D205R 1 CDS
AY261365	Geneious	gene	144960	146000	.	-	.	Name=D345L gene
AY261365	Geneious	CDS	144960	146000	.	-	0	Name=D345L CDS
AY261365	Geneious	gene	146000	146551	.	-	.	Name=S183L gene
AY261365	Geneious	CDS	146000	146551	.	-	0	Name=S183L CDS
AY261365	Geneious	gene	146612	147433	.	+	.	Name=S273R gene
AY261365	Geneious	CDS	146612	147433	.	+	0	Name=S273R CDS
AY261365	Geneious	gene	147468	151046	.	+	.	Name=P1192R gene
AY261365	Geneious	CDS	147468	151046	.	+	0	Name=P1192R CDS
AY261365	Geneious	gene	151078	152157	.	-	.	Name=H359L gene
AY261365	Geneious	CDS	151078	152157	.	-	0	Name=H359L CDS
AY261365	Geneious	gene	152192	152707	.	+	.	Name=H171R gene
AY261365	Geneious	CDS	152192	152707	.	+	0	Name=H171R CDS
AY261365	Geneious	gene	152747	153121	.	+	.	Name=H124R gene
AY261365	Geneious	CDS	152747	153121	.	+	0	Name=H124R CDS
AY261365	Geneious	gene	153144	154163	.	+	.	Name=H339R gene
AY261365	Geneious	CDS	153144	154163	.	+	0	Name=H339R CDS
AY261365	Geneious	gene	154175	154501	.	+	.	Name=H108R gene
AY261365	Geneious	CDS	154175	154501	.	+	0	Name=H108R CDS
AY261365	Geneious	gene	154461	155162	.	+	.	Name=H233R gene
AY261365	Geneious	CDS	154461	155162	.	+	0	Name=H233R CDS
AY261365	Geneious	gene	155265	155975	.	+	.	Name=H240R gene
AY261365	Geneious	CDS	155265	155975	.	+	0	Name=H240R CDS
AY261365	Geneious	gene	155972	156868	.	-	.	Name=R298L gene
AY261365	Geneious	CDS	155972	156868	.	-	0	Name=R298L CDS
AY261365	Geneious	gene	156843	158963	.	-	.	Name=Q706L gene
AY261365	Geneious	CDS	156843	158963	.	-	0	Name=Q706L CDS
AY261365	Geneious	gene	158909	160450	.	-	.	Name=QP509L gene
AY261365	Geneious	CDS	158909	160450	.	-	0	Name=QP509L CDS
AY261365	Geneious	gene	160440	161573	.	+	.	Name=QP383R gene
AY261365	Geneious	CDS	160440	161573	.	+	0	Name=QP383R CDS
AY261365	Geneious	gene	161521	162075	.	-	.	Name=E184L gene
AY261365	Geneious	CDS	161521	162075	.	-	0	Name=E184L CDS
AY261365	Geneious	gene	162119	162706	.	-	.	Name=E183L gene
AY261365	Geneious	CDS	162119	162706	.	-	0	Name=E183L CDS
AY261365	Geneious	gene	162737	164008	.	+	.	Name=E423R gene
AY261365	Geneious	CDS	162737	164008	.	+	0	Name=E423R CDS
AY261365	Geneious	gene	164153	165058	.	+	.	Name=E301R gene
AY261365	Geneious	CDS	164153	165058	.	+	0	Name=E301R CDS
AY261365	Geneious	gene	165093	165533	.	-	.	Name=E146L gene
AY261365	Geneious	CDS	165093	165533	.	-	0	Name=E146L CDS
AY261365	Geneious	gene	165698	166300	.	-	.	Name=E199L gene
AY261365	Geneious	CDS	165698	166300	.	-	0	Name=E199L CDS
AY261365	Geneious	gene	166328	166825	.	+	.	Name=E165R gene
AY261365	Geneious	CDS	166328	166825	.	+	0	Name=E165R CDS
AY261365	Geneious	gene	166848	167594	.	+	.	Name=E248R gene
AY261365	Geneious	CDS	166848	167594	.	+	0	Name=E248R CDS
AY261365	Geneious	gene	167636	168004	.	+	.	Name=E120R gene
AY261365	Geneious	CDS	167636	168004	.	+	0	Name=E120R CDS
AY261365	Geneious	gene	168034	168924	.	+	.	Name=EP296R gene
AY261365	Geneious	CDS	168034	168924	.	+	0	Name=EP296R CDS
AY261365	Geneious	gene	168927	169262	.	+	.	Name=E111R gene
AY261365	Geneious	CDS	168927	169262	.	+	0	Name=E111R CDS
AY261365	Geneious	gene	169342	169494	.	-	.	Name=E66L gene
AY261365	Geneious	CDS	169342	169494	.	-	0	Name=E66L CDS
AY261365	Geneious	gene	169525	170328	.	-	.	Name=I267L gene
AY261365	Geneious	CDS	169525	170328	.	-	0	Name=I267L CDS
AY261365	Geneious	gene	170479	171159	.	+	.	Name=I226R gene
AY261365	Geneious	CDS	170479	171159	.	+	0	Name=I226R CDS
AY261365	Geneious	gene	171156	171887	.	-	.	Name=I243L gene
AY261365	Geneious	CDS	171156	171887	.	-	0	Name=I243L CDS
AY261365	Geneious	gene	171971	172189	.	+	.	Name=I73R gene
AY261365	Geneious	CDS	171971	172189	.	+	0	Name=I73R CDS
AY261365	Geneious	gene	172435	173436	.	-	.	Name=I329L gene
AY261365	Geneious	CDS	172435	173436	.	-	0	Name=I329L CDS
AY261365	Geneious	gene	173711	174361	.	-	.	Name=I215L gene
AY261365	Geneious	CDS	173711	174361	.	-	0	Name=I215L CDS
AY261365	Geneious	gene	174399	174599	.	-	.	Name=I177L gene
AY261365	Geneious	CDS	174399	174599	.	-	0	Name=I177L CDS
AY261365	Geneious	gene	174925	175446	.	-	.	Name=I196L gene
AY261365	Geneious	CDS	174925	175446	.	-	0	Name=I196L CDS
AY261365	Geneious	gene	175537	176250	.	-	.	Name=DP238L gene
AY261365	Geneious	CDS	175537	176250	.	-	0	Name=DP238L CDS
AY261365	Geneious	gene	176421	177479	.	+	.	Name=DP63R gene
AY261365	Geneious	CDS	176421	177479	.	+	0	Name=DP63R CDS
AY261365	Geneious	gene	177559	179187	.	-	.	Name=MGF 505-11L gene
AY261365	Geneious	CDS	177559	179187	.	-	0	Name=MGF 505-11L CDS
AY261365	Geneious	gene	179306	179731	.	-	.	Name=MGF 100-1L gene
AY261365	Geneious	CDS	179306	179731	.	-	0	Name=MGF 100-1L CDS
AY261365	Geneious	gene	180530	180838	.	-	.	Name=I7L gene
AY261365	Geneious	CDS	180530	180838	.	-	0	Name=I7L CDS
AY261365	Geneious	gene	181056	181367	.	-	.	Name=I8L gene
AY261365	Geneious	CDS	181056	181367	.	-	0	Name=I8L CDS
AY261365	Geneious	gene	181556	181846	.	+	.	Name=I9R gene
AY261365	Geneious	CDS	181556	181846	.	+	0	Name=I9R CDS
AY261365	Geneious	gene	181919	182431	.	-	.	Name=I10L gene
AY261365	Geneious	CDS	181919	182431	.	-	0	Name=I10L CDS
AY261365	Geneious	gene	183831	184064	.	-	.	Name=L11L gene
AY261365	Geneious	CDS	183831	184064	.	-	0	Name=L11L CDS
AY261365	Geneious	gene	184339	185052	.	+	.	Name=MGF 360-18R gene
AY261365	Geneious	CDS	184339	185052	.	+	0	Name=MGF 360-18R CDS
AY261365	Geneious	gene	185035	185250	.	-	.	Name=DP71L gene
AY261365	Geneious	CDS	185035	185250	.	-	0	Name=DP71L CDS
AY261365	Geneious	gene	185345	185632	.	+	.	Name=DP96R gene
AY261365	Geneious	CDS	185345	185632	.	+	0	Name=DP96R CDS
AY261365	Geneious	gene	185932	186087	.	-	.	Name=ASFV G ACD 01940 gene
AY261365	Geneious	CDS	185932	186087	.	-	0	Name=ASFV G ACD 01940 CDS
AY261365	Geneious	gene	187990	189075	.	+	.	Name=MGF 360-21R gene
AY261365	Geneious	CDS	187990	189075	.	+	0	Name=MGF 360-21R CDS
AY261365	Geneious	gene	189893	190036	.	-	.	Name=ASFV G ACD 01990 gene
AY261365	Geneious	CDS	189893	190036	.	-	0	Name=ASFV G ACD 01990 CDS
##FASTA
>AY261365
TCTTATTACTACTGCTGTAGGCGTTAAACATTAAAATTAT
TATTTGTACTGTTGTAGGCGTTAAACATTAAAATTATTCG
CCGGAAAGTATTTTGTGTACCGTAGTTTCACTAGATTTCG
CGGTGCATACCGGTGGGCGATAGGTATTAGAATAATTTGT
ACTGCTGTAGGCGTTAAACATTAAAATTATTACTGTTGTA
GTAGGCGTTAAACATTAAAATTATTTGTACTGCTATAGGC
GTTAAACATTAAAATTATTTGTACTGCTGCTGTAGGCGTT
AAAGATTAAAATTATTATTTGTACTGTTGTAGGCGTTAAA
CATTAAAATTATTATTTGTACTGCTGGCGTCAAACATTAA
AATTATTACTACTGCTGTAGGCGTTAAACATTAAAATTAT
TACTACTGTTGTAGGCGTTAAACATTAAAATTATTTGTAC
TGCTATAGGCGTTAAACATTAAAATTATTTGTACTGCTAT
AGGCGTTAAACATTAAAATTATTTGTACTGCTATAGGCGT
CAAAGATTAAAATTATTACTGTAGGCGTTCATTTCACAAG
ATGCGGAATTATTTCGCAAAGATTATTTTTTGAAACGCCG
CGGCCGGAAATATTTTTTTTTGCGGCTGTAATTGATTTTT
TTTTGCGGCTGCTGGGCGGCGGGCCAGACAAAATTGACCA
TAACTGGTGTTACGCCGCCGGTAATAAACCCGACCGTAAC
TACTTTTTTTTGGGGCGGCCAGATGGACATTACTACCGCT
GTAGGTTTCAAAAAAGAAGCTTTTCGTCGCCGCCATAGAT
GTGACAATATCCATATAAAAAAAGGTTGCCAAAATTATTT
ACTGAAAAAAAAATAATTATACAACCCCATGTTTTATACA
AAAATTACAACCGGCATTAATCAACTCTATGCGTCGTCAA
TCACAGCATTTTATGATGCGTCAACCAACTATATTATGAT
ACGTCAATCAACCATATTATTAAGAATAGCTACTTGACAC
CGTATATGGTGGCGGTGGTGGTGGCATGTTGTTTATGACA
ACATTTTTTTTCGATCGACAACAGATAAGTATAAGATACC
ATATTAATATGATTACCAGTATTGACAATACGATGTAGCT
ATAGTCCGTCGTCCTATGGCTGGTCCAGTAACACATGGTT
GCACTTAAAAATCCAAAAAAAACATTAAATTTTAGAAAGT
AATAAAAATTAGTTTTTCATCATTGGTAAAGATTATATTC
TAGGTGTTTGTCCCATAGATGTGAAACAATGATTCTTCAT
ACATTAACATATTTTTTGACTTATACTTTTCTTCATCTAA
TAAGGCATTAATTTTTTCCGGATCTGTCGTTTTTAATGAT
AAAAGAGAAGAGTCCGGACTATAATTTTTAAATAATAAGA
TATTTATCAATATCCAATTATTCGCTTGGCTCGCTATTTC
TATGCTCTCTTTAAATGCATCAGCTCCTAAATCTATACAA
AGGAATAAGTTACCTTCACAAAAATTCATTACTGAGGTAA
TCATTGCCCGATTGATGTCAGCTCCCAACATACAACAATA
ATAAATAGTTGTATAATTACCATCATACATACAGGCCAAC
TGCATCATTTCATCAATGTCTATATTCGTCTTCTCTTTGT
TATAAATTTCATGAAGGTCAAAGACGTTGTTATAAGCAAC
CCCACATATTAACCGCCAATCTTTAAAATGACTATATCGT
TGATAAAAATATTGGATGGCTTCAGTAAGCTTATATAGTA
TTGCCATACTATACCAATACCTAGTTAGCATTTCGTTGAA
TGAAATATTATCTAATGTAATGTTGATTGATAATGCATCT
AGTTCACCAAAAATTCTTAATTTCAGTTGAGCATTATTTA
GAAAAAGGGGATTGTTAGATAATAATTCATGGCATAGAAT
AATATTACTGCTAGTTTTAACATACTTTACATTATAAAAT
ATTTCTAAAATTTTGTTTTCACTCAAAGCTTTCCTCGCAC
CTAACTTTTGGCATAGGTCCTGGGTGCACTCCATATTGAC
AGTAACCAACCCAAAGCTGATGTCTGCACCCCATTCGGTA
AACAGCTCTATTAAATCATGATTGTTTTCCTGTACAGCCT
TCATTAATGCAACATTTAATGTTAAACCATGTTTAAAACT
TGCTGTTTTTACTAATATTTGTTTATCTATACAAGTATGA
TGAATCGTAATTGGGGCCTCATGCCACCACAAACCACAAC
GCTCTAAAATACAATAATCATCTTTGAACACAGGCTGTGT
AGCTAGTACTTTTTTAGTAAGTGCTTGTAAAGTAGATGGC
ATCTTCTATCTGCAAAATAATTATTTCCGAAAAAAAAATC
AAATTAAAATACTAAATTCTTTTTTTTTTTTAATAAAGCC
TGTAAATTACATAATAAATCTCGCCCACCGTATTATTTCT
GGGCACAACTTTTTATACCTCATTATATTTTTAGATCTAT
AGTTTGTTAACAAGGCATTAATTTTTTCTGGATCTGTCGT
TTTTAATGATAAAAGAGAGATGTTTGAATTATAAAAATCT
TTAAATGATAATATTTCTACTAATATATCATAATTCTTTT
GTTTTGCTAATTCTAAGCTCTCTTCGAAAGCATTAGCTCC
TAAATCTATACAAAAGAACATGTTATTAGTATAAAAGTTT
TTTACCGAAGTAACCATTGCCCGATTGATGTCAGCCCCTA
ATGCAAAACAATAGAAAATGGTTAAAAAATTGCTATCTCT
CATACAGGCTAGATACATCATTTCATCAATATTCATATCA
ACCTTTTTTATATGATATATTTCATGAAGATCAGACACGT
TATTAAAAGAAAGCCCACATATTAGCCGCCAATCTTTAAA
ATGACTATATCGTTGATAAAAATATTGGATGGCTTCAGTT
AGGTTATATAGTATCGCCATACTATACCAATATCTAGCTA
GCATTTCGTTGAATGAAATAACATTCAATATAAAGTTGAT
CGGTATCTTCTCTAGAAAACAACAAATTATTATTTTCAAT
CCCTCTATATTCTGGAAAAGGGGCTTATTAGATAACAGTT
TATGGCATAAAATAATATTACTACTAGTTTTAATACGATG
TATTTTATAAAATATTTGTACAATATCCGTTTCATCCAAA
ATTTTTGCACCTAACTCCCGGCAGAAATTCCAAGTATGCT
CCGTATTGACAGTGATTAAGCTAGAGTTTATGTCTGCACC
CCATTCGGTAAACAGCTCTATTAGATCATAGTTGTTTTCC
TGCACAGCTTTCATTAATGCGAGATTTAAATCTAAACCAT
CTTTAAAAATTGCTGATTTTATCATCAATTGATTATTCTC
ATTAGTAGAAAGCATGATTGGAGCTCCATGCCACCACAAA
CCACAATATTTCAAAATAAAGTAGTGTTCTTTAGATATGT
GCTGTGTGGCCAGCACTTTTTTAACAAGAGCCTGCAGAGA
CGATGGAGTAGACATATTTTTTTTTGCAAAATGGTTTAAG
TTTTAATCTTTTCGAGAATACAGATTGGATAAATTAGGTT
GTTGACTTAGTTACAGGAGGTATTAAATATTATGTAGACC
TATAAAAAATGAGACCCTCCAAAAAAATAAACAACAAAAA
AAAATATGTTTAATATTAAAATGACAATTTCTGTATTGCT
TATTGCTCTTATTGTACTACTTATTATTATTTTAGTAGTG
TTTTTATACTATAAGAAACAACAACCACCAAAAAAGGTCT
GTAAAGTAGATAAAGATTGTGGTAGTGGAGAGCATTGTGT
TCGTGGATCATGTAGCTCATTGAGCTGCTTAGACGCTGTA
AAAACGGACAAACGAAATATTAAGATAGATTCTAACATTT
CCTCATGCGAATTCACTCCCAATTTTTACCGTTTTATGGA
TACAGCTGCTGATGAGCAGCAAGAATTTGGAAAAACACGG
CATTCTATAAAAATAACTCCATCTCCAAGTGAATCCCATA
GCCCCCAAGAGGTGTGTGAAAGATATTGTTCATGGGGAAC
AGATGACTGTACAGGTTGGGAATATGATGGTAATGAAAAG
GAGGGAACATGTTATATATATAATAATCCACATCATCCAG
TTCTTAAATATGGTAAGAATCACGTTATAGCCTTACCCAG
AAATCATAAACATGCATAAATAAATACAATTAGGCTCATC
ATATCTTTTTAAAAATCCATAAATATTATACTTTGATATA
TGCTAAAATTTTTATAAAAAAAAATAACTATTTCTTATAA
ATCATCTAGAAATATTCCCTAGTTAGAATCGCTTTAATAA
GTTTATATTATTGTGCATCGATGCACATCTGCTTTTTTTG
GACCTTCTGGAACATCATTATATTTTCTTTCATTAATATA
CCATTCAGATGTAAACGTTGAATAATTTTTATGGCAACAA
TCTACCATTGAATTATGTTTAGTAACATCTAGTACATCGC
TTGTTTTATCAGGTTCATCTTTATAATCTTGATAATTTTT
GTTATCAGCTTCTAAAGCTCCATCATTATTTTTCAAAGAA
GTATCCATAATTATGTTTGGTAAAAATACTTTAAGTTTTA
ATGTAAGATATTTAAAATAGTCATATAAATTTACCGCTTA
CAGATAACATTACATATAATCTTTATTTAGTGTCATAGAC
TATACTTTTGATGATTCAGTGTTCTCTGATTCGGTATTTT
GTGAATCAGTACATTTATTATCATTAATATTTTTAGGCTG
TTTTTCCAATGTTTTATTGTTGCAATGAGCCTGCTCCTCC
TTTGACGGAGAAGTATTATCTGTTGGAGTCATCTGTTTAG
GAAGAGTATCATCCATATCTATTATGAAGAAAATATATTA
AGTATTGATATACAATCAAAAATATTTTTGATCACGTCTT
TGTTATCTATCGACATTGTTGATAACGTCTTAAATATCCT
ACATCATTTTTTTTACGTAAAAAAGGATATAGTGACATAA
TTTTATTATATCCAATTATCTTAAAATAATTATCAAAGTA
ACTATTTTAAAGATAATTATCAATACAGCAAATATCATAA
GCTAACATATTTTTCGAATAATAGTTTTTTAGTAAAGTAT
TAATCTTTTCAGGATTGGTTTCTTTTGATAATAAGATAGG
ATTCGCTTTATAAATTTTTAAAGATAATATATTCACAATG
ATAGAATAACCGTATATATCTGCTAATGTCTTACTGTGTT
CAATAACATTAGCCCCTAAATCCATACAAAAGAACATATT
TTCAATACAAAAGTTTTTTACCGAGATTAACATTGCTCGA
TTAGCGTTGGCTCCCAATGCAAAACAGTAGTAAATGGTCA
AAAAATTATTGTCGCGCATACAGGCCAGCTCCATCATTTT
ATTAATACTCATATGAACTTTCGTTGTGTTACATATCTCA
TGAAGGTCAAACACATTGTTGAAAGAAAGTGCACAAATTA
ATCGCCATTCATCAAAATGCCTGTATTCTTGACAGAAATA
TTGAATAGCTTCTTTAAGATTATATTTTACCGCTATGCCA
TACCAATATTTGGTTAGCATCTCACTAAATGAGATCTCAT
TTAACATAGAATTTGTTGTTAAATCCTTCAACTCCCAATA
AATAATCATCCTTAAATCCACCATGTTTACATTTTGTAAA
AAAGGGTTATTAGAAAATAATTCATGACACAAAATGACAT
TACTACTTGTTATTTTACACTTTGTTTCAAAGAAAAATCG
TAAAATTTCACTTGTCTCAAGCTCTTCTTTAGCCCCCAAT
TTTCGGCATAGGTTTCGAGTATGCTCGTTATTAATAAAAA
GTAACCCATAATTAATATTTGCGCCCCATTCAGTAAACAA
CATGATTAGATCTTCATTGTTTTCCTTAACTGCCAATACC
AATGCAGTATTAAGCTTTATACCCTCTTTAAAGCATAATG
TCCTTATCATTATTTGATTATCATTATCTATATAAATTGA
GATAGGAGCTTCATGCCACCATAAACCACAACGCTCTAAA
ATATAATAATCATCTTTAGATACGTGTTGCGTGGCCAATG
CCCTTTTAGCAAGTGCTTGTAAAGTCGATGGCTGCATCTT
TATTCTGTTAAAAAAAAAATCAAATTATCGGGTAAACATA
AGGATCAACCTGTAGTTAATATTTACAGTGACATTTTTTA
ACAATGAATTATGATAAAAAAATCATTCATGACTATCTAT
CATAAAACCCATCTTTAACTTTAAAGAAGAACTAGACCAT
CTTTTTTTTGTTGTGTCAGAACGTCTTCAATTTATTACCC
ACATTTTATCTAAAAAAAATAAAACTACATAATATCTTGT
TTCTTCATCAAATTATCATACCATTTATAGGGTGTAGGTT
GGGAACATTCCATCATGTGATAATCAGGGTATTTATATAT
TTTTTGGTAGTAACATTTATTTGACAGATGTATTGTCCAA
CAATCATGTCTAATAAAATCATTTTCACCTATGGGGGGAT
GATTCTTAAAAACCTTATTCCTACAGATACCATTTTGACA
GTCCCAGCAAAAGTCACAATATTTTCCATGAGTACACCAA
TGTTCAAGCTCTCTTTTGGGAGGAATGCTGCCAATCTTAT
GTTTTTTATCTTCTAACTCTCTGTACAGCATCAGTTGGGA
AAGCAGAAAGAAAATTACCAGGAGAACCAGCAAATACATA
ACAGTCTGCAAACTACGTTTGCGAACGTAATTTGCAACTA
AAACACAACCCACAAGATAAAATCCATAAGTTAATAACTT
TTGCCATTTTCGTATGACAGCCTCGTGCCATTCATGACTC
TGTTGTGGGCATTCTGTTCGGTAAACTTCATGAGGCTTTA
TAGAAGTTACGTAGTAAGTACAGAATTCATTGCGACGAAA
AACACTGCAGTTAGCTATGTAGTCATTTTCAAGAATGGGA
GAATGGTTTTCAAAGGCCTTATTCCTACAGATGCCATCTT
GACAGTCCCAACAGAACCTACAATGATTTGCATAGGTGCA
CCAATATTCAAGCTCCTTTTCAGGAGGGGTTCTTGTTAGA
TCCAGGAGCTCTAGCTCATACGTATAAAGAAGAGTTGGAA
TGGATAGTAGAGTAAATATTTGCAGACCAAGCATGGCTAC
TTGTGAACAAGTGGTTGCTCGTCAGTAAATAGCTGTTTAT
CAGCAAATAGCTGCTCGTCAGCAAATGCTGCTTGTGGGTA
AGCCAATAAATCGGCCATACCCTTGAAAGGAGAATTCAGT
TTGATAAAAAAAATAACGAGTTTTCTAATAACCCGGTCAA
GCATTTATTAAATGAGTGGCATCACACGTCTGCATCGTGC
ATTCTGCCTGGAAAATGGGCCCATCTCTAATATATTTACA
CTGACGGTGAATCATACAGTGTTCCATGGGATAGCTATGC
TCCTGTACAGAAGGCATATCTTTAAGAACTTTATTCTTAC
AAAGACCATCTTGACAAGCCCAGCAAAACCGACAATTTTT
CACATATTGACACCAGTATCTAAGCTCCTCTTCCAGGGGA
TTGTCGGTCGAAAAACCCTGTAGACTAACTAGTCCGGCTA
GCAGCAAGCCAAGGTAACTAAAGAACCACATTGTAGTGTT
ATATTACGAAAAAACATGTTAAAATTTGGAAAAAAAAGCC
CTTTTTATAGATCTGGAAAAAAATTTTCAAATCTAATTAA
AAGCCTCACAGATCTTCCTTTTCATAAATTTTCATTAACA
ATTGGTGTGGACGATTGTGAGGTACTGGATCAGAACAATC
CATAACATGGTAATGCCCATTTCCTTCACTATATGTACAC
TGGTTATACCAGCGAGAAACCTCACAAGATGTCAAATAAC
TGTTCTCAATAATCAATGGCATGCTCATATTCACCTTGTT
CTTGCAAATTCCATGTGCACATTCCCAGCAAAACTTGCAG
CTTTCCATGTAAGTGCACCAGTATCCAAGTTCTTCTTGTG
GAGGATTATCCGTTGAACGAAGATGCCCTCCTGCCTGAGT
AGGTAGTCCTAAGATCTGATTGGCCAGCAGGCCAAGAATT
CCCAAGAAGACCACCAACATTGCTACGGCTGGCTGAACAG
CTGGCTAGATAGCTAGCTAATTAGCAAACCAAGTGACTCG
CCCTCTCTACTCTTAATATGAGAATTTAAGATTCAGTCCA
GCATTTTTCCCATGTTTTACAGGGAAAAGATATTTTTAGT
CTATGAATGCACATGGTTCCGCATATTAAAAAAATAAAAT
AAATTATTTATTTTGGCTGTTATTTTCTTTCCACTCTTTC
TTTAAGATTTTATAAGGATTCCAGTATTTTGGTTGAGAAC
AGACCATTACATGATCAATGCCTTGACCCAGATCGTACAT
ACATTTATTTAGCCAGCGGGAAACTATACATGGATGCACA
TACTCATTTTCAAGAATTGTTGTATTTCCCAACTTATTCA
CACAAAGGCCATTTTGACAGTCCCAGCAAAACTGGCAACA
TTCCATGTAAGTGCACCAGTATTCAAGTTCATTCTCTGAA
GGATTTTCCGTTGGATGAAGTTGTCCAACGAGCTGGCTTG
AGACCTGGTTGGCCAGAAGGCCAAGAATTCCCAAAAAGAT
TACTAACATTGCTACGGCTGGCTAGATAGCTATTTAGCTA
GCTATTAGCAAACCAAGTGACTTGCCCTCTCTATTCTTTA
TATGATGATTTAAGATTGAGTCCAACATTTTTCCAACGTT
TTACAGGAAAAAGGTATTTTAACTATGAAATTAATCTTGA
CCCACTTATTTAGAAAAAAATAAAAGACACATTTATTTAA
TTTTAGCTGAGGCAAATTTGCTGACAAACTCTAGAGTTCA
TCTTTTTTCCATTCCTTCCTGAAGTATTTGTAAGGATTCC
AAGACCATGGCTGAGAACAATTCATGGTATGGTAGATACC
TTTATCTAAATCATACATACATTTATCCAGCCAACGGGAA
ACCAGACATGATTTCACATACTCATTCTTGTAAATTACTG
ACCCATCTATTTTGTTTATACAAGTGCCATCTTGGCAGTC
CCAGCAAAATTGGCAACTTTCCATGTAGGCGCACCAGTAT
TCGAGTTCTTCCTCTGGAGGATCCTCTGTTGGACGAAGTT
GTCCAACGAGCTGACTTGAAACCTGGCTGGCCAGAAGGCC
AAGAATTCCCAAGAAGATCACCAACATTGCTACGGCTGGC
TGAACAGCTGACTGAATAGCTAGCCAATTAGCAATCCACT
GTACTTTTCATAAGATCATTTAAGATTCGGTCGGCATTTT
TTCAATAGTTTGCTAGAAAAAATTTTTAATCTTATAGATT
CACACCACTTCATTCTCATGCTTAGGAAAAAAACAAACCA
AATCTTACAATGTATCTGGATCTAATGAGAAGCTAGAATT
CATCTTTTTTCAAATCCTTTCTGGGATGTTCATTCTTTTT
CCACTCCTTCCTTGCAATTTTATAAGGATTCCAGGGCTTT
GGGTCAGAGCAGTTCATGCTATGGTAAATGTGCTCCTCCA
CATCATATCTACATAGGTTACCCCAGCGGGAAACCTCACA
ATATTTTACATAGTCATTCTCAACAATACTTGTGGAGTTG
TTTCCCCAAACCCTGCTGGTACAAATCCCATCTTCACAAT
CCCAGCAGAACCGACAGCTTTCCACATAAGTGCACCAGTA
TCCAAGTTCATTCTCTGGGGGATCAAATGTTAGAGGAAGA
TGTCCACCTACCCGAGTAGAAGTGGAGGATGAAACCAGGT
TGCTACTGGCCAGCAGGCCAATAATTCCCAGGATAATCAC
CAGCATTGTGCTCAACCAGTAACTGACTAGCAATAGCTAA
AATGGCTAGCAATCAGTAGTGGCTAACGCTCTACTCTTTA
TAAGAAAATTTAAAATTCGATCAGATTTTTTTGGAATTGA
GAATGAGTAAAATGCTTATATTCTTTTCCTAGCTAGAAAA
AATAAGCTAGTTTAAGATAGGATTCCCTTACTAACGGGTT
AATTTTTGGTAAAGGTATAGGGTAAATACACTGGTACTTA
GCTGGAAAAAAATAAGCTTATGGCGTATAAGCCGCCATAA
GCTTATTTAATTAATCTCTGTGATAAGACTGGAATCTTAG
GCAGGCTTGATGTGGAGAACAGCATGAAATACAAGAGTGC
CTGTTACACGAATAAGTTCTCTCAAACCGAGGATGGTCAT
ACTCACATCTATGAAATCCTGGTCTAGGAGATTCCTTTGA
TGCATTATGCCCGCACCCACACTTATGAGGCACTGAAGAA
CCAAAGGGTTTAATTCTGATCTGAATGGTGCTATATAGGA
TGATGGCAATCCATATCAAGATTAGAGCAATCAAAATCAC
CTCCTCAAGAAGCATGATGTAGCCTTAAATCTTAGGCCGC
CTTAAACCTTAAGCCGCCTTAAACCTTAGGCCCTCACTAT
CTTTAATGAAGGAGTTTAAATTTTGATTCCTTTTTCAAGA
CCCATTTAGAAGAAAAAAATAAAATTTATACCAATCTAAT
TCATAAGTCATCTCTTTCATAGATCTTCATGTATTCTCTA
TGTGGATAAGTATGGGATGTTGGATTTGCACAGTCCATTT
GATGATCTGTATGGTTTCTGGGTCCTTCATAATAACTACA
TATACCATTCCAGCGAGAAACTGTGCAATTTATAATCCAG
TCATTTTGGTGAATAACTGGCCAATCTGCTTGAATCCTGT
TTCGGCAGATACCGTGGACGCATTCCCAGCAAAAGTCACA
TTGGTTTGCGTAAGTGCACCAATAAACTAGCTCATGTTCA
GGAGGATAACGGGTTGGTAGTAGATCTTCTAATTTACGTA
TAGGAGCGGCCTGAAGAATAACCACCCCCAGTAGTACTAG
AATTAGCACCTTCATAGTGGCCACCCTACACTAGACCTCT
AAGTTGAAGACAAAGAACTAAAATTTAGAGGCGTTTAATC
GCTACTAATAATTATATTTTTTTATTGTCTACAATAGGAT
TTATTAAAAAATAATGATTTTTAACAAGAAATAATTTTAT
AAAAAATTAATATATTTTGTAATAAACTTTATTTCCAATG
ACTGTTAAAATAAGGAAACTATCCTTAGTTAGTCGAGGAA
GATGGTTAGGTTATTTCGCAATCCGATAAAATGTATATTT
TATCGTAGGTCTCGTAAAATCCAGGAAAAAAAATTACGGA
AGAGTTTAAAAAAGCTAAATTTTTACCACCCTCCAGAAGA
TTGTTGTCAAATATATCGTTTGCTAGAAAATGTTCCTGGG
GGAACTTACTTTATTACAGAAAATATGACGAATGATTTAA
TTATGGTCGTAAAGGATTCGGTGGATAAAAAAATTAAAAG
CATTAAATTATATCTTCATGGAAGTTATATTAAGATTCAT
CAGCACTATTATATTAATATTTATATGTATCTTATGAGAT
ATACCCAAATTTATAAATACCCCTTAATTTGTTTTAACAA
ATATTATAACATCTAAGTAAATATTCTTGGAATGGCTTTT
CTTATAGAATGATTACAGGATATGTAGCGACAGGGTTAAT
AACAAATTTGTTATTTTAATATTTTTTGTTAAATAAATGA
ACAGGCCACCATTTAATGTTACCCGTTGCAGAATAAGAAA
AAAACAAACTTATAGTTACAAATCATCTTGATTAATCACA
TGTCGTTTTAACTCTATGAACCATTCTAAATCTTTGGGTT
GTGAACAATTCATGTTATGTTGATAGTGTATCCTAAAGTG
AGCTTCATACATACACCGGTCATGCCACCGAGAAACTGTA
CAATTAACAATATAATCATTTTGAGTAATAATAGGGTGGT
CACTAAACACTTTATTTTTGCACATTCCATCTTTACAGGT
CCAGCAGAAGTCACAGTGTTTTGCATAGGTGCACCAGAAC
TTGAGATCCCTTTCAGGAGGCCTACGCATTTGCATCGGAT
TATCTGTGGAAAGAGGTAGGTTCATTATTATGTTCGTCAT
CAAAATTCCTAAAAGAACATAGAGGCCAAGAAAGATAAGC
AGTCTTGTGGCGGCTTGCATTCGCATTCGTGAGTATTGTT
TGCGAACATAGCCTATGAGGGCAATGGTAGCTATCATACA
AAGACAAGTATGTTTGATATTCTCAACGTCAATGACTCTA
TCCTCCTTTACTTGCATTAACTCATCAAACCAATCATAAT
ATGTGGGATTTGTACAGCTCATGATGTGAAAGCGGCGTAT
CCTAGAGTCTGTAAAGTAGCTACATCTTTCATTATAGCGG
GAAACCCTACATATTTGTATGTAATCATTTTTTTTGATGA
GAGGATGTTTTTCAAAAACCTTATTTTTGCAAACCCCATG
TCGACAATTCCAGCAGAAGTCACACGATTTTGCATAGGTG
CACCAATACTCAAGCTCTTTCTTTGGAGGTCTCCGGGTCA
TTGGTAACTCTTCTGTCCCTGGAAAGGGTTGGCTTTGAAT
GACCGGCTGCATGACCGCCAGTACCAAAAGGAGTACAATC
ACCTTCATGGCTGCAACGTATAGGTTGCAACTTATGGGTT
GCAATGCTGCAACGTATAGGTTGCACCTTATAGATCGCGA
CTCAAAAGGTATGAAAACCTTACCCTCAATACAGAATTTA
AGTTTTAATTCTGATAATGTATCTGTTTATGAAAAAAAAT
TTTTTTTACTCATGTATGAATTCTTATACGAATCATAATA
TGTAGACTGAAAACAATTCATATACGGGGTTGCGGGCTCA
ATAAAAATTTTGTTACCACAAAAAATAAATGCTGGATTTT
TAACATATATCTATTAATGACTAAACCCTTTATATGCTGT
AGGTTGAGAACAATCCATATAATGAATATACGGTGTTTTG
GGTTTAATAAAATACATACAACGGTCAAAATAGCGGGCAA
TACTACATTGACTAATATAATCATTTTGTTTAATAAGAGG
CATATCATCCCAAACTTTATTTTTACAAATACCATTCCTA
CATTCCCAGCAGAAATCACAGTGTTTTCCATACGTGCACC
AGTATTCAAGCTCTCTTATAGGAGGTGTATAAGTCCTTGG
TAAATTTTGTTTCATATAAAAGATGGAAAGGGGTCGATTT
AAACCCGGCTGAGATAGCCAAATCAAAATACATAAAAGAG
CAATTAGTTTCATAGTGGTATTTAGGTGTAAATTTTTATA
GTATGCAAATACAATGTAACCTACAAATGCAATACTAAAT
ACAAGGTAAAAACAACAATGCCTTATAATAATTGGCCAAT
AATCACCCCCCCCATTTTTCCATGAATATTTCATTTCCTG
TATAGGGTCTAGGATGTGAACACTCCATGTTATGATGATT
AGGCATTTTAACTGATATTTCATAAAAACACCCCCAGGAA
TTGCGATTAACTATACAGTTTACATTCGAATTCATCGAAA
TAGACTCATTTGTTATCTTATTTTTACAAATGTCATTTTG
ACAATCCCAGCAGAAGTCACAATTCTTTACATACGTACAC
CAATATGGAAGCTCCTCCTTAGGAGGATGCTGGGTTCTTG
GTAATTCTGGTAATTCATGTGCGAGAATGAGGACTGAGTA
GCCCAACAAAAGTCCTAGAAGAACCTTCATGTTGTGTCCA
AATGGCACCTGTCATTTTAAAAAAGATTTAAATTTTGTTA
CCACAAAAAAAAATCCAGTATGTATTTTTTAATACATATA
ATTATTGAACTCTTATAAGATATAAAGCGAGAACACTATA
TTTTGTATAGATGATGTATCCGTATTCAAACTCTCTTATA
AGTACATGTAGGAAATGGTCAATTATTCAAGATTGGCTGA
GATAACAAAACCAAAATACTCAAAAGCATAAGTAATTTCA
TAGTTGTACACAGTCGTAGATTTTTGCAGATCGCAAATGC
AATGCAACCAGCAAATGCAAAACTAAATACAAGGTAAAAA
CAATAATACCTTATAATGATTGACCAATTCTTATCCCTCC
ATTTTTCCATGAATATGAAATGTTTATAAAGTCTAGGATA
TGAACATTCCATGCTATGATGATTAGGTATTTTAAGTGAT
ATTTCATAAAAACACCACTGGGTTGCTGGTGATTGATATG
TAAGAATGAGGATGGTTGAATAACCTAGTAAAAGTCCTAG
AAAAACCTTCATGGTTGCGTTCATACCACAGATGTTATTA
AAAAAAAATATTTAAATTTTACAGTATGTGTATTACACAT
ACCACAAAAATGTTCTTATATTAACTAAAATATGTGGGCA
GAGAACAATTCATATAATGAATATATGGTATTTTAGGCTC
AATAAAGTACATACAACGATCAATAAAACGGGTAATACTA
CATTTACTGATGTAATCATTTTGAACAATAAGAGGCATAT
CATCCAAAACCTTATTTTTACAAATACCATTCTTACAATC
CCAGCAGAAATCACAGTGTTTTCCATACGTACACCAATAT
TCAAGTTCTCTCATAGGAGGCGTATAGGTCCTTGGTAAAA
TTTGTTTCGTATAAAAGATGGAAAGGGGTCGATTTAAAAC
TGGCTGTGCTAACCAAACCAAAATACTCAAAAGAACGAAA
AGTTTCATGGTTGTACTCAGACGCAGATTCTTACAAAGCG
CACATACAAAGCAGCCTGTATATGCAATACCAATGATGAA
ATAGAGACAGTATTGCTTTATAGATAATTGTTGATGGTCA
CCCCCCCCCATGTTCGCATGAATATTTCATTTCCTGTATA
TGGTCTAGGATGTGAACATTCCATGTTATGATAATTAGGC
ATTTTAGACGAAATTTCATATAAACAGGATTGAGTCTCGG
AATCACGGAAAACTCTACAGTTTACAATAGAATGATTGGA
GTCAATGAAACGAGATTCCGCTATCTTATTTTTGCAAATG
CCATCTTGACAGTCCCAACAGAAGTCGCATTGTGGTACAT
ACGTACACCAATATGAAAGCTCACTCTTGGGAGGATGCTG
GGTTCTTGGTAAGTCTGGTAATTCATGTGCGAGAATGAGG
ACTGAGTAGCCCAACAAAAGTCCCAGAAGAACCTTCATGT
TGCGTCTAAATGACACCTGCACTTACAAAAAAGATTTAAA
TTTTGATTATAGCGCAAAAAAAACCACCTTAAAATTTCTT
ATATTATTTCTTGGATCTGCCCGACGTCATACAATGTATT
AAAATTATAAACCAATCATCTTTGTATATAGATTTTAGTT
ATTTTGCTTGTTGTATCAACTTAACTGCTAGTGAAGAAAA
TGGATAAAAACTTTCTGTATTTTTATAGGTTGAAATCATT
TTACGCACAGCACTAGGATCTAATATTTTATTTTGAAGAA
CTGAATGTGGGCTTAAAATTTTTTTCTTAGAAAGGAGTAG
AATCATAATATTGCTATTTTTTTGTTTAATGGTTTCTTGT
ATCTTTTTTGTATACGGGTTGGCACCCAAATCTATACAAA
AATATATATTACTCAAATAACTACCTTCTATACATAATCT
TATTTCCCTATTTATGGAATTAAAGGATATTAATCTCTCT
AAGGCACGGTCAAGGTCTGCGCCTAAGGCAAAACAATAAT
ATATACCTAATTTATTCCCAGGGCGTGCACAGGCAAGAAA
CATCATGACGTTTAGGGATAAACGTATATTTTCCTGAAAA
TACGCATGATGAACTTCATCAATATTACCTAAGTATATGG
CCGTTTGTAAACGCCAAAGATCTAAATGAGGAAATTTTTT
ACTAAGATAACGAATGGGTTTTGTAAGTTTAAAATCTATG
GCGAACTTATACCAAAATTTTAATACAAGTGTATTTCTCG
TCATTTCTTCTTCTTTTTCATCTAAATATAAGATAAAACG
ATTGTAAACAAAGTCTATCAACACGTGAAAATCATGGCTG
TCAAAACTGTCGAGAATCGAAATATTGTCATAATAAATAT
CAATCGCCAGTAAAACCTTTTTTTGTTTGATAAGATAAAC
AAACATATTATACAACCCTACATCTAAAAATTCTGGATCG
GCTCCTAGTTGGATACACAGGTCTTTAGTCTGCTTCGTTT
TGGCACACATGATGCCATAATTAATTTCGGCACCCCATGA
AACAAATAACTTAATTAGATCAGTCTGGTTTTCCTTCACA
GCCTTTACTAAGGCTCTGTCAAGCTCATAGCTGTCAACGT
CAGAGCATGACATAGAGCCACCGGTTACCATTTTACATTG
CTTACAAAAACCTATGGGTCCGATTTCCCACCATAGTCCA
AGCTGTTGTAGAATGTAAATATCATCCTCATGATAATTTG
AAAAAGCCTTGGTTTCTATCAAGACTTTTTTTGTAAGAAC
CTGTAAAGAGTTCATCGTATTATTATGAATAACAGGAGTA
AACGTAATCAATTATAAAAGTGACTTTTTCGAAAAATCTT
CAAATGTTTGAACGATAATGTACATGTTCATACAAAAAAT
ATATTCAGTGATGTCCAAAATCAAAATTTAATTTTCTATG
TAAAAAGTACAGACGTTACTTATTTGGGTTAGATTGTTTA
TTTAAACTTTAATTAACCATTTGAGTTAGCGATGTTTGAA
CTATCTTCTATGCTCATCCGGGGGGGGGGTCCTTATAGCT
CTGACATTATTGTGGATTATTGAATATAATGAATACTTCA
TAGATGCTAAACATTTTAGTAATAGTACTGAGGCTTAATT
GTACTCTATAAATTTATAAAAACTTTTTGGTCAAAATTTA
ATTTCTTATAAAAAGAGTACAGACGTCGCTTGTTTAAGCT
TCATCATGTTTCATTCATTACTTTCTACAATTACTGGGGG
GGGGTCTTTCATCGCTTTAGTATTGTTATGGTTTACTAAT
TATTATGTAGAATTTATAGAAGCAGAAATATATAATTATA
ATTATAATAATATTACCAACAGTACTCTATAAAATTAAAT
AATTTCAGTATATTTTTTTTATGAATAGAACGGAAATGAT
ATAAAAATAATTTAATATTGCAAAAAAAAATATTCATAAT
GTTGGCATATATTATAAACCGACTTCTCCAAAAAATTATT
AGATGAGGTACTAACCTATTTATGATATGCCGATGATAGA
GATTGTATACCCATAAAACATTATTTTAAATGTATTCATG
TATCTATTAAATACATATGGATACATCATAACATTTTACC
GCAAATTGTCTCTCAGTAAAGAAAATGAATGAAACGTTTC
TGTATATTCATAGGTTGAAATTATTTTACGCACTTCACCA
GGTTCTAATATTTTTTTATGAAGTATTGAATGGGGGCTTA
AAAGTCCTTTCTTAAAAAGAAGTTTCATTATAACATTCTT
TTCTTGTCTAAGAAGAGTTTCTTGTATTTTTTTTGTATAA
GGATTGGCACCCAAACTTATACAAAAATGTACATTACTCC
AAATACCATAATTTGAAAAGAAAGTTATTTCCCTATTTAC
TTCATGATTAATGAAACCTATCAACGTCTCTAAGGCAGTA
TTGATATTTGCACCTAAGGCAAAACAATAGTATATACCTA
ATTTATTCTGAGGGTACATACAAGCAAGCGGCATCATGTC
ATTTGGATCTAAACGTATATTTTCCTGAAAATATGCATGA
TGGATTTCATCAACATTACCTAAGTATACAGCCGTTTTTA
AACGCCAATAATCTAGGTAAGGAAATTTCTTACTAAGAAA
ACGAATAGGTTTTATAAGATTAAACTCTATGGCGATCTTA
AACCAAAATTTTAATACATATGTATTTTTTATCATTTTTT
CTTTTTCATCTAAATTTAAGATAAAACAATTGTAAATAAA
GTCTATCAACACGTAAAAATCATGGCTATCAAACCTGTCG
AGAATCGAAATATTATCATAATAAATATCTATAGCTAATA
AGACCTTTTGTTGTTTAATTAGATCAACAAACATATTATA
CAACCCTACATCTAAAAATTTTGGATCAGCTCCTAGTTGA
ATACACAGAGCTTTCATCCTTTCTGTCTTGGCGCATATGA
TGCCATAATTAATGTTGGCACCCCATAAAACAAATAACTT
GATTAGATCAGTCTGGTTTTTCTTCACAGCCCTCACCAAG
GCTCTGTCAAGCTCATAGCTGTCAACGTCAGAGCATGACA
TAGCGCCACTAGTTACCATTTTACATTGTTTACAAAAACC
TATGGGACCGTTTTCCCACCATAGTCCAAGCTGCTGTAAA
ATAAAAATATCATCTTCATGATATTTTGAAAAAGCCTTGT
TTTCTATCAAGACTTTTTTTGTAAGAACCTGTAAAGAATT
CATCGTATTATTATGGATAAAAACAGTAAATGTAATCAAT
TATAAAATTGACTTATTGAAGAGAAATGTTAAATGAGTGA
AATCGTTGTTTATGATGATGTGCATGATCATATGAAAAAA
CACGTTCACTGGTGTCCATAATCAAAATTTAATGTTCTAT
GTAAAAAGTACAGACATTAACTATTTAGTTTAAATTAATA
TTTAAACTAAAGATTAATCTTTAGATTAAGCCTAGTCAAC
AATGTTTGACATTTCTTCCATTCTTATCCCCGGGGGGGGG
GTCCTAATAGCTCTAATACTATTATGGATTGTTGAATATA
ATGAAAACTTTATAGATGCTAAATCACAATTGTTTAATCA
TACTGTTTAATGTTTTCATCAAAATTTATTTTTTTTTATA
AAAAGTACAGGAATTAATCATTTAGTTTAAACTAGTTTGG
CCATTTGGTTTTATGATGTTTAATCTATCTTCCATGCTTA
TCAGGGGGGGAGGGGTCATAATAATTTTAATACTGTTATT
ATGGATTATTGAATATAATGAAAACTTTATAGATGCTAGA
ATGAGTGGTGCTATTATTCATACTGTTTAATTTGAGCTAT
AAAATGTTTTCATCAAAATTTAATTTATCATAAAAAAAGT
ACACATCAACGTCGCTTGTTTCATGATGTTTGATTCATTA
CTTTCTACAATTACTGGGGGGGATCTTTAATAGCTTTAGT
ATTGTTATGGTTTGCTGACTATTATGTAGAATTCATAGAA
GCAGTAATAAAAAATAGTACTTGTCCAATGTAGATTATGA
AATACATACTAAATTAATTTCAGTATATTTTTTTTGTTCA
TATAAGTTAAGGTACAAAAATGATTAAACATTGCAAAAAA
AGAAAGAATCATAATGCTATTATACATAGTGATCATAGTG
GCTTGTATCATTTCTAAACTAGTTCCAAATGAATATTGGG
CAATACATCTATTTTTCATCATTATGATTTCTATGGTATA
CATGTATGAAAAATTAGATGTGCATCAAAAATATCAGTTC
TGGAATTATACTATGTCAGGCTTATCTGGACATAACGTAC
AGATAACATGTAAGTGTTACTAAATACTATGAAGTATCTA
TTTTTTTTGTTGTAAAAAAAAAGAACTTGATATATTTTTT
AAAAAATAACATAAGACAATTGATTGTACGTCAACATCCT
TATCTTATTTTTTAAAAAATGTAACTCGCAAGTATTATCT
ATTTTTCCAAAAAAATAGATGTAATCGGTTTTATCATTTA
GGTGTGTATTTCTTTAGCATCTATCAAGAATTCATTGTTT
AGTGGTATAAAAACAATGAATGTTCATCATATTCTATTTA
ACAATCACCTAAATAAATGAACATCTTTTTCATCTTAACT
GATCACCAATAGTCATTTTGCGAAAAGGCATACATATGAT
CAATATCAGACCTACAATGAAAGTTTCCATAACATCCCTT
TATCGCAATAATTCTATTTTTGCATTCCGATATCTCATCA
TCTGTGCTATTATATATTTCCATAACTGTTTCATCATCAA
ATATAAATCCTGTTAAATAGGCAAAAGGTTTTAATCCCGG
ATATATTTTTACCATTTTCCTGAGAGCCGTGTATAGCTTG
TAATAAATGGCCAAAAATATGCAATAAAGCGTAGAAAGAG
AGTAATTTTTGGCATAAAAGGTTTTGAAGGTTTGATGAAT
GGCCAAATCACAGATAATATATGATACGATATTAAAGCGC
ACCTGTTCATGCAGATTAGTTGAAAAATTCGTGGAAAGAT
TTAATATATAAAAGGTTATTAATAGTTGCTCATCATTCTC
CTTATATGACATCGTCAGACGCTCTAAGATTTTACTACTG
GACACATCTGCCACATGTTGAACATTTAAAGCCTGTTCTT
CTTCTGTGTTACGACAAAAGAGCCGCGCGTATTCAGGTGA
AGCTCCCCAGGATAACAATGTCCGTGCCACGGCTAAATTT
TTTTTGACGATGACTTTCATCAGAAATAAGTCTTTATTTT
TACATTGATCACTATGCGAATTTGTATAGTTGACGCCGTT
GCATTGAGTACACTGATATAATGTTTTGCAATTCCAGCGT
AGCCCTAAATGGTATAAAAGAACCGTATTTTCCACATGAG
CATGCTGATTAACGATGTTTTTGAGACAACACGTCGTTAA
GGACACCATATTGTCTCCAATTTGTTAGATAAAAGTCTTT
ACTAAAAAAATAGGTTTTTAGTTTTAACAATTGAGATTTT
ATTATTTGGATGCATCATCAAAAAGATTTATAAGTGTAGG
ACAAAAGAGGTTGTATAAGAAAAAATATGATGTCGTACTA
TTTATGTTAAAATTTAATTTATCTTATAAAAAGTACAGAT
TTAAACTGTTTAGTTTAACCATTTAGTCAGACTACTTTGG
TTAGCAATGTTTGAGCTTTCTTCCATTCTTATCCGAGGGG
GGGGGGGGTCCCTAATAGCTCTAATACTGTTGTTGTGGAT
TATTGAATATAATGAAAACTTTATAGATGCTAGAGTAATG
AATCCTAGTATGCCTGTATAAAATAATTAACCTTTTTGAT
TAAAATTTAATTTTTTTATAAAAAGCTACAGAGTGAGTTT
TATTAAACGTAGCTTATTTAAAAGTTACACAATGTTAAAA
TCTCTACTTACTTTAATTCTTTGTGGGGTTTTATTAACTT
TATCCATATTATGGCTTACTATCTATCATGTAGAACTTAT
AGAGGCAATAGATGATTTCTACGACTGAAATATAGAATAG
TCCATTTTCTATTTGTAAAATAATGATTTATATTCTTTCC
TAAAAATACAATACTTTATATAATTTAAAAACAAATATTA
ACAACTTGATTTTTTTTTCTATAAATAAACTATAAATGAA
AATAGTAAAACTCAGTCTTATGAGTGAACATCTTCATAAT
GTTACTCAAACGTTGGACTATTAAAAGATATTCCGTGTGC
ATTATTGCTTTTAATCAGTATGATTACTTTATACGAAGCC
GCTATTAAAACGCTTATCACACACCGAAAACAGATTTTAA
AACACCCCGATAGCCGTGAAATTTTACTAGCTTTGGGATT
ATACTGGGATAAAACTCATATTCTTCTTAAGTGCCATGAA
TGTGGAAAAATGAGTCTTACCGGGAAACACAGTACAAAAT
GTATTAACATTAATTGTCTACTTATTCTTGCCATAAAAAA
AAAGAATAAGCGTATGGTTGATACCTTGATAAGAATGGGT
GCAGATGTAACATATATACATTTTTTAAAGAATAAGATAA
AACTGTCATACAACGAGCTGTCTATGCTTAAAAGCAACTC
ACAGATTTCGTTGAAGGAGCTTCATGCTATATGCTACCTT
TTATATGGTCGGCTTCCCAAAAAAATTAAACAAGGGATGC
AACTGTGTAAAACAATGGCGGGACTATGTGGTGAACTTTT
ATGTGCATTTTTAGCTCCGTAATTGATAATATGTATTTAA
AACAAACAGGTATTACCAAAAATATAATCTATGTACATAA
CGTCCGGGGAATTATTTTTTTTCATACCCTTAAATATAAA
AATATTGGGTTTCTTCACTAAACTTTAAAGGTAAAAATTT
TTCTTTGTTTTGCACCATCATGTATGGGTTTAGGCTGTCC
CAGGGATTGTTTATTTGAATATTTCCTAAATAGGAACACA
ATGCCATGATCATATATCTTTCATTCTGGTAAGCTTTTTG
ATACATCTTCAAGGATGCCGTACCTCCGAGTGTGTAACAG
CAAACAAACGTCCGTACTTTTCCATGGGTCGCAGCCCATT
CCATTCCGTACCTCAGCATCCTTTGCTGTATTTTTTTATT
CGCTTTATAAAAAAAGCTTTTCATCCATTCCACGTTCTCA
TAAAAACAGGCACTTAAAAAGAGCACTAGGGTTAGTGTAG
TCTTATTATAGAATGTAGGAATGTATGTTTTAGTTATTTT
TTTCAACGCGTGTTCCATACCATGTTTTACCGCCATAAAA
ATACAAAACCAATACCAACTTTTTCTATAAAAGGTTTTGC
TGTACACATATAAACGAGCAAAATATATTTCAAACTCTAA
ATTCTTATTATAAAAAAACTCGAGACAGTCATTTATGTTA
CGACATTTTCTAAAAACCTCAAAAACAGTAATTAATTCAC
TGTCGCTGTGGAAATGTTCATAAGCTAACTGTTTAATATC
TTTAGGGGTCAATTCTTTTTTCGGGAGCAGTGGTTTGAGA
TTTGGCAAAGGTCGTCTAAAGTAGTGAGCGAACTTTTCAT
TCGCTCCCCAACACAAAAGCCGATAAGCCAACATGTAGTT
ATCACGTTTTACCGCATAAATAAGCAAATAGTTTATATTG
ATACATGCACCATGTTGCTGTCCGTTTGGACATATGTTGC
CGCATTCTGAACACTTATGAATGAGATCATAGTTCTTACA
ACATAACCCCAAACGGGTTAGTACTTCTTTGTCACGTTTT
AAAAACTCGACATGATTCTTTAATGTTAATGCTTTGAGCG
CAATGTTAAATAAACTCTGCATTTTATTAAAATGATGAGG
TTAGTTCATGTTTTAGTATAAAATTTAGCGGCTGTTTACA
TAATGCTAAATAAACTTAACGTTCCTACTAAACCAAAAAA
AAATCAAATTGACTGACTCATAGAGAATTTGACGATGTTG
GTAGGTAATTTTTTAACATGGTATATATTTTTTTAGGGTC
AGTTATATTAGGTAATAAAAGAGGACGAGCCGTTAAAATA
TTTTGCTTAAGATCCTTTAGATCCTTACAAAAATATAGAT
TGTTCGTCTGATGATGCCACTGTGTTACAGTGATGGCTTT
ATCAATATCACCTCCCAAGACAAAACAGTAGTATATCGTT
AAAAAGTTGTAATCTTGCATACAAGCCAACTTCATCATTT
TATCGATGTCCATATGAACGATCTTTTGCTCGTATATTTC
ATGAAGGTCAAATACATTGTTGAAGTAAATGGCGCACATG
AGTCGCCACATACTAAGGTGCCCATATGTTTGATAGAAAA
AGGAGATAGCTCTTTTAAGCTTATATTTTACTGCTATGGC
ATACCAGTATTTAATTAATACGTTCATGGGTACATTATCC
AAGATATAAAATATGAAAAGCTTTAACTCTCGATGAATCT
CCTCCCCCATTTCCTGTACATTTAGAGTTTCCAACATAGG
ATTTTTATCAAATATTTCATGACATAAAATAATATTATTG
CTCGTTTTATGACGCATTAAACCGATGAAAATTTCCTTAT
TATTCAAACTATCTTTAGCTCCTAACTTTCGACACAGCTC
CTGAGTTTGTTCCGTCCTAGCACAGGTCAGCCCATAATAA
ATGTTTGCTCCCCACTCGGTGAACAGCCTTATTACATCGT
AGTTATTTTCTTTGATAGCCATGATTAATGCCACATCAAG
ATGAAGAAGTTCCCCCTTAAAGGGGGTTGAGCTTAAAATA
ACGTAATTACAGTAGTGACATAAGCTAATGGGCTTGTTTT
GCCACCATAAGCCACAATATTTTAAAATATAATGATACTC
CTCAGGCACGCTCTGTTTGGCCACAGCCTTTTTAGCCAGG
GTTTGCAAGGAGAGCATGTTAACTTTTTTTGAAAAAAAAC
TCAAATTAAGTTTCTACTTTTTTAAACATTATGTATGGGC
AGATCCGCCGATACCATCATATGAAGAAATTCTTTGATCG
TTAAACACTGAAGAGATATAATACTTTCATCGTATAGAGA
ATATCATCAATCCATATATTGAATGTTATATATCATTAAA
CCCATGTTTAATATAGTATTTATGTGCTATGGACATGTTT
TTTGAATGATAATCTTTTAACATACGTTTTATAACTTCGG
GATCGGTTTCTTTTAAAGATAAAGAATCATTCATGCTATA
ACAATTTAATGATAGAATGCTGGCAATGAACGATTTGTCT
TTTTGAAGCGCTAGAGTCTTTCCTTCCTCAATGGCATTGG
CGCCTAAGTCTATACAAAAGAACATGTTTCCGATATTATA
GAACTGAATAGAATGAAACATGGCCTGATTGATATCAGCC
CCTAAGACAATGCAGCAGTAATAAATCGTTAAATAGTTAT
AGTTCTTGCGACAGGCCCACTTTAGCATTTCATCCATGTC
CATACGAATCTTCTCCTTTGCGTACAGCTCGTGAAGGTCG
CACACGTTGTTGTAAAAAAGGGCGTACATGAGCCGCCACT
GGTGTAGATGAACATAGCGCTGGTAAAAGTAGTGGATGGC
CTTTGTAAGGTTAAACTCTATGGCTATACCGTACCAATAC
TTTGTTAGCAACTCGCTCAATATATCCGTATTTTCCATTA
ATGCTTCCAGCTGTTCATAAATGATTCCCCTTAACTTGGT
ACGATTTATTGTTTCTAAGATGGGATTATGAGAAAACACC
TCGTGGCACAAAATAATGTTACTGCTGGTTAGATTACGTT
TTATTATGTTAAAATAATATAAAACTTCCTCTTGCTTTAA
CTGTTCTTTAGCGCCTAGCTCTCTGCACAGATCTCGAGTG
CGCTCCGTGTTGACAGAAAGTAAACTATAGTCGATGTTCG
CACCCCACTCGGTAAACAATTTTATTAGGTCATAATTATT
TTCAGCCACGGCTTTCACCAACGCCGCATTAATATGCACG
CCATCTGTAAAAATCGGCGACCATATTTTTTTTTGGTTTT
GATCAAATATCATGGGACCATTGTGCCACCATAGGCCATA
ACATTTTAAAAAATGAGGGTGGCATTTGGTCGGGCGTTGT
CCGGCTAACACTTTTTTGGCGAGGGTCTGCAGAGAGAGGA
CCATGTTTCCTTTTTTTGAAAAAATCAAATTAAAAAAATA
ATCAATAATTTTTTAGCCATCATATTGTATCATCATGGTT
AAAATATGCCGTCATATTTTTTGATTTATAGTTTTTTAAT
AGATGATATATTTTGTTAGGGTCCGCTTCTTTTAACGTTA
ATAGCGAGGAGTCTGGACTATAAATGTCTAATGATAAACG
ATGAGATATCAAAAAGTAATTCCGTTGCTCTGCCAGAGCC
TTTGCCTCTTCAAAGGCGTCGGCCCCCAGGTCTATACAAA
AGAACAGGTTATCCATATTATAGAATCGTATGGAGGCAAT
CATGGCCAAATTAATATTAGCTCCTAAGATAAAACAATAA
TATATAGTTAAAAAATTGTTATCTTTTGTGCAGGCTATCC
GCATCATTTCATCCATGTCCATGCGGATTTTTTCCTTTTC
GTACAAATTATGTAGGTCAAACAGCTTATTAAAACAAAGA
GCACAGATTAGCCACCACATATTCAGATACTTAAAATGTT
GGTAAACATAAGAAATGGCCTCCCTAAGATTATCCTGCAA
TGCCACCATAAAACAGTATATCGTTAACATATCACCATCT
GAAATATCACTTAATACGTCGGTGTCTTCTACTAACTTTC
TCAGCTTCCAATATATGGATGACTTTATTTCCCTTATAAT
GACATAGGCTGAAAAGGGGTTATCATTAAAAAGTTTAAGA
CATAAGATAATATTACTGCTAGTAGTGCCAGGATGTATTA
ATTTAAAGAACATGTGCATAATCTTCTTTTTATCCACGCG
GTACTTGGCTCCTAGTTCCCAGCACAATTCTCGAACAGGC
GGTGTATTGGCGCAAATTAACCCATAGTTGATGTCTGCGC
CCCATTCCGTAAACAGTTTTATTAACTGATAGTTGTTTTC
CTTTGTAGCCAACATTAGTGCCGTATTAAGGTCCAAGCCA
TCTGCAAAGCTTGGCAGCTTTATCAGCATATGTTTGCAAT
CAAGTGAAATTGGAGCCTTATACCACCATAGTCCGCAGCG
TTCTAAGATAACATGGTAATCAATAGATACATGCTGTCTG
GCTAGTACCTTTTTGGCGAAGGATTGTAAGGAAGGAAACA
TCCTGTTTCTTTTTTTTAAAAAATCAATTATCTTTGTTCA
TAATCAAGAAAAATCCCCATATTTATTGAGTGATAATTTT
TTAACATGCGATTTATTTTTTCAGGGTCCGTAACCACCGA
CAACAGAGAAATGACCGGATTGTAATGCTTTAATGATAAG
GCATTGGCTATCAGATAATTTCCCTTTTGTTCTGCCAAAG
CTTTGCCCTCCTCAAAGGCGTTGGCACCCAGGTCTATACA
AAAGAACAGGTTCCCAAGATTATAGTTTTGTATGGAAACC
AGCATGGCTTGATTGATGTTGGCTCCCATGATAAAACAGT
AGTAGATGGCTGAATAGCTATAATCTTGGACGCAGGCTAT
GTGCATCATTTCATCAATGTCCATGCGGACCCTTTCTATT
TCATACAGCTCGTGAAGGTCGAACACGTTGTTGTAAAAAA
GGGCGCACATGAGCCGCCACCTATGTAGCCGCGGGTATTT
CTGGTAAAAGTAGCGGATAGCATCTTTGAGGTCATAGTCC
ACCGCTATCGCGTACCAGTATTTGGTTAAAACAGTGCTAA
AGCTATCATCATGGTCCAGCATGAAGGTTATCTCCATGAG
CCCTCTTAACTCCCACATGATTTCCCCCCTCAGATCCAGA
TTATCTATAATCCTTAAATTGGGGTTATTGGAAAACACCT
CGTGGCAAAAGATAATATTGTTACTGGTTTTATCGCGCGT
TGTATCAAAGAAAATTTTTAAAATATACTCTCTTTCTAAA
TATTCTTTGGCTCCCAGCTCTTTGCACAGATCACGGGTAT
TTTCCGTGAGAGCACAAATCATTCCATAGTTAATATCTGC
ACCCCATTCAGTAAACAGCTTTATCAAGTCATGATTATTC
TCCTTCACGGCTTTCATCAGTCCTATGTTTAACTCGATAC
CTTGACTAAAGCAGGTTGACCTTATAAATATTCTATTACG
TCGAATATGAAGCATTATGGGGCCATTATGCCACCACAGG
CCACAACACTTCAGGATATGATAATGATCCACCGACACGC
ACTGCCCGGCCAGTACTTTCTTCGTGAGGGATTGCAGGGA
AGGCAACATGGCTTTCCATCCTTTGATGGAAATCAAATTA
TCTATTAATAACCATTAGTGTTTATATTAGGTATTTGGAT
ATTATCCCGGGCTGGATACGTGGTATCGCTATTCACATGT
GCTTCCAGTTCGCGCCTGCAGGGCCATTTATTTTTAATAT
TGATTCTTTTTTGTATTTAATCATTTAGAGAAGGTCATCA
TAGGAGCCAGATGTTCTCTCTCCAGAACCTATGTCGAAAA
ACTTTACCTGACTGTAAACTTCCTGAATTTTTTGACGAAT
ATATATTACAACTGCTGGGATTATACTGGGAAAACCATGG
AACTATTCAACGAGCAGGAAACAACTGTGTGCTTATACAG
CAACGTACCCTCATTCCCGTAAATGAAGCCCTGAGAATAG
CAGCATCTGAAGAAAATTATGAGATCGTGGGCCTTTTATT
AGCGTGGGAGGGGAACCTTTACTATGCTATTATAGGAGCT
CTAGAGGGCAACCGCCACGACTTAATTCGTAAATATGATG
ACCAAATCAAGGACCATCATGAAATTCTGCCATTCATTGA
CGATCCAGTCATATTTCACAAATGCCATATAATCCGACGA
TGCTTTTTTAATTGTATTTTATATCAAGCTGTAAAATATA
GTAAGTTTCGCGTTCTTCTTTACTTTAAACATAGATTAGA
GGATGATTTGCCCCTCACTCATTTACTTATTGAAAAGGCA
TGTGAAGATCATAATTATGAAGTTATTAAATGGATATATG
AAAACCTACATACCTACGATATAATGGATACCTTTGAATG
TGCTATTGCCCATAAGGATCTACGTCTATATTGTTTGGGG
TATACATTTATATATAACAGGATCGTACCCTATGAGTATC
ATCATTTAGATATTCTCATTCTTTCAAGCCTACAACTCCT
GCATAAGGTGGCAGCCAAAGGATACTTAGATTTTATCCTA
GAAACCTTAAAGTATGATCATAACAATGATAATTTAGATA
TTATTCTAACACAAGCTGCAACATATAACCATAGAAAAAT
TTTAACCTATTTCATTCCTCAATTAACCTACGCACAAATA
GAACAATGTTTGTTCATGGCGATAAAAAGAAAATCTTCCA
AGAAAACCTTGAACTTACTACTGTCTCACCTAACCCTTTC
CATCGAACTCATCAAAAAAATAAGCCAATATGTTGTCACT
TACAATTCAACAAATATAATAGGCATTCTGAGTATGAAGC
GGAAAAAGAAGATATATTTAGATATCATGTTGACAAAATA
TGTAAAATACGCTATTTTTAATAAATATGTCGTTCGATGT
ATGGATAGATTTTCCATAAACCCGGAAAGAATCATCAAAA
TGGCCGCGCGAATAAATAGGATGATGTTAGTGAAAAAAAT
ATCTGAACATGTTTGGAAAAATCATGCGGCTAGACTTAAA
CACCTTAAGCATGCGGTACACACGATGAAGCATAAAGATG
GGAAAAATAGACTCATGAACTTTATCTATGATCGCTGCTA
TTACCATATGCAAGGGGAAGAAATCTTTAGCCTCGCAAGA
TTTTATGCAATCCATCATGCACCAAAGTTGTTTGACGTTT
TTTATGATTGTTGTATCCTAGATACTATACAATTCAAAAG
CCTTCTTTTAGATTGTTCACATATCATAGGTAAAAACGCT
CATGATGCTACCAATATCAACATCGTGAACAAGTATATTG
GCGACCTGTTTGCTATGGGAGTTCTTAGCAAAAAAGAAAT
CTTACAGGACTATCCATCCATCTATTCTAAACATTACATG
CTTTAGTTTATTTTTTTGCGGCTCATTATTCTTACCCTAA
AAAACGCTTATAGTCATCTTAAATCGTAGGTAAGGAAGAT
CATCATATTTTTTGAAACGTAATTTTTTACCGCATGATCT
ATGATTTCAGGGTCCGTGCTTTTAGGCAACGGGGTGGTGG
CCGGACTATAAATCTTTAGGGATAAAATGTTCTTTATAAG
CTTATACCCTTCCCCTAAAGCTATAGTACCCTCTTCGAAA
GCATCAGCCCCCAGATCCATACAAAAGAACATGTTTTCTA
CATTATAGTACTGTATTGAGGTAAGCATGGCCTGATTGAT
GTTGGCGCCCAGAACATAGCAGTAGTACATGGTTGAAAGG
TTGTGGTCTTTGATGCAGGCGATCCGCATCATCTCTTCTA
TGTCCATATAGATCTTGTCCTTTTCATACGCCTCATGAAG
GTCAAACACATTATTAAAACAAAGAGCACATGTTAACCGC
CATGTATTCAGGTGTGTATATTTTTGGTAAAAATACTGTA
TGGCCTCTTTCAGGTTATAGCGTATGGCTATAGCGTACCA
GTATTTGAGTAGTAATGTACTGAGCGAAAACTCATTATTT
AGCAGATCGGTTTTTTCTATTAACTCCCTTAACTCCCAGA
AAATTTCTATCCTCATTTTTATATTATTTACTTTTTGTAA
TATCGGATTGTTGGAAAACACCTCATGGCATAAAATAATG
TTACTACTAGTTTTATGAAACTTTAGATCTATAAAAATTT
GTAAAATTTCTTCTTCATTCAAGGTCTCCTTGGCACCTAG
CTCTCGACAGAGGTCCCGGGTGTGCTCCGTGTTGACAGAT
ACCAGCCCATAGTTGATGTCCGCCCCCCACTCTGCAAACA
GTTTTATAAGGTTGTAGTTGTTTTCCCTTACAGCCTTCAC
TAACGCCGTATTTAGGTCTAAGCCCTCTTTAATGCCTGCT
GATTTTATGAGCTTTAGGTTATGATCAAACGTGATCGGAC
CATCATGCCACCATAGGTCATAACACTTTAAAAGATAATG
TTGGTTCGTGGGCACGCATTGTCCAGCCAACACCTTTTTG
GTCAGAGATTGCAGGGAAGGCAACATGTCTCTTCATCTTT
TAAAAAAAAATCAAATTAACTAGCCGAATAAATTTTTCTT
TCGAAGGCTTTTTAAAGGAGCTCTTTAAGAGATATCTTTA
AGAGATTAAAAAATTACCCTTGCTGGCATTTTGCCAAGTA
TACGGCATTCCTATCATCTATAGTATATTATGAGAATATT
CCCAAATGATGGATAAGTTTTTTGATTTATAACCCTTTAA
TAAACTGCTTATTTCTTCGGGGTCCTTTAAGTTTAGTGGC
AAGGAAGCATCTGAGCTGTAAATATCCAAAGCCAAACTAT
GGCTTAGAAAATGATAACCTTTTTGTTCCGCTATGGCACG
ACCCTCTTCAAAGGCATTACCACCCAAATCTATACAGAAA
AATATATTACCGATGTTATAATATTGTACTGAAGTAAGCA
TAGCTTGGTTGATGTTGCCCCCCAGGGCGTAACAGTAATA
TATTGTTAATGGATTGTTATCCTTGGTAGAAGCCAGACAT
ATCATGTCATGGACGTCTATTTGGACTTTATCCTTGTGGT
ACATCTCATGAAGCTCATATATTTTGTTATAATACAGGAG
ACATTTTAATCGCCATTCATTAAGACCCGTATATTTCTCA
TCTAGAAAGCAAATGGCGTCCTTACACTCGTATTGTACTG
CTTTGGCGTACCAATACTTCACTAGTAAATCGTTTAACTC
ATCCGTTTCTTTTATTTCTATGAGCCTCCATAGTCTTTTA
CAAATTAAGCCCCTTAATTGTATAGTAAATTTGTTTTCTA
TATTAGGATTATTCATAAATATCTCATGGCACAAAATAAT
ACGGCCGCTGGTTTTATTGTGCATTATCTTGGTGAAAATA
CGGAAAATATCGTTGTCCTCTAGAGTTTTTTTGGCACCTA
GCTGTCTACACAACTCTCGGATGTGTTCCGTATTGATAGA
AAGCAAACTATAGTTGATATGTGCGCCCCATTCTGTAAAG
AGCTTTATCAGACTATAGTTGTTTTCCTTAACAGCTATTA
TTAATGCTACATGGAGATCTATATCTTCTCCTAAAAATCC
TGATTTTATTTGTATTTGGCCACGATCCATACAAAGCTTG
AGGGGGACATCATGCCACCATAGGCCACAGTGTTTCAGAA
TGCAGTGTTCATCTGTCGACAAACACTGGCTGGCTACCGT
TTTTTTGACGAGGGTCTGCAGAGAGAGCGGCAACGACATG
TTTCTTTTTTCACCAAAAAAAATCAAATGTTCTACTATTT
AAAGGCGTAATTCATGTGCATTTCATGCACATAAAATGAT
GATTTCATGATAGTGTTTAATAACACGGTTTAATAACGCT
AGAAAGCTTGTCTATAAACAGCCTGTAAGGCAGTCTGTAA
GAGTCTATAAAACAGTCCTATAAGACTTAGTCTATAACTA
TAATTTCTGGATGGGCTGTAAGATACTCTTCGGCTCGTTT
CATATTTTTTGAAGTATATGCCTTTAGCCTATCATATATT
TCCTGGGGTTCGGTTACATCTAATGCCAAGGTCACATCAC
GGCTGAAAAGCTGCTTTACTAAAAGAATGTTGCTCAAGTT
ATACATATAAGCTTTGTGCGCAATGCGTTGTGCCCTATCA
AAATCAGTAGCCCCCAAATCGATGCAGAAAAACAGGTTTA
AAGAATTATTGTTATAGATAGAAAGATTCATGCCATAATC
GAGACTAGCTCCCAACCTATAACAGTAATAAATGGCCGCG
TAATTTTTTTCCCGCAAGCAAGCAAATTTCATCATCAGAT
TAGGGCTAATGCAAATCTCTTTTTCACGACACAGCTCGTG
TATGTCAAAAATGTTATTAAAATAAAGGCTACAAGCTACC
CGCCAATAGAGGTGATTTTTATGCCTTTTATAGAAATAGT
GAATAGCCTTTGTAAAATTATGTCGTAATGCCAGCGCAAA
CCAAAACTTTGTTAATAGGTGGTGCGCCGTATCCCCCATC
AACGGAATTTTTGAACAGCTGTACATAACTGTGTCTAAAG
TGGTTCTAGTTATGGTTTCCAAGAGTGGGTTATAACAAAA
CATGTCATAACCCAGTAGAACTCCTGCACAGGATTTTAGG
TTGGCCACTTCTTTTAAAATTTCCAGAAGACGGGGTTCGG
ATACAGGTGTTAAGCCTCCCAGTTCTGTGCACAGCCGCTT
TAGATGCACGGTAGGAACACATATAAGTCCATATTCAGGA
TTTGCACCCCAATCCACAAATAAACGTATAAGCTCAAGAT
TATCCCTCTTCACGGCCTTTACTAGCGCCGCTTCAAGACA
GAGATCATCCTCAGAAAAACACTGTAAATGTTTATACGAA
AAAATTTGCTTACAATTGTTACACAGGTGAATAGGACCTA
AATCCCACCACAAACCAAAACGCTGCAACATATAATCATA
GTCACTTGAAAGATAATTGCATGCCACAACCTTTTTGGCC
AACGTTTGTAAAGACAACATACTAAGTTTAAAACGACTTA
AATCTAAGCTAGCTAACCTTCAAGAAAATCCTCTATCCCT
AAGAATATATCTTATAACTAAACTTATAGCAGTAAAAATC
AACTTTGGTTATTCTTTTTAATATAAAACGCCTAATTACT
TGCAAAGTAGTACTATAAGCCCATTTTCCTCAGATAGAAT
TTTTATTTTTTAATGAGGTAGGGGGGATATGTTTTCCCTT
CAAGACCTTTGCCGAAAGCATCTTTTTATTCTTCCCGATG
TTTTTGGCGAGCATGTATTACAACGATTAGGACTGTATTG
GAGATGTCACGGCTCCCTTCAACGCGTAGGAGACGACCAC
ATACTCATACGGCGGGATCTCATCCTTTCCACCAACGAGG
CCTTAAGAATGGCGGGAGAAGAAGGAAACAATGAAGTAGT
AAAGCTCTTGTTACTGTGGAAGGGAAATCTTCATTACGCC
ATCATAGGAGCCTTGCAGGGTGATCAATATGACCTAATCC
ATAAGTATGAAAACCAAATCGGCGACTTTCATCTTATCTT
ACCATTGATTCAAGATGCGAAAACGTTTGAAAAATGCCAC
GCTTTAGAACGTTTTTGTGGTGTTTCATGTCTGCTAAAAC
ATGCTACAAAATACAACATGCTCCCTATTCTCCAAACATA
CCAAGAAGAGCTGTCTATGAGAGTATATCTTCGCGAAACC
CTATTTGAACTAGCATGCCTATGGCAGAGGTATGATGTCC
TTAAATGGATAGAGCAAACCATGCATGTTTACGACCTAAA
GGTTATGTTTAATATTGCCATCTCCAAGAGAGATCTGACT
ATGTATTCCTTAGGATATATTCTTCTTTTTGATAGAGAGA
ACACCGAAGCTACGTTGCTAACGCAACATCTCGAGAAAAC
AGCGGCCAAGGGGCTCCTCCACTTTGTGCTAGAAACGTTA
AAATACGGCGGTAACATAGATATCGTCCTGTCCCAAGCCG
TAAAGTACAATCATAGAAAACTTTTAGATTATTTTCTGCG
TCAACTACCTCGTAAAAATATTGAAAAACTTTTGTTGCTG
GCTGTTCAGGAAAAGGCTTCTAAAAAAACATTGAACTTAC
TGTTGTCCCATTTAAACTACTCCGTGAAACGCATCAAAAA
ACTGCTGCGCTATGTGATAGAGTACGAGTCCACCTTGGTG
ATAAAGATTTTATTAAAAAAAAGAGTAAACCTGATAGATG
CCATGTTGGAAAAGATGGTAAGATATTTTTCTGCGACGAA
AGTGAGGACGATCATGGATGAGCTTTCGATTAGTCCGGAA
AGAGTCATTAAGATGGCTATACAGAAAATGAGAACAGATA
TCGTAATCCATACTTCTTATGTTTGGGAGGATGATCTAGA
ACGACTTACTCGTCTTAAAAATATGGTATACGCCATAAAG
TATGAACATGGGAAAAAAATGTTAATGAAAGTCATGCACG
GCATATACAAAAACTTATTATACGGCGAAAGAGAAAAGGT
CATGTTTCATTTAGCCAAGCTCTATGTTGCTCAAAACGCG
GCCACCCAATTCAGAGACATTTGTAAGGACTGTTACAAAC
TGGATGTGGCACGGTTTAAGCAACTAACGTTAAACTGTTT
AGAAATTATTACTAAAAAATCTTGCTATAGTATCCTGGAA
ATCCTAGAAAAACATATTATTTCCCTATTTACTATGAAAG
TTATGACTGAAGAAGAAAAAAACCTATGTTTAGAAATATT
ATATAAAGTAATTCATTATAATACAATACAATGTTAAAAT
TCAATAGATATGTATCATTAATATTGATTATATTTTCGAA
TATTATCTTCTATGGTGCATGATCATCATCTAGCGCGTGA
AACATGTCCTCTTCCCTTCAGGAACTTTGTCGAAAAAAGC
TGCCTGACTGCATACTTCCAGAGTTTTTCGACGACTATGT
ATTGCAACTGTTAGGACTGCACTGGCAAGATCATGGTTCT
CTTCAGCGTATCGAGAAGAACCAGATACTTGTTCAACAGG
AACCCATCCATATCAATGAAGCACTCAAAGTAGCAGCATC
GGAAGGGAACTATGAAATCGTAGAGCTGTTGTTGTCATGG
GAGGCAGATCCCCGCTACGCCGTCGTAGGAGCTCTCGAAA
GCAAATACTATGACCTGGTTCACAAATACTATGGCCAAGT
TAAAGACTGCCATGATATCTTGCCGCTGATTCAAAATCCG
GAAACATTCGAAAAATGTCATGAGTTAAACAGCACCTGTT
CACTGAAATGCTTATTCAAGCATGCTGTGATGAATGACAT
GCTGCCGATTCTTGAAAAATATACAGACTATCTGGATAGG
TGGGAGTATTGCAGCCAGATGCTGTTCGAATTGGCATGTA
GAAAAAAAAAATATGAGATGGTTGTGTGGATAGAGGGAGT
TCTAGGCATCGGCAAAGTTACGCCTCTTTTCACCATTGCG
ATTAGCAACAGAGACCTACAGCTGTATTCTCTGGGCTACT
CAATTATTCTTGAGAGAATGTATTCCTGTGAACAGGATCC
CACGTTTTTACTAAATCATTTCCTGCGAGACGTTTCGATA
AAGGGGCTTCTGCCCTTTGTACTGAAAACCATAGAATATG
GTGGAAGCAAAGAGATAGCCATAACTCTGGCTAAAAAATA
TCAGCATAAACATATTTTGAAATACTTCGAAACATGGGAA
AGCTAAGTTCAGTATGGTGTACTCACCTATTGTAGTGAAT
CGTACCTGTAAATTTTGTAAATTTTGTAAATTTTCTAAAA
AAGCTTAAACATTTGACCACATCATATTAGTTTAGAAATC
TCAAACCGGTGAACAACAGTCTTATCATACATTAAAATTC
TAGTAAAATTTATATTTTTTTTGCTAAACAAATGTTTTCT
CTTCAAGACATCTGTCGGAAACATCTTTTCCAACTTCCTG
ACGCTTTTGATGAATATATGTTACAAGCGCTAGGACTATA
CTGGGAAGAACACGGATCTCTTCAACGAATAAGAAAGGAC
GCTGTGTTTGTACGGCGAAATCTCATCATTTCTACCAATG
AGGCCCTGAGAATCGCAGCCTCAGAGGGAAACGAAAGGGT
AATAAAACTTCTGTTATCATGGGAGGGAAATTTTCATTAT
GTGATCATAGGAGCTCTAGAGGGTGACCAATATGACCTAA
TTCATAAGTATGGTAGTCAAATTAAAGACTACCACATAAT
TTTATCATTGATCCAAAATGCAAATACCTTTGAAAAATGT
CATCAGTTATCCAATAGTAATATGTGGCGTCTTATACAGA
ATGCTATAAAATATAATATGCTCCCTATTCTCCAAAAACA
CAGAAATATTCTGACACATGAGGGAGAGAATCAGGAATTG
TTTGAGATGGCATGTGAGGAACAGAAATATGATATAGTTT
TATGGATAGGACAAACCCTAATGTTAGATGAGCCGGAGTT
TATTTTTGATATCGCCCTCAAACGGATAGATTTTTCTTTA
TTAACAATGGGTTATAGCCTTCTTTTTGATAACAAGATGA
GTAGTATAGACATTCATGATGAAGAAGATCTTACTTCATT
ACTAACAGAACACCTCGAAAAAGCAGCCACTAAGGGACAG
TTGTTCTTTATGTTAGAAACTTTAAAACATGGTGGAAATG
TAAATTTGGCGGTTTTATCTAAAGCTGTCGAGTATAATCA
TAGAAAAATTCTAGACTATTTTATTCGGCGGCAACAATGT
TTATCACGTGAAGATATCGAAAACCTATTATTATCCGCCA
TAACCAATTGTGCATCCAAAAAAACGTTAAACTTACTCTT
GTCTTATCTAAACCATTCCATAAAAAATATCATTGGAAAA
ATAGTACAACATGTCATAAAAGATGGTGATTTTACCATCA
TAATACTTTTAAAAAAAAAGAAAATAAACCTAGTGGAACC
TGTTTTGACAGGTTTTATAGATCATTACTATAGCAATTGT
TTTATAGAAAAGTTTATCCATGAGTTTGCCATTCGTCCGG
AAAAACTGATTAAAATGGCTGCGCGAAAAGGTAAACTAAA
TATGATTATCGAATTCCTTAACGAAAAATATGTTCATAAA
GATGATCTTGGAACTATATTTAAACTTCTCAAAAATCTAG
TATGTACCATGAAACATAAAAAAGGAAAAGAGACGTTAAT
TATTCTTATTCATAAAATATATCAAGCTATTCATCTGGAT
ACTAAAGAAAAATTTAAATTATTAAGATTTTACGTCATGC
ATGATGCAACTATCCAATTTCTATCTATGTGCAAAGACTG
TTTTAATTTAGCCGGTTTTAAACCATTTGTTTTAGAATGT
TTGGATATTGCTATTAAAAAAAATCACCCTAATATGATAC
AAAATATAGAAATTCTGTCGAAATATGAGTAAAATTTATT
TTTTTGATCAGAGTAAGAAAATGTTCTCCCTCCAGGAGAT
CTGTCGAAAGAACATCTACTTTCTACCTGACTGGCTCAGT
GAGCATGTGATTCAGCGACTAGGTCTGTACTGGGAAAAAC
ATGGTTCTCTTCAGCGAATCGGAGACGACTATGTACTTAT
ACAACAGGATCTCATCATCCCCATCAATGAAGCTCTAAGA
ATGGCAGGAGAGGAGGGGAGTGATGAGGTGGTACAACTCT
TATTACTATGGGAGGGAAACATTCATTATGCCATCGTAGG
AGCTTTGGAGGGTGACCATTATAGCCTAATCCGTAAGCTC
TATGACCAAATCGAAGACTGTCACGACATCCTTCCCTTAA
TTCAAGACCCAAAAATCTTTGAAAAATGTCATGAATTAGA
TAAATCCTGTAATATTTCATGTCTCGTATTACACGCCGTA
AAAAACGATATGCTTTGCATTCTTCAAGAATATAAAATGC
GTCTAAGTGGAGGGGATATCCAAGAAGTGTTTGAAACAGC
ATGCCGTTCGCAAAAATACGATATTGTGACATGGATGGGA
GAAAATATCGCAATATACAACCCGGGAGTCGTTTTTGATA
TTGCCTTTGATCTGATAAATGTATCCTTATTATCTATAGG
GTATACGCTACTTTTCGATCATCATATAAATAATATGAAT
GAAAATATTGATTCTTTATTGGCACAACATCTTGAATGGG
CTGCCGGCATGGGCCTTCTCCATTTTATGTTGGAAACTTT
AAAGTATGGCGGGGATGTAACGATAACAGTCTTGTCTGAG
GCCGTAAAATATGACCACAGAAAGGTTTTAGATTATTTTC
TCCGTCGAAAAAACTTGTACCAAGAAGACCTTGAAGAACT
ATTATTGTTGGCGATACGTGCAGATTGTTCTAAAAAGACC
TTAAACTTGTTATTATCTTACTTAAACTATTCCATAAACA
ATATCCGTAAAAAAATATTACAATGTGTAAAAGAATATGA
AACGACCATTATTATAAAAATTTTATGGAAAAGAAAGATA
AATCTGATAGGACCCATTTTGGCAGACTTTATAGGATATC
ATAGCTATACCTATATGGTAGATTTTATGCGTGAGTTTTC
CATCCATCCGGAAAAAATGATCAAAATGGCTGCACGAGAA
TCGAGGGAGGACTTGATCATAAAATTTTCCAAAAATGTTT
GCAAAGAGCCTAAAGATAGACTTCACTATCTCAAAAGCTT
AGTGTATACTATGCGACATAAAGAAGGCAAACAACTGTTA
ATTTATACAATCCATAACTTATACAAAGCTTGTCATCTAG
AGAGTAAAGAAATGTTTAACTTGGCACGATTTTATGCACG
ACATAATGCAGTAATCCAGTTTAAATCGATTTGTCACGAT
CTCTCCAAGCTGAATATTAATATCAAAAACTTGCTTTTAG
AATGTTTAAGGATTGCTATTAAAAAAAATTACCCTCAACT
TATCAAAACAATAAAAACGGATATGAGTTATGAGTAACAT
TTTGGATAAGGGAAGATTCTACCAAACTAACTAAGACCTT
TCGCTAGAATGTATCTTATGAAATAGTTTAGGTAGGTTGT
GAAAAACAGATTAAACTTAAAATTATGTGTATTATGTAAA
ATTTTAGAAATAAAAATTTATTTTTTTTTATTAAGGGTAC
GGAAAATGTTCTCCCTACAGGACCTCTGTCGGAAGAACAT
TTTCTTCCTTCCAAACGATTTTAGCAAGCATACCCTACAA
TGGCTGGGGTTATATTGGAAAGAGCATGGATCCGTCCATC
GAGCAGAAAAAGACAGCATAATGATACAGAATGAATTGGT
TCTTTCTATCAATGATGCTTTACTGCTTGCAGGAGAGGAG
GGGGACATAGATGTAGTACAGCTCTTGTTATTATGGGAGG
GTAATCTGCATTATGCCATCATAGGAGCCTTGAAGACTGA
GAAATATAACCTAATATGTGAGTACCATAGCCAAATTCAG
GACTGGCATATTCTCCTACCCATGATTCAAGATCCAGAAA
CATTCGAAAAATGTCATGATTTAAGCCTTGCATGTGACTT
TATATGCCTTCTCCAACATGCTGTAAAATATAACATGCTT
TCTATCCTTGTCAAATATAAGGAAGACTTACTAAATGTAA
GGATTAGGTATCGTATCCAATCCCTGTTTGTTTTGGCATG
CGAAAACCGGAGAATTGAGATTATTCATTGGATAGGCCAA
AATCTGCCAATTCCTGAACCTGATGCCATTTTTAGCATTG
CTGTTGCTACAAGAGATTTAGAACTGTTTTCCTTAGGGTA
CAAGATTATTTTTGATTACATGCAAAGACAGGGAATCTTT
CAATTATCCAATGGAGTTCGCATGGTTGTGCTAAATCGTC
ACATTAGCATGGCAATAGATAATGGACTTTTACCCTTTGT
TCTGGAAACTTTAAAACATGGTGGGAATATACATAGAGCC
TTATCTTATGCAGTAACACACAATAGAAGAAAAATTCTGG
ATTATCTTATTCGCCAGAAAAATATAGCCCCTAATACAAT
TGAAAGACTTTTATATCTGGCCGTGAAAAATCAATCTTCC
AGGAAAACTTTGAACTTGTTGCTATCTTACATAAATTACA
AGGTGAAAAATGTTAAAAAGCTGGTAGAGCATGTAGTAAA
TGAGAAATCCACTCTTGTGTTAAAAATTTTATTGGAAAAA
AAGGAAAATCTAGTGGATGCTGTTTTAACAAGACTTGTAA
AACATTCTACATATTTCCAGGTGAGAGAATTTATCCAGGA
GTTTTCCATCAGCCCAGAAAAATTCATTAAAATAGCTGTG
CGGGAAAAGAAAAATGTGTTAATCGAGGCTATTTCTGAAG
ATATTTGGGAAAATCCCACAGAAAGAATTACTTATCTCAA
ACAGATAGTGCACACCATAAAATATGAAAGTGGAAGACGA
TTTTTGATAGAGATCATTCACAGCATTTACCAAAGTTACT
CACTAAAACACGAAGATATTCTTAAACTGGCAACATTTTA
TGTCAAACACAATGCAACCACCCATTTTAAAGATCTCTGC
AAATATCTTTGGCTGAACAGAGGAACAGAAAGTAAGAAAC
TGTTTTTAGAGTGTTTAGAAATTGCTGATGAGAAGGAGTT
TCCTGATATTAAAAGTATTGTGAGTGAATATATTAACTAC
TTGTTTACTGCAGGAACTATTACCAAGGAAGAAATCATGC
AAGCCTATGATGCTTTAGAGTAGCCATGTATTAACATTCT
GAAAGTAGACTAAAATATACTATGTATTAAAAACCAAATT
AGCCATTTTTTAACTATCTTCTCCTTAAAAACTCTGGATA
AAAATTTATTTTTTTTTAATTTGGGTAGGGAAAATGTTCT
CCCTTCAGGACCTCTGTCGGAAGAACACCTTCTTCCTTCC
AAGTGATTTTAGCAAGCATACCCTGCATTTGCTGGGGTTA
TACTGGAAGGGGCATGGATCTATCCAAAGGATAAAGAATG
ATGGTGTGCTTATAGAGCATGATCTTCTTCTTTCCATCAA
TGAAGCCTTAATCCTTGCAGGAGAAGAGGGAAACAATGAT
ATAGTACAGCTCTTGTTGCTATGGGAAGGTAATCTGCATT
ATGCCATCATAGGAGCTTTGAGGACTGAGAAATATGGCTT
AATATGTGAGTATCATAGCCAAATTCAGGACTGGCATGTT
CTCCTCCCCTTGATTCAAGATCCAGAAACATTCGAAAAAT
GTCATGATTTAAGCCTTGAATGTGATCTTTCATGCCTTCT
CCAACATGCTGTAAAATATAACATGCTTTCTATTCTTGTT
AAATATAAAGAGGATCTACTAAATGTGCTATTTAGGCAAC
AAATTCAAGGACTATTTATTTTAGCATGTGAAAATCGGAA
GTTTGAGATTCTTACGTGGATGGGTCAAAATCTGCCAATT
CCTGATCCTGAGCCTATTTTTAGCATTGCTGTTGTCACAA
AAGATTTAGAAATGTTTTCCTTAGGGTACAAGATTGTTTT
TGAATACATGGAAAACCAAGGACTGTTTCATTTAACCCAG
GTAGTTCGTATGGTTATGATAAATCGTCACTTTAGCATGG
TAATAAATAAAGGACTTTTACCCTTTGTGCTGGAAATTTT
AAAACATGGTGGGCATGTAAATAGAGCCTTATCTTATGCT
GTCACACAAAATAAAAGAAAGGTTTTAGACCATGTTGTTC
GCCAAAAGAATGTACCCCATAAAACCATTGAAAGAATGTT
GCATCTGGCTGTAAAAAAGCATGCTCCTAGGAAAACTCTG
AACTTGTTACTATCTTACATAAATTACAAGGTGAAAAATG
TTAAAAAGTTATTAGAACATGTAGTGAAATACAACTCTAC
TCTTGTGATAAGAATCTTGTTAGAAAAAAAGAAAAACCTG
CTGGATGCTACTTTGACAAGATATGTCAAAGATTCTACAT
ACTTTCGGGTGAAAGAATTTATGCAAGACTTCTCCATCAG
CCCAGAAAAATTCATTAAAATAGCTGTGCGGGAACAGAAA
AATGTGTTGATCAAGGCTATTTGTGAAGATATTTGGGAAA
ATCCCGCAGAAAGAATCAGGAATCTTAAGCAGATAGTGTG
TACCATAAAATATGAAAGTGGAAGACAATTCCTGATAAAT
ATCATTCACACCATTTACCAGAGTTATTCTTTGAAACCTG
AAGAAATTCTTAAATTGGCAACATTTTATGTCAAACACAA
TGCAACCACCCATTTTAAAGATCTCTGCAAATATCTTTGG
CTGAACAGAGGAACAGAAAGTAAGAAACTGTTTTTAGAGT
GCTTGGAAATTGCTGATAAGAAGGAGTTTCCTGATATTAA
AAGTATTGTGAGTGAATACATTAACTATTTGTTTACTGCA
GGAGCTATTACCAAGGAAGAAATCATGCAAGTCTATGCTT
TGGAGTATGCTATGTATTAAATTTCTGAATCAGTAATCAA
TAGATAGATTTTAGAATATGCTGTATTAAGTTAGTTTCTG
AATAAGTAATCAATAGATAGATTTTAGTTTATGTAAAAAT
GTTAACATTTGTTAATAATAAGTTTTAGATACCATTTTAG
AGTCACTATTTTAGATATTACTATTTTAGCCATTATTATC
TTAAATAATCACTATTTTAGATAGGTCCCCGTATTAACCA
TTATCTATGTTTTTAATAATACTTTTTAAAAACCCTCCAT
AAAAATTTATTTTTTTTTCATAAAAGTAGAGAAAATGTTC
TCCCTACAGGATCTCTGTCGGAAGAACCTTTTTCTTCCAG
TTGAGCCCTTAGGCAAGCATGTGGTTCAACGGCTGGGATT
ATACTGGGAAGGCCATGGTTCAGTTAAACGAGTGGGTGAT
TGCTTTGTATGTGTAGACCAGATTTGGGTCCTACCAATCC
ATAAGGCTGTACAAATTGCAGCCTCGGAAGGAAATGAGGA
GATTGTCAAGCTTTTCTTACTGTGGAAGGGGAGTCTACAA
TATGCCATCATAGGAGCCTTAGAGGGCAGACAATATGATC
TGATTCAAAAGTATTACAACCAAATTGGGGACTGCCATCA
GATTCTACCACTGATTCAAGATCCAGAAATTTACGAAAGA
TGTCATGAATTAAATGTTACATGTACCTTTCAATGCTTAT
TTCAACATGCTATAAGAGATAACATGCTGCCCATTTTTCA
AAAATATGGAGAAGATCTGAATGGAAACAGAAGAATGGTT
CAACTTCTGTATGAGATGGCATGCCGATTACAAAATTATG
ATATCATCAAATGGATAGGATTTAACCTGCATGTTTATAA
CTTGGAAGCCATTTTTAGCATTGCTTTTGTTAGAAAGGAT
TTAACATTGTATTCTTTAGGCTACATGCTTCTTCTGGGTA
GAATGAGTACTGAAGATAGAAACTTTATCTCAATCATAAC
ACGCCATCTTGAATACGCATCAAAAAAGGGACTTTTTGAC
TTTGTACTAGAATCTTTGAAATACGGAGGTCAAGTGGATA
CAGTGTTGTTTCAGGCTGTAAAATACAACCATAGGAAAAT
TTTGGCCCATTTTATTCATGAAATTCCCCGTGAAACGGTT
GAAAAGCTGATACTCCATGCTGTGGAGTCGCGGGCCTCCA
AGAAAACATTCAACCTGCTTTTATCTTCCATAAACTACTG
TGTGAACCCTTTTGTCAAAAAACTACTGCACGCTGTGGTG
AAACACAAGTACATGCTTATCATAAAGCTTTTGCTCGAGC
AGCCCAAAAAGAAGATAAACCTGGTAGATGCTGCTCTATT
CAAACTTGTAAAATACTCTACTTATAAAGAAATAGTAAAA
TACATGGATGAGTTTTCTGTGAACCCGGAAAGGGTGGTCA
AAATGGCAGCACGACTCATGAGAGTGGACCTGATTAAAAA
GATTTCTAATGATGCATGGGAAGATAAACTAGAGAGAATC
AAGCACCTTAAACAGATGGTAAATACCATGAACCACAGAA
ATGGAAAAAATCTATTGATGTACAATATTCACAATATTAC
TGGATATACCTACCTGAACACCAAAGAAGCATTTAACTTA
ACAAAATTTTATGCTGTCCACAATGCAACATGTTTGTTTA
AAGAAATGTGTAAAAGCTGTTTTGTACATGATAAAATACA
GCTCAGAGAATTGCTTGAAGATTGTCTACATATTGCTAAT
AGGCATGATTATATCCAAATTGCAGAAACCGCAGATGAAT
GTATCAAATATATAGATCTTATCACATTTAAGTAAACCAT
GTATATATCAAGTAAACCATGTATATATCAAGTAAATCCA
GATTAAATCAGGCTAATTGTAAATAGTTGTAGATACCATA
TAATGAATGTTTTATTAGGATAGTAGTTCAGTTAAGACAG
TAGTTCATAGTTAAGATAGTAGTTCTGTTAAGATAATAGT
TTAGTTAAAACTAGTTCATGTTAAGTTAATAGTTTTGTTA
AGACAATAGTTCATTTAAGTCAATAGTTATATTAAGACAT
TAGTTCTGTTAATACATTAGTGCTGTTAAGATAATAAAAA
TTTATTTTTTTTCATCAAGGTAGAGAAAATGTTCTCCCTA
CAGGAGCTCTGCCGGAAGAACATTTACATTCTTCCTTACC
CCTTGGGTAAGCATGTACTTCAACAACTAGGGCTGTACTG
GAAGGGACATGGATCTCTTCAACGAATCGGAGATGACCAT
GTACTCTTACAGCAAGACCTGATCTTTTCCATCAACGAGG
CCTTAAGAATGGCAGGAGAGGAAGGAAACAATGAAGTAGT
AAAGCTCTTGTTACTATGGGAGGGAAACCTTCATTATGCC
ATCATAGGAGCTTTAGAGGGCGACCGATACGACCTTATCC
ATAAATATTATGATCAAATTGGGGACTGCCACAAGATTCT
TCCTTTAATCCAAGACCCGCAAATCTTTGAAAAATGCCAT
GAATTGAGTAACTCCTGTAACATTCGATGCCTTTTAGAAC
ATGCAGTAAAACACGACATGCTTTCTATTCTTCAAAAACA
CAAGGAGCAAATAAGATTACACATGGCATTAACCCAAATA
CTATTTGAATTGGCGTGTCATGAACGTAAGAATGACATCA
TTAGATGGATCGGTTATTCCCTGCACATACACCATCTAGA
GACTATTTTTGATGTTGCATTCGCCCATAAAAATTTATCC
TTATACGTTTTAGGGTATGAACTTCTCATGCACAAAGTAA
ATACAGAGGCTGCATATATAGAATTACCCAATTTGCTATC
ATATCACCTTCGAACTGCGGCGGCAGGAGGTCTTCTTAAC
TTTATGTTAGAAACAATAAAGCATGGTGGATATCTGGATA
AAACGGTTTTATCCGCGGCTATCAGGTACAAGCATAGGAA
AATTGTGGCTCATTTTATTCATCAGGTTCCCCGTAAAACC
GTTAAAAAACTGCTACTCTATGCTGTGCAGGTTCGGGCCC
CCAAAAAAACACTGAACCTACTTTTATCTTCCTTAAACTA
CTCCGTGCACACCATCACCAAACAACTCGTACACAATGTC
GTCATCTACAGTTCCACGCTTGTCGTAAAGCTTTTACTCA
TGCGGCGAAAAAACAAGTTAAACCTAGTAGATGCCATTTT
AGCCAGACTTGTAAAATATTCCACCTATACAGACATTGTA
CAATTCATGAGTGAGTTTTCTGTGAGCCCGGAAAAGGTGA
TCAAAATGGCTGCACGGGAATCTAGGACCTTTCTGATTGA
AATGATCTCCAAAGCTGCTTGGGGAAATCACCCACAGACG
TTGATTCATCATCTCAAACAACTAGCCCATACCATGAAGT
CTCAATCTGGAAAAGACCTCATCATATATACCATCCACTA
TATTTATCTAAACTCTAATATGCTGGTAGCGGAGGAGGAA
AAAAATATTTTTAAATTAGCAAAATTTTATGCGAATCATA
ACGCAGTAAACAGGTTTAAACAAGTTTGTGAAGACTATTA
TGCACTAGATGTAGATGCACGGTTTAAAACACTTATTTTA
GAATGTTTTGAAATTGCCGTCCAGAAAAACTATCCTAGAA
TTGCAAATATTGTGGATGACTATGTTCGATTCCTTTTTTA
CAGGGGAGATATAACCGAAGAAGAAATTCGTGAAGCCTAT
TCTTTAAAAGATGCTGAGTTTTATGTAGATTTAAAATGGT
TACAACAAGGAGAAATAGTTTAAACTAAATCTAGTTTAAA
CTAAATCTAGTTTAAACTACATTTGGTTTATCATTATTCA
TTGAAACCATCGAAAAAAAAGCTATTTGTTTATCCTCATA
AACTCATTTTTTTTTGTCTCAAAGTTTGACACTAAAATTC
AGTGTTTTATAGTGTTTATAATTAAGTGTTTTGCATGCAT
TGCAGAAATTTTCATCTTTTTTAATTGGTTCAATGCCACA
TGTCATACAATATGTTGTTTGATTATCAAGATTAACTTTA
TGAAAGGAAAGTAAGTGAGCCGCAAATTTAAAAGTAAAAT
ATCGGTCATTTAAAATAATCTTATGAATATATTTTCGATA
AGGAGGAATGAAAGCATTTGCCAAAATAAATTGCATAAAG
GGCTTGGAAAACCCCATATCTTCTAATCTTTTGTGGGTAT
AAACCCTATTTTTGTGTTTTACAAAAACTTCATTGTTATA
ATAGTCGTTATAGCTATCAATCATTTTTTTAAGTCCTATA
ATGCCCAAGGTTGCACGCATAAAGCCGCAGTTTCTGCTCC
AAAAAGCATGCACCTGTAAAGGGTGCTTTTCATATAACCA
ATTACAAAATTTCATTCCGCAACAGTAGCATGTTATTTCA
GTGGGGGATGTATAGAATAATCCGGCATTCGAAAATTTTT
CATAATTTTTTATATCATGGATTGCGAAGCTTTGATTTCG
TGCATCTACGGAGCTGTAGCCTACATATTTAGGTTTTACT
TCAAATAATCGTAAAGAGATGTATGGATCTATTGTATTTA
TTTTAGGAAACATTTCATAATTTTAAATTCTTATATATAA
TATAAAAAAAATTACAAACATTTGTAATGATCTTCCTCAA
TTGAGGGCTGAGTTGTAGGCTTTATTTTTCTAATTATACG
AAGAAGATAGGTTCTCATAAAGCCTTCAAGATGACTATTG
ATGTTTCCAATACATTTTCTCAATGAGTTCATAAACCCAG
ACATTTTGCTAATGGCTTGACAAAGTGCCGGCAGATTGTC
CACTAAAGTACTGGTAGATTGCCTACTAGCTATAGCTAGC
TATAGTGAGCCAACCTCTCTGTATTTATGTTATATATTTC
ATTTTTTAATAGATTTAATATTTTTATAAAAAAATATTTA
GTTTTTTATACAAGAATGTCGGCAAAAAAAAAGCCCACAA
TTACCAAGCAAGAGCTTTACTCCTTAGTAGCGGCAGATAC
CCAGTTAAATAAAGCATTGATTGAAAGAATCTTTACAAGT
CAGCAAAAAATAATCCAAAATGCTTTAAAGCATAATCAAG
AAGTTATTATACCACCCGGAATCAAGTTCACCGTCGTTAC
AGTGAAAGCTAAACCTGCTCGCCAGGGCCATAACCCCGCA
ACAGGAGAGCCTATTCAAATTAAAGCCAAGCCTGAACATA
AAGCCGTAAAGATACGAGCATTGAAACCTGTCCATGATAT
GTTAAACTAAATGATAAAGCCATCATCATCGTCATATTCT
TCTTTATCATTATTATCTTCAATACATTTTTGCCAATCGA
AATCGAATAAATTCAGTTCTTGAACATTTAAATACTTATC
ATCGTACATTTTAATATAATTCAAACATGAGTTGTTGTCA
AAAACTTTTATCGTTTTTGTTAAAATCATTGTATGAATAA
TTTCCTTATTAAGAGTTGCCGGAATAATACAAAGCCTATT
TTTAGGTACATCATTCATGATAATAGTAAAATTAGTAAAA
ATTGTTTCTTGTTTTTCTTTTGTTTCAAATAAACGTTGTA
AGGTTAAAGGTTTTTCATTCAATGGTTTCTTTGAAGATAA
AAAGAATGTATAATCCGGTTTAAAGATATTTTTGCTTTCA
ATCGTGATTCCATCTGCTTGAGCATATGCTAAACCAGACC
AAATATAACGGTCCACTATTACAATAAAATTTAGTTTAAG
TAGTGCTGCAATTTCTGCGCTAAATTCACTACGATGTTTT
GTAAATAATTTATGCAATTGTTCCGATGACATTTCTATCA
TTTTATTTAACACCTGCAATATAAGGTCACCGGTGGTCGT
GTCTGGATTAGGAAAACGTATACATACAGCATTATAATCC
ATGCATTCTAATGCCTTTTTTAATCTCATGGCCTGCGTGC
TTTTTCCCACACCATTGATTCCCTCGATGGCAATAAGTAT
TCCACGCATGATTAATAAATGGGTAAAAAGAATTCAGTTT
TTTTACAACATTGTACAACACTACATTAACCGCATACGAT
GTTATAGCTTCATCAAATATTTGCTTTTTATATAATCCTT
ACCGACCTATATTTGACAGATCATCACTGCAGATGGCCAT
AACTAAGATAAAAATTATTTCAGATGCTACTGCGGCAGTA
TTATTAAAATCATGTGCGGCAATGTATGACGTCTTAATAG
ATAAAAAATTTAAATAAAACAAATTTGAATAAAAAAAATA
ATAGTTATGATGGCGTTGTTACACAAAGAAAAGCTTATAG
AGTGCATCGAAAATGAGGTGCTTAGCGGTGGTACAGTATT
GCTTCTAGTAAAGAATATTGTTGTGTCAGAAATTTCATAC
ATGGGCGATAGTTATAAATATTTTACCTTTAATGCCAATC
ATGATCTGAAACGCAAAGAAGATCTTAAAGGAGCAACATC
CAACAACATTGCTAAAATGATTTATAATTGGATTATAAAA
AATCCTCAAAATAATAAGATTTGGAGTGGTGAGCCGCGCA
CTCAAATTTATTTTGAAAATGATTTATATCATACGAATTA
CAATCATGAATGTATAAAAGATTTTTGGAATGTTTCAACC
TCAGTCGGTCCTTGTATCTTTAATGATCGTAGCATTTGGT
GTACTAAATGCACATCCTTTTACCCATTTACCAACATTAT
GTCGCCCAATGTATTCCAATAAATTAGATATCTTTTACTA
CTATTAAAATAGTTAATAACATTATAGGATAATTAGATAT
ATTACGATGAATTAGTTTATGTTATTTTATAAGATACTTT
ATTATGGTTAATCTCTTTATTAATGATTAATCTTTTTATT
AATGATTAATCTTTTTATTAATGAATTATCATAAGATAAA
TAATTATTTTTTTTCTATATATCGCATAATAGGTCTGATA
TGGGTTAAAAGTATGTTTCAAACTATTTACAATAGAATTT
GTTAAGAAAACATACATAATTTGAATAAAATTTTTTTAAA
TATCACCGAAACATTCAACATGGTGTTAATAGAGTTTTTA
ACAGGTTTCTTCTATTTATATGGAAAGAGACTGTTTTCCA
TTAGTAAAGTCATGGACATGATATGTCTAGACTATTATAC
CATTATTCCTGCTCCTCTGGCGATGATGTTAGCAGCAAGA
ATAAAAAACTATGACCTCATGAAACGACTGCACGAATGGG
AAATCTCTGTTGACTACGCTCTACTTGTAGTAGATGATGT
GCCGAGTATCGACTTTTGCTTAAGTCTTGGCGCTAAATCC
CCGACTAGAGCACAAAAAAGACAACTGCTGAGGGACAACA
CGTTTAATCCCGTGTATAAGTATCTTATGAACTGTTCCGG
TTTTCCAACAAGAAGAGAAAAAAACATTCCTTGTGATGTT
CAATGCGAAAGACTGCAAAAAAACATTATAAAAGAACTGG
TATTTAACTGCTCCGTGCTGCTTGAAATGGTACTGCACAC
AGAAAGAGAATATGCATACGCCCTACACTGTGCTGCAAAA
CATAACCAATTGCCCATCCTCATGTATTGTTGGCAACAAT
CCACAGACGCGGAATCCATTTTGTTGAAAACCTGCTGTTC
TGATAAGAACATCAATTGTTTTAATTATTGTATTCTATAT
GGCGGCGCCCAGAATTTGAATGCTGCAATGGTGGAAGCGG
CAAAGCACGATGCCCGGATGCTGATAAACTACTGTGTCAT
GCTTGGTGGAAGATCCTTAAATGAAGCAAAAGAAACGGCT
GCCATGTTTGGACACATTGAATGCGCACAACACTGTTTTA
AACTGCAGTCTTATGTCATGGACGCATTGAATGCGGACGA
CACTAATTAAAGCTGCAGTCTTACGTCATGGACACATTGA
ATGCGGACGACACTAATTAAAGCTGCAGTCTTATGTCACG
GACACATTGAATGCGGACGACACTAATTAAAGCTGCAATC
TTACGTCATAAACGACTAAGTCTTTTGAGTATCTATACTT
ACATTATATTTTTTTCATAAAAAAATATAAGGATTGTATA
CAAACCTTTGTATACAAAAAATTTGGATAATTAAACAATA
ATTAATTTAGACACAGGAAAAGGATTTAGATCAGTAAATA
AGCTATTTTTTTTGCACACAGAACATTTAGATAATTAAGA
GATTACTTTCCATACTTGTTCAGTTTTTTTACACATAGGA
AGTTTGGATTCTGTTCAGGAAGTTTTTCATAGACATTATT
TTTACAGCCAGTAATAATAATTTTGGGCTTTTTCTTAAAC
CACCGGTGGAAAACATCCAGCTTGTAAAGAGGGAAATGCA
TGTAGAGAGGTTTTTGGTAGTCATGGTTAAGAGATTTGAC
TAACTCCATGTTTCCTGTAAAGACTGCCCAGTCCCAAGCA
GTAAAGCCTCTATGATAGTCTTTTTGAGTCGGATCTGCTC
CAAATTTTATGAGAGAAAGTACATTTAAAGTGCGGCCCCG
CATTGCGGCCTTCATTACAGGAGTCATCCCATTAAAATTC
GGTAAGCAAATTCTGGTCCCATTTTTTCCGAAGTAGTCCA
ACACCTCTTCCAAGATTAAATGATTTTTTTTCTCAGCCAA
ATAATGTAAAGCAGAGTTTCCATCTTTATCCCTCCTATGA
GGGTTAATTATTTCTCCGGGATAAGATTCTTGTTTAAAAA
GAAATTTTAAAAAGTCTATACGTCCGTAGATGCATATCCA
CATGAATACCGAGGATCCATTTTTATCGCATCTATTGACA
ATCCACGGATCTGTTTTAAAAAATTCCTCAAATAGTGTAA
GATTCCCATTTCTGATGATATGTTTTTTAATCCATCCAAC
AAACAAGTTTTCTATCTGATTTTCCGGAAACATGTGTTCC
ATTTTGAATGTCGCCCTACCCCATTATATAATTTTACCCC
TTTAATTTTTAACGTCCTTTTTTTTCGGACTTCTTTGGAT
AAGCTGTTTATTACCATCTTTAAATGCCTTATATCGGGGA
GGAGCCAGGCCCTTTTCCCATATGTGCGGTAATTCTTGGT
GTTTATGCTTGCCTTTGGCATAACCAGGCCAGTATTTTTC
GATATATTCAGGGTTTGTTTTTACGTATTCTTTAAAGGTC
CGATAGGCTTCTTGAATACAGGTAGGCTCACCGGTATAAT
TTCCATGTTCATCTTCCTTTAAAAAGCCATTAACCCTGTC
CTTTCTCCACTTAAGATTATGCTTTCCAAAAATACGATCA
AGATCTTGCGCCTGCTGGGGTGGAATCATAAACCCCTTTT
TAGGCCGAAGCTTTTTATTTTTTCCATAGCTTCGGCCATC
GCGTTGCGAAACAGTGGTTAGGACGCCTGATAGTCTTTCC
ATGGGCGTCGCATCTAATCCTATCCATCCACCCTGATGAA
TATCAATGGCGACAAGCTCTCCTTTATTTTGGGCAAGCCA
AGTTTCCAAGAATGCCATGCTTTCTTCCCAGGGATAAGGC
CCGCCAACACCACGGGTTGTCCAATCTTGCAAGGACTCCA
GGTCCGACACCTGGTAAGGCTCTAAAGAAGACGGTTCCTT
GTTTTTGTACTGCAAATAGGATTTAATGACCCATTTATAC
CATGTGTCGAACCGCAGCGTGGCGCCTCCAAAGTGAAAGC
CGTCGTTGATTTTAGGATATCTGCAACATATTTCAACCGT
ACGTTTGAGTTCTGCAAAGGCAGCCTTCCAAGGAAGTCTT
TCGCTGCGGGTAAGACGGTCTATTTTGCCCTGCGTGCCAT
AGCGTATGGCATGTCGTGCCAATTGCAACAATTCTGACAC
CGATCCGTGGGCCCCGATCCAGTTTATCGGATAGGCAACC
TCCGAAGGGTTTAAAAGATGCTCGTAAAAACGTGGATCTT
CGGATGCCAAGGCGTCTGCAAAGGGGATAATACTAGAAAA
CCTGTCTAGACATACGTTTTCTGTGTTCACTTCTAAAGGT
AGAAAAATGGTTGCGTGAGGCTTTTGAACCTGCTTGTTCA
GCGGTCTGCATATGCTTTGAATAATGTCTCTAGGACTATG
TCGCGGCGCTGCAAAAAATACCGCGTTTAGTTCTGGAACC
TCTACGCCCTCTTGAAAGAGTCGACAGTTTAATAAAATAA
CGGGTTCCTTTGAGGAACAAAATTCTGTAAATGTTTTGAG
GATAACCTGTCGCGGCAGGGTTGAGTGAGCTATCAGGGCA
TAAACCCCCTGGTCTACCAACTCCGCGTATAGCTCCTTGG
CCTGTTTAATATCACGGGTAAATACCAGCATTTTAGGAGC
CGTTATATTGGTTTTTAAATGGGCTAAGGCCATTATAATT
TGCTTTACTATGATCTGTTTCGTGGTCTCCTCTTTGGTAC
TCGGTTGGTGGGCCAATTTAGGCGCGGCTACCATCTGCAA
TTCAAAATCATTTACATAGCCGGCCTCTATGCCTTCTCGC
AGATAGTAGCGAAAGGCAACGCCGCCAAAAAGTTCACGAT
TTTTCATGGAAAGCGGGGTGTCGTACCTGGGCGTTGCCGT
TAAAAAAAGTCGGTGCCCTTTTTTAAAGTTGAGCAACACA
TGGGTAAAGGGCCGTGTCTCCCATTCGCCGCAAATCCGGT
GACATTCATCGCTAATAATAAGATCGAAATCATCCACCAG
TAGCGTGGAGGATTGGTAGGTGGCAATCACAAGAAGAGAA
GGGGCCTCCCGTATCCGTTTTGCAATAAAGACAGGATTGG
TGGTCATTTCTATATTGTCGTGATTTAGCACAATGCGGGT
CTGGTCGGACCCCACAAGTAAAACGTTCTTCAAGGAAATT
CCATACTGATAGAGTTTTTCCAGAGTCTGCCGTAGTAGGG
ACAGGCCCGGCACCAGGTACAAAACTTTTCCTTGAAGATA
ATTGGAGAGAATAAGATAGGCGACGCGAGTTTTGCCGCAT
CGGCAGGCCATCTGCAGAATGGCCCTTCCACTTCGCCGCA
GCTCCTGATAGCCCATATTGGCCGCCTCCTTCTGATAAAG
TCGATCCTCGATTGCAGTCCGTGTCTCATCCGTAGAAAAA
AATAATACGTCATCTGCGAAATGTTCTTCATCTTCCACAG
GAGTTATCACCAGGTGTCTCAGTTTCTCCTTGCTTATCAG
CGGATCAGAGGGCAAAGATGGCTCAACCACTATCGTGGAA
TCATTCATCTCATAGGCGGGAGAATCACACAAAGTATAGC
TTATGTCCAGACAGTTTGCAACATCCTCAGCCAATTGTTT
TATTTTTTCGGGTAAAAGACATAGGAGTTCTTTGTTTTTG
ACGCGAAAAAACTGTGCACAATATAACACTCCTGCTTCAA
TTTTTTGCGCATCCTTCTTTGTAGATGTTTCCAATGTGAA
ACAATACCTCCATTCATCCGTAAAACAAGTCGTATAAGAT
CCATCATGAAGCCTAGCGGCCAAGTTTCCTGTGTGCCCAA
CTTTATGTAAGGATTGGGCCTCTAGCCAGGGATGAACCGC
CACGTAAAATCCTGCGCACATGCTATATCAAATTGCAGTT
TCTTAATAACTGTACACAGGATCTGAAAAACATGTGATTA
CAAAATTTAGATAAGAAATATTTAATATTAAAAATCACGG
AATATATGTCACTGTGTAGAGAGAAAGCTAAAAACTCCTC
TTGACCGCCGTGGGAAATCATCCAGGGTAGTAGGTTGTGT
TTCATGAAGTTGTATGCCGTAGTGATCACCGTGGACTCCA
GATGGTTATTGGCATCTTTGCAATACTTTGCCATCTTGGC
AGAAAAGACGATAAATCCACAAATTCTACCCCAGTTGATA
AGATCCTTAAACAACTCAGTCACAACCCCAGTAAACTGGG
TTTTAATTTCTTGGGCACTTGTAAGAGAAAAGGTAATTGT
AACCTGTTTGTTCAAACACTCATCATAATAGGTTAAAATT
TTTTTTATTTGTTGCTGATATGGGCTTAATTCATGCTCTG
AAATATCATTAATGTAATATTTAATGTATCCTACTAGTAT
TTCATTAATGATATTATGATATATTAACTCTTCTCCCTCC
ATAGCGGCACCCTATATTTTTTTATTTAGGTTTCAATGTT
ATCACTATTGTGACACAATTGTGACACAATTGTGACGCAA
TTGTGACACAGCTGTGTTGTATACAACAAATGTTAGGCCA
CGTATAGCAACCTATATGTTAAGAAATATTTTTATCCCAA
CATTGGTTGTAAACGAGCAGCCGTAAACAAGCAAAGAGTC
ATTTAAAATAAGCCATTTAAAGATTTAAAATTTATATGTA
TACAACTGTACAATGGAAGCAGTTCTTACCAAACTTGACC
AGGAGGAAAAAAAGGCTCTCCACAACTTTTATCGTTGTGC
ATGGGAAGAAACTAAAAATATTATAAACGATTTTCTTGAA
ATCCCTGAGGAACGATGCACCTATAAATTCAACTCATACA
CAAAAAAAATGGAGCTTTTGTTTACCCCTGAATTCCACAC
CACCTGGCAGGAAGTTCCTGAGTGCAGAGAGTTCATATTA
AACTTTTTGAGACTCATTTCGGGACATCGAGTGGTATTAA
AAGGCCCTATATTTGTATTTACAAAAGAGATCAAGAACCT
GGGCATTCCTAGTACCATCAATGTTGACTTTCAGGCCAAC
ATTGAAAATATGGATGATCTACAGAAGGGAAACCTCATCG
GCAAAATGAATATCAAAGAAAGTTAAATAAAACAACTGAC
ATCAAAAAACATTAAAAGCTATGTGGACGATGTGGCCTTT
GTCTCAATAGTTTCGAGATCATCCAATAACTCGTGTAACG
TAAAAAAGTTGGTCCATTTTTTTGAAAACATTAAAAGACG
TGCGTCTTCATAAATAAAAAAGTCATTCGAAGGAAAAATA
ATATACTCAATACCATAGTCTTGTAATATTTTTTTTAGGT
CTCTCAGGGTCCAGGGATTTACCAGGCTTCTACGCGAAGT
GAGCATCATAAAAATATCTAATATTTTTTGCGCCATGAGC
CAGCGCGGATTCTCATTGGCCCACAAATCAACAATAATTC
TCTTATCAACCGTGAGCATTCCTACTTGATTCGAGGAAAT
GATTAGATGCCCGGCGGTCCACCCCATGAGTAGATAACGC
AGCGTTGTAGAAATATCACATATGGAAGGCATCCCTCCAC
AACACGAACCCAAATTAGGATGCGTGTGAAACACGAACAT
AGCAGGCTTGTTGGCCACCCTGCTATAAACCTCAGCAGGC
ATCATAGCCTCGCTGCCAAAATAAATGTTCTCTCCTGCTC
TATAGGGGCTTGGAATGATTTCCACTATCTCGGGTACACC
GTTTACCATATTAATGCGGCCGCACCATTCACGATCGTCA
TTCAAAAATTTTTTGATGGCAGCCCGAACGTTGTCCCAAT
TAAGCAACAGAGTATTCACAATTTCATTACGCTCCGTCCA
GTATTCCTTGAAACTTCTTTTAGACTTGCTGAGCTGTTCC
CAGGATTCGAACTCGGTCCAATGTTTTTTTTCTTTTGGGG
AAGACTTCCCTTTTGAAGCATTTTTTGCGGCTCCACCATC
TACACTATGATTTTCCAGAATAATCTCCTTCATAGTTTGA
GTTATATGGGCATTGCTAAGCACTTTAGTGGTAACCTGTT
TACCTATGTGATTTAGCAGAAAACCAAGTTTGTCCATTTG
TGTCTCAACCATTTATTCTTAACAAAACAAAAAAAATTAA
AAATCATCGTCGTTTAAAAAGAGTTTGAAGGCAAACGCAT
CATCCTTAACACAGTTCTGATACTGCGTAGGTCTTAACTC
GAAAAAGTTGGTTTTTTCTACTTCATTAAGAAAGAATTTA
GTCATCTGAGGAAAAGGGTTTCCCACCTTATAAATGCTTT
TGCACTGCATCATGAAGCACAAATTATCTGTAAAGTAGCG
TATATATTGAAATAGCATTTCTTTTGAAAAACCGGGAACT
CTTCCTCTTGCCTTGTCAAAGGCATAGCTAATGAACTCAT
CCACCAACTCCACAGCCTCCTTCAAAATTTTGTGAATGAT
CTTTTCCTCAGGAATGTTATACACGTAATTTGAGATAAGA
AAACATGCAAAGCTACAGTGCACGCCCTCATCGCGTGAAA
TAAACTCATTATAGCTTACAAGTCCCGGCATAATGTTCTG
TTCCTTAAGAAACTGGATCGCCACAAAGTGGTTTTGAAAT
AAAATGCCCTCCACGGCGGCGAAGCCCACCAACCGCTCAC
CTAGAGTGTTCTTGGTGGGGTCCATCCACTGCCGCACCCA
CTGAGCCATTTTTTTTATGATAGGATGTTTTTCAATGCCG
CTGAAGATGCGCTGTTGTTCCTTTTCATCCGGGATCAGCG
TTTTTACCTGTATTGAGTAGGCTTCGCTATGAACGCACTC
TTGGGCAGCCTGCATTGTATAAAAGTATAGCACTTCCTTT
ACTTTAATTTCGCGCATAAAATTGGTTAAAAGGTTTTCGA
TAACAATTTCGTCGGCAACAACAAAGAAGGCTAAAATTTG
TTTATAAAATTCGCGCTGTGGCTTTGGCATGGCCTCCCAA
TCATCAATGTCCTTACACATGTCCACCTCCTGCGCCGTCC
ACGTCAAACTTTCTAATTTTTTGTACCAGTTCCAACATTC
TGGGTGCTGAATAGGAAAAATAGTGAAACGGTGGGAATTT
TCAATTAGTAATTCCTCCATATTTGAAATAAATATTAATA
TCTTCAAATTTATTGGCTGCCATGGAGACGTTTTGTATCG
AGACGTTGGCATCTGATGTGTATGGAAAGGCGTTAAATGT
TGATTTAGATAGACTATCGCAGGCGCAGATTAAATATACC
CTTCAAGAGCTTATTTCCTACTGCAGCGCTCTAACCATTT
TACATTATGACTATTCAACCCTTGCGGCGCGACTTTCGGT
GTACCAGCTGCACCAGTCAACGGCCTCCTCCTTCTCAAAG
GCGGTGAGGCTGCAGGCCGCACAATCCTGCTCACGCCTGT
CCCCCCAGTTTGTGGACGTCGTTTACAAGTACAAAGCCAT
TTTTGACAGCTACATTGACTATAACAGAGATTACAAGCTG
TCCCTCCTGGGGATAGAAACCATGAAAAATTCCTATTTGT
TAAAAAATAAAGATGGGGTCATCATGGAACGCCCGCAGGA
CGCCTATATGCGCGTCGCCATCATGATCTATGGAATGGGA
AAAGTGGTCAATATAAAAATGATTCTGCTAACCTATGACC
TGCTTTCCCAGCACATCATCACACACGCGTCGCCCACCAT
GTTCAATGCAGGCACCAAAAAGCCGCAGCTCTCCAGCTGT
TTTCTACTAAATGTAAATGATAATTTAGAAAATTTATACG
ATATGGTCAAAACGGCCGGCATCATTTCAGGCGGCGGCGG
CGGAATAGGTTTGTGCTTATCAGGAATACGCGCAAAAAAT
AGCTTTATTTCTGGCAGTGGTCTTAGAAGCAACGGCATTC
AAAATTATATTATGCTACAAAATGCCTCACAATGCTACGC
GAACCAGGGAGGCCTACGCCCTGGGGCCTATGCGGTCTAC
TTAGAACTATGGCATCAAGACATCTTTACATTTCTGGAAA
TGCCCCGCTTGAAAGGACAAATGGCTGAACAGAGGCTTAA
TGCCCCCAATCTCAAGTACGGTCTATGGGTCCCCGACCTA
TTTATGGAAATACTTGAAGACCAAATACATAACAGAGGCG
ACGGCAGATGGTACCTCTTTTCACCAGATCAGGCCCCCAA
TCTACATAAGGTCTTTGATTTGGAACGGTCACAGCACGAA
AACGCACACCGCGAATTTAAAAAGCTTTACTATCAGTATG
TTGCTGAAAAAAGGTACACTGGCGTCACAACGGCCAAAGA
GATTATCAAAGCGTGGTTCAAAACAGTCATCCAGGTAGGA
AACCCCTATATCGGATTTAAAGATGCCATAAATCGTAAAA
GTAATCTTTCACATGTAGGCACTATCACGAACTCCAATCT
TTGTATTGAAGTCACAATCCCCTGCTGGGAGGGTGATAAG
GCTGAACAAGGTGTTTGTAACCTGGCCGCGGTAAACCTAG
CCGCCTTTATACGTGAAAATGGCTACGACTACCGTGGGCT
CATAGAAGCATCAGGCAATGTCACAGAAAATTTAGATAAT
ATTATAGATAATGGCTACTACCCCACAGAAGCCACGCGGA
GAAGCAATATGCGGCACCGACCTATTGGCATCGGGGTCTT
TGGCCTAGCCGACGTGTTTGCGTCTTTAAAAATGAAATTT
GGTTCACCCGAGGCCATTGCCATGGATGAGGCCATCCATG
CGGCTCTCTACTACGGTGCCATGCGGCGATCTATAGAACT
TGCAAAGGAAAAAGGAAGTCATCCCAGCTTTCCGGGATCA
GCGGCCTCAAAGGGCCTGCTGCAGCCCGACCTATGGGTTC
GCTGCGGTGATTTAATTTCCTCCTGGGAAGAACGCGTGGC
ACAGACAACGCAGGGAATATTAACGCGGAAAAGCTGGTGG
CAACTACGGCTGGCGGCGATGCAAGGCGTTCGAAATGGAT
ATCTCACAGCCCTCATGCCCACCGCAACCTCCTCAAATTC
TACAGGAAAAAACGAATGTTTTGAGCCCTTTACATCCAAT
CTATATACACGTAGAACGTTAAGCGGGGAGTTTATTGTTT
TAAATAAGTATTTAATAGATGATTTAAAAGAAATTAATCT
CTGGACAGAAGCCATTCAACTGCAGCTACTAAATGCGGGA
GGTAGCATTCAGCACATTTTGGATATACCGGCCGAAATCC
GCGATCGGTATAAAACCTCCAGGGAAATGAACCAAAAAAT
TTTAACAAAACACGCGGCCGCACGAAACCCCTTTGTATCC
CAAAGTATGTCCTTGAACTACTACTTTTACGAGCCTGAAT
TAAGCCAAGTACTTACGGTGCTTGTGCTAGGTTGGAAAAA
GGGCTTAACTACTGGCTCCTATTACTGTCATTTTAGCCCT
GGAGCGGGTACCCAAAAAAAGATTATAAGAAACTCTGAGA
AAGCGTGTAATGCGGACTGCGAGGCGTGTCTTCTGTAGGA
GTCTCGCGGTAAAAGAGCAGCGGGGACCATATGGCAAACC
CCAACAAGAGGATAATGAATAAAAAAAGTAAACAGGCATC
CATTAGTTCCATATTAAATTTTTTTTTCTTCTATATAATG
GAATATTTTGTTGCGGTAGACAATGAAACCTCCTTGGGGG
TTTTTACTTCTATGGAGCAATGTGAAGAAACGATGAAACA
ATACCCTGACCTCCATTATGTGGTTTTTAAGTATACTTGT
CCGGCGGATGCAGAAAATACAGATGTTGTATATTTAATAC
CCTCGTTAACCTTGCACACCCCCATGTTTGTAGACCACTG
TCCAAATCGTACTAAACAAGCACGACACGTATTGAAAAAA
ATAAACTTAGTGTTCGAGGAAGAGTCTATTGAAAATTGGA
AGGTTTCAGTAAATACTGTGTTCCCCCATGTTCACAACAG
ATTATCTGCGCCGAAACTTTCCATCGACGAGGCTAATGAA
GCCGTAGAAAAGTTTTTGATACAAGCAGGACGACTCATGT
CTCTGTAAGTGTTTCTTCCTTTACCGAGGAAGTCTCTGTT
ATGGGCAAGAGGTTTGAAACAACGCAGGGGCTCTGCTTAA
TCTGCTGTCTTACAAAGGGAATCAAACTACCTGCTTTCGT
ATTTTTAATGTAGTAATTACCCTTGTTGTGGTGAATTTTA
AGACCATAGCGTAGTCCCAGCACTTTATTAATGAATTTTA
AAATTGTTTGAGGGTCCGTTTTGTTAGGCTTTTTAAGCTT
AAACTCAAAGCTGACCGCGCTTAAATCATACTGAACAAAT
TCATCAACGAGTTTCGCCATCAATTGTTCATTGGTCAATA
TATTAGGGTCCTGAACGCATTTAAAGCCGCACTTTGTTAA
CAGCATAATGGCGTACATATGGGATTGAAAGCTATAATTA
TATTGCAGATCATGATGCTCTGCATGTTGCATGGCCCATT
GATGGAAGTTTAATTCCTGAGTTTGTAAGATAGTAAGCGA
TTCGTATACTGTTTTTCCACGGCTTATTTGGACACGGCCG
GTGTAGTTCTGTTTTGTCATAAAACTATTGTATTGTTCAA
CAAATTTGGGAGTAATTTTATGACCGTGCCATGCATAAAA
TTCGAGTAGTTTATACTTTTCATACGCAAATAGGTCTTGC
TGGTCTACTGTGATGCCTTCCTTTAAGTTTTGTTTAATTA
GTAAAGCTTTATTGACATCAATGGTTTCAGCCGAGGCAAT
GTTTACATAGTCCTGGTGCTTAATTTCCATTTTAATGCTT
GTATACTGTTTGACTGTCTCCAGCTTTTCACCCGTCAGTA
TAAACACTTTAGCGCCGGTGTCGGCGATCTGGTTAATAAA
TCGTGTTATAAAGTGGTTTTTTGATAGATGTTGTATCCGC
ATTGTTTCGAGCCATAGATGGTAGTATGGAGTTTTATAAT
ATATCGGCCTACCTGTTTCCTTATTATACGTGAAGGAAAG
CTGGTGATTGCTTATGGTCTGAAAGAGGGTGTCACGTTTT
TGTAACGTGAACATTTCAATGTCTTCAATGGTTTCTGGAA
AGTAATTTTGTTTTCCTTGTAAGCAGATTTTATAACATTT
ACTTTTTAATTCACGCACGCGGCCCAACATTTGGCAACAT
GTTTCTACATCACACGACATATTGTTAAAAAAGCCGTATA
AAACATCAAATCTCTTATCTTCGTATGAAACACCCGCTGA
AATCGTGGGCGTATAGATAAGGATATCAACGAGCCCCCAA
TAATATGACACATTATTAAAATGGGATTCCCGTTCATGAG
CAGTGCTTTTAGAACTATAAAACCCGATCTTTTTTTCCGG
AAACTTTTTTTGGATAAATGATTGCAACAGCCGGGCCTCC
ATTAATGAATTTGTAGGGATAACAATTTTTTTGTCTTCTA
GCAAATCCTTTAAAAGGTTATTTAACCAAGTTTCTCGTGA
AGAGGTGAAATAATACATGTCATGCTGGGCCCTTTTATAT
TGATTCCAGTGAAAGAAGATAGGGACATCCCCGCGAAAAC
GCTGTAAAATATTATACGTTCGATTTCCTAGGTTTGCGTC
CAAGCATATAACATAATTTGCCGTCTCGAGCATCCACATA
AAAATGGCAAAAGAGGGAGCAAAGTATTTGTGCAGGCCGC
TATTGAATTGATTAAAAATCGATTCTACCTCATCCAAAAT
AAGTAGGTCCACAGGCTCGGCTGTGGAGGTTAGCCGGAAA
AGTGATTCTACCTGAATGATGACTCTTTCGTAGCTGTCCA
AATCTCCAGTTACTTCGCTGTACAATGTGAAATTCGGTAG
CCGGGACTGTATATTTTTTGAGAAGATCTGTCGAAATGTC
ACGAACCGTATGGTTTGTTGTTTTGAAATAGAATTATTAC
CGTAGTATTTTTGTAAATAGTTACGCAGTTGAATGGTTTT
ACCTATTTTCATTTGAGCCTTTACAACAAGCGTAGGGACT
CGTTCATACTCCCGCATACTACTTTCATCATAGATGTGTT
TTTGAGGATCAGGCAGTTCTTCAAAGAGAATGGACTCATG
AACCTCTATGCTCTTTGTCATCACTTGGTCCACGTATGTT
TCCACAAAATTATTTGTACCGGAAAGGCTGCCCATGAGAA
GGCTATGTTTATTGTCATGGCGACAATGTTGATACACTTT
GTTTCCCGTGACTCTTAAAATTAGGGTATTGTCCTTATCA
TGCATACGCTTACAAATTTCGCAGTAACTTGGACTTGTAC
GTTTAAACAATACTAAATTTTTATGAACACGGAGGAAGCA
ATGATTTTTACATAGTGTTCCTGCGAATTTTAATACCTCT
TCAAGTTCACTTTGTTGGATAGTATCGCAGGAACTCGGTG
CTGTTTCTTTTACATTTGTGAAGATACAAGGTAAACACGT
CGTTTCAAAGGGGGTTGCTATAAGGGTATCACTCTTTTTC
GTGGTTGTACTGGTCTCAAACACATCTGCAAGCTCCTCAT
TAAACATTTTAACACGCATGCTACCTTTTTTATGAGACCC
TATGATGCGAAAATTTTGAATACTTTTGTTGACCTGGGGG
TCAACAAAGGGATAAACGTGTTTGGGAAGATTTTCTAACA
CTTTGGATGTAAAGGCTTTGGCCTCATTGTTGTTTAATAC
TGAGTGCGTATAAAGTATGATATGAAAGGAGTATTTAAGT
TCTCGCTTTTTATTTAACCCGATAGAATCTGTTAGCAAAA
TTTGTTCACGCGTTAGGTTGATGTTATAAGGTAAAGAATA
CGTCTCGTAAAATACATCCATGATGACGTTAATTATCATG
TCAAGGATGTCATAGACATTGTCATCGTTATTGACATTGT
CATTGACATTGTCGTCGTCATTGTCATCAGAATATGACTT
ATTTACCGGGAAGTCGATGTCAAATTTTAAGCGCTGAGGC
AAAAACCCAAACACTACTTCGTGGAAACACTTCTGCTCAA
AGGGCTGAGCCGCCTCCCACTCCCAAAAGTCATCTCGGCT
TGAAAAAACTCTAAAAAGATTATTATATTCATCTCGCACC
ACGAAGTGATTCTTTAAGGTTTCGAGAGAATATTTATCCT
CTACGGCTTCTCCTTGGGAGTTACAGCGAAGAAACTTGAA
TGTTTCTTGCATTTTGATAATTAAAATTAAATCAATTATG
ATGCGGCCGCTGACGCAGCCGTCATACATAAAGCGGCATG
GCCGTTTTATAACGACTAGTCGGCCGCTACATGACGAACC
ATATAAAAATGAATTCTTTTAATTAGAGTTACGTATTGTT
GATTGTATAATCCACCATGGTTGAGCCACGCGAACAGTTT
TTTCAAGATCTGCTTTCAGCAGTGGATCAACAAATGAACA
CTGTAAAAAATGACATAAAAGACATCATGAAAGAAAAAAC
ATCTTTTATGGTATCATTCGAAAACTTTATAGAACGTTAC
GATACCATGGAAAAAAATATTCAAGACCTTCAGAATAAGT
ACGAAGAAATGGCGGCCAATCTTATGACCGTCATGACGGA
TACAAAAATTCAGCTTGGAGCCATCATCGCCCAACTTGAG
ATTCTAATGATAAATGGCACTCCACTTCCGGCAAAAAAGA
CAACGATTAAGGAGGCCATGCCCTTACCTTCATCAAACAC
GAATAATGAACAAACGAGTCCTCCCGCCCCAGGCAAAACA
AGTGAAACACCTAAAAAAAATCCCACGAATGCGATGTTCT
TCACGCGTAGCGAATGGGCATCCTCGGTTACTTTTCGAGA
AAAGTTTTTAACACCAGAAATTCAAGCTATATTGGATGAG
CAGTTTGCAAACAAGACCGGGATCGAAAGATTGCATGCCG
AGGGTCTTTACATGTGGAGAAGCCAATTCTCTGACGAACA
GAAGAAAATGGTCAAAGAGATGATGAAGAAGTAATATTTT
TGGTAAAAATATTTTTACCAAAATTTTTTTACCAAATAAT
AAAAAATATTTTTTACTTTTTTTTCTTCATAATATACATA
GAATGCCTACAAAAGCTGGCACAAAAAGTACCGCAAATAA
AAAAACAACGAAGGGTTCCTCCAAATCTGGTTCTCCCAGA
GGCCACACCGGCAAAACCCATGCTCCTCCGTCCATGCATT
CCGGGATGCTCTATAAAGATATGGTAAATATTGCTAGATC
TAAAGGCATTCCGATTTACCAGAATGGAACGCGTCTTACT
AAAAGTGAATTGGAGAAAAAAATTAGACGGTCAAAATGAA
TATAATCAGGAAGCTTAAACCTGGAACAATTAGCCTTGTG
CTGGGACCCATGTTTGCCGGCAAAACTACGTTTCTTATTC
ATTGCATTTACATGCTCGAACGTTTGGAAAAAAAAGTAGT
CTTCATAAAATCTACAAAAAACACCCGAGACAAAACTATT
AAAACACACTCCGGTATACAGCTACGATCCAAGCAATGTA
AAATCATAGAAAGCACACAGTTATCTGACGTGGGATCTCT
CACCGATATCCATGCAGTTGTCATAGATGAAGCGCATTTT
TTTGACGATTTAATAAAATGCCGCACCTGGGCAGATGAAG
AAAAAATTATTATTCTTGCGGGACTCAATGCTTCCTTCGA
GCAGAAAATGTTTCCGCCCATCGTTCGTATTTTTCCTTAC
TGCAGCTGGGTTAAGTATATTGGCCGCACCTGTATGAAAT
GTAACCGACATAATGCATGCTTTAATGTGCGTAAGAACGC
AGACAAGACGCTTATCCTTGCGGGAGGAAGTGAACTGTAC
GTAACATGTTGTAACAACTGTCTAAAAAATACATTTATTA
AGCAGTTGCAACCTATTAAATATTAAAAATCTTATACAAT
AATGGATCATTATCTTAAAAAATTACAAGATATTTATACG
AAGCTCGAGGGCCATCCCTTTCTTTTTAGCCCGTCGAAAA
CCAATGAAAAAGAGTTTATTACTCTGCTAAACCAGGCCTT
GGCCTCAACGCAGCTTTACCGCAGCATACAACAGCTGTTT
TTAACGATGTATAAGCTAGATCCTATAGGGTTTATTAACT
ATATTAAAACGAGTAAACAAGAGTATTTATGCCTGTTGAT
TAATCCTAAACTCGTTACTAAGTTTTTAAAAATAACGAGC
TTTAAAATTTACATTAATTTCAGACTGAAAACTTTTTATA
TAAGTCCTAATAAGTATAATAATTTTTACACCGCTCCCTC
TGAAGAAAAGACCAACCATCTCCTAAAAGAAGAAAAAACT
TGGGCAAAGATTGTTGAAGAAGGAGGAGGAGAAGAATCCT
AAGTCGCTTATATTTTTTTTTGCTATTTTTATAGAATGTA
CACGCATGTTGATGTTGTCGGAATTGCTGAAGCCTCAGCG
GCCCTTTACGTGCAAAAAGATAGGGATCGCTACTCGGACG
TGCTAACAACCATTGAAAACTTTATTTACCAACACAAATG
CATCATAACAGGGGAAAGCGCCCACCTACTCTTTTTAAAA
AAAAATATTTATCTTTACGAATTTTACTCCAACAATGTGG
CGGAGCACAGCAAGGCTTTGGCGACCCTGCTTTACAAACT
TGATCCGGAATACCTCACTCGTTACACAGTACTCATCACC
AAGATTCCCAACCATTGGTATGTGATTAACGTAGATCAGC
GAGAATTTGTGCGCCTATATGCCATTCCGGCAGTTAAACA
ACACTTACCGATTCCCATTTTACCCTTCTATTGCACCAGC
GCACTCACCCAGCAAGAATTGTTTTGTTTAGGACCTGAAC
TGCAGTTAATACAAATATATTCCAAGCTCTGTAACCCCAA
CTTTGTCGAGGAATGGCCTACGTTGCTCGACTACGAAAAA
AGCATGCGGATGTTATTTTTAGAACAGTTTCCGCAAAGAT
TGGAAATGACGGGCGGGAAGAAGGAGGAGGAAAAGCATGA
AAGTATCATTAAAAAAATAATACTAGAAATGGTTTCTACC
CGTCAGCGCATCGTTGTTGGGGGTTACATACAAAAAAATC
TGTACAACCATGTACTCAAGAATAGAAATCGTTTACAGCT
TATTACGAGCTTAGATATTTATGAAGAAAAAGATATCATC
CAGCAATTTTGTGATTCAAATGGACTGAAGATCAAAATAC
GTATCAACAATCCGCTCTTGCCTACAAATCCGGAATTACG
GCGTTTGACTATTTATTTTAATAATGATGATCAGTCATAT
CTAATAGTAGATATGTACAACACGGGAAGCTATGAGCTAG
TGCCTACAAATCAGATAAACACGCTTGATGGGAGCTTTTT
AATAGGAACACCCTTCGTGCAAGCGCGATTTTTGTTGGTA
GAGATCTGGGTGCTTATGCTTATTGCGCAGCAAACTAAAA
AGGACACCAAAAAAATAATACAATTTTTTATAAATCAATA
TGAAATGCTTATGAATAGTCCTTGGCCCAGCATGGAGGCC
[truncated: 3,114 more rows]
