# Supplementary material for: Bayesian Phylodynamic Analysis Reveals the Dispersal Patterns of African Swine Fever Virus
Source: Viruses. 2022 Apr 25;14(5):889. doi: 10.3390/v14050889 (PMC9147906; doi:10.3390/v14050889)
Supplement: Supplementary file 1 [file viruses-14-00889-s001.zip › Supplementary file S1/AY261366.gff]

##gff-version 3
##source-version geneious 2021.1.1
##sequence-region	AY261366	1	186528
AY261366	Geneious	source	1	186528	.	+	.	Name=source African swine fever virus strain Warthog
AY261366	Geneious	gene	997	1791	.	-	.	Name=MGF 360-1L gene
AY261366	Geneious	CDS	997	1791	.	-	0	Name=MGF 360-1L CDS
AY261366	Geneious	gene	2336	2869	.	+	.	Name=KP177R gene
AY261366	Geneious	CDS	2336	2869	.	+	0	Name=KP177R CDS
AY261366	Geneious	gene	3012	3257	.	-	.	Name=L83L gene
AY261366	Geneious	CDS	3012	3257	.	-	0	Name=L83L CDS
AY261366	Geneious	gene	3360	3551	.	-	.	Name=L60L gene
AY261366	Geneious	CDS	3360	3551	.	-	0	Name=L60L CDS
AY261366	Geneious	gene	3737	4807	.	-	.	Name=MGF 360-3L gene
AY261366	Geneious	CDS	3737	4807	.	-	0	Name=MGF 360-3L CDS
AY261366	Geneious	gene	5042	5851	.	-	.	Name=MGF 110-1L gene
AY261366	Geneious	CDS	5042	5851	.	-	0	Name=MGF 110-1L CDS
AY261366	Geneious	gene	6014	6328	.	-	.	Name=MGF 110-2L gene
AY261366	Geneious	CDS	6014	6328	.	-	0	Name=MGF 110-2L CDS
AY261366	Geneious	gene	6423	6800	.	-	.	Name=MGF 110-4L gene
AY261366	Geneious	CDS	6423	6800	.	-	0	Name=MGF 110-4L CDS
AY261366	Geneious	gene	6423	6800	.	-	.	Name=MGF 110-3L gene
AY261366	Geneious	CDS	6423	6800	.	-	0	Name=MGF 110-3L CDS
AY261366	Geneious	gene	8134	8547	.	-	.	Name=MGF 110-7L gene
AY261366	Geneious	CDS	8134	8547	.	-	0	Name=MGF 110-7L CDS
AY261366	Geneious	gene	8860	8988	.	-	.	Name=ASFV G ACD 00160 gene
AY261366	Geneious	CDS	8860	8988	.	-	0	Name=ASFV G ACD 00160 CDS
AY261366	Geneious	gene	9865	10239	.	+	.	Name=MGF 100-1R gene
AY261366	Geneious	CDS	9865	10239	.	+	0	Name=MGF 100-1R CDS
AY261366	Geneious	gene	10401	11273	.	-	.	Name=MGF 110-9L gene
AY261366	Geneious	CDS	10401	11273	.	-	0	Name=MGF 110-9L CDS
AY261366	Geneious	gene	12353	12463	.	+	.	Name=ASFV G ACD 00240 gene
AY261366	Geneious	CDS	12353	12463	.	+	0	Name=ASFV G ACD 00240 CDS
AY261366	Geneious	gene	12544	12897	.	-	.	Name=MGF 110-12L gene
AY261366	Geneious	CDS	12544	12897	.	-	0	Name=MGF 110-12L CDS
AY261366	Geneious	gene	12985	13803	.	-	.	Name=MGF110-11L-14L fusion gene
AY261366	Geneious	CDS	12985	13803	.	-	0	Name=MGF110-11L-14L fusion CDS
AY261366	Geneious	gene	12985	13803	.	-	.	Name=MGF 110-13L gene
AY261366	Geneious	CDS	12985	13803	.	-	0	Name=MGF 110-13L CDS
AY261366	Geneious	gene	13984	15144	.	-	.	Name=MGF 360-6L gene
AY261366	Geneious	CDS	13984	15144	.	-	0	Name=MGF 360-6L CDS
AY261366	Geneious	gene	13984	15144	.	-	.	Name=MGF 360-4L gene
AY261366	Geneious	CDS	13984	15144	.	-	0	Name=MGF 360-4L CDS
AY261366	Geneious	gene	15714	15800	.	+	.	Name=ASFV G ACD 00330 gene
AY261366	Geneious	CDS	15714	15800	.	+	0	Name=ASFV G ACD 00330 CDS
AY261366	Geneious	gene	15922	16104	.	-	.	Name=ASFV G ACD 00360 gene
AY261366	Geneious	CDS	15922	16104	.	-	0	Name=ASFV G ACD 00360 CDS
AY261366	Geneious	gene	16016	16225	.	+	.	Name=X69R gene
AY261366	Geneious	CDS	16016	16225	.	+	0	Name=X69R CDS
AY261366	Geneious	gene	16524	17330	.	-	.	Name=MGF 300-1L gene
AY261366	Geneious	CDS	16524	17330	.	-	0	Name=MGF 300-1L CDS
AY261366	Geneious	gene	18729	19721	.	-	.	Name=MGF 300-4L gene
AY261366	Geneious	CDS	18729	19721	.	-	0	Name=MGF 300-4L CDS
AY261366	Geneious	gene	19831	20790	.	-	.	Name=MGF 360-8L gene
AY261366	Geneious	CDS	19831	20790	.	-	0	Name=MGF 360-8L CDS
AY261366	Geneious	gene	20962	22020	.	-	.	Name=MGF 360-9L gene
AY261366	Geneious	CDS	20962	22020	.	-	0	Name=MGF 360-9L CDS
AY261366	Geneious	gene	22069	23130	.	-	.	Name=MGF 360-10L gene
AY261366	Geneious	CDS	22069	23130	.	-	0	Name=MGF 360-10L CDS
AY261366	Geneious	gene	23157	24218	.	-	.	Name=MGF 360-11L gene
AY261366	Geneious	CDS	23157	24218	.	-	0	Name=MGF 360-11L CDS
AY261366	Geneious	gene	24387	25982	.	+	.	Name=MGF 505-1R gene
AY261366	Geneious	CDS	24387	25982	.	+	0	Name=MGF 505-1R CDS
AY261366	Geneious	gene	26036	27088	.	-	.	Name=MGF 360-12L gene
AY261366	Geneious	CDS	26036	27088	.	-	0	Name=MGF 360-12L CDS
AY261366	Geneious	gene	27277	28338	.	-	.	Name=MGF 360-13L gene
AY261366	Geneious	CDS	27277	28338	.	-	0	Name=MGF 360-13L CDS
AY261366	Geneious	gene	28495	29568	.	-	.	Name=MGF 360-14L gene
AY261366	Geneious	CDS	28495	29568	.	-	0	Name=MGF 360-14L CDS
AY261366	Geneious	gene	29773	31326	.	+	.	Name=MGF 505-2R gene
AY261366	Geneious	CDS	29773	31326	.	+	0	Name=MGF 505-2R CDS
AY261366	Geneious	gene	31439	32281	.	+	.	Name=MGF 505-3R gene
AY261366	Geneious	CDS	31439	32281	.	+	0	Name=MGF 505-3R CDS
AY261366	Geneious	gene	32359	32481	.	-	.	Name=ASFV G ACD 00520 gene
AY261366	Geneious	CDS	32359	32481	.	-	0	Name=ASFV G ACD 00520 CDS
AY261366	Geneious	gene	32449	33954	.	+	.	Name=MGF 505-4R gene
AY261366	Geneious	CDS	32449	33954	.	+	0	Name=MGF 505-4R CDS
AY261366	Geneious	gene	33983	35479	.	+	.	Name=MGF 505-5R gene
AY261366	Geneious	CDS	33983	35479	.	+	0	Name=MGF 505-5R CDS
AY261366	Geneious	gene	35651	37228	.	+	.	Name=MGF 505-6R gene
AY261366	Geneious	CDS	35651	37228	.	+	0	Name=MGF 505-6R CDS
AY261366	Geneious	gene	37359	38945	.	+	.	Name=MGF 505-7R gene
AY261366	Geneious	CDS	37359	38945	.	+	0	Name=MGF 505-7R CDS
AY261366	Geneious	gene	39252	40772	.	+	.	Name=MGF 505-9R gene
AY261366	Geneious	CDS	39252	40772	.	+	0	Name=MGF 505-9R CDS
AY261366	Geneious	gene	41151	42782	.	+	.	Name=MGF 505-10R gene
AY261366	Geneious	CDS	41151	42782	.	+	0	Name=MGF 505-10R CDS
AY261366	Geneious	gene	42932	43606	.	-	.	Name=A224L gene
AY261366	Geneious	CDS	42932	43606	.	-	0	Name=A224L CDS
AY261366	Geneious	gene	43645	43797	.	-	.	Name=ASFV G ACD 00600 gene
AY261366	Geneious	CDS	43645	43797	.	-	0	Name=ASFV G ACD 00600 CDS
AY261366	Geneious	gene	43969	44283	.	+	.	Name=A104R gene
AY261366	Geneious	CDS	43969	44283	.	+	0	Name=A104R CDS
AY261366	Geneious	gene	44280	44999	.	-	.	Name=A240L gene
AY261366	Geneious	CDS	44280	44999	.	-	0	Name=A240L CDS
AY261366	Geneious	gene	44911	45075	.	+	.	Name=A118R gene
AY261366	Geneious	CDS	44911	45075	.	+	0	Name=A118R CDS
AY261366	Geneious	gene	45299	45754	.	+	.	Name=A151R gene
AY261366	Geneious	CDS	45299	45754	.	+	0	Name=A151R CDS
AY261366	Geneious	gene	46061	46891	.	+	.	Name=MGF 360-15R gene
AY261366	Geneious	CDS	46061	46891	.	+	0	Name=MGF 360-15R CDS
AY261366	Geneious	gene	47154	47861	.	-	.	Name=A238L gene
AY261366	Geneious	CDS	47154	47861	.	-	0	Name=A238L CDS
AY261366	Geneious	gene	47910	50489	.	-	.	Name=A859L gene
AY261366	Geneious	CDS	47910	50489	.	-	0	Name=A859L CDS
AY261366	Geneious	gene	50491	51030	.	-	.	Name=A179L gene
AY261366	Geneious	CDS	50491	51030	.	-	0	Name=A179L CDS
AY261366	Geneious	gene	51265	51678	.	+	.	Name=A137R gene
AY261366	Geneious	CDS	51265	51678	.	+	0	Name=A137R CDS
AY261366	Geneious	gene	51711	52664	.	-	.	Name=F317L gene
AY261366	Geneious	CDS	51711	52664	.	-	0	Name=F317L CDS
AY261366	Geneious	gene	52689	53744	.	-	.	Name=F334L gene
AY261366	Geneious	CDS	52689	53744	.	-	0	Name=F334L CDS
AY261366	Geneious	gene	53714	56050	.	+	.	Name=F778R gene
AY261366	Geneious	CDS	53714	56050	.	+	0	Name=F778R CDS
AY261366	Geneious	gene	56083	56580	.	+	.	Name=F165R gene
AY261366	Geneious	CDS	56083	56580	.	+	0	Name=F165R CDS
AY261366	Geneious	gene	56567	59722	.	-	.	Name=F1055L gene
AY261366	Geneious	CDS	56567	59722	.	-	0	Name=F1055L CDS
AY261366	Geneious	gene	59854	60471	.	+	.	Name=K205R gene
AY261366	Geneious	CDS	59854	60471	.	+	0	Name=K205R CDS
AY261366	Geneious	gene	60560	60796	.	+	.	Name=K78R gene
AY261366	Geneious	CDS	60560	60796	.	+	0	Name=K78R CDS
AY261366	Geneious	gene	60793	61383	.	+	.	Name=K196R gene
AY261366	Geneious	CDS	60793	61383	.	+	0	Name=K196R CDS
AY261366	Geneious	gene	61399	61836	.	+	.	Name=K145R gene
AY261366	Geneious	CDS	61399	61836	.	+	0	Name=K145R CDS
AY261366	Geneious	gene	61870	63138	.	+	.	Name=K421R gene
AY261366	Geneious	CDS	61870	63138	.	+	0	Name=K421R CDS
AY261366	Geneious	gene	63156	66884	.	-	.	Name=EP1242L gene
AY261366	Geneious	CDS	63156	66884	.	-	0	Name=EP1242L CDS
AY261366	Geneious	gene	66963	67214	.	+	.	Name=EP84R gene
AY261366	Geneious	CDS	66963	67214	.	+	0	Name=EP84R CDS
AY261366	Geneious	gene	67250	68524	.	+	.	Name=EP424R gene
AY261366	Geneious	CDS	67250	68524	.	+	0	Name=EP424R CDS
AY261366	Geneious	gene	68992	69444	.	+	.	Name=EP152R gene
AY261366	Geneious	CDS	68992	69444	.	+	0	Name=EP152R CDS
AY261366	Geneious	gene	69453	69944	.	+	.	Name=EP153R gene
AY261366	Geneious	CDS	69453	69944	.	+	0	Name=EP153R CDS
AY261366	Geneious	gene	70011	71156	.	+	.	Name=EP402R gene
AY261366	Geneious	CDS	70011	71156	.	+	0	Name=EP402R CDS
AY261366	Geneious	gene	71264	72364	.	+	.	Name=EP364R gene
AY261366	Geneious	CDS	71264	72364	.	+	0	Name=EP364R CDS
AY261366	Geneious	gene	72422	76171	.	-	.	Name=M1249L gene
AY261366	Geneious	CDS	72422	76171	.	-	0	Name=M1249L CDS
AY261366	Geneious	gene	76211	77557	.	+	.	Name=M448R gene
AY261366	Geneious	CDS	76211	77557	.	+	0	Name=M448R CDS
AY261366	Geneious	gene	77641	78030	.	+	.	Name=C129R gene
AY261366	Geneious	CDS	77641	78030	.	+	0	Name=C129R CDS
AY261366	Geneious	gene	78078	78329	.	-	.	Name=C84L gene
AY261366	Geneious	CDS	78078	78329	.	-	0	Name=C84L CDS
AY261366	Geneious	gene	80915	81232	.	+	.	Name=C122R gene
AY261366	Geneious	CDS	80915	81232	.	+	0	Name=C122R CDS
AY261366	Geneious	gene	81651	82424	.	-	.	Name=C257L gene
AY261366	Geneious	CDS	81651	82424	.	-	0	Name=C257L CDS
AY261366	Geneious	gene	82403	83830	.	-	.	Name=C475L gene
AY261366	Geneious	CDS	82403	83830	.	-	0	Name=C475L CDS
AY261366	Geneious	gene	83883	84830	.	+	.	Name=C315R gene
AY261366	Geneious	CDS	83883	84830	.	+	0	Name=C315R CDS
AY261366	Geneious	gene	84883	85326	.	-	.	Name=C147L gene
AY261366	Geneious	CDS	84883	85326	.	-	0	Name=C147L CDS
AY261366	Geneious	gene	85486	85674	.	-	.	Name=C62L gene
AY261366	Geneious	CDS	85486	85674	.	-	0	Name=C62L CDS
AY261366	Geneious	gene	85755	88643	.	+	.	Name=C962R gene
AY261366	Geneious	CDS	85755	88643	.	+	0	Name=C962R CDS
AY261366	Geneious	gene	88594	88752	.	-	.	Name=ASFV G ACD 01020 gene
AY261366	Geneious	CDS	88594	88752	.	-	0	Name=ASFV G ACD 01020 CDS
AY261366	Geneious	gene	88781	91669	.	-	.	Name=B962L gene
AY261366	Geneious	CDS	88781	91669	.	-	0	Name=B962L CDS
AY261366	Geneious	gene	91629	91988	.	-	.	Name=B119L gene
AY261366	Geneious	CDS	91629	91988	.	-	0	Name=B119L CDS
AY261366	Geneious	gene	91969	92925	.	-	.	Name=B318L gene
AY261366	Geneious	CDS	91969	92925	.	-	0	Name=B318L CDS
AY261366	Geneious	gene	92892	94208	.	-	.	Name=B438L gene
AY261366	Geneious	CDS	92892	94208	.	-	0	Name=B438L CDS
AY261366	Geneious	gene	94221	94709	.	-	.	Name=B169L gene
AY261366	Geneious	CDS	94221	94709	.	-	0	Name=B169L CDS
AY261366	Geneious	gene	94726	96150	.	-	.	Name=B475L gene
AY261366	Geneious	CDS	94726	96150	.	-	0	Name=B475L CDS
AY261366	Geneious	gene	96247	97311	.	-	.	Name=B354L gene
AY261366	Geneious	CDS	96247	97311	.	-	0	Name=B354L CDS
AY261366	Geneious	gene	97322	98974	.	-	.	Name=B602L gene
AY261366	Geneious	CDS	97322	98974	.	-	0	Name=B602L CDS
AY261366	Geneious	gene	99029	100186	.	+	.	Name=B385R gene
AY261366	Geneious	CDS	99029	100186	.	+	0	Name=B385R CDS
AY261366	Geneious	gene	100278	102218	.	-	.	Name=B646L gene
AY261366	Geneious	CDS	100278	102218	.	-	0	Name=B646L CDS
AY261366	Geneious	gene	102258	102635	.	+	.	Name=B125R gene
AY261366	Geneious	CDS	102258	102635	.	+	0	Name=B125R CDS
AY261366	Geneious	gene	102608	102946	.	-	.	Name=B117L gene
AY261366	Geneious	CDS	102608	102946	.	-	0	Name=B117L CDS
AY261366	Geneious	gene	102953	104191	.	-	.	Name=B407L gene
AY261366	Geneious	CDS	102953	104191	.	-	0	Name=B407L CDS
AY261366	Geneious	gene	104219	104746	.	-	.	Name=B175L gene
AY261366	Geneious	CDS	104219	104746	.	-	0	Name=B175L CDS
AY261366	Geneious	gene	104793	105584	.	+	.	Name=B263R gene
AY261366	Geneious	CDS	104793	105584	.	+	0	Name=B263R CDS
AY261366	Geneious	gene	105581	105781	.	-	.	Name=B66L gene
AY261366	Geneious	CDS	105581	105781	.	-	0	Name=B66L CDS
AY261366	Geneious	gene	105787	109809	.	-	.	Name=G1340L gene
AY261366	Geneious	CDS	105787	109809	.	-	0	Name=G1340L CDS
AY261366	Geneious	gene	109862	113461	.	+	.	Name=G1211R gene
AY261366	Geneious	CDS	109862	113461	.	+	0	Name=G1211R CDS
AY261366	Geneious	gene	113458	113829	.	-	.	Name=CP123L gene
AY261366	Geneious	CDS	113458	113829	.	-	0	Name=CP123L CDS
AY261366	Geneious	gene	113937	121364	.	-	.	Name=CP2475L gene
AY261366	Geneious	CDS	113937	121364	.	-	0	Name=CP2475L CDS
AY261366	Geneious	gene	121468	122028	.	-	.	Name=CP204L gene
AY261366	Geneious	CDS	121468	122028	.	-	0	Name=CP204L CDS
AY261366	Geneious	gene	122083	123675	.	+	.	Name=CP530R gene
AY261366	Geneious	CDS	122083	123675	.	+	0	Name=CP530R CDS
AY261366	Geneious	gene	123678	123920	.	+	.	Name=CP80R gene
AY261366	Geneious	CDS	123678	123920	.	+	0	Name=CP80R CDS
AY261366	Geneious	gene	123962	124885	.	+	.	Name=CP312R gene
AY261366	Geneious	CDS	123962	124885	.	+	0	Name=CP312R CDS
AY261366	Geneious	gene	124906	125430	.	-	.	Name=O174L gene
AY261366	Geneious	CDS	124906	125430	.	-	0	Name=O174L CDS
AY261366	Geneious	gene	125480	125665	.	+	.	Name=O61R gene
AY261366	Geneious	CDS	125480	125665	.	+	0	Name=O61R CDS
AY261366	Geneious	gene	125736	130088	.	-	.	Name=NP1450L gene
AY261366	Geneious	CDS	125736	130088	.	-	0	Name=NP1450L CDS
AY261366	Geneious	gene	130184	131443	.	-	.	Name=NP419L gene
AY261366	Geneious	CDS	130184	131443	.	-	0	Name=NP419L CDS
AY261366	Geneious	gene	131506	134112	.	+	.	Name=NP868R gene
AY261366	Geneious	CDS	131506	134112	.	+	0	Name=NP868R CDS
AY261366	Geneious	gene	134169	134921	.	+	.	Name=D205R gene
AY261366	Geneious	CDS	134169	134921	.	+	0	Name=D205R CDS
AY261366	Geneious	gene	135094	135483	.	-	.	Name=D129L gene
AY261366	Geneious	CDS	135094	135483	.	-	0	Name=D129L CDS
AY261366	Geneious	gene	135550	135789	.	-	.	Name=DP79L gene
AY261366	Geneious	CDS	135550	135789	.	-	0	Name=DP79L CDS
AY261366	Geneious	gene	135858	136877	.	-	.	Name=D339L gene
AY261366	Geneious	CDS	135858	136877	.	-	0	Name=D339L CDS
AY261366	Geneious	gene	137023	140424	.	-	.	Name=D1133L gene
AY261366	Geneious	CDS	137023	140424	.	-	0	Name=D1133L CDS
AY261366	Geneious	gene	140655	141008	.	-	.	Name=D117L gene
AY261366	Geneious	CDS	140655	141008	.	-	0	Name=D117L CDS
AY261366	Geneious	gene	141065	141682	.	+	.	Name=D205R 1 gene
AY261366	Geneious	CDS	141065	141682	.	+	0	Name=D205R 1 CDS
AY261366	Geneious	gene	141709	142746	.	-	.	Name=D345L gene
AY261366	Geneious	CDS	141709	142746	.	-	0	Name=D345L CDS
AY261366	Geneious	gene	142746	143297	.	-	.	Name=S183L gene
AY261366	Geneious	CDS	142746	143297	.	-	0	Name=S183L CDS
AY261366	Geneious	gene	143358	144179	.	+	.	Name=S273R gene
AY261366	Geneious	CDS	143358	144179	.	+	0	Name=S273R CDS
AY261366	Geneious	gene	144214	147792	.	+	.	Name=P1192R gene
AY261366	Geneious	CDS	144214	147792	.	+	0	Name=P1192R CDS
AY261366	Geneious	gene	147824	148903	.	-	.	Name=H359L gene
AY261366	Geneious	CDS	147824	148903	.	-	0	Name=H359L CDS
AY261366	Geneious	gene	148938	149453	.	+	.	Name=H171R gene
AY261366	Geneious	CDS	148938	149453	.	+	0	Name=H171R CDS
AY261366	Geneious	gene	149493	149867	.	+	.	Name=H124R gene
AY261366	Geneious	CDS	149493	149867	.	+	0	Name=H124R CDS
AY261366	Geneious	gene	149890	150909	.	+	.	Name=H339R gene
AY261366	Geneious	CDS	149890	150909	.	+	0	Name=H339R CDS
AY261366	Geneious	gene	150921	151247	.	+	.	Name=H108R gene
AY261366	Geneious	CDS	150921	151247	.	+	0	Name=H108R CDS
AY261366	Geneious	gene	151207	151908	.	+	.	Name=H233R gene
AY261366	Geneious	CDS	151207	151908	.	+	0	Name=H233R CDS
AY261366	Geneious	gene	151979	152689	.	+	.	Name=H240R gene
AY261366	Geneious	CDS	151979	152689	.	+	0	Name=H240R CDS
AY261366	Geneious	gene	152686	153582	.	-	.	Name=R298L gene
AY261366	Geneious	CDS	152686	153582	.	-	0	Name=R298L CDS
AY261366	Geneious	gene	153557	155677	.	-	.	Name=Q706L gene
AY261366	Geneious	CDS	153557	155677	.	-	0	Name=Q706L CDS
AY261366	Geneious	gene	155623	157164	.	-	.	Name=QP509L gene
AY261366	Geneious	CDS	155623	157164	.	-	0	Name=QP509L CDS
AY261366	Geneious	gene	157154	158314	.	+	.	Name=QP383R gene
AY261366	Geneious	CDS	157154	158314	.	+	0	Name=QP383R CDS
AY261366	Geneious	gene	158262	158816	.	-	.	Name=E184L gene
AY261366	Geneious	CDS	158262	158816	.	-	0	Name=E184L CDS
AY261366	Geneious	gene	158860	159441	.	-	.	Name=E183L gene
AY261366	Geneious	CDS	158860	159441	.	-	0	Name=E183L CDS
AY261366	Geneious	gene	159472	160743	.	+	.	Name=E423R gene
AY261366	Geneious	CDS	159472	160743	.	+	0	Name=E423R CDS
AY261366	Geneious	gene	160880	161785	.	+	.	Name=E301R gene
AY261366	Geneious	CDS	160880	161785	.	+	0	Name=E301R CDS
AY261366	Geneious	gene	161820	162260	.	-	.	Name=E146L gene
AY261366	Geneious	CDS	161820	162260	.	-	0	Name=E146L CDS
AY261366	Geneious	gene	162413	163015	.	-	.	Name=E199L gene
AY261366	Geneious	CDS	162413	163015	.	-	0	Name=E199L CDS
AY261366	Geneious	gene	163043	163540	.	+	.	Name=E165R gene
AY261366	Geneious	CDS	163043	163540	.	+	0	Name=E165R CDS
AY261366	Geneious	gene	163563	164309	.	+	.	Name=E248R gene
AY261366	Geneious	CDS	163563	164309	.	+	0	Name=E248R CDS
AY261366	Geneious	gene	164351	164719	.	+	.	Name=E120R gene
AY261366	Geneious	CDS	164351	164719	.	+	0	Name=E120R CDS
AY261366	Geneious	gene	164749	165639	.	+	.	Name=EP296R gene
AY261366	Geneious	CDS	164749	165639	.	+	0	Name=EP296R CDS
AY261366	Geneious	gene	165642	165977	.	+	.	Name=E111R gene
AY261366	Geneious	CDS	165642	165977	.	+	0	Name=E111R CDS
AY261366	Geneious	gene	166229	167032	.	-	.	Name=I267L gene
AY261366	Geneious	CDS	166229	167032	.	-	0	Name=I267L CDS
AY261366	Geneious	gene	167187	167867	.	+	.	Name=I226R gene
AY261366	Geneious	CDS	167187	167867	.	+	0	Name=I226R CDS
AY261366	Geneious	gene	167869	168600	.	-	.	Name=I243L gene
AY261366	Geneious	CDS	167869	168600	.	-	0	Name=I243L CDS
AY261366	Geneious	gene	168688	168906	.	+	.	Name=I73R gene
AY261366	Geneious	CDS	168688	168906	.	+	0	Name=I73R CDS
AY261366	Geneious	gene	169126	170127	.	-	.	Name=I329L gene
AY261366	Geneious	CDS	169126	170127	.	-	0	Name=I329L CDS
AY261366	Geneious	gene	170401	171066	.	-	.	Name=I215L gene
AY261366	Geneious	CDS	170401	171066	.	-	0	Name=I215L CDS
AY261366	Geneious	gene	171104	171304	.	-	.	Name=I177L gene
AY261366	Geneious	CDS	171104	171304	.	-	0	Name=I177L CDS
AY261366	Geneious	gene	171630	172220	.	-	.	Name=I196L gene
AY261366	Geneious	CDS	171630	172220	.	-	0	Name=I196L CDS
AY261366	Geneious	gene	172317	173024	.	-	.	Name=DP238L gene
AY261366	Geneious	CDS	172317	173024	.	-	0	Name=DP238L CDS
AY261366	Geneious	gene	173195	174253	.	+	.	Name=DP63R gene
AY261366	Geneious	CDS	173195	174253	.	+	0	Name=DP63R CDS
AY261366	Geneious	gene	174334	175962	.	-	.	Name=MGF 505-11L gene
AY261366	Geneious	CDS	174334	175962	.	-	0	Name=MGF 505-11L CDS
AY261366	Geneious	gene	176081	176506	.	-	.	Name=MGF 100-1L gene
AY261366	Geneious	CDS	176081	176506	.	-	0	Name=MGF 100-1L CDS
AY261366	Geneious	gene	177304	177612	.	-	.	Name=I7L gene
AY261366	Geneious	CDS	177304	177612	.	-	0	Name=I7L CDS
AY261366	Geneious	gene	177830	178141	.	-	.	Name=I8L gene
AY261366	Geneious	CDS	177830	178141	.	-	0	Name=I8L CDS
AY261366	Geneious	gene	178330	178620	.	+	.	Name=I9R gene
AY261366	Geneious	CDS	178330	178620	.	+	0	Name=I9R CDS
AY261366	Geneious	gene	178693	179205	.	-	.	Name=I10L gene
AY261366	Geneious	CDS	178693	179205	.	-	0	Name=I10L CDS
AY261366	Geneious	gene	180326	180610	.	-	.	Name=L11L gene
AY261366	Geneious	CDS	180326	180610	.	-	0	Name=L11L CDS
AY261366	Geneious	gene	180836	181549	.	+	.	Name=MGF 360-18R gene
AY261366	Geneious	CDS	180836	181549	.	+	0	Name=MGF 360-18R CDS
AY261366	Geneious	gene	181532	181747	.	-	.	Name=DP71L gene
AY261366	Geneious	CDS	181532	181747	.	-	0	Name=DP71L CDS
AY261366	Geneious	gene	181842	182129	.	+	.	Name=DP96R gene
AY261366	Geneious	CDS	181842	182129	.	+	0	Name=DP96R CDS
AY261366	Geneious	gene	182436	182591	.	-	.	Name=ASFV G ACD 01940 gene
AY261366	Geneious	CDS	182436	182591	.	-	0	Name=ASFV G ACD 01940 CDS
AY261366	Geneious	gene	183976	185058	.	+	.	Name=MGF 360-21R gene
AY261366	Geneious	CDS	183976	185058	.	+	0	Name=MGF 360-21R CDS
AY261366	Geneious	gene	183976	185058	.	+	.	Name=MGF 360-2L gene
AY261366	Geneious	CDS	183976	185058	.	+	0	Name=MGF 360-2L CDS
AY261366	Geneious	gene	185747	185890	.	-	.	Name=ASFV G ACD 01990 gene
AY261366	Geneious	CDS	185747	185890	.	-	0	Name=ASFV G ACD 01990 CDS
AY261366	Geneious	gene	186036	186206	.	+	.	Name=DP60R gene
AY261366	Geneious	CDS	186036	186206	.	+	0	Name=DP60R CDS
##FASTA
>AY261366
TGCTGTAGGCGTTAAACATTAAAATTATTTGTACTGCTGT
AGGCGTTAAACATTAAAATTATTTGTACTGCTGTAGGCGT
TAAAGATTAAAATTATTTGTACTGCTGTAGGCGTTAAACA
TTAAAATTATTTGTACTGTTGTAGGCGTTAAAGATTAAAA
TTATTACTACTGTTGTAGGCGTCAAAGATTAGAATTATTT
GTACTGCTGTAGGGGCGTCAAACATTAAAATTATTACTAC
TGCTGTAGGCGTCAGATTATAGGCTGCTTTGATCAAGAAA
ATTTCACCTATACATCATAGGCCAGCCGGACAAGATGCGG
AATTATTTTTTGAAACTCCGCGGCCGGAAATATTTTTTTC
TGCGGCTGTAATTGATTTTTTTCTGCGGCTGCTGGGCGGC
GGGCCAGACAAAATTGACCATAATTGGTGCAACGCCGCCG
GTAATAATAAACCCTGCCGTAACTACTTTTTTTTGGGGCG
GCCAGATGGGCATCGCTGTTGGTTTCAAAAAAGAAGCTTT
TCGTCGCCGCCATAGATGTGACAATATCCATATAAAAAAA
GGTTGCCAAAATTATTTACTGAAAAAAAAATAATTATACA
ACCCCATGTTTTATACAAAAATTACAACCGGCATTAATCA
ACTCTATGCGTCGTCAATCACAGCATTTTATGATTACCTC
AGCATTTTATGATGCGTCAACCAACTATATTATGATACGT
CAATCAACCATATTATTAAGAATAGCTACTTGACACCGTA
TATGGTGGCGGTGATGGTGGCATGTTGTTTATAACGACAT
TTTTTTTCGATCGACAACAGATAAGTATAAGATACCATAT
TAATATGATTACCAGTATTGACAATACGATGTAGCTATAG
TCCGTCGTCCTATGGCTGGTCCAGTAACACATGGTTGCAC
TTAAAAATCCAAAAAAAAACATTAAATTTTAGAAAGTAAT
AAAAATTAGTTTTTCATCATTGGTAAAGATTATATTCTAG
GTGTTTGTCCCATAGATGTGAAACAATGATTCTTCATACA
TTAACATATTTTTTGACTTATACTTTTCTTCATCTAATAA
GACATTAATTTTTTCCGGATCTGTCGTTTTTAATGATAAA
AGAGAAGAGTCCGGACTATAATTTTTAAATAATAAGATAT
TTATCAATATCCAATTATTCGCTTGGCTCGCTATTTCTAT
GCTCTCTTTAAATGCATCAGCTCCTAAATCTATACAAAGG
AATAAGTTACCTTCACAAAAATTCATTACCGAGGTAATCA
TTGCCCGATTGATGTCAGCTCCCAACATACAACAATAATA
AATAGTTGTATAATTACCATCATACATACAGGCCAACTGC
ATCATTTCATCAATGTCTATATTCGTCTTCTCTTTGTTAT
AAATTTCATGAAGGTCAAAGACGTTGTTATAAGCAACCCC
ACATATTAACCGCCAATCTTTAAAATGACTATATCGTTGA
TAAAAATATTGGATGGCTTCAGTAAGCTTATATAGTATTG
CCATACTATACCAATACCTAGTTAGCATTTCGTTGAATGA
AATATTATCTAATGTAATGTTGATTGATAATGCATCTAGT
TCACCAAAAATTCTTAATTTCAGTTGAGCATTATTTAGAA
AAAGGGGATTGTTAGATAATAATTCATGGCATAGAATAAT
ATTACTGCTAGTTTTAACATACTTTACATTATAAAATATT
TCTAAAATTTTGTTTTCACTCAAAGCTTTTCTCGCACCTA
ACTTTTGGCATAGGTCCTGGGTGCATTCCATATTGACAGT
GACCAACCCAAAGCTGATGTCTGCACCCCATTCGGTAAAC
AGCTCTATTAAATCATGATTGTTTTCCTGTACAGCCTTCA
TTAATGCAACATTTAATGTTAAACCATGTTTAAAACTTGC
TGTTTTTACTAATATTTGTTTATCTATACAAGTATGATGA
ATCGTAATTGGGGCTTCATGCCACCACAAACCACAACGCT
CTAAAATACAATAATCATCTTTGAATATAGGCTGTGTAGC
TAGTACTTTTTTAGTAAGTGCTTGTAAAGTAGATGGCATC
TTCTATCTGCAAAATAATTATTTTCGAAAAAAAAATCAAA
TTAAAATCCTAAATTCTTTTTTTTAATAAAGTCTGTAAAT
TATTATTATATAATCAATCTCGTCCAAACATATTTTTTTT
TGCAAAATGGTTTGTTTTTCAAGAATACAGATTGGATAAA
TTAGGTTGTTGACTTAGTTACAGGAGGTATTAAATATTAT
GTAGACCTATAAAAAATGAGACCCTCCAAAAAATAATAAA
CAACACAAAAAAAATATGTTTAATATTAAAATGACAATTT
CTGTATTGCTTATTGCTCTTATTGTACTACTTATTATTAT
TTTAGTAGTGTTTTTATACTATAAGAAACAACAACCACCA
AAAAAGGTCTGTAAAGTAGATAAAGATTGTGGTAGTGGAG
AGCATTGTGTTCGTGGATCATGTAGCTCATTGAGCTGCTT
AGACGCTGTAAAAACGGACAAACGAAATATTAAGATAGAT
TCTAACATTTCCTCATGCGAATTCACTCCCAATTTTTACC
GTTTTATGGATACAGCTGCTGATGAGCAGCAAGAATTTGG
AAAAACACGGCATTCTATAAAAATAACTCCATCTCCGAGT
GAATCCCATAGCCCCCAAGAGGTGTGTGAAAGATATTGTT
CATGGGGAACAGATGACTGTACAGGTTGGGAATATGATGG
TAATGAAAAGGAGGGAACATGTTATATATATAATAATCCA
CATCATCCAGTTCTTAAATATGGTAAGAATCACGTTATAG
CCTTACCCAGAAATCATAAACATGCATAAATAAATACAAT
TAGGCTCATCATATCTTTTTAAAAATCCATAAATATTATA
CTTTGATATATGCTAAAATTTTTATAAAAAAAATAACTAT
TTCTTATAAATCATCTAGAAATATTCCCTAGTTAGAATCG
CTTTAATAAGTTTATATTATTGTGCATCGATGCACATCTG
CTTTTTTTGGACCTTCTGGAACATCATTATATTTTCTTTC
ATTAATATACCATTCAGATGTAAACGTTGAATAATTTTTA
TGGCAACAATCTACCATTGAATTATGTTTAGTAACATCTA
GTACATCGCTTGTTTTATCAGGTTCATCTTTATAATCTTG
ATAATTTTTGTTATCAGCTTCTAAAGCTCCATCATTATTT
TTCAAAGAAGTATCCATAATTATGTTTGGTAAAAATACTT
TAAGTTTTAATGTAAGATATTTAAAATGGTTGTTATATAA
ATTTACCGCTTACAGGTAATCTTTATTTAGTGTCATAAAC
TATACTTTTGATGATTCAGTATTCTGTAAATCGGTATTTT
GTGATTCGGTATTTTGTGAATCAGTACATTTATTATCATT
AATATTTTTAGGCTGTTTTTCCAATGTTTTATTGTTGCAA
TGAGCCTGCTCCTCCTTTGACGGGGAAGTATTATCTGTTG
GAGTCATCTGTTTAGGAAGAGTATCGTCCATATCTATTAT
GAAGAAAATATATTAAGTATTGATATACAATCAAAAATAT
TTTTGATCACGTCTTTGTTATCTATCGACATTGTTGATAC
CGTCTTGAATAACCTACATCATTTTTTTACATAAAAAAAT
AGATATAATTTTTGTTATATCTCAATTATTTTAAGATAAT
TATCAAAGTAACTATTTTAAAGATAATTATCAATACAGTA
AATATCATAAGCTAACATATTTTTCGAATAATAGTTTTTT
AGTAAAGTATTAATCTTTTCAGGATTGGTTTCTTTTGATA
ATAAGATAGGATTCGCTTTATAAATTTTTAAAGATAATAT
ATTCACAATGATAGAATAGCCGTATATATCTGCTAATGTC
TTACTGTGTTCAATAACATTAGCCCCTAAATCCATACAAA
AGAACATATTTTCAATACAAAAGTTTTTTACCGAGATTAA
CATTGCTCGATTAGCGTTGGCCCCCAATGCAAAACAGTAG
TAAATAGTCAAAAAATTATTGTCGCGCATACAGGCCAGCT
CCATCATTTTATTAATACTCATATGAACTTTCGTTGTGTT
ACATATCTCATGAAGGTCAAACACATTGTTGAAAGAAAGT
GCACAAATTAATCGCCATTCATCAAAATGCCTGTATTCTT
GACAGAAATATTGAATAGCTTCTTTAAGATTATATTTTAC
CGCTATGCCATACCAATATTTGGTTAGCATCTCACTAAAT
GAGATCTCATTTAACATAGAATTTGTTGTTAAATCCTTCA
ACTCCCAATAAATAATCATCCTTAAATCCACCATGTTTAC
ATTTTGTAAAAAAGGGTTATTAGAAAATAATTCATGACAC
AAAATGACATTACTACTTGTTATTTTACACTTTGTTTCAA
AGAAAAATCGTAAAATTTCACTTGTCTCAAGCTCTTCTTT
AGCCCCCAATTTTCGGCATAGGTTTCGAGTATGCTCGTTA
TTAATAAAAAGTAACCCATAATTAATATTTGCGCCCCATT
CAGTAAACAACATGATTAGATCTTCATTGTTTTCCTTAAC
TGCCAATACCAATGCAGTATTAAGCTTTATACCCTCTTTA
AAGCATAATGTCCTTATCATTATTTGATTATCATTATCTA
TATAAATTGAGATAGGAGCTTCATGCCACCATAAACCACA
ACGCTCTAAAATATAATAATCATCTTTAGATACGTGTTGC
GTGGCCAATGCCCTTTTAGCAAGTGCTTGTAAAGTCGATG
GCTGCATGTTTATTCTGTTAAAAAAAAAATCAAATTATCG
GGTAAACATAAGGATCAACCTGTAGTTAATATTTGCAGTG
ACATTTTTTAACAATGAATTATGATAAAAAAATAATTCAT
GACTATCTATCATAAAACCCATCTTTAACTTTAAAGAAGA
ACTAGACCATCTTTTTTTTTGTTATGTTAGGACTTCTTCT
TCAAATTATTATTACCACACATTTTATCTAAAAAAATAAA
ACTACATAATATCTTGTTTCTTCATCAAATTATCATACCA
TTTATAGGGTGTAGGTTGGGAACATTCCATCATGTGATAA
TCAGGGTATTTATATATTTTTTGGTAGTAACATTTATTTG
ACAGATGTATTGTCCAACAATCATGTCTAATAAAATCATT
TTCACCTATGGGGGGATGATTCTTAAAAACCTTATTCCTA
CAGATACCATTTTGACAGTCCCAGCAAAAGTCACAATATT
TTCCATGAGTACACCAATGTTCAAGCTCTCTTTTGGGAGG
AATGCTGCCAATCTTATGTTTTTTATCTTCTAACTCTCTG
TACAGCATCAGTTGGGAAAGCAGAAAGAAAATTACCAGGA
GAACCAGCAAATACATAACAGTCTGCAAACTACGTTTGCG
AACGTAATTTGCAACTAAAACACAACCCACAAGATAAAAT
CCATAAGTTAATAACTTTTGCCATTTTCGTATGACAGCCT
CGTGCCATTCATGACTCTGTTGTGGGCATTCTGTTCGGTA
AACTTCATGAGGCTTTATAGAAGTTACGTAGTAAGTACAG
AATTCATTGCGACGAAAAACACTGCAGTTAGCTATGTAGT
CATTTTCAAGAATGGGAGAATGGTTTTCAAAGACCTTATT
CCTACAGATGCCATCTTGACAGTCCCAACAGAACCTACAA
TGATTTGCATAGGTGCACCAATATTCAAGCTCCTTTTCAG
GAGGGGTTCTTGTTAGATCCAGGAGCTCTAGCTCATACGT
ATAAAGAAGAGTTGGAATGGATAGTAGAGTAAATATTTGC
AGACCAAGCATGGCTACTTGTGAACAAGTGGTTGCTCGTC
AGTAAATAGCTGTTTATCAGCAAATAGCTGCTCGTCAGCA
AATGCTGCTTGTGGGTAAGCCAATAAATCGGCCATACCCT
TGAAAGGAGAATTCAGTTTGATAAAAAAAATAACGAGTTT
TCTAATAACCCGGTCAAGCATTTATTAAATGAGTGGCATC
ACACGTCTGCATCGTGCATTCTGCCTGGAAAATGGGCCCA
TCTCTAATATATTTACACTGACGGTGAATCATACAGTGTT
CCATGGGATAGCTATGCTCCTGTACAGAAGGCATATCTTT
AAGAACTTTATTCTTACAAAGACCATCTTGACAAGCCCAG
CAAAACCGACAATTTTTCACATATTGACACCAGTATCTAA
GCTCCTCTTCCAGGGGATTGTCGGTCGAAAAACCCTGTAG
ACTAACTAGGCCAGCTAGCAGCAAGCCGAGGTAACTAAAG
AACCTCATTGTAGTGTTATATTACGAAAAACATGTTAAAA
TTTGGAAAAAAAAGCCCTTTTTATAGATCTGGAAAAAATT
TTCACAAATCTAATTAAAAGCCTCACAGATCTTCCTTTTC
ATAAATTTTCTTTAACAATTGGTGTGGACGATTGTGAGGT
ACTGGATCAGAACAATCCATAACATGGTAATGCCCATTTC
CTTCACTATATGTACACTGGTTATACCAGCGAGAAACCTC
ACAAGATGTCAAATAACTGTTCTCAATAATCAATGGCATG
CTCTTATTCACCTTGTTCTTGCAAATTCCATGTGCACATT
CCCAGCAAAACTTGCAGCTTTCCATGTAAGTGCACCAGTA
TCCAAGTTCTTCTTGTGGAGGATTATCCGTTGAACGAAGA
TGCCCTCCTGCCTGAGTAGGTAGTCCTAAGATCTGATTGG
CCAGCAGGCCAAGAATTCCCAAGAAGAAGACCACCAACAT
TGCTACGGCTGGCTGAACAGCTGGCTAGATAGCTAGCTAA
TTAGCAAACCAAGTGACTCGCCCTCTCTACTCTTAATATG
AGAATTTAAGATTCAGTCCAGCATTTTTCCCATGTTTTAC
AGGGAAAAGATATTTTTAGTCTATGAATGCACATGGTTCC
GTATATTAAAAAAATAAAATAAATTATTTATTTTGGCTGT
TATTTTCTTTCCACTCTTTCTTTAAGATTTTATAAGGATT
CCAGTATTTTGGTTGAGAACAGACCATTACATGATCAATG
CCTTGACCCAGATCGTACATACATTTATTTAGCCAGCGGG
AAACTATACATGGATGCACATACTCATTTTCAAGAATTGT
TGTATTTCCCAACTTATTCACACAAAGGCCATTTTGACAG
TCCCAGCAAAACTGGCAACATTCCATGTAAGTGCACCAGT
ATTCAAGTTCATTCTCTGAAGGATTTTCCGTTGGATGAAG
TTGTCCAACGAGCTGGCTTGAGACCTGGTTGGCCAGAAGG
CCAAGAATTCCCAAGAAGATTACTAACATTGCTACGGCTG
GCTAGATAGCTATTTAGCTAGCTATTAGCAAACCAAGTGA
CTTGCCCTCTCTATTCTTTATATGATGATTTAAGATTGAG
TCCAACATTTTTCCAACGTTTTACAGGAAAAAGGTATTTT
AACTATGAAATTAATCTTGACCCACTTATTTAGAAAAAAA
TAAAAGACACATTTATTTAATTTTAGCTGAGGCAAATTTG
CTGACAAACTCTAGAGTTCATCTTTTTTCCATTCCTTCCT
GAAGTATTTGTAAGGATTCCAAGACCATGGCTGAGAACAA
TTCATGGTATGGTAGATACCTTTATCTAAATCATACATAC
ATTTATCCAGCCAACGGGAAACCAGACATGATTTCACATA
CTCATTCTTGTAAATTACTGACCCATCTATTTTGTTTATA
CAAGTGCCATCTTGGCAGTCCCAGCAAAATTGGCAACTTT
CCATGTAGGCGCACCAGTATTCGAGTTCTTCCTCTGGAGG
ATCCTCTGTTGGTCGAAGTTGTCCAACGAGCTGACTTGAA
ACCTGGCTGGCCAGAAGGCCAAGAATTCCCAAGAAGATCA
CCAACATTGCTACGGCTGGCTGAACAGCTGACTGAATAGC
TAGCCAATTAGCAATCCACTGTACTTTTCATAAGATCATT
TAAGATTCGGTCGGCATTTTTTCAATAGTTTGCTAGAAAA
AAATTTTTAATCTTATAGATTCACACCACTTCATTCTCAT
GCTTAGGAAAAAAACAAACCAAATCTTACAATGTATCTGG
ATCTAATGAGAAGCTAGAATTCATCTTTTTTCAAATCCTT
TCTGGGATGTTCATTCTTTTTCCACTCCTTCCTTGCAATT
TTATAAGGATTCCAGGGCTTTGGGTCAGAGCAGTTCATGC
TATGGTAAATGTGCTCCTCCACATCATATCTACATAGGTT
ACCCCAGCGGGAAACCTCACAATATTTTACATAGTCATTC
TCAACAATACTTGTGGAGTTGTTTCCCCAAACCCTGCTGG
TACAAATCCCATCTTCACAATCCCAGCAGAACCGACAGCT
TTCCACATAAGTGCACCAGTATCCAAGTTCATTCTCGGGG
GGATCAAATGTTAGAGGAAGATGTCCACCTACCCGAGTAG
AAGTGGAGGATGAAACCAGGTTGCTACTGGCCAGCAGGCC
AATAATTCCCAGGATAATCACCAGCATTGTGCTCAACCAG
CAACTGACTAGCAATAGCTAGAAATAGCTAGCAATCAGTA
GTGGCTAACGCTCTACTCTTTATAAAAAAATTTAAAATTC
GATCAGATTTTTTTGGAATTGAGAATGAGTAAAACGCTTA
TATTCTTTTCCTAGCTAGAAAAAATAAGCTAGTTTAAGAT
AGGATTCCCTTACTAACGGGTTAATTTTTGGTAAAGGTAT
AGGGTAAAATACACTGGTACTTAGCTGGAAAAAAATAAGC
TTATGGCATATAAGCCGCCATAAGTTTATTTAATTAAACT
CTGTGATAAGACTGGAATCTTAGGCAGGCTTGATGTGGAG
AACAGCATGAAATACAAGAGTGCCTGTTACACGAATAAGT
TCTCTCAAACCGAGGATGGTCATACTCACATCTATGAAAT
CCTGGTCTAGGTGATTCCTTTGATGCATTATGGCCGCACC
CACACTTATGAGGCACTGAAGAACCAAAGGGTTTAATTCT
GATCTGAATGGTGCTATATAGGATGATGGCAATCCATATC
AAGATTAGAGCAATCAAAATCACCTCCTCAAGAAGCATGA
TGTAGCCTTAAATCTTAGGCCGCCTTAAACCTTAAGCCGC
CTTAAACCTTAGGCCCTCACTATCTTTAATGAAGGAGTTT
AAATTTTGATCCCTTTTTCAAGACCCATTTAGAAGAAAAA
AATAAAATTTATACCAATCTAATTCATAAGTCATCTCTTT
CATAGATCTTCATGTATTCTGTATGTGGATAGGTATGGGA
TGTTGGATTTATACAGTCCATTTCATGATGCAGATATTGT
TGAGAACCTTCATAATAATGACATTGGCCATTCCAGCGGG
AAACCGTGCAATTTATAATCCAGTCATTTTGATGAATAAC
TGGCCAATCTGCTTGAATCCTGTTTCGGCAGATGCCGTGA
ATGCATTCCCAGCAAAAGTCACATTGGTTTGCATAGGTGC
ACCAATAAACTAATTCATTTTGGGGAGGATTACGGGTTGG
CAGTAGATTTTCTACTTTACGTATAGGAGCGGCCTGAAGA
ATAACCACCCCCAGTAGTACTAGAATTAGCACCTTCATAG
TGGCCACCCTACACTAGACCTCTAAGTTGAAGACAAAGAA
CTAAAATTTAGAGGCGTTTAATCGCTACTAATAATTATAT
TTTTTTATTGTCTACAATAGGATTTATTAAAAAATAATGA
TTTTTAACAAGAAATAATTTTATAAAAAATTAATATATTT
TGTAATAAACTTTATTTCCAATGACTGTTAAAATAAGGAA
ACTATCCTTAGTTAGTCGAGGAAGATGGTTAGGTTATTTC
GCAATCCGATAAAATGTATATTTTATCGTAGGTCTCGTAA
AATCCAGGAAAAAAAATTACGGAAGAGTTTAAAAAAGCTA
AATTTTTACCACCCTCCAGAAGATTGTTGTCAAATATATC
GTTTGCTAGAAAATGTTCCTGGGGGAACTTACTTTATTAC
AGAAAATATGACGAATGATTTAATTATGGTCGTAAAGGAT
TCGGTGGATAAAAAAATTAAAAGCATTAAATTATATCTTC
ATGGAAGTTATATTAAGATTCATCAGCACTATTATATTAA
TATTTATATGTATCTTATGAGATATACCCAAATTTATAAA
TATCCCTTAATTTGTTTTAACAAATATTATAACATCTAAG
TAAATATTCTTGGAATGGATTTTCTTATAGAATGATTACA
GGATATGTCAGCGACAGGTTTAATAACAAATTTGTTATTT
TAATATTTTTTGTTAAATAAATGAACAGGCCACCATTTAA
TGTTACCCGTTGCAGAATAAGAAAAAAAACAAACTTATAG
TTACAAATCATCTTGATTAATCAGATGTCGTTTTAACTCT
ATGAACCATTCTAAATCTTTGGGTTGTGAACAATTCATGT
TATGTTGATAGTGTATCCTAAAGTGAGCTTCATACATACA
CCGGTCATGCCACCGGGAAACTGTACAATTAACAATATAA
TCATTTTGAGTAATAATAGGGTGGTCACTAAACACTTTAT
TTTTGCACATTCCATCTTTACAGGTCCAGCAGAAGTCACA
GTGTTTTGCATAGGTGCACCAGAACTTGAGATCCCTTTCA
GGAGGCCTACGCATTTGCATCGGATTATCTGTGGAAAGAG
GTAGGTTCATTATTATGTTAGTCATCAAAATTCCTAAAAG
AACATAGAGGCCAAGAAAGATAAGCAGTCTTGTAGCGGCT
TGCAGTTGCATTCGTGAATACTGTTTGCGAATATAGCCTA
TGAGGGCAATGGTAGCTATCATACAAAGACAAGTATGTTT
GATATTCTCAACGTCAATGACTCTATCCTCCTTTACTTGC
ATTAACTCATCAAACCAATCATAATATGTGGGATTTGTAC
AGCTCATGATGTGAAAGCGGCGTATCCTAGAGTCTGTAAA
GTAGCTACATCTATCATTATAGCGGGAAACCCTACATATT
TGTATGTAATCATTTTTTTTGATGAGAGGATGTTTTTCAA
AAACCTTATTTTTGCAAACCCCGTGTCGACAATTCCAACA
GAAGTCACACGATTTTGCATAGGTGCACCAATACTCAAGC
TCTTTCTTTGGAGGTCTCCGGGTCATTGGTAACTCTTCTG
TCCCTGGAAAAGGTTGGCTTTGAATGACCGGCTGCATGAC
CGCCAGTACCAAAAGGAGTACAATCACCTTCATGGCTGCA
ACTTATAGGTTGCAACTTATAGGTTGCAACTTATAGATCG
CGACTCAAAAGGTATGAAAACCTTACCCTCAATACAGAAT
TTAAGTTTTAATTCTGATAATGTATCTGTTTATGAAAAAA
AATTTTTTTTACTCATGTATGAATTCTTATACGAATCATA
ATATGTAGGCTGAGAACAATTCATATACAAGGTTGCGGGC
TCAATAAAAATTTTGTTACCACAAAAAATAAATGCTGGAT
TTTTAACATATATCTATTAATGACTAAACCCTTTATATGC
TGTAGGTTGAGAACAATCCATATAATGAATATACGGTGTT
TTGGGTTTAATAAAATACATACAACGGTCAAAATAGCGGG
CAATACTACATTGACTAATATAATCATTTTGTTTAATAAG
AGGCATATCATCCCAAACTTTATTTTTACAAATACCATTC
CTACATTCCCAGCAGAAATCACAGTGTTTTCCATACGTGC
ACCAGTATTCAAGCTCTCTTATAGGAGGCGTATAAGTCCT
TGGTAAATTTTGTTTCATATAAAAGATGGAAAGGGGTCGG
TTTAAACCCGGCTGAGATAGCCAAATCAAAATACATAAAA
GAGCAATTAGTTTCATAGTGGTATTTAGGTGTAAATTTTT
ATAGTACGCAAATACAATGTAACCTACAAATGCAATACTA
AATACAAGGTAAAAACAACAATGCCTTATAATGATTGGCC
AATAATCACCCCCCCCCATTTTTCCATGAATATTTCATTT
CCTGTATAGGGTCTAGGATGTGAACACTCCATGTTATGAT
GATTAGGCATTTTAACTGATATTTCATAAAAACACCCCCA
GGAATTGCGATTAACTATACAGTTTACAATCGAATTCATC
GAAATAGACTCATTTGTTATCTTATTTTTACAAATGCCAT
TTTGACAATCCCAGCAGAAGTCACAATTCTTTACATACGT
ACACCAATATGGAAGCTCCTCCTTAGGAGGATGCTGGGTT
CTTGGTAATTCTGGTAATTCATGTGCGAGAATGAGGACTG
AGTAGCCCAACAAAAGTCCTAGAAGAACCTTCATGTTGTG
TCCAAATGGCACCTGTCATTTTAAAAAAGATTTAAATTTT
GTTACCACAAAAAAAAATCCAGTATGTATTTTTTTAATAC
ATATAATTATTGAACTCTTATAAGATATAAAGCGAGAACA
CTATATTTTGTATAGATGATGTATCCGTATTCAAACTCTC
TTATAAGTACATGTAGGAAATGGTCAATTATTCAAGATTG
GCTGAGATAACAAAACCAAAATACTCAAAAGCATAAGTAA
TTTCATAGTTGTACACAGTCGTAGATTTTTGCAGATCGCA
AATGCAATGCAACCAGCAAATGCAAAACTAAATACAAGGT
AAAAACAATAATACCTTATAATGATTGACCAATTCTTATC
CCTCCATTTTTTCATGAACATGAAATGTTTATAAAGTCTA
GGATATGAGCATTCCATGCTATGATGATTAGGTATTTTAA
GTGATATTTCATAAAAACACCACTGGGTTGCTGGTGATTG
ATATGTAAGAATGAGGATGGTTGAATAACCTAGTAAAAGT
CCTAGAAAAACCTTCATGGTTGCGTTCATACCACAGATGT
TATTTAAAAAAATATTTAAATTTTACAGTATGTGTATTAC
ACATACCACAAAAATGTTCTTATATTAACTAAAATATGTG
GGTAGAGAACAATTCATATAATGAATATATGGTATTTTAG
GTTCAATAAAGTACATACAACGATCAATAAAACGGGTAAT
ACTACATTTACTGATGTAATCATTTTGAACAATAAGAGGC
ATATCATCCAAAACCTTATTTTTACAAATACCATTCTTAC
AATCCCAGCAGAAATCACAATGTTTTCCATACGTACACCA
ATATTCAAGTTCTCTCATGGGAGGCGTATAGGTCCTTGGT
AAAATTTGTTTCGTATAAAAGATGGAAAGGGGTCGATTTA
AAACTGGCTGTGCTAACCAAACCAAAATACTCAAAAGAAT
GAAAAGTTTCATGGTTGTTCTCAGACGCAGATTCTTACAA
AGCGCACATACAAAGCAGCCTGTATATGCAATACCAATGA
TGAAATAGAGACAAAATTGCTTTATAGATAATTGTTGATG
GTCACCCCCCCCCCATGTTCGCATGAATATTTCATTTCCT
GTATATGGTCTAGGATGTAAACATTCCATGTTAAAGTGAT
TAGGCATTTTAGATGAAATTTCATATAAACAGGATTGAGT
CTTGGAATCACGGAAAACTCTACAGTTTACAATAGAATGG
TTGGAGTCAATGAAACGAGATTCCGTTATCTTATTTTTGC
AAATGCCATCTTGACAGTCCCAACAGAAGTCGCATTGTGG
TACATACGTACACCAATATGAAAGCTCACTCTTGGGAGGA
TGCTGGGTTCTTGGTAAGTCTGGTAATTCATGTGCGAGAA
TGAGGACTGAGTAGCCCAACAAAAGTCCCAGAAGAACCTT
CATGTTGCGTCTAAATGACACCTGCACTTACAAAAAAGAT
TTAAATTTTGAATATAGCGCAAAAAAACCACCTTAAAATT
TCTTATATTATTTCTTGGATCTGCCCTACGTCATACAATA
TATTAAAATTATAGACCAATCATCTTCGTATATAGGCTAA
TCATCTTTGTATATAGATTTTAGTTATTTTGCTTGTTGTA
TCAACTTAACTGCTAGTGAAGAAAATGGATAAAAACTTTC
TGTATTTTCATAGGTTGAAATCATTTTATACACATCACTA
GGATCTAATATTTTATTTTGAAGAACTGAATGTGGGCTTA
ATAGTTTTTTCTTAGAAAAAAGTAGAATCATAATATTGCT
ATGTTTTTGTTTAATAGTATCTTGTATCTTTTTTATATAA
GGATTGGCACCCAAACTTATACAAAAATATATATTAATCA
AATAACCACGTTCTATATTAAAAATGATTTCCCCTCTGGT
TTCCCTATGTATTTGCTTATTTGTTTCATCAAAACGTAGC
AATATATCTAAAGCATTGTCTATATCTGCGCCTAAAGCAA
AACAATAATATATACCTAATTTATTCTGGGGATACATGCA
GGCAAGTAACATCATGTCATTTGGATCTAAACGTATATTT
TCCTGAAAATACGCACGATGAACTTCATCAATATTACCTA
AGTATATAGCCGCTTTTAAGCGCCAAATATCTAAATGGGG
AAATTTTTTACTAAGATAACGAATAGGTTTTACAAGTTTA
AAATCTATGGCGAACTTATACCAAAATTTTAATACAAGTG
CATTTCTCGTCATTTCTTCGTCTTTTTCATCTAAATATAA
GATAAAACGATTGTAAACAAAGTCTATCAATAGGTGAAAA
TCATAGCTATCAAAGCTATCGAGAATCAAAATATTGTCAT
AATAAATTTCAATCGCCAGTAAAACCTTTTTTCGTTTGAC
GAGATAAACAAACATATTATACAACCCTACATCTAAAAAT
TGTGGATCGGCTCCTAGTTGGATACACAGGTCTTTAGTCT
GCTTCGTTTTGGCACACATGATGCCAAAATTAATTTCGGC
ACCCCATAAAACAAATAACTTAATTAGATCAGTCTGGTTT
TCCTTCACAGCTTTTACTAAGGCTCTGTCAAGCTCATAAC
TGTCGTCATCAGAGCATGACATAGAGCCACTGGTTACCAT
TTTACATTGTTTACAAAAACCTATGGGACCATTATGCCAC
CATAATCCAAGCTGTTGTAAAATAAAAATATCATCTTCAT
GATAATTTGAAAAAGCCTTGGTTTCTATCAAGACTTTTTT
TGTAAGAACCTGTAAAGAATTCATCGTATTATCATGGATA
AAAACAATAAATATAATCAATTATAAAATTGACTTATTGA
AGAGAAATGTTAAATGAGTGAAATCGTTGTTTATGATGAT
GTGCATGATCATACGAAGAAACACGTTTACTGGTGTCCAT
GATCAAAATTTAATTTTCTATATAAAAAGTACAGACATTA
ACTGTAGTTTAAACATTAGTTTAAACTAAAGGTTAATCTT
TAGATTAAGCCTAGTCAACAATGTTTGATATTTCTTCCAT
TCTTATACGGGGGGGGGTTCTAATAGTTCTAATACTATTG
TTGTGGATTGTTGAATATAATGAAGACTTTATAGATGCTA
GAATAATGAATCATACTAAGGAGTTATAAGTTTATAAAAC
GTTTTCATCAAAATTTAATTTCTCATAAAAAAAAGTACAC
ATCAACGTCGCTTGTTTAAATTTCATGATGTTTGATTCAT
TACTTCCTACAATTACTGGGGGGGGGGATCTTTAATAGCT
TTAGTATTGTTATGGTTTGCTGACTATTATGTAGAATTCA
TAGAAGCAGAATTAATGAATATTACTAACAACAATGGTAC
GTTATAAGTTTGATCAAAATTTAATATCTCATAAAAAGGT
TACACATCAACATCATTCATTTAGGTTTCATGATGTTTAA
TTCATTACTTCCTACAATTACTGGGGGGGGTCTTTAATAG
TATTAATATTATTGTGGTTTGCTGACTATTATGTAGAATT
CATAGAAGCACGTTTAGATAGTAATATTACTGCAGTGTAG
ATTATGAAATATATACTAATTTCAGTATATTTTTTTTGTT
CATATAGATTAAGGTACAAAAATGATTAAACATTGCAAAA
AAAGAAAGAATCATAATGCTATTATACATAGTGATCATAG
TGGCTTGTATCATTTCTAAACTAGTTCCAAATGAATATTG
GGCAATACATCTATTTTTCATCATTATGATTTTTATGGTA
TATATGTATGAAAAGTTAGATATACATCAAAAATATCAGT
TCTGGAATTATACGATGTCAGGCTTATCTGGACATAACGT
ACAGATAACATGTAAGTGTTACTAAATACTATGAAGTATC
TATTTTTTTTGTTGTAAAAAAAAGAACTTGATATATTTTT
TAAAAAATAAAATAATTGATTGTACGTCAACATCCTTATT
TTATTCTTTAAAAATGTAATTCGCAAGTATTATCTATTTT
TCCAAAAAAAAATAGATGTAATCGGTTTCATCATTTAGGT
GTGTATTTCTTTTAAGTATCTATCAAGAATTCATTGTTTA
GTGATATAAAAACAATGAATGTTCATCATATTTTATTTAA
CAACCACCTAAATAAATGAACATCTTTTTCATCTTAACTA
TAATCACCAATAGTCATTTTGCGAAAAGGCATACATATGA
TCAATATCAGACCTACAATGAAAGTTTCCATAACATCCCT
TTATCGCAATAATTCTATTTTTGCATTCCGATATCTCATC
ATCTGTGCTATTATATGTTTCCATAACTGTTTCATCATCA
AATATAAATCCTGTTAAATAGACAAAAGGCTTTAATCCCG
GATATATTTTTACCATTTTCCTGAGAGCCGTGTATAGCTT
GTAATAAATGGCCAGAAATATACAATAAAGCGTAGAAAGA
GAGTAATTTTTGGCATAAAAGGTTTTGAAAGTTTGATGAA
TGGCCAAATCGCATATAATATAAGATACGATATTAAAGCG
CACCTGTTCACGCAGATTGGTTGAAAAATTCGTGGAAAGA
TTCAACAAATAAAAGGTTATTAATAGTTGCTCATCATTTT
CCTTATACGACATCGTAAGACGCTCTAAGATTTTACTACT
GGACATATCTGCCACATGTTGAACATTTAAAGCCTGTTCT
TCTTCTGTGTTACGACAAAAGAGCCGCGCATATTCAGGTG
AAGCTCCCCAGGATAACAACGTCCTTGCTACGGCTAAATT
TTTTTTGACGATGACTTTCATCAGAAATAAGTCTTTATTT
TTGCATTGATCACTATGCGAATTTGTATAGTTGATGCCGT
TGCATTGAGTACATTGATATAATGTTTTGCAATTCCAGCG
TAGCCCTAAATGGTATAAAAGAACCGTATTTTCCACATGA
GCATGCTGATTAACGATGTTTTTGAGACAACACGTCGTTA
AGGACACCATATTGTCTCCAATTTGTTAGATAAAAGTCTT
TACTAAAAAAATAGGTTTTTAGTTTTAACAAACAGATATA
TTATTATTTGGATAGCATCATCAAAGAGTTTTATAAGTAT
AAGACAAAAGAGGTTGTATAAGAAAAAAAATGATGTTATA
CTATTTATGTTAAAATTTAATTTATCATATAAAAAGTACA
GATTTAATCAGTTGGTTAACTAAATAGTTAAACTAAATAG
TTTAACCATTTAGTCAGACTACTTGGTTAGCAATGTTTGA
GCTTTCTTCCATTCTTATCCGGGGGGGTCCTAATAGCTCT
AATACTGTTGTTGTGGATTATTGAACATAATGAAAACTTT
ATAGATGCTAAAGCAATGAATTATACTTATAGCGTTTAAT
ATGGACTATAAACATTTTCATCAAAATTTAATTTTTTTGT
AAAAAGTACAGAGTGGGTTTTATTAAACGTAGTTTACTTA
AGTTTCATCATGTTAAAATCTTTACTTTCTTTAATTATTT
GTGTGGTTTTATTAATTTTATCCATATTATGGCTTACTAT
CTATCATGTAGAACTTATAGAGGCAATAGATGATTTCTAC
GACTGAAATATAGAATAGTCCATTTTCTATTTGTAAAATA
ATGATTTATATTTTTTCCTAAAAATACGATACTTTATATA
ATTTAAAAACAAATATTAACAACTTGATTTTTTTTTCTAT
AAATAAACTATAAATGAAAATAGTAAAACTCAGTCTTATG
AGTGAACATCTTCATAATGTTACTCAAACGTTGGACTATT
AAAAAATATTCCGTGTGCATTATTGCTTTTAATCAGTATG
ATTACTTTATACGAAGCCGCTATTAAAACGCTTATCACAC
ACCGAAAACAGATTTTAAAACACCCCGATAGCCGTGAAAT
TTTACTAGCTTTGGGGTTGTACTGGGATAAAACTCATATT
CTTCTTAAGTGCCACGAATGTGGAAAAATGAGTCTTACCG
GGAAACACAGTACAAAATGTATTAATATTAATTGTCTACT
TATTCTTGCCATAAAAAAAAAGAATAAGCGTATGGTTGAT
ACCTTGATAAGAATGGGTGCGGATGTAACATATATACATC
TTTTAAAGAATAAGATAAAACTGTCATACAACCAGCTGTC
TATGCTTAAAAGCAACTCACAGATTGCGTTGAAGGAGCTT
CATGCTATATGTTACCTTTTATATGGCCGGCTTCCCAAAA
AAATTAAACAAGGGATGCAACTGTGTAAAACAATGGCGGG
ACTATGTGGTGAACTTTTATGTGCATTTTTAGCTCCGTAA
ATGATAATATGTATATAAAACAAACAGATATTACCAAAAT
ATATTCTATGTACATAATGTCTGGGAAATTATTTTTTTTC
TCATACCCTTAAATATAAAAATATTGGGTTTCTTCACTAA
ACTTTAGAGGTAAAAATTTTTCTTTGTTTTGCATCATCAT
GTATGGGTTTAGGTTATCCCAGGGATTGTTTATTTGAATA
TTTCCTAAATAGGAACACAACGCCATGATCATATATCTTT
CATTCTGGTAAGCTTTTTGATACATCTTCAAAGATGCCGT
ACCTCCGAGTGTGTAACAGCAAACAAACGTCCGTACTTTT
CCATGGATCGCAGCCCATTCCATTCCGTACCTCAGCATCC
TTTGCTGTATTTTTTTATTCGCTTTATAAAAAAAGCTTTT
CATCCATTCCACGTTCTCATAAAAACAGGCACTTAAAAAG
AGCACTAGGGTTAGTGTAGTCTTATTATAGAATGTAGGAA
TGTATGTTTTAGTTATTTTTTTCAACGCGTGTTCCATACC
ATGTTTTACCGCCATAAAAATACAAAACCAATACCAACTT
TTTCTATAAAAGGTTTTGCTGTACACATATAAACGAGCAA
AATATATTTCAAACTCTACATTCTTTTTATAAAAAAACTC
GAGACAGTCGTTTATGTGACGACTTTTTCTAAAAACCTCA
AAAACAGTAATTAATTCACTGTCGCTGTGGAAATGTTCGT
AAGCTAACTGTTTAATGTCTTTAGGGGTCAATTCTTTTTT
TGGGAGCAGTGGTTTGAGATCCGGCAACGGTCGTCTAAAG
TAGTGAGCGAACTTTTCATTCGCTCCCCAACACAAAAGCC
GATAAGCCAGCATGTAGTTATCACGTTTTACCGCGTAAAT
AAGCAAATAGTTTATATTGATACATGCACCATGTTGCTGT
CCGTTTGGACATATGTTGCCGCATTCTGAACACTTATGAA
TGAGATCATAGTTCTTACAACATAACCCCAAACGGGTTAG
TACTTCTTTGTCACGTTTTAAAAACTCGACATGATTCTTT
AATGTTAATGCTTTGAGCGCAATGTTAAATAAACTCTGCA
TTTTATTAAAATGAGGTTAGTATCATGTTTTAGTATAAAA
TTTAGCGGCTGTTTACATAATGCTAAATAAACTTAACGTT
CCTACTAAACCAAAAAAAAATCAAATTGACTCATAGAGAA
TTTGACGATGTTGGTAGGTAATTTTTTAACATGGTATATA
TTTTTTTAGGGTCAGTTATATTAGGTAATAAAAGAGGACG
AGCCGTTAAAATATTTTGCTTAAGATCCTTTAGATCCTTA
CAAAAATATAGATTGTTCGTCTGATGATGCCACTGTGTTA
CAGTGATGGCTTTATCAATATCACCTCCCAAGACAAAACA
GTAGTATATCGTTAAAAAGTTGTAATCTTGCATACAAGCC
AACTTCATCATTTTATCGATGTCCATATGAACGATCTTTT
GCTCGTATATTTCATGAAGGTCAAATACATTGTTGAAGTA
AATGGCGCACATGAGTCGCCACATACTAAGGTGCCCATAT
GTTTGATAGAAAAAGGAGATAGCTCTTTTAAGCTTATATT
TTACTGCTATGGCATACCAGTATTTAATTAATACGTTCAT
GGGTACATTATCCAAGATATAAAATATGAAAAGCTTTAAC
TCTCGATGAATCTCCTCCCCCATTTCCTGTACATTTAAAG
TTTCCAACATAGGATTTTTATCAAATATTTCATGACATAA
AATAATGTTATTGCTCGTTTTATGACGCATTAAACCGGTG
AAAATTTCCTTATTATTCAAACTATCTTTAGCTCCTAACT
GTCGACACAGCTCCTGAGTTTGTTCCGTCCTAGCACAGGT
CAGCCCATAATAAATGTTTGCTCCCCACTCGGTGAACAGC
CTTATTACATCGTAGTTATTTTCTTTTATAGCCATGATTA
ATGCCACATCAAGATGAAGAAGTTCCCCCTTAAAGGGGGT
TGAGCTTAAAATAACGTAATTACAGTAATGACATAAGCTA
ATGGGCTTATTTTGCCACCATAAGCCACAATATTTTAAAA
TATAATGATACTCCTCAGGCACGCTCTGTTTGGCCACAGC
CTTTTTGGCCAGGGTTTGCAAGGAGAGCATGTTAACTTTT
TTTGAAAAAAAACTCAAATTAAGTTTCTACTTTTTTAAAA
TATTATGTATAGGCAGATCCGCCGATACCATCATATGGAG
GAATTCTTTGATCGTTAAACACTGAAGAGATATAATACTT
TCATCGTATAGAGAATATCATATCAATCCATATATTGAAT
GTTATATATCATTAAACCCATGTTTAATATAGTATTTATG
TGCGATGGACATGTTTTTTGAATGATAATCTTTTAACATA
CGTTTTATAACTTCGGGATCGGTTTCTTTTAAAGATAAAG
AATCGTTCATGCTATAACAATTTATTGATAGAAGGCTGGC
AATGAACGATTTGTCTTTTTGAAGCGCTAGAGTCTTTCCT
TCCTCAATGGCATTGGCGCCTAAGTCTATACAAAAGAACA
TGTTTCCGATATTATAGAACTGAATAGAATGAAACATGGC
CTGATTGATATCAGCCCCTAAGACGATGCAGCAGTAATAA
ATCGTTAAATAGTTATAGTTCTTGCGACAGGCCCACTTTA
GCATTTCATCCATGTCCATACGAATCTTCTCCTTTGCGTA
CAGCTCGTGAAGGTCGCACACGTTGTTGTAAAAAAGGGCG
TACATGAGCCGCCACTGGTGTAGATGAACATAGCGCTGGT
AAAAGTAGTGGATGGCCTTTGTAAGGTTAAACTCTATGGC
TATACCGTACCAATACTTTGTTAGCAACTCGCTCAATATA
TCCGTATTTTCCATTAATGCTTCCAGCTGTTCATAAATGA
TTCCCCTTAACTTGGTACGATTTATTGTTTCTAAGATGGG
ATTATGAGAAAACACCTCGTGGCACAAAATAATGTTACTG
CTGGTTAGATTACGTTTTATTATGTTAAAATAATATAAAA
CTTCCTCTTGCTTTAACTGTTCTTTAGCGCCTAGCTCTCT
GCACAGATCTCGAGTGCGCTCCGTGTTGACAGAAAGTAAA
CTATAGTCGATGTTCGCACCCCACTCGGTAAACAATTTTA
TTAGGTCATAATTATTTTCAGCCACGGCTTTCACCAACGC
CGCATTAATATGCACGCCATCTGTAAAAATCGGCGACCAT
ATTTTTTTTTGGTTTTGATCAAATATCATGGGACCATTGT
GCCACCATAGGCCATAACATTTTAAAAAATGAGGGTGGCA
TTTGGTCGGGCGTTGTCCGGCTAACACTTTTTTGGCGAGG
GTCTGCAGAGAGAGGACCATGTTTCCTTTTTTTGAAAAAA
TCAAATTAAAAAAATAATTTTTTAGCCATCATATTGTATC
ATCATGGTTAAAATATGCCGTCATATTTTTTGATTTATAG
TTTTTTAATAGATGATATATTTTGTTAGGGTCCGCTTCTT
TTAACGTTAATAGCGAGGAGTCTGGACTATAAATGTCTAA
TGATAAACGATGAGATATCAAAAAGTAATTCCGTTGCTCT
GCCAGGGCTTTTGCCTCTTCAAAGGCATCGGCCCCCAAGT
CTATACAAAAGAACAGGTTATCCATATTATAAAATCGTAT
GGAGGCAATCATGGCCAAATTAATATTAGCTCCTAAGATA
AAACAATAATATATAGTTAAAAAATTGTTATCTTTTGTGC
AGGCTATCCGCATCATTTCATCCATGTCCATGCGGATTTT
TTCCTTTTCGTACAAATTATGTAGGTCAAACAGCTTATTA
AAACAAAGAGCACAGATTAGCCACCACGTATTCAGATATT
TAAAATGTTGGTAAACATAAGAAATGGCCTCCCTAAGATT
ATCCTGCAATGCCACCATAAAACAGTATATCGTTAACATA
TCACCATCCGAAATATTACTTAATACGTCGGTGTCTTCTA
CTAACTTTTTCAGCTTCCAATATATGGATGACTTTATTTC
CCTTATAATGACATAGGCTGAAAAGGGGTTATCATTAAAA
AGTTTAAGACATAAGATAATATTACTGCTAGTAGTGCCAG
GATGTATTAATTTAAAGAACATGTGCATAATCTTCTTTTT
ATCCACGCGGTACTTGGCTCCTAGTTCCCAGCACAATTCT
CGAACAGGCGGCGTATTGGCGCAAATTAACCCATAGTTGA
TGTCTGCGCCCCATTCCGTAAACAGTTTTATTAACTGATA
GTTGTTTTCCTTTGTAGCCAACATTAGTGCCGTATTAAGG
TCCAAGCCATCTGCAAAGCTTGGCAGCTTTATCAGCATAT
GTTTGCAATCAAGGGAAATTGGAGCCTTATACCACCATAG
TCCGCAGCGTTCTAAGATAACATGGTAATCAATAGATACA
TGCTGTCTGGCTAGTACCTTTTTGGCGAAGGATTGTAAGG
AAGGAAACATCCTGTTTCTTTTTTTTAAAAAATCAATTAT
CTTTGTTCATAATCAAGAAAAATCCCCATATTTATTGAGT
GATAATTTTTTAACATGCGATTTATTTTTTCAGGGTCCGT
AACCACCGACAACAGAGAAATGACCGGATTGTAATGCTTT
AATGATAAGGCATTGGCTATCAGATAATTTCCCTTTTGTT
CTGCCAAAGCTTTGCCCTCCTCAAAGGCGTTGGCCCCCAG
GTCTATACAAAAGAACAGGTTCCCAAGATTATAGTTTTGT
ATGGAAACCAGCATGGCTTGATTGATGTTGGCTCCCATGA
TAAAACAGTAGTAAATGGCTGAATAGCTATAATCTTGGAC
GCAGGCTATGTGCATCATTTCATCAATGTCCATGCGGACC
CTTTCTATTTCATACAGCTCGTGAAGGTCGAACACGTTGT
TGTAAAAAAGAGCGCACATGAGCCGCCACCTATGTAGCCG
CGGGTATTTCTGGTAAAAGTAGCGGATAGCATCTTTGAGG
TCATAGTCCACCGCTATCGCGTACCAGTATTTGGTTAAAA
CAGTACTAAAGCTATCATCATGGTCCAGCATGAAGGTTAT
CTCCATGAGCCCTCTTAACTCCCACATGATTTCTCCCCTT
AGATCCAGATTATCTATAATCCTTAAATTGGGGTTATTGG
AAAACACCTCGTGGCAAAAGATAATATTGTTACTGGTTTT
ATCGCGCGTTGTATCAAAGAAAATTTTTAAAATATACTCT
CTTTCTAAATATTCTTTGGCTCCCAGCTCTTTGCACAGAT
CACGGGTATTTTCCGTGAGAGCACAAATCATTCCATAGTT
AATATCTGCACCCCATTCAGTAAACAGCTTTATCAAGTCA
TGATTATTCTCCTTCACGGCTTTCATCAGTCCTATGTTTA
ACTCGATACCTTGACTAAAGCAGGTTGACCTTATAAATAT
TCTATTACGTCGAATATGAAGCATTATGGGGCCATTATGC
CACCACAGGCCACAACACTTCAGGATATGATAATGATCCA
CCGATACGCACTGCCCGGCCAGTACTTTCTTCGTGAGGGA
TTGCAGGGAAGGCAACATGTCTTTCCATCCTTTGATGGGA
ATCAAATTATCTAATTTAAAAATTGTTGAATACCTAAGGT
TATGTAAAAAATATCGCAGATATCCTTAATTTTAACAATA
AAACTAATAAATTTGATCCTTTTTTGTATTTAATTATTTA
AAATAGTAGATCACTGCAGGAGCCAGATGTTTTCTCTCCA
GAACTTGTGTCGAAAAACATTACCTGACTGTAAACTTCCT
GAATTTTTTGACGAATATATATTACAACTGCTGGGATTAT
ACTGGGAAAACCATGGAACTATTCAACGAGCAGGAAACAA
CTGTGTGCTTATACAGCAACATACCCTCATTCCCGTAAAC
GAAGCCCTGAGAATAGCAGCATCTGAAGAAAATTATGAGA
TCGTGAGCCTTTTATTAGCGTGGGAGGGAAACCTTTACTA
TGCTATTATAGGAGCTCTAGAGGGCAACCGCCACGACTTA
ATTCGTAAATATGATGACCAAATCAAGGACCATCATGAAA
TTCTGCCATTCATTGACGATCCAGTCATATTTCACAAATG
CCATATCATGCGGCGATGCTTTTTTGATTGTATTTTATAT
CAAGCTGTAAAATATAGTAAGTTTCGCGTTCTTCTTTATT
TTAAATATAGGTTAGAGAATGATTTGCCCCTCGCTCATTT
ACTTATTAAAAAGGCATGTGAAGATCATAATTATGAAGTT
ATTAAATGGATATATGAAAACCTACATATCTACAATATAA
TGGATACCTTTGGATGTGCTATTGCCCATAAGGATCTACG
TCTATATCGTTTGGGGTATACATTTATATATAACAGGATC
GTACCCTATAAGTATCATTATTTAGATGTTCTCATTCTTT
CAGGCCTACATCTCCTGTATAAGGTGGCAGCCAAAGGATA
CTTAGATTTTATCCTAGAAACCTTAAAGTATGATCATAAC
AATGATAATTTAGATATTATTCTAACACAAGCTGCAACAT
ATAACCATAGAAAAATTTTAACCTATTACATTCCTCAATT
AACCTATGCACAAATAGAACAATGTTTGTTCATGGCGATT
AAAAAAAAATCTTCCAAGAAAACCTTGAACTTACTACTGT
CTCACCTAAAGCTTTCCATCAAACTCATCAAAAAAATAAG
CCAATATGTTGCCACTTACAATTCAACAAATATAATAGGC
ATTCTGAATATGCGGCGGAAAAAGAAGATATATTTAGATA
TCATATTGACAAAATTTGTAAAAAAAGCTATTTTTAATAA
ATTTGTCGTTCGATGTATGGATACATTTTCCATAAACCCG
GAAAGAATCATCAAAATGGCCGCGCGAATAAATAAGATGT
TGTTAGTGAAAAAAATATCTGAACATGCTTGGAAAAATCA
TGCGGCTAGACTTAAACACCTTAAGCATGCGGTATACACG
ATGAAACATAAAGATGGGAAAAATAGACTCATGAACTTGA
TCTATGATCACTACTATTACCATATGCAAGGGGAAGAAAT
CTTTAGCCTCGCAAGATTTTATGCAATCCATCATGCACCA
AAGTTGTTTGACGTTTTTTATGATTGTTGTCTCCTAGATA
CTATACGATTTAAAAACCTTCTTTTAGATTGTTCACACAT
CATAGGTAAAAACGCTCATGATGCTACTAATATCACTATC
GTGAACAAGTATATTGGCAACCTGTTTGCTATGGGAGTTC
TTAGCAAAAAAGAAATCTTACAGGACTATCCATCCATCTA
TTCTAAACATTACATGCCTTAGTTTATTTTTTTTTGCAGC
TGAAATATTATTCTTACCCTAGAAAACGCTTATAGTCATC
TTAAATCGTAGGTAAGGAAGATCATCATATTTTTTGAAAC
GTAATTTTTTAACGCATGATCTATAATTTCAGGGTCCGTG
CTTTTAGGCAACGGGGTGGTGGCCGGACTATAAATCTTTA
GGGATAAAATGTTCTTTATAAGCTTATACCCTTCCCCTAA
AGCTATAGTGCCCTCTTCGAAAGCATCAGCCCCCAGATCC
ATACAAAAGAACATGTTTTCTATATTATAGTACTGTATTG
AGGTAAGCATGGCCTGATTGATGTTGGCGCCCAGGACATA
GCAGTAGTACATGGTTGAAAGGTTGTGGTCTTTGATGCAG
GCGATCCGCATCATCTCTTCTATGTCCATATGGATCTTGT
CCTTTTCATACGCCTCATGAAGGTCAAACACATTATTAAA
ACAAAGAGCACATGTTAACCGCCACGTATTCAGGTGTGTA
TATTTTTGGTAAAAATACTGTATGGCCTCTTTCAGGTTAT
AGCGTATGGCTATAGCGTACCAGTATTTGAGTAGTAATGC
ACTGAGCGAAAACTCATTATTTAGCAGATCGGTTTTTTCT
ATTAACTCCCTTAACTCCCAGAAAATTTCTATCCTCATTT
TTATATTATTTACTTTTTGTAATATCGGATTGTTGGAAAA
CACCTCATGGCATAAAATAATGTTACTACTAGTTTTATGA
AACTTTAGATCTATAAAAATTTGTAAAATTTCTTCTTCAT
TCAAGGTCTCCTTGGCACCTAGCTCTCGACAGAGGTCCCG
GGTGTGCTCCGTGTTGACAGATACCAGCCCATAGTTGATG
TTCGCCCCCCACTCTGCAAACAGTTTTATAAGGTTGTAAT
TGTTTTCCCTTACAGCCTTCACTAACGCCGTATTTAGGTC
TAAGCCCTCTTTAATGCCTGCTGATTTTATGAGCTTTAGG
TTATGATCAAACGTGATCGGACCATCATGCCACCATAGGT
CATAACACTTTAAAAGATAATGTTGGTTCGTGGGCACGCA
TTGTCCAGCCAACACCTTTTTGGTCAGAGATTGCAGGGAA
GGCAACATGTCTCTTCATCTTTTAAAAAAAAATCAAATTA
ACTAGCCGAATAAATTTTTCTTTCGAAAGCTTTTTAAAAG
AGAGCTCTTTAAGAGATATATCTTTAAAAGAGATCTTTAA
AAGATATCTTTAAGAGATCTTTAAGAGATTAAAATTATCC
TTGCTGGCATTTTGCCAAGTGTGCACATCCTATCATCTAT
AGTATATTATGAGAATATTCCCAAATGATGGATAAGTTTT
TTGATTTATAATCCTTTAATAAACTGCTTATTTCTTCGGG
GTCCTTTAAGTTTAGTGGCAAGGAAGCATCTGAGCTGTAA
ATATCCAAAGTCAAACTATGGCTTAGAAAATGATAACCTT
TTTGTTCCGCTATAGCACGACCCTCTTCAAAGGCATTACC
ACCCAAATCTATACAGAAAAATATATTACCGATGTTATAA
TATTGTACTGAAGTAAGCATAGCTTGGTTGATGTTGCCCC
CCAGGGCGTAACAATAATATATTGTTAATGGATTGTTATC
CTTGGTAGAAGCCAGACATATCATGTCATGGACGTCTATT
TGGACTTTTTCCTTGTGGTACATCTCATGAAGCTCATATA
TTTTGTTATAATACAGGAGACATTTTAATCGCCATTCATT
AAGATCCGTATATTTCTCATCTAGAAAGCAAATGGCGTCC
TTACACTCGTATTGTACTGCTTTGGCGTACCAATACTTCA
CTAGTAAATCGTTTAACTCATCCGTTTCTTTTATTTCTAT
GAGCCCCCATAGTCTTTTACAAATTAAGCCCCTTAATTGT
ATAGTAAATTTGTTTTCTATATTAGGATTATTCATAAATA
TCTCATGGCACAAAATAATACGGCCGCTGGTTTTATTGTG
CATTATCTTGGTGAAAATACGGAAAATATCGTTGTCCTCT
AGAGTTTCTTTGGCACCTAGCTGTCTACACAACTCTCGGA
TGTGCTCCGTATTGATAGAAAGCAAACTATAGTTGATATG
TGCGCCCCATTCTGTAAAGAGCTTTATCAGACTATAGTTG
TTTTCCTTAACAGCTATTATTAATGCTATATGGAGGTCTA
TATCTTCTCCTAAAAATCCTGATTTTATTTGTATTTGGCC
ACGATCCATACAAAGCTTGAGGGGGACATCATGCCACCAT
AGGCCACAGTGTTTCAGAATGCAGTGTTCATCTGTCGACA
AACACTGGCTGGCTACCGTCTTTTTGACGAGGGTCTGCAG
AGAGAGCGGCAACGACATGTTTCTTTTTTCACCAAAAAAA
ATCAAATGTTCTACTATTTAAAGGCGTAATTCATGTACAT
GAAATATACATAAAATGTTCATTTCATAATACTGTTTCAT
GATACGGTTTAATAATGCTAGAAGGTTGTTTATAAAACAG
TCTGTCTATAAGACTTAGTCTATAACTATAATTTCTGGAT
GGGCTGTAAGATACTCTTCGGCTCGTTTCAGATTTTTTGA
AGTATATGACTTTAGCATATCATATATTTCCTGGGGTTCG
GTTACATCTAATGCCAAGGTCACATCACGGCTGAAAAGCT
GCTTTACTAAAAAAATGTTGCTCAAGTTATACATATAAGT
TTTGTGCGCAATGCGTTGTGCCCTATCAAAATCAGTAGCC
CCCAAATCGATGCAGAAAAACATGTTTAAAGTATTATTGT
TATAGATAGAAAGATTCATGCCATAATCGAGACTAGCCCC
TAACCTATAACAGTAATAAATGGCCGCATAATTTTTTTTC
CGCAAGCAAGCAAATTTCATCATCAGATTAGGGCTGATAC
AAATCTCTTTTTCACGACACAGCTCGTGTATGTCAAAAAT
GTTATTAAAATAAAGGCTACAAGCTACCCGCCAATAGAGG
TGATTTTTATGCCTTTTATAAAAATAGTGAATAGCCTTTG
TAAAATTATGTCGTAATGCCAGGGCAAACCAAAACTTTGT
TAATAGGTGGTGCGCCGTATCCCCCGTCAACGGAATGTTT
GAACAGGTGTACGTAACTGTGTCTAAAGTGGTTCTAGTTA
CGGTTTCCAAGAGTGGATTATGACAAAACATGTCATAACC
CAGTAGAACTCCTGCACAGGATTTTAGCTTGGCCACTTCT
TTTAAAATTTCCAGAAGACGGGGTTCGGATACAGGCGTTA
AGCCTCCCAGTTCCGTGCACAGCCGCTTTAGATGCACGGC
AGGAACACGTATAAGTCCATATTCAGGATTTGCGCCCCAA
TCCACAAATAAACGTATAAGCTCAAGATTATCGCTCTTCA
CGGCCTTTACTAGCGCCGCTTCAAGACAAAGATCATCCTC
AGAAAAACACTGTAAATGTTTATACGAAAAAATTTGCTTA
CAATTGTTACATAGGTGAATAGGACCTAAATCCCACCACA
AACCAAAACGCTGCAACATATAATCATAGTCACTTGAAAG
ATAATTGCATGCCACAACCTTTTTGGCCAACGTTTGTAAA
GACAACATACTAAGTTTAAAACGACTTAAATCTAAGCTAG
CTAACCTTCAAGAAAATCCTCTATCCCTAAGAATATATCT
TATAACTAGACTTATAGCAGTAAAAATCAACTTTGGTTAT
TCTTTTTAATATAAAACGTCTAATTACTTGCAAAGTACTA
TAAGCCCATTTTCCTCAGATAGAATTTTTATTTTTTAATG
AGGTAGGGGGACATGTTTTCCCTTCAAGACCTTTGCCGAA
AGCATCTTTTTATTCTTCCCGATGTTTTTGGCGAGCATGT
ATTACAACGATTAGGACTGTATTGGAAATGTCACGGCTCC
CTTCAACGCATAGGAGACGACCACATACTCATACGGAGGG
ATCTCATCCTTTCTACCAACGAGGCCTTAAGAATGGCGGG
AGAAGAAGGAAACAATGAAGTAGTAAAGCTCTTGTTACTG
TGGAAGGGAAATCTTCATTACGCCATCATAGGAGCCTTGC
AGGGTGATCAATATGACCTAATCCATAAGTATGAAAACCA
AATCGGCGACTTTCATCTTATCTTACCATTGATTCAAGAT
GCGAAAACGTTTGAAAAATGCCACGCTTTAGAACGTTTTT
GTGGTGTTTCATGTCTGCTAAAACATGCTACAAAATACAA
CATGCTTCCTATTCTCCAAACATACCAAGAAGAGCTGTCT
ATGAGAGTATATCTTCGCGAAACCCTATTTGAACTAGCAT
GCCTATGGCAGAGGTATGATGTCCTTAAATGGATAGAGCA
AACCATGCATGTTTACGACCTAAAGGTTATGTTTAATATT
GCCATCTCCAAGAGGGATCTGACTATGTATTCCTTAGGAT
ATATTCTTCTTTTTGATAGAGAGAACACCGAAGCTACGTT
GCTAACGCAACATCTCGAGAAAACAGCGGCCAAGGGGCTC
CTCCACTTTGTGCTAGAAACGTTAAAATACGGCGGTAACA
TAGATATCGTCCTGTCTCAAGCCGTAAAGTACAATCATAG
AAAACTTTTAGATTATTTTCTGCGTCAACTACCTCGTAAA
CATATTGAAAAGTTTTTGTTGCTGGCCGTGCAGGAAAAGG
CTTCTAAAAAAACATTGAACTTACTGTTGTCACATTTAAA
CTACTCCGTGAAACGCATCAAAAAACTGCTGCGCTATGTG
ATAGAGTATGAGTCCACCTTGGTGATAAAGATTTTATTAA
AAAAAAGAGTAAACCTGATAGATGCCATGTTGGAAAAGAT
GGTAAGATATTTTTCTGCGACGAAAGTGAAGACGATCATG
GATGAGCTTTCAATTAGTCCGGAAAGAGTCATTAAGATGG
CTATACAGAAAATGAGAACGGATATCGTAATCCATACTTC
TTATATTTGGGAGGATGATCTAGAACGACTTACTCGTCTT
AAAGATATGGTATACACCATAAAGTATGAACACGGGAAAA
AAATGTTAATTAAAGTCATGCACGGCATATACAAAAACTT
ATTATACGACGAAAGAGAAAAGGTCATGTTTCATTTAGCC
AAGCTCTATGTTGCTCAAAACGCGGCCACCCAATTCAGAG
ACATTTGTAAGGACTGTTACAGACTGGATTTGGCACGGTT
TAAACCGCGGTTTAAACAACTAATGTTAGACTGTTTAGAA
ATTGTTACTAAAAAATCTTGCTATAGTATCCTGGAAATCT
TAGAAAAACATATTATTTCCCTATTTACTATGAAAGTTAT
GACTGAAGAAGAAAAAAACCTATGTTTAGAAATATTATAT
AAGTAATTCATTATAATATAATACAATGTTAAAATTCAAT
AGATACGTATCATTAACATTGATTATATTTTCGAATATTA
TCTTCTATGGTGCATGATCATCATCTAGCGCGTGAAACAT
GTCCTCTTCCCTTCAGGAACTTTGCCGAAAAAAGCTGCCT
GACTGCATACTTCCAGAGTTTTTCGACGACTATGTATTGC
AACTGTTAGGATTGCATTGGCAAGATCATGGTTCTCTTCA
GCGTATCGAGAAGAACCAGATACTTGTTCAACAGGAACCC
ATCCATATCAATGAAGCACTCAAAGTAGCAGCATCGGAAG
GGAACTATGAAATCGTAGAGCTGTTGTTGTCATGGGAGGC
AGATCCCCGCTACGCCGTCGTAGGAGCTCTCGAAAGCAAA
TACTATGACCTGGTTCACAAATACTATGGCCAAGTTAAAG
ACTGCCATGATATCTTGCCGCTGATTCAAAATCCGGAAAC
ATTTGAAAAGTGTCATGAGTTAAACAGCACCTGTTCACTG
AAATGCTTATTCAAGCATGCTGTGATGAATGACATGCTGC
CGATTCTTGAAAAATATACAGACTATCTGGATAGGTGGGA
GTATTGCAGCCAGATGCTGTTCGAATTGGCATGTAGAAAA
AAAAAATATGAGATGGTTGTGTGGATAGAGGGAGTTCTAG
GCGTCGGCAAAGTTACGTCTCTTTTCACCATTGCGATTAG
CAACAGAGACCTACAGCTGTATTCTCTGGGCTTCTCAATT
ATTCTTGAGAAATTGTACTCCTGTGGACAGGACCCCACGT
TTTTACTAAATCATTTCCTGCGAGACGTTTCGATAAAGGG
GCTTCTGCCCTTTGTACTCAAAACCATAGAATATGGTGGA
AGCAAGGAGATAGCCATAACTCTGGCTAAAAAATATCAGC
ATAAACATATTTTGAAATACTTCGAAACCTGGGAAAGCTA
GGTTCAGTATGGTGTACCCACTATTGTAATGAATCGTATC
CTGTAAATTTTGTAAAAAGGCTTAAACATTTGACCACATC
ATATTAATTTAAAAATCTCAAGCCGGTGAACAACGGTCTT
ATCATACATTAAAATTCTAGTAAAATTTATATTTTTTTTG
CTAAACAAATGTTTTCTCTTCAAGACATCTGTCGGAAACA
TCTTTTTCAACTTCCTGACGCTTTTGATGAATATATATTA
CAAGCGCTAGGACTATATTGGGAAAAACACGGATCTCTTC
AACGAATAAGAAAGGACGCTGTGTTTGTACAGCGAAATCT
CATCATTTCTACCAATGAGGCCCTGAGAATCGCAGCCTCA
GAGGGAAACGAAAGGGTAATAAATCTTCTGTTATCATGGG
AAGGAAATTTTCATTATGTGATCATAGGAGCTCTAGAGGG
TAACCGTTACGACCTGATTCATAAGTATGGTAGTCAAATT
AAAGACTACCACATGATTTTATCATCCATCCAAAACGCAA
ATACCTTTGAAAAATGTCATGAGTTATCCAATTGTGATAT
GTGGTGTCTTATAGACAATGCTATAAAATATAATATGCTT
TCTATTCTCCAAAAACACAGAAATTTTCTGACAGAAGAGT
TGGAGAATCAGGAATTTTTTGAGACGGCATGTGAGGAACA
GAAATATGATATAGTTTTATGGATAGGACAAACTCTATTA
TTAGATGAGCCGAAATTTATTTTTGATACTGCCTTCAAAA
TGGTAGATTTTTCTTTGTTAACTATAGGCTATAGCCTTCT
TTTTGATAATAAGATGGACATTCAAGATGATCTTACTTCA
TTACTAACAGAACACCTCGAAAAAGCGGCTGCTAAGGGAC
AGTTGTACTTTATGTTAGAAACTTTAAAACATGGTGGAGA
TGTAAATTTCGAGGTTTTATCTAAAGCTGTCGAGAATGAT
CATAGAAAAATTCTAGACTATTTTATTCGGCGGCAACAAT
GTTTATCACGTGAAGATATTGAAAACCTATTATTATCCGC
CATAACCAATTGTGCATCCAAAAAAACTTTAAACTTACTC
TTGTCTTATCTAAACTATTCCATAAAAAATATCACTGAAA
AAATAGTACAACATGTCATAAAAGGTGGTGATTATACCAT
CATAATACTTTTAAAAAAAAAGAAAATAAACCTAGTGGAA
CCTGTTTTGACAGGTTTTATAGATCAGTACTATAGCTATT
GTTTTATAGAAAATTTTATCCGTGAGTTTGCCATTCGTCC
GGAAAGACTGATTAAAATGGCTGCACGAAAAGGTAAACTA
AATATGATTATCGAATTCCTTAATGAAAAATATGTTCATA
AAGATGATCTTGGAACTATATTTAAACTTCTCAAAAACCT
AGTATGTACCATGAAACATAAAAAAGGAAAAGAGACATTA
ATTATTCTTATTCATAAAATATATCAAGATATTCATCTGG
AGACTAAAGAAAAATTTAAATTATTAAAATTTTACGTCAT
GCATGATGCAACTATCCAATTTCTATCTATGTGCAAAGAC
TGTTTTAATTTGGCCGGTTTTAAACCATTTGTTTTAGAAT
GTTTGGATATTGCTATTAAAAAAAATCACCCTAATATGAT
ACAAAATATAGAAATTCTGTCGAAATATGAGTAAAATTTA
TTTTTTTGATCAGAGTAAGAAAATGTTCTCCCTCCAGGAG
ATCTGTCGAAAGAACATCTACTTTCTACCTGACTGGCTCA
GTGAGCATGTGATTCAGCGACTAGGTCTGTACTGGGAAAA
ACATGGTTCTCTTCAGCGAATCGGAGACGACTATGTACTT
ATACAACAGGACCTCATCATCCCCATCAATGAAGCTCTAA
GAATGGCAGGAGAGGAGGGGAGTGATGAGGTGGTACAACT
CTTATTACTATGGGAGGGAAACATTCATTATGCCATCATA
GGAGCTTTGGAGGGTGACCATTATAGCCTAATACGTAAGC
TCTATGACCAAATCGAAGACTGTCACGACATCCTTCCCTT
AATTCAAGACCCAAAAATCTTTGAAAAATGCCATGAATTA
GATAAATCTTGTAACATTTTATGTCTCGTATTACACGCCG
TAAAAAACGATATGCCTTGCATTCTTCAAGATTATAAAAC
GCATCTAAGTGGAGAGGATATCCAAGTGGTGTTTGAAACA
GCATGCCGTTCGCAAAAATACGATATTGTGAGATGGATGG
GACAAAATATTGCAATATACAACCCCGAAGTTATTTTTAA
TATTGCCTTTGATAAGATAAACACGACCTTATTATCTATA
GGGTATACACTTCTTTTCAATCATCGTATAAATAATATGA
ATGAAAATATTGATTCTTTATTGACACAACATCTTGAATG
GGCTGCCGGCATGGGCCTTCTCCATTTTATGTTGGAAACT
TTAAAGTATGGCGGGGATGTAACGATAGCAGTCTTGTCTG
AGGCCGTAAAATATGACCACAGAAAGGTTTTAGATTATTT
TCTCCGTCGAAAAAACTTGTACCAAGAAGACCTTGAAGAA
CTATTATTGTTGGCGATACGTGCAGATTGTTCTAAAAAGA
CCTTAAACTTGTTATTATCTTATTTAAACTACTCCATAAA
CAATATCCGTAAAAAAATATTACAATGTGTAAAAGAATAT
GAAACGACCATTATTATAAAAATTTTATGGAAAAGAAAGA
TAAATCTGATAGGACCCATTTTGGCAGACTTTATAGGATA
TCATAGCTATACCTATATGGTAGATTTTATGCGTGAGTTT
TCCATCCATCCGGAAAAAATGATCAAAATGGCTGCACGAG
AATCGAGGGAGGACTTGATCATAAAATTTTCCAAAAATGT
TTGCAAAGAGCCTAAAGATAGACTTCACTATCTCAAAAGC
TTAGTGTATACTATGCGACATAAAGAAGGCAAACAACTGT
TAATTTATACAATCCATAACTTATACAAAGCTTGTCATCT
AGAGAGTAAAGAAATGTTTAACTTGGCACGATTTTATGCA
CGACATAATGCAGTAATCCAGTTTAAATCGATTTGTCAGG
ATCTCTCCAAGCTGAACATTAATATCAAAAACTTGCTTTT
AGAATGTTTAAGGATTGCTATTAAAAAAAATTACCCTCAA
CTTATCAGAACAATAAAAACGGATATGAGTTATGAGTAAC
ATTTTGGATAAGAGAAGATTCTACCAAACTAACTAAGACC
TTTCGCTAGAACGCATCTTAATGTAAAATAGTTTAGGTAG
GTTGTGAAAAACAGATTAAACTTAAAATTATGTGTATTAT
GTAAAATTTTAGAAATAAAAATTTATTTTTTTTTATTAAG
GGTACGGAAAATGTTCTCCCTTCAGGACCTCTGTCGGAAG
AACATTTTCTTCCTTCCAAATGATTTTAGCAAGCATACCC
TACAATGGCTGGGGTTATATTGGAAAGAGCATGGATCCGT
CCATCGAGCAGAAAAAAACAGCATAGTGATACAGAATGAA
TTGGTTCTTTCTATCAATGATGCTTTACAGCTTGCAGGGG
AAGAGGGGGACACAGATGTAGTACAGCTCTTGTTATTATG
GGAGGGAAATCTGCATTATGCCATCATAGGAGCCTTGAAG
ACTGAGAAATATAATCTAATATGTGAGTACCATAGCCAAA
TTCAGGACTGGCATGTTCTCCTCCCCTTGATTCAAGATCC
AGAAACATTCGAAAAATGTCATGATTTAAGCCTTGCATGT
GACTTTATATGCCTTCTACAACATGCTGTAAAATATAACA
TGCTTTCTATCCTTGTCAAATATAAGGAAGACTTACTAAA
TGTAAGGATTAGGTATCGTATCCAATCCCTGTTTGTTTTG
GCATGTGAAAACCGGAGAATTGAGATTATTGATTGGATAG
GCCAAAATCTGCCAATTCCTGAACCTGATGCCATTTTTAG
CATTGCTGTTGCTACAAGAGATTTAGAACTGTTTTCCTTA
GGGTACAAGATTATTTTTGATTACATGCAAAGACAGGGAA
TCTTTCAATTATCCAATGGAGTTCGCATGGTTGTGCTAAA
TCGTCACATTAGCATGGCAATAGATAATGGACTTTTACCC
TTTGTTCTGGAAACTTTAAAACATGGTGGGAATATACATA
GAGCCTTATCTTATGCAGTAACACACAATAGAAGAAAAAT
TCTGGATTATCTTATTCGCCAGAAAAATATAGCCCCTAAT
ACAATTGAAAGACTTTTATATCTGGCCGTGAAAAATCAAT
CTTCCAGGAAAACTTTGAACTTGTTGCTATCTTACATAAA
TTACAAGGTGAAAAATGTTAAAAAGCTAGTAGAGCATGTA
GTAAATGAGAAATCCACTCTTGTGTTAAAAATTTTATTGG
AAAAAAAGGAAAATCTAGTGGATGCTGTTTTAACAAGACT
TGTAAAACATTCTACATATTTCCAGGTGAGAGAATTTATC
CAGGAGTTTTCCATCAGCCCAGAAAAATTCATTAAAATAG
CTGTGCGGGAAAAGAAAAATGTGTTAATCGAGGCTATTTC
TGAAGATATTTGGGAAAATCCCACAGAAAGAATTACTTAT
CTCAAACAGATAGTGCACACCATAAAATATGAAAGTGGAA
GACGATTTTTGATAGACATCATTCACAGCATTTACCAAAG
TTACTCACTAAAACACGAAGATATTCTTAAACTGGCAACA
TTTTATGTCAAATACAATGCAATCACCCATTTTAAAGATC
TCTGCAAATATCTTTGGCTGAACAGAGGAACAGAAAGTAA
GAAACTGTTTTTAGAGTGTTTAGAAATTGCTGATGAGAAG
GAGTTTCCTGATATTAAAAGCATTGTGAGTGAATATATTA
ACTACTTGTTTACTGCAGGAGCTATTACCAAGGAAGAAAT
CATGCAAGCCTATGATGCTTTAGAGTAGCCATGTATTAAC
ATTCTGAAAGTAGACTAAAATATACAATGTACTAAAAACC
AAATTAGCCATTTTTTAACTATCTTCTCCTTAAAAACTCT
GGATAAAAATTTATTTTTTTTTAATTTGGGTAGGGAAAAT
GTTCTCCCTTCAGGACCTCTGTCGGAAGAACACCTTCTTC
CTTCCAAGTGATTTTAGCAAGCATACTCTGCATTTGCTGG
GGTTATACTGGAAGGGGCATGGATCTATCCAAAGGATAAA
GAATGATGGTGTGCTTATAGAGCATGATCTTCTTCTTTCC
ATCAATGAAGCCTTAATCCTTGCAGGAGAAGAGGGAAACA
ATGATGTAGTACAGCTCTTGTTGCTATGGGAAGGAAATCT
GCATTATGCCATCATAGGAGCTTTGAGGACTGAGAAATAT
GGCTTAATATGTGAGTACCATAGCCAAATTCAGGACTGGC
ATGTTCTCCTCCCCTTGATTCAAGATCCAGAAACATTCGA
AAAATGTCATGATTTAAGCCTTGAATGTGATCTTTCATGC
CTTCTCCAACATGCTGTAAAATATAACATGCTTTCTATTC
TTGTTAAATATAAAGAGGATCTACTAAATGTGCTATTTAG
GCAACAAATTCAAGGACTATTTATTTTAGCATGTGAAAAT
CGGAAGTTAGAGATTCTTACGTGGATGGGTCAAAATCTGC
CAATTCCTGATCCTGAGCCTATTTTTAACATTGCTGTTGT
CACAAAAGATTTAGAAATGTTTTCCTTAGGGTACAAGATT
GTTTTTGAATACATGGAAAACCAAGGACTGTTTCATTTAA
CCCAGGTAGTTCGTATGGTTATGATAAATCGTCACTTTAG
CATGGTAATAAATAAAGGACTTTTACCCTTTGTGCTGGAA
ATTTTAAAACATGGTGGGCATGTAAATAGAGCCTTATCTT
ATGCTGTCACACAAAATAAAAGAAAGATTTTAGACCATGT
TGTTCGCCAAAAGAATGTACCCCATAAAACCATTGAAAGA
ATGTTGCATCTGGCTGTAAAAAAGCATGCTCCCAGGAAAA
CTCTGAACTTGTTACTATCTTACATAAATTACAAGGTGAA
AAATGTTAAAAAGTTGTTAGAACATGTAGTGAAATACAAC
TCTACTCTTGTGATAAGAATCTTGTTAGAAAAAAAGAAAA
ACCTGCTGGATGCTACTTTGACAAGATATGTCAAAGATTC
TACATACTTTCGGGTGAAAGAATTTATGCAAGATTTCTCC
ATCAGCCCAGAAAAATTCATTAAAATAGCTGTGCGGGAAC
AGAAAAATGTGTTGATCAAGGCTATTTGTGAAGATATTTG
GGAAAATCCCGCAGAAAGAATCAGGAATCTTAAGCAGATA
GTGTGTACCATAAAATATGAAAGTGGAAGACAATTCCTGA
TAAATATCATTCACACCATTTACCAGAGTTATTCTTTGAA
ACCTGAAGAAATTCTTAAATTGGCAACATTTTATGTCAAA
CACAATGCAACCACCCATTTTAAAGATCTCTGCAAATATC
TTTGGCTGAACAGAGGAACAGAAAGTAAGAAACTGTTTTT
AGAGTGCTTGGAAATTGCTGATAAGAAGGAGTTTCCTGAT
ATTAAAAGTATTGTGAGTGAATACATTAACTATTTGTTTA
CTGCAGGAGCTATTACCAAGGAAGAAATCATGCGAGTCTA
TGCTTTGGAGTATGCCATGTATTAAATTTCTGAACCTGTA
AGCAATAGATAGATTTTAGAATATGCTGTATTAAGTTAGT
TTCTGAATAAGTAATCAATAGATAGATTTTAGTTTATGTA
AAAATGTTAACATTTGTTAATAATAAGTTTTAGATACCAT
TTTAGAGTTACTTTTTTAGATATTACTATTTTAGCCATTA
TTATCTTAAATAATCACTATTTTAGATAGGTCTCCGTATT
AAAAACCGAATTAACCACTATCTATGTTTTTAATAATACT
TTTTAAAAACCCTCCATAAAAATTTATTTTTTTTTCATAA
AAGTAGAGAAAATGTTCTCCCTACAGGACCTCTGTCGGAA
GAACCTTTTTCTTCCACTTGAGCCCTTAGGCAAGCATGTG
GTTCAACGGCTGGGATTATACTGGGAAGGCCATGGTTCAG
TTAAACGAGTGGGTGATTGCTTTGTATGTGTAGACCAGAT
TTGGGTCCTACCAACCCATAAGGCTGTACAAATTGCAGCC
TCGGAAGGAAATGAGGACATTGTCAAGCTTTTCTTACTGT
GGAAGGGGAGTCTACAATATGCCATCATAGGAGCCTTAGA
GGGCAGACAATATGATCTGATTCAAAAGTATTACAACCAA
ATCGGGGACTGCCATCAGATTCTACCACTGATTCAAGATC
CAGAAATTTACGAAAGATGTCATGAATTAAATGTTACATG
TACCTTTCAATGCTTATTTCAACATGCTATAAGAGATAAC
ATGCTGCCCATTTTTCAAAAATATGGAGAAGATCTGAATG
GAAACAGAGGAATGGTTCAACTTCTGTATGAGATGGCATG
CCGATTACAAAATTATGATATCATCAAATGGATAGGATTT
AACCTGCATGTTTATAACTTGGAAGCCATTTTTAGCATTG
CTTTTGTTAGAAAAGATTTAACTTTGTATTCTTTAGGCTA
CATGCTTCTTCTGGGTAGAATGAGTACTGTAGATAGAAAC
TTTATCTCAATCATAACACGCCATCTTGAATACGCATCAA
AAAAGGGACTTTTTGACTTTGTACTAGAATCTTTGAAATA
TGGAGGTCAAGTGGATACAGTGTTGTTTCAGGCTGTAAAA
TACAACCATAGGAAAATTTTGGCCCATTTTATTCATGAAA
TTCCCCGTGAAACGGTTGAAAAGCTGATACTCCATGCTGT
GGAGTCACGGGCCTCCAGGAAAACATTCAACCTGCTTTTA
TCTTCCATAAACTACTGTGTGAATCCTTTTGTCAAAAAAC
TACTGCACGCTGTGGTGAAACACAAGTACATGCTTATCAT
AAAGCTTTTGCTCGAGCGGCCCAAAAAGAAGATAAACCTG
GTAGATGCTGCTCTATTCAAACTTGTAAAATACTCTACTT
ATAAAGAAATAGTAAAATACATGGATGAGTTTTCTGTGGA
CCCAAAAAGGGTGGTCAAAATGGCAGCACGACTCATGAGA
GTGGACCTGATTAAAAAGATTTCTAATGATGCATGGGAAG
ATAAACTAGAGAGAATCAAGCACCTTAAACAGATGGTAAA
TACCATGAACCACAGAAATGGAAAAAATCTATTGATGTAC
AATATTCACAATATTACTGGATATACCCACCTGAACACCA
AAGAAGCATTTAACTTAACAAAATTTTATGCTGTCCACAA
TGCAACATGTTTGTTTAAAGAAATGTGTAAAAGCTGTTTT
GAACATGATAAAATACAGTTCAGAGAATTGCTTGAAGATT
GTTTACATATTGCTAATAGGCATGCTTATATCCAAATTGC
AGAAACCGCAGATGAATGTATCAAATATATAGATCTTATT
ACACCTAAGTAAATCATGAAAATATATCAAGTAAATCCAG
AATAAATCAGGCTAATTGTAAATAGTTGTAGATACCATAT
AATGAATGTTTTATTAGGATAGTAGTTGAGTTAAGACAGT
AGTTTAGTTAAGACAGTAGTTTAGTTAAGACAGTAGTTCT
GTTAAGATAGTAATTCTGTTAAGATAGTAATTCTGTTAAG
ATAATAGTTTAGTTAAGATAATAGTTCAGTTAAAACTAGT
TCATGTTAAAATATTAGTTTTGTTAAATCAATAGTTTTGT
TAAGACAATAGTTCAGTTAAGTCAATAGTTATATTAAGAC
ATTAGTTCTGTTAATACATTAGTGCTGTTAAGATAATAAA
AATTTATTTTTTTTCATCAAGGTAGAGAAAATGTTCTCCC
TACAGGAGCTCTGCCGGAAGAACATTTACATTCTTCCTTA
CCCCTTGGGTAAGCATGTACTTCAACAACTAGGGCTGTAC
TGGAAGGGACATGGATCTCTTCAACGAATCGGAGATGACC
ATGTACTCTTACAGCAGGACCTGATCTTTTCCATCAACGA
GGCCTTAAGAATGGCAGGAGAGGAAGGAAACAATGAAGTA
GTAAAGCTCTTGTTACTATGGGAGGGAAACCTTCATTATG
CCATCATAGGAGCTTTAGAGGGCGACCGATACGACCTTAT
CCATAAATATTATGATCAAATTGGGGACTGCCACAAGATT
CTTCCTTTAATCCAAGACCCGCAAATCTTTGAAAAATGCC
ATGAATTGAGTAACTCCTGTAACATTCGATGCCTTTTAGA
ACATGCAGTAAAACACGACATGCTTTCTATTCTTCAAAAA
CACAGGGAGCAAATAAGATTACACTTGGCATTAACCCAAA
TACTATTTGAATTGGCGTGTCATGAACGTAAGAATGACAT
CATTAGATGGATCGGTTATTCCCTGCACATACACCATCTA
GAGACTATTTTTGATGTTGCATTCGCCCATAAAAATTTAT
CCTTATACGTTTTAGGGTATGAACTTCTCATGCACAAAGT
AAACACAGAGGCTGCATATATAGAATTACCCAATTTGCTA
TCATATCATCTTCGAACTGCGGCGGCAGGAGGTCTTCTTA
ACTTTATGTTAGAAACAATAAAGCATGGTGGATATGTGGA
TAAAACCGTTTTATCCGCGGCTATCAGGTACAAGCATAGG
AAAATTGTGGCTCATTTTATTCATCAAGTTCCCCGTAAAA
CCGTTAAAAAACTGCTACTCTATGCTGTGCAGGCTCGGGC
CCCCAAAAAAACACTGAACCTACTTTTATCTTCCTTAAAC
TACTCCGTGCACACCATCACCAAACAACTCGTACACAATG
TCGTCATCTACAGTTCCACGCTTGTCGTAAAGCTTTTACT
CATGCGGCGAAAAAACAAGTTAAACCTAGTAGATGCCGTT
TTAGCCAGACTTGTAAAATATTCCACCTATACAGATATTG
TACAATTCATGAGTGAGTTTTCTGTGAGCCCGGAAAGGGT
GATCAAAATGGCTGCACGGGAATCTAGGACCTTTCTGATT
GAAATGATCTCCAAAGCTGCTTGGGGAAATCACCCACAGA
CGTTGATTCATCATCTCAAACAACTAGCCCATACCATGAA
GTCTCAATCTGGAAAAGACCTCATCATATATACCATCCAC
TATATTTATCTAAACTCTAATATGCTGGTAGCGGAGGAGG
AAAAAAATATTTTTAAATTAGCAAAATTTTATGCGAATCA
TAACGCAGTAAACAGGTTTAAACAAGTTTGTGAAGACTAT
TATGCACTAGATGTAGATGCACGGTTTAAAACACTTATTT
TAGAATGTTTTGAAATTGCCGTCCAGAAAAACTATCCTAG
AATTGCAAATATTGTGGATGACTATGTTCGATTCCTTTTT
TACAGGGGAGATATAACCGAGGAAGAAATTCATGAAGCCT
ATTCTTTAAAAGATGCTGAGTTTTATGTAGATTTAAAATG
GTTACAACATGATTTGTTTTAAATAAGAGTTAGTTTAAAC
TAAATCTGATTTAAACTACATTTGGTTTAAACTACATTTG
GTTTAAACTACATTTGGTTTATCATTATTCATTGAAACCA
TCGAAAAAAAAAGCTATTTGTTTATCCTCATAAACTCATC
TTTTTTTTGTCTCAAAGTTTGACACTAAAATTCAGTGTTT
TATAGTGTTTATAATTAAGTGTTTTGCATGCATTGCAGAA
ATTTTCATCTTTTTTAATTGGTTCAATACCACATGTCATA
CAATATGTTGTTTGATTATCAAGATTAACTTTATGAAAGG
AAAGTAAGTGAGCCGCAAATTTAAAAGTAAAATATCTGTC
ATTTAAAATGATCTTATGAATATATTTTCGATAAGGAGGA
ATGAAAGCATTTGCCAAAATAAATTGCATAAAGGGCTTGG
AAAACCCCATATCTTCTAATTTTTTGTGGGTATAAACCCT
ATTTTTGTGTTTTACAAAAACTTCATTGTTATAATAGTCG
TTATAGCTATCAATCATTTTTTTTAGTCCTATAATGCCCA
AGGTTGCACGCATAAAGCCGCAGTTTCTGCTCCAAAAACC
ATGCACCTGTAAAGGGTGCTTTTCATATAACCAATTACAA
AATTTCATTCCGCAACAGTAGCATGTTATTTCAGTGGGGG
ATGTATAGAATAATCCGGCATTCGAAAATTTTTCATAATT
TTTTATATCATGGATTGCGAAGCTTTGATTTCGTGCATCT
ACGGAGCTGTAGCCTACATATTTAGGTTTTACTTCAAATA
ATCGTAAAGAGATGTATGGATCTATTGTATTTATTTTAGG
AAACATTTCATAATTTTAAATTCTTATATATAATATAAAA
AAAATTACAAATATTTGTAATGATCTTCCTCAATTGAGCG
CTGAGTTGTAGGCTTTATTTTTCTAATTATACGAAGAAAA
TAGGTTCTCATAAAGCCTTCAAGATGACTATTGATGTTTC
CAATACATTTTCTCAATGAGTTCATAAACCCAGACATTTT
GCTAATGGCTTGACAAAGTGCCGGCAGATTCTCCACCAAA
GTACTGATAGATTGCCTACTAGCTATAGCTAGCTATAGTG
AGCCAACCTCTCTGTATTTATATTATATATTTCATTTTTT
AATAGATTTAATATTTTTATAAAAAAATATTTAGTTTTTT
ATACAAGAATGTCGGCAAAAAAAAAGCCCACAATTACCAA
GCAAGAGCTTTACTCCTTAGTAGCGGCAGATACCCAGTTA
AATAAAGCATTGATTGAAAGAATCTTTACAAGTCAGCAAA
AAATAATCCAAAATGCTTTAAAGCACAATCAAGAAGTTAT
TATACCACCCGGAATCAAGTTCACCGTCGTTACAGTGAAA
GCTAAACCTGCTCGCCAGGGCCATAACCCCGCAACAGGAG
AGCCTATTCAAATTAAAGCCAAGCCTGAACATAAAGCCGT
AAAGATACGAGCATTGAAACCTGTCCACGATATGTTAAAC
TAAACGATAAAGTCATCATCGTCATATTCTTCTTTATCAT
TATTATCTTCAATACATTTTTGCCATTCGAAATCGAATAA
ATTCAGTTCTTGAACATTTAAATACTTATCATCGTACATT
TTAATATAATTCAAACATGAGTTGTTGTCAAAAACTTTTA
TCGTTTTTGTTAAAATCATTGTATGAATAATTTCCTTATT
AAGAGTTGCCGGAATAGTACAAAGCCTATTTTTAGGTACA
TCATTCATGATAATAGTAAAATTAGTAAAAATTGTTTCTT
GTTTTTCTTTTGTTTCAAATAAACGTTGCAAGGTTAAAGG
TTTTTCATTCAATGGTTTCTTTGAAGATAAAAAGAATGTA
TAATCCGGTTTAAAGGTATTTTTGGTTTCAATCGTGATTC
CATCTGCTTGAGCATACGCTAAACCAGACCAAATATAACG
GTCCACTATTACAATAAAATTTAGTTTAAGTAGTGCTGCA
ATTTCTGCGACAAATTCACTACAATGTTTTGTAAATAATT
TATGCAATTGTTCCGATGACATTTCTATCATTTTATTTAA
CACCTGCAATATAAGGTCACCGGTGGTCGTGTCTGGATTA
GGAAAACGTATACATACAGCATTATAATCCATGCATTCTA
ATGCCTTTTTTAATCTCATTGCCTGTGTGCTTTTTCCCAC
ACCATTGATTCCCTCGATGGCAATAAGTATTCCACGCATG
ATTAATAAATGGGTGAAAAGAATTCAGTTTTTTTACAAAT
CTATTTTTATACAACATTGTACAACACTACATTAACCGCA
TACGATGTTATAGCTTCATTAAATATTTGCTTTTTATAAT
CTTTACTGACCTATATTTGGCAGATCACTGCAGATGGTCA
TAACTAGGCCATAACTAAGATAAAAATTATTTCAGATGCT
ACTGCGGCAGTATTATTAAAATCATGTGCGGCAATGTATG
ACGTCTTAATAGATAAAAAATTTAAGTAAAACAAATTTGA
ATAAAAAAAATAATAGTTATGATGGCGTTGTTACACAAAG
AAAAGCTTATAGAGTGCATCGAAAATGAGGTGCTTAGCGG
CGGTACAGTATTGCTTCTAGTAAAAAATATTGTTGTGTCA
GAAATTTCATACATGGGTGATAGTTATAAATATTTTACCT
TTAATGCCAATCATGATCTGAAAAGTAAAGAAGATCTTAA
AGGAGCAACATCCAAGAACATTGCTAAAATGATTTATAAT
TGGATTATAAAAAATCCTCAAAATAATAAGATTTGGAGTG
GTGAGCCGCGCACTCAAATTTATTTTGAAAATGATTTATA
TCATACGAATTACAATCATGAATGTATAAAAGATTTTTGG
AATGTTTCAACCTCAGTCGGTCCTTGTATCTTTAATGATC
GTAGCATTTGGTGTACTAAATGCACATCCTTTTACCCATT
TACCAACATTATGTCACCCAATATATTCCAATAAATTAGA
TATCTTTTATTACTATTAAAATAGTTAATAACATTATAGG
ATAATTAGATATATTACGATGAATTAGTTTATGTTATTTT
ATAAGATAATTAGTTACTTTATTATGGTTAATCTCTTTAT
TAACGATTAATCTCTTTATTAATCTTTTTATTAATGAATT
ATCATAAGATAAATAATTATTTTTTTTCTATATATCACAT
AATAGATCTGATATGGGCTAAAATATTTACAATAGAATTC
TGTTAAGAAAACATACATAATTTGAATAAATTTTTTTTAA
ATATCACCGAAACATTCAACATGGTGTTAATAGAGTTTTT
AACAGGTTTCTTCTATTTATATGGAAAGAGACTGTTTTCC
ATTAGTAAAGTCATGGATATGATATGTCTAGACTATTATA
CCATTATTCCTGCTCCTCTGGCGATGATGTTAGCAGCAAG
ACTAAAAAACTATGACCTCATGAAACGACTGCACGAATGG
GAAATCTCTGTTGACTACGCTTTACTTGTAGTAGATGATG
TGCCGAGTATCGACTTTTGCTTAAGTCTTGGCGCTAAATC
CCCGACTAGAGCACAAAAAAGAGAACTGCTGAGGGACAAC
ACGTTTAATCCCGTGTATAAGTATCTTATGAACTGTTCCG
GTTTTCCAACAAAAAGAGAAAAAAACATTCCTTGTGATGT
TCAATGCGAAAGACTGCAAAAAAACATTATAAAAGAACTG
GTATTTAACTGCTCCGTGCTGCTTGAAATGGTACTGCACA
CAGAAAGAGAATATGCATACGCCCTACACTGTGCTGCAAA
ACATAACCAATTGCCCATCCTTATGTATTGTTGGCAACAA
TCCACAGACGCGGAATCCATTTTGTTGAAAACCTGCTGTT
CTGATAAGAACATCAATTGTTTTAATTATTGTATTCTATA
TGGCGGCGCCCAGAATTTGGATGCTGCAATGGTGGAAGCG
GCAAAGCACGATGCCCGGATGCTGATAAACTACTGTGTCA
TGCTTGGTGGAAGATCCTTAAACGAAGCAAAAGAAACGGC
TGCCATGTTTGGACACATTGAATGCGCACAACACTGTTTT
AAACTGCAGTCTTACGTCATGGACACATTGAATGTGGACG
AGACTGATTAAAGCTGCAATCTTATGTCACGGACACATTG
AATGCGGACAACACTGATTAAAGCTGCAATCTTACGTCAT
GGACGACTAAGTCTTTTGAGTATTGTTTTTTGAATATCTA
TAATAACCTTATATTTTTTGGTGAAAAAAATATAAGGGTT
GTATACAAGAAATTTAGATGATTAAACAATAATTAATTTG
GGCACAGGAAAACGATCTAGATCAGTAAATAAGCTATTTT
TTTTGCACACAGAACATTTAGATAATTAAGAGATTACTTT
CCATACTTGTTCAGTTTTTTTACACATAGGAAGTTTGGAT
TCTGTTCAGGAAGTTTTTCATAGACATTATTTTTACAGCC
AGTAATAATAATTTTGGGCTTTTTCTTAAACCACCGGTGG
AAAACATCCAGCTTGTAAAGAGGGAAATGCATGTAGAGAG
GTTTTTGGTAGTCATGGTTAAGAGATTTGACTAACTCCAT
GTTTCCTGTAAAGACTGCCCAGTCCCAAGCAGTAAAGCCT
CTATGATAGTCTTTTTGAGTCGGATCTGCTCCAAATTTTA
TGAGAGAAAGCATGTTTAAAGAACGGCCCCGCATTGCGGC
CTTCATCACAGGAGTTATCCCATTAAAATTCGGTAAACAA
ATTCTGGTCCCATTTTTTCCAAAATAGCCCAACACCTCTT
CTAGAATTAAATGATTTTTTTTCTCAGCCAAATAATGTAA
AGCAGAGTTTCCATCTTTATCCCTCCTATGAGGGTTAATT
ATTTCTCCGGGATAAGATTCTTGTTTAAAAAGAAATTTTA
AAAAGTCTATACGTCCGTAGATGCATATCCACATGAATAC
CGAGGATCCATTTTTATCGCATCTATTGACAATCCACGGA
TCTGTTTTAAAAAATTCCTCAAATAGTGTAAGATTCCCAT
TTCTGATATGTTTTTTAATCCATCCAACAAACAAGTTTTC
TATCTGATTTTCTGGAAACATGTGTTCCATTTTGAATGTC
ACCCTACCCCATTATATAATTTTACCCCTTTAATTTTTAA
CGTCCTTTTTTTTCGGACTTCTTTGGATAAGCTGTTTATT
ACCATCTTTAAATGCCTTATATCGGGGAGGAGCCAGGCCC
TTTTCCCATATGTGCGGTAATTCTTGGTGTTTATGCTTGC
CTTTGGCATAACCAGGCCAGTATTTTTCGATATAGTCAGG
GTTTGTTTTTACGTATTCTTTAAAGGTCCGATAGGCTTCT
TGAATACAGGTAGGCTCACCGGTATAATTTCCATGTTCAT
CTTCCTTTAAAAAGCCATTAACCCTGTCCTTTCTCCACTT
AAGATTGTGCTTTCCAAAAATACGATCAAGATCTTGCGCC
TGCTGGGGTGGAATCATAAACCCCTTTTTAGGCCGAAGCT
TTTTATTTTTTCCATAGCTTCGGCCATCGCGTTGCGAAAC
AGTGGTTAGGACGCCTGATAGTCTTTCCATGGGCGTCGCA
TCTAATCCTATCCATCCACCCTGATGAATATCAATGGCGA
CAAGCTCTCCTTTATTTTGGGCAAGCCAAGTTTCCAAGAA
TGCCATGCTTTCTTCCCAGGGATAAGGCCCGCCAACACCA
CGGGTTGTCCAATCTTGCAAGGACTCCAGGTCCGACACCT
GGTAAGGCTCTAAAGAAGACGGTTCCTTGTTTTTGTACTG
CAAATAGGATTTAATGACCCATTTATACCATGTGTCGAAC
CGCAGCGTGGCGCCTCCAAAGTGAAAGCCGTCGTTGATTT
TAGGATATCTGCAACATATTTCAACCGTACGTTTGAGTTC
TGCAAAGGCAGCCTTCCAGGGAAGTCTTTCGCTGCGGGTA
AGGCGGTCTATTTTGCCCTGTGTGCCATAGCGTATGGCAT
GTCGTGCCAATTGCAACAATTCTGACACCGATCCGTGGGC
CCCGATCCAGTTTATCGGATAGGCAACCTCCGAAGGGTTT
AAAAGATGCTCGTAAAAGCGTGGATCTTCGGATGCCAAGG
CGTCTGCAAAGGGGATAATACTAGAAAACCTGTCTAGACA
TACGTTTTCTGTGTTCACTTCTAAAGGTAGAAAAATGGTT
GCGTGAGGCTTTTGAACCTGCTTGTTCAGCGGTCTGCATA
TGCTTTGAATAATGTCTCTAGGACTATGTCGCGGCGCTGC
AAAAAATACCGCGTTTAGTTCTGGAACCTCTACGCCCTCT
TGAAAGAGTCGACAGTTTAATAAAATAACGGGTTCCTTTG
AGGAACAAAATTCTGTAAATGTTTTGAGGATAACCTGTCG
CGGCAGGGTTGAGTGAGCTATCAGGGCATAGACCCCCTGG
TCTACCAACTCCGCGTATAGCTCCTTGGCCTGTTTGATAT
CACGGGTAAATACCAGCATTTTAGGAGCCGTTATATTGGT
TTTTAAATGGGCTAAGGCCATTATAATTTGCTTTACTATG
ATCTGTTTCGTGGTCTCCTCTTTGGTACTCGGTTGGTGGG
CCAATTTAGGCGCGGCTACCATCTGCAATTCAAAATCATT
TACATAGCCGGCCTCTATGCCTTCTCGCAGATAGTAGCGA
AAGGCAACGCCGCCAAAAAGTTCACGATTTTTCATGGAAA
GCGGGGTGTCGTACCTGGGCGTTGCCGTTAAAAAAAGTCG
GTGCCCTTTTTTAAAGTTGAGCAACACATGGGTGAAGGGC
CGTGTCTCCCATTCGCCGCAAATCCGGTGACATTCATCGC
TAATAATAAGATCGAAATCATCCACTAGTAGCGTGGAGGA
TTGGTAGGTGGCAATCACAAGAAGAGAAGGGGCTTCCCGT
ATCCGTTTTGCAATAAAGACAGGATTGGTGGTCATTTCTA
TATTGTCGTGATTTAGCACAATGCGGGTCTGGTCGGACCC
CACAAGCAAAACGTTCTTCAAGGAAATTCCATACTGATAG
AGTTTTTCCAGAGTCTGCCGTAGTAGGGACAGGCCCGGCA
CCAGGTACAAAACTTTTCCTTGAAGATAATTGGAGAGGAT
AAGATAGGCGACGCGAGTTTTGCCGCATCGGCAGGCCATC
TGCAGAATGGCCCTTCCACTTCGCCGCAGCTCCTGATAGC
CCATATTGGCCGCCTCCTTCTGATAAAGTCGATCCTCGAT
TGCAGTCCGTGTCTCATCCGTAGAAAAAAATAATACGTCA
TCTGCGAAATGTTCTTCATCTTCCACAGGAGTTATCACCA
GGTGTCTCAGTTTCTCCTTGCTTATCAGCGGATCAGAGGG
CAAAGATGGCTCAACCACTATCGTGGAATCATTCATCTCA
TAGGCGGGAGAATCACACAAAGTATAGCTTATGTCCAGAC
AGTTTGCAACATCCTCAGCCAATTGTTTTATTTTTTCGGG
TAAAAGACATACGAGTTCTTTGTTTTTGACGCGAAAAAAC
TGTGCACAATATAACACCCCTGCTTCAATTTTTTGCGCAT
CCTTCTTTGTAGATGTTTCCAATGTGAAACAATACTTCCA
TTCATCCGTAAAACAGGTGGTATAAGATCCATCATGAAGC
CTAGCGGCCAAGTTTCCTGTGTGCCCAACTTTATGTAAGG
ATTGGGCCTCCAGCCAGGGATGAACCGCCACGTAAAATCC
TGCGCACATGTTATATCAAATTGCAGTTTCTTAATAACTG
TACACAGGATCTGAAAAACATGTGATTACAAAATTTAGAT
AAGAAATATTTAATATTAAAAATCACGGAATATATGTCAC
TGTGTAGAGAGAAAGCCAAAAACTCCTCTTGACCGCCGTG
GGAAATCATCCAGGGTAGTAGGTTGTGTTTCATGAAGTTG
TATGCCGTAGTGATCACCGTGGACTCCAGATGGTTATTGG
CATCTTTGCAATACTTTGCCATCTTGGCAGAAAAGACGAT
AAATCCACAAATTCTACCCCAGTTGATAAGATCCTTAAAC
AACTCAGTCACAACCCCAGTAAACTGGGTTTTAATTTCTT
GGGCACTTGTAAGAGAAAAGGTAATTGTAACCTGTTTGTT
CAAACACTCATCATAATAGGTTAAAATTTTTTTTATTTGT
TGTTGATATGGGCTAAGTTCATGCTCTGAAATATCATTAA
TGTAATATTTAATGTATCCTACTAGTATTTCATTAATGAT
ATTATGATATATTAACTCTTCCCCCTCCATAGCGGCACCC
TATATTTTTTTATTTAGGTTTCAATGTTATCACAATTGTG
ACACTATTGTGACACAATTGTGACACAACTGTATACAACA
AATGTTAGGCCACGTATAGCAACCTATATGTTAAGAAATA
TTTTTATCCCAACATTGGTTGTATACGAGCAGCCGTAAAC
AAGCAAAGAGTCATTTAAAATAAGCCATTTAAAGATTTAG
AATTTATATGTATACAACTGTACAATGGAAGCAGTTCTTA
CCAAACTTGACCAGGAGGAAAAAAGGGCTCTCCAAGATTT
TCATCGTTGTGCTTGGGAAGAAACTAAAAATATTATAAAC
GATTTTCTTGAAATCCCTGAGGAACGATGCACCTATAAAT
TCAATCCATACACAAAAAAAATGGAGCTTTTGTTTACCCC
CGAATTCCACACTGCCTGGCAGGAAGTTCCTGAGTGCAGA
GAGTTCATATTAAACTTTTTGAGACTCATTTCAGGACATC
GAGTGGTATTAAAAGGCCCTATAATTGTATTTACAAAAGA
GGTCAAGAACCTGGGCATTCCTAGTACCATCAATGTTGAC
TTTCAGGCCAACATTGAAAATATGGATGATCTACAGAAGG
GAAATCTCATCGGCAAAATGAATATCAAAGAAAGTTAAAT
AAAACAACTGACATCAAAAAACATTAAAAGCTATGTGGAC
GATGTGGCCTTTGTCTCAATAGTTTCGAGGTCATCCAATA
ACTCGTGTAACGTAAAAAAGTTGGTCCATTTTTTTGAAAA
CATTAAAAGACGTGCGTCTTCATAAATAAAAAAGTCATTC
GAAGGAAAAATAATATACTCAATACCATAGTCTTGTAATA
TTTTTTTTAGGTCTCTCAGGGTCCAGGGATTTACCAGGCT
TCTACGCGAAGTGAGCATCATAAAAATATCTAATATTTTT
TGCGCCATGAGCCAGCGCGGATTTTCATTGGCCCACAAAT
CAACAATAATTCTCTTATCAACCGTGAGCATTCCTACTTG
ATTCGAGGAAATGATTAGATGCCCAGCGGTCCACCCCATG
AGTAGATAACGCAGCGTTGTAGAAATGTCACATATGGAAG
GCATCCCTCCACAACACGAACCCAAATTAGGATGCGTGTG
AAACACGAACATAGCAGGCTTGTTGGCCACCCTGCTATAA
ATCTCAGCAGGCATCATAGCCTCGCTGCCAAAATAAATGT
TCTCTCCTGCCCTATAGGGGCTTGGAATGATTTCCACTAT
CTCGGGTACACCGTTTACCATATTAATGCGGCCGCACCAT
TCACGGTCATCGTCCAAAAATTTTTTGATGGCAGCCCGAA
CGTTGTCCCAATTAAGCAACAGAGTATTCACAATTTCATT
ACGCTCCGTCCAGTATTCCTTGAAACTTCTTTTAGACTTG
CTGAGCTGTTCCCAGGATTCGAACTCGGTCCAATGTTTTT
TTTCTTTTGGGGAAGACTTCCCTTTTGAAGCATTTTTTGC
GGCTCCACCATCTACACTATGATTTTCCAAAATAATCTCC
TTCATGGTTTGAGTTATATGGGCATTGCTAAGCACTTTAG
TGGTAACCTGTTTACCTATGTGATTCAGCAGAAAACCAAG
TTTGTCCATTTGTGTCTCAACCATTTATTCTTAACAAAAC
AAAAAAAATTAAAAATCATCGTCGTTTAAAAAGAGTTTGA
AGGCGAACGCATCATCCTTAACACAGTTTTGATACTGCGT
AGGTCTTAACTCGAAAAAGTTAGTTTTTTCTACTTCATTA
AGAAAGAATTTAGTCATCTGAGGAAAAGGGTTTCCCACCT
TATAAATGCTTTTGCACTGCATCATGAAGCACAAATTATC
TGTAAAGTAGCGTATATATTGAAATAGCATTTCTTTTGAA
AAACCGGGAACTCTTCCTCTTGCCTTGTCAAAGGCATAGC
TAATGAACTCATCCACCAACTCCACAGCCTCCTTCAAAAT
TTTGTGAATGATCTTTTCCTCAGGAATGTTATACACGTAA
TTTGAGATAAGAAAACATGCAAAGCTACAGTGCACGCCCT
CATCGCGTGAAATAAACTCATTATAGCTTACAAGTCCCGG
CATAATGTTCTGTTCCTTAAGAAACTGGATCGCCACAAAG
TGGTTTTGAAATAAAATGCCCTCCACGGCGGCGAAGCCCA
CAAGTCGCTCGCCCAGACTGTTCTTGGTGGGGTCCATCCA
CTGCCGCACCCACTGCGCCATTTTTTTAATGATAGGATGT
TTTTCAATGCCGCTGAAGATGCGCTGTTGTTCCTTCTCAT
CCGGGATCAGCGTTTTTACCTGTATTGAGTAGGCTTCGCT
ATGAACGCACTCTTGGGCAGCCTGCATTGTATAAAAGTAT
AGCACTTCCTTTACTTTAATTTCGCGCATAAAATTGGTTA
AAAGGTTTTCGATAACAATTTCGTCGGCAACAACAAAGAA
GGCTAAAATTTGTTTATAAAATTCGCGCTGTGGCTTTGGC
ATGGCCTCCCAATCATCAATGTCCTTACACATGTCCACCT
CCTGCGCCGTCCACGTCAAACTTTCTAATTTTTTGTACCA
GTTCCAACATTCTGGGTGCTGAATAGGAAAAATAGTGAAA
CGTTGGGAATTTTCAATTAGTAATTCCTCCATATTTGAAA
TAAATATTAATATCTTCAAATTTATTGGCTGCCATGGAGA
CGTTTTGTATTGAGACGTTGGCATCTGATACGTACGGAAA
GGCGTTAAATGTTGATTTAGATAGACTATCGCAGGCGCAG
ATCAAATATACTCTTCAAGAGCTTATTTCCTACTGCAGCG
CTCTAACGATTTTACATTATGACTATTCAACTCTTGCGGC
ACGACTTTCGGTGTACCAGCTGCACCAGTCAACGGCCTCC
TCCTTCTCAAAGGCGGTGAGGCTGCAGGCCGCACAATCCT
GCTCACGCCTGTCCCCCCAGTTTGTGGACGTCGTTTACAA
GTACAAAGCCATTTTTGACAGCTACATTGACTATAACAGA
GATTACAAGCTGTCCCTCCTGGGGATAGAAACTATGAAAA
ATTCCTATTTGTTAAAAAATAAAGATGGCGTCATCATGGA
ACGCCCGCAGGACGCCTATATGCGCGTCGCCATCATGATC
TATGGAATGGGAAAAGTGGTCAATATAAAAATGATTCTGC
TAACCTATGACCTGCTTTCTCAGCACATCATCACACACGC
GTCGCCCACCATGTTCAATGCAGGCACCAAAAAGCCGCAG
CTCTCCAGCTGTTTTCTACTAAATGTAAATGATAATTTAG
AAAATTTATACGATATGGTCAAAACGGCCGGCATCATTTC
AGGCGGCGGCGGCGGAATAGGTTTGTGTTTATCAGGAATA
CGCGCAAAAAATAGCTTTATTTCTGGCAGTGGTCTTAGAA
GCAACGGCATTCAAAACTATATTATGCTACAAAATGCCTC
ACAATGCTACGCGAACCAGGGAGGCCTACGCCCGGGGGCC
TACGCAGTCTACTTAGAACTATGGCATCAAGACATCTTTA
CATTTCTGGAAATGCCCCGCTTGAAAGGACAAATGGCTGA
ACAGAGGCTTAATGCCCCCAATCTCAAGTACGGTCTATGG
GTCCCCGACCTATTTATGGAAATACTTGAAGACCAAATAC
ACAACAGAGGCGACGGCAGATGGTACCTCTTTTCACCGGA
TCAGGCCCCCAATCTACATAAGGTCTTTGATTTGGAACGG
TCGCAGCACGAAAACGCACACCGTGAATTTAAAAAGCTTT
ACTATCAGTATGTTGCTGAAAAAAGGTACACTGGCGTCAC
AACGGCCAAAGAGATTATCAAAGCGTGGTTCAAAACAGTC
ATCCAGGTGGGAAACCCCTATATCGGATTTAAAGATGCCA
TAAATCGTAAAAGTAATCTTTCACATGTAGGCACTATCAC
GAACTCCAATCTTTGTATTGAAGTCACAATTCCCTGTTGG
GAGGGTGATAAGGCTGAACAAGGTGTTTGTAATCTGGCCG
CGGTAAACCTAGCTGCCTTTATACGTGAAAATGGCTACGA
CTACCGTGGGCTCATAGAAGCATCAGGCAATGTCACAGAA
AATTTAGATAATATTATAGATAATGGCTACTACCCTACAG
AAGCCACGCGGAGAAGCAATATGCGGCACCGACCTATTGG
CATCGGGGTCTTTGGCCTAGCCGACGTGTTTGCATCTTTA
AAAATAAAATTTGGTTCACCCGAGGCCATTGCCATGGATG
AGGCTATTCATGCGGCTCTATACTACGGTGCCATGCGGCG
ATCTATAGAACTTGCAAAGGAAAAAGGAAGCCATCCCAGT
TTTCCGGGATCAGCGGCCTCAAAGGGCCTGCTGCAACCTG
ACCTATGGGTTCGCTGTGGTGATTTAATTCCCTCTTGGGA
AGAACGCGTGGCACAGACAACGCAGGGAGTGTTAACGCGG
AAAAGCTGGCGGCAACTACGGCTGGCGGCGATACAAGGCG
TTCGAAATGGATATCTCACAGCCCTCATGCCCACCGCAAC
CTCCTCAAATTCTACAGGGAAAAACGAATGTTTTGAACCC
TTTACATCCAATCTATATACACGTAGAACATTAAGTGGGG
AATTTATTGTTTTAAATAAGTATTTAATAGACGATTTAAA
AGAAATTAATCTTTGGACAGAAGCCATTCAACTGCAGCTA
CTAAATGCAGGAGGTAGCATTCAACACATTTTGGATATAC
CGGCCGAGATCCGTGATCGGTATAAAACTTCCAGGGAAAT
GAACCAAAAAATTTTAACAAAACACGCGGCCGCACGAAAC
CCCTTTGTATCCCAAAGTATGTCCTTGAACTACTACTTTT
ACGAGCCTGAATTAAGCCAGGTACTTACGGTGCTTGTGCT
AGGTTGGAAAAAGGGCTTAACCACTGGCTCCTATTACTGT
CATTTTAGCCCTGGAGCGGGTACCCAAAAAAAGATTATAA
GAAACTCTGAGAAAGCGTGTAATGCGGACTGCGAGGCGTG
TCTTCTGTAGGAGTCTCGCGGTAAAAGAGCAGCGGGGACC
ATATGGCAAACCCCAACAAGAGGATAATGAATAAAAAAAG
TAAACAGGCATCCATTAGTTCCATATTAAATTTTTTTTTC
TTCTATATAATGGAATATTTTGTTGCGGTAGACAATGAAA
CCTCCTTGGGGGTTTTTACTTCTATAGAGCAATGTGAAGA
AACGATGAAACAATATCCTGGCCTCCATTATGTCGTTTTT
AAGTATACTTGTCCGGCGGATGCAGAAAATACAGATGTTG
TATATTTAATACCCTCATTAACCTTGCACACCCCCATGTT
TGTAGACCACTGTCCAAATCGTACTAAACAAGCACGACAC
GTATTAAAAAAAATAAACTTAGTGTTCGAGGAAGAGTCTA
TTGAAAATTGGAAGGTTTCAGTAAATACTGTGTTCCCCCA
TGTTCACAACAGATTATCTGCGCCAAAACTTTCCATCGAC
GAGGCTAATGAAGCCGTAGAAAAGTTTTTGATACAAGCAG
GACGACTCATGTCTCTGTAAGTGTCTCCTTTATGGGTGAC
GTCTCTTCCTTTACCGAGGAAGTCTCTGTTATGGGCAAGA
GGTTTGAAACAACGCAGGGGCTCTGCTTAATCTGCTGTCT
TACAAAAGGAATCAAACTACCTGCTTTCGTATTTTTAATG
TAGTAATTACCCTTGTTGTGGTGAATTTTAAGACCATAGC
GTAGTCCCAGCACTTTATTAATGAATTTTAAAATTGTTTG
AGGGTCTGTTTTGTTAGGCTTTTTAAGCTTAAACTCAAAG
CTGACCGCGCTTAAATCATACTGAACAAATTCATCAACGA
GTTTCGCCATCAATTGTTCATTGGTCAATATATTAGGGTC
CTGAACGCATTTAAAGCCGCACTTAGTTAACAGCATAATG
GCGTACATATGGGATTGAAAGCTATAATTATATTGCAGAT
CATGATGCTCTGCATGTTGCATGGCCCATTGATGAAAGTT
TAATTCCTGAGTTTGTAACATAGTGAGCGATTCGTATACT
GTTTTTCCACGGCTTATTTGGACACGGCCGGTGTAGTTCT
GTTTTGTCATAAAACTATTATATTGTTCAACAAATTTGGG
AGTAATTTTATGACCGTGCCATGCATAAAATTCGAGTAGT
TTATACTTTTCATACGCAAATAGGTCTTGCTGGTCTACTG
TGATGCCTTCCTTTAAGTTTTGTTTAATTAGTAAAGCTTT
ATTGGCATCAATGGTTTCAGCTGAGGCAATGTTTACATAA
TCCTGGTGCTTAATTTCCATTTTAATGCTTGTATACTGTT
TGACTGTCTCCAGCTTTTCACCCGTCAGTATAAACACCTT
AGCGCCGGTGTCGGCGATCTGGTTAATAAATCGTGTTATA
AAGTGATTTTTTGATAGATGTTGTATCCGCATTGTTTCGA
GCCATAGATGGTAGTATGGAGTTTTATAATATATCGGCCT
ACCTGTTTCCTTACTATACGTGAAGGAAAGCTGGTGATTG
CTTATGGTCTGAAAGAGGGTGTCACGTTTTTGTAACGTAA
ACATTTCAATGTCTTCAATGGTTTCTGGAAAGTAATTTTG
TTTTCCCTGTAAGCAGATTTTATAACATTTACTTTTTAAT
TCACGCACGCGGCCCAACATTTGGCAACATGTTTCTACGT
CACACGACATATTGTTAAAAAAGCCGTATAAAACATCAAA
TCTCTTATCTTCGTATGAAACACCCGCTGAAATCGTGGGC
GTATAGATAAGGATATCAACGAGCCCCCAATAATATGACA
CATTATTAAAATGGGATTCCCGTTCATGAGCAGTGCTTTT
AGAACTATAAAACCCGATTTTTTTTTCCGGAAACTTTTTT
TGGATAAATGATTGCAACAGCCGGGCCTCCATTAATGAAT
TTGTAGGGATAACAATTTTTTTGTCTTCTAGCAAATCCTT
TAAAAGGTTATTTAACCAAGTTTCTCGTGAAGAGGTGAAA
TAATACATGTCATGCTGGGCCCTTTTATATTGATTCCAGT
GAAAGAAGATAGGAACATCCCCGCGAAAACGCTGTAGAAT
ATTATACGTTCGATTTCCTAGGTTTGCGTCCAAGCATATA
ACATAATTTGCCGTTTCGAGCATCCACATAAAAATGGCAA
AAGAGGGAGCAAAGTATTTGTGCAGGCCGCTATTGAATTG
ATTAAAAATCGATTCTACCTCATCCAAAATAAGTAGGTCC
ACAGGCTCGGCTGTGGAGGTTAGCCGGAAAAGTGATTCTA
CCTGAATGATGACTCTTTCATAGCTGTCCAAATCTCCAGT
TACTTCGCTGTACAATGTGAAATTCGGTAGCCGGGACTGT
ATATTTTTTGAGAAGATCTGTCGAAATGTCACGAACCGTA
TGGTTTGTTGTTTTGAAATAGAATTATTACCGTAGTATTT
TTGCAAATAGTTGCGCAGTTGGATGGTTTTACCTATTTTC
ATTTGAGCCTTTACAACAAGCGTAGGGACTCGTTCATACT
CCCGCATACTACTTTCATCATAAATATGTTTTTGAGGATC
AGGCAGTTCTTCAAAGAGAATGGACTCATGGACCTCTATG
CTCTTTGTCATCACTTGGTCCACGTATGTTTCCACAAAAT
TATTTGTACCGGAAAGGCTGCCCATGAGAAGGCTATGTTT
ATTGTCATGGCGACAATGTTGATACACTTTGTTTCCGGTG
ACTCTTAAAATTAGGGTATTGTCCTTATCATGCATACGCT
TACAAATTTCGCAGTAACTTGGACTTGTACGTTTAAACAA
TACTAAATTTTTATGAACACGGAGGAAGCAATGATTTTTA
CATAGTGTTCCTGCGAATTTTAATACCTCTTCAAGTTCAC
TTTGTTGAATAGTATCGCAGGAACTCGATGCTGTTTCTTT
TACATTTGTGAAGATACAAGGTAAACACGTCGTTTCAAAG
GGGGTTGCTATAAGGGTATCACTCTTTTTCGTGGTTGTAC
TGGTCTCAAACACATCTGCAAGCTCCTCATTAAACATTTT
AACACGCATGCTACCTTTTTTATGAGACCCTATGATGCGA
AAATTTTGAATACTTTTGTTGACCTGGGGGTCAACAAAGG
GATAAACATGTTTGGGAAGATTTTCTAACACTTTGGATGT
AAAGGCTTTGGCCTCATTGTTATTTAATACTGAGTGCGTA
TAAAGTATGATATGAAAGGAGTATTTAAGTTCTCGCTTTT
TATTTAACCCGATAGAATCTGTTAGCAAAATTTGTTCACG
CGTTAGGTTGATGTTATAAGGTAAAGAATACGTCTCGTAA
AATACGTCCATGATGACGTTAATTATCATGTCAAGGATGT
CATAGACATTGTCATCGTCATTGACATTGTCATCGACATT
CTCATCGACATTGTCATTAGAATATGACTTATTTACCGGG
AAGTCGATGTCAAATTTTAAGCGCTGAGGCAAAAACCCAA
ACACCACTTCGTGGAAACACTTCTGCTCAAAGGGCTGAGC
CGCCTCCCACTCCCAAAAGTCATCACGGCTTGAAAAAACT
CTAAAAAGATTATTATATTCATCTCGCACCACGAAGTGAT
TCTTTAAGGTTTCGAGAGAATATTTATCCTCTACGGCTTC
TCCTTGGGAGTTACAGCGAAGAAACTTGAATGTTTCTTGC
ATTTTGATAATTAAAATTAAATCAATTATGATGCGGCGGT
TGACACGGCCGCCTCAGTGGCCGCTACATGATGAACCATA
TAAAAATGAATTCTTTTAATTAGAGTTACGTATTGTTGAT
TGTATAATCCATCATGGTTGAGCCACGCGAACAGTTTTTT
CAAGATCTGCTTTCAGCAGTAGATCAACAAATGGACACTG
TAAAAAATGACATAAAAGACATCATGAAAGAAAAAACATC
TTTTATGGTATCATTCGAAAACTTTATAGAACGTTACGAT
ACCATGGAAAAAAATATTCAAGACCTTCAGAATAAGTACG
AAGAAATGGCGGCCAATCTTATGACCGTTATGACGGATAC
AAAAATTCAGCTTGGAGCCATCATCGCCCAACTTGAGATT
CTAATGATAAATGGCACTCCACTTCCGGCAAAAAAGACAA
CGATTAAGGAGGCCATGCCCTTACCTTCATCAAACACGAA
TAATGAACAAACGAGTCCTCCCACCTCAGGCAAAACAAGT
GAAACACCTAAAAAAAATCCCACGAATGCGATGTTCTTCA
CGCGTAGCGAATGGGCATCCTCGGATACTTTTCGAGAAAA
GTTTTTAACACCAGAAATTCAAGCCATATTGGATGAGCAG
TTTGCAAACAAGACCGGGATCGAAAGATTGCATGCCGAGG
GTCTTTACATGTGGAGAAGCCAATTCTCTGACGAACAGAA
GAAAATGGTCAAAGAGATGATGAAGAAGTAATATTTTTGG
TAAAAATATTTTTACCAAAATTTTTTTACCAAATAATAAA
AAATATTTTTTACTTTTTTTTCTTCATAATATACATAGAA
TGCCTACAAAAGCTGGCACAAAAAGTACCGCAAATAAAAA
AACAACGAAGGGTTCCTCCAAATCTGGTTCTGCCAGAGGC
CACACCGGCAAAACCCATGCTCCTCCGTCCATGCATTCCG
GGATGCTCTATAAAGATATGGTAAATATTGCTAGATCTAA
AGGCATTCCGATTTATCAGAATGGAACGCGTCTTACTAAA
AGTGAATTGGAGAAAAAAATTAAACGGTCAAAATGAATAT
AATTAGGAAGCTTAAACCTGGAACAATTAGCCTTGTGCTG
GGACCCATGTTTGCCGGCAAAACTACGTTTCTTATTCATT
GCATTTACATGCTCGAACATTTGGAAAAAAAAGTAGTCTT
CATAAAATCTACCAAAAACACCCGAGACAAAACTATTAAA
ACACACTCCGGTATACAGCTACGACCCAAGCATTGTAAAA
TCATAGAAAGCACACAGTTATCTGACGTGGGATCTCTCAC
CGATATCCATGCAGTTGTCATAGATGAAGCGCATTTTTTT
GACGATTTAATAAAATGCCGCACCTGGGCAGATGAAGAAA
AAATTATTATTCTTGCGGGACTCAATGCTTCCTTCGAGCA
GAAAATGTTTCCGCCCATCGTTCGTATTTTTCCTTACTGC
AGCTGGGTTAAGTATATTGGCCGCACCTGTATGAAATGTA
ACCGACATAATGCATGCTTTAATGTGCGTAAGAACGCAGA
CAAGACGCTTATCCTTGCGGGAGGAAGTGAACTGTACGTA
ACATGTTGTAACAACTGTCTAAAAAATACATTTATTAAGC
AGTTGCAACCTATTAAATATTAAAAATCTTATACAATAAT
GGATCATTATCTTAAAAAATTACAAGATATTTATACGAAG
CTCGAGGGCCATCCCTTTCTTTTTAGCCCGTCGAAAACCA
ATGAAAAAGAGTTTATTACTCTGCTAAACCAGGCCTTGGC
CTCAACGCAGCTTTACCGCAGCATACAACAGCTGTTTTTA
ACGATGTATAAGCTAGATCCCATTGGGTTTATTAACTATA
TTAAAACGAGTAAACAAGAGTATTTATGCCTGTTGATTAA
TCCTAAACTCGTCACTAAGTTTTTAAAAATAACGAGCTTT
AAAATTTACATTAATTTCAGACTGAAAACTTTTTATATAA
GTCCTAATAAGTATAATAATTTTTACACCGCTCCCTCTGA
AGAAAAGACCAACCATCTCCTAAAAGAAGAAAAAACTTGG
GCAAAGATTGTTGAAGAAGGAGGAGAAGAATCCTAAGTCG
CTTACATTTTTTTTTGCTATTTTTATAGAATGTACACGCA
TGTTGATGTTGTCGGAATTGCTGAAGCCTCAGCGGCCCTT
TACGTGCAAAAAGATAGGGATCGCTACTCGGACGTGCTAA
CAACCATTGAAAACTTTATTTACCAACACAAATGCATCAT
AACAGGGGAAAGCGCCCACCTACTCTTTTTAAAAAAAAAT
ATTTATCTTTACGAATTTTACTCCAACAATGTGGCGGAGC
ACAGCAAGGCTTTGGCGACCCTGCTTTACAAACTTGATCC
GGAATACCTCACTCGTTACACAGTACTCATCACCAAGATT
CCCAACCATTGGTATGTGATTAACGTAGATCAGCGAGAAT
TTGTGCGCCTATATGCCATTCCGGCAGTTAAACAACACTT
ACCGATTCCCATTTTACCCTTCTATTGCACCAGCGCACTC
ACCCAGCAAGAATTGTTTTGTTTAGGACCTGAACTGCAGT
TAATACAAATATATTCCAAGCTCTGTAACCCCAACTTTGT
CGAGGAATGGCCTACGTTGCTCGACTACGAAAAAAGCATG
CGGACGTTATTTTTAGAACAGTTTCCGCAAAGATTGGAAA
TGACGGGCGGGAAGAAGGAGGAGGAGGAAAAGCATGAAAG
TATCATTAAAAAAATAATACTAGAAATGGTTTCTACCCGT
CAGCGAATCGTTGTTGGGGGTTACATACAAAAAAACCTGT
ACAACCATGTACTCAAGAATAGAAATCGTTTACAGCTTAT
TACGAGCTTAAATATTTATGAAGAAAAAGATATCATCCAG
CAATTTTGTGATTCAAATGGACTGAAGATCAAAATACGTA
TCAACAATCCGCTCTTGCCTACAAATCCGGAATTACGGCG
TTTGACTATTTATTTTAATAATACTAATGATGATGATCAG
TCATATCTAATAGTAGATATGTACAACACGGGAAGCTATG
AGCTAGTGCCTACAAATCAGATAAACACGCTTGATGGTAG
CTTTTTAATAGGAACACCCTTCGTGCAGGCGCGATTTTTG
TTGGTAGAGATCTGGGTGCTTATGCTTATTGCGCAGCAAA
CGAAAAAGGACACCAAAAAAATAATACAATTTTTTATAAA
TCAATATGAAATGCTTATGAATAGTCCTTGGCCTAGCATG
GAGGCCCTTTTTCCCTCAAGCAGTAAAAGATATTTAGGCA
ACTATGTAGACCCTAACGCGCTCATAAAGTGGGCACAACT
CAAATTAAAAAGAATACCGCCTTTTTATCCCGGAAAGCCG
GATGAAAAATCATGTTAAGCGGGTTGAAAATCATGTTAAG
CCGGTTGAAATACTCTTGGTGAAAGCACGGATGTAATATT
AACATTGGCCGCCCGCATTTCGTGTTGAAATACGATGGAG
GAGCGACGGCTATCCACCATGCCGATATCGGCCTGGACAT
CACAGTTCATGCACTTGTAGATGGGATGACTCGCGTTATA
GATGGCAGGCTCGCCACAGTTTCTACAGACGTAGGAGATG
CAGCCATCCGAGTCGTCGTGCGATTTTTCTATGATGGTTT
GCATGGCGCCCTGCGCCGTAAGCACCCAATGCTCCATTTC
TCCCAGACGAAGACCTCCGTGCGATCGTTTGCCGTCCAAC
GGCTGGCCTGTGAGGGCATCCGTGGGCCCATAGCTTGCAA
CGGCGTATCGGTCATCCAGCACAAATTTTTGCAGGCGCTG
GTGATAGGTCGGTCCTATGAAGATGGCCGCATCAAAGTAC
TCGCCGGTCTGGCCGTTGAACATTTTTTGGCATCCATTGA
AGCGTAGACCTTCTTGCGCCAGTCTTTCTGAAAGAAGCTG
CACGTTAATAGGCAGGAATGCAGTGCCGTCAGTTACCACC
CCCTGTAGGGCATTTGCTAGACCAACCGTGGTTTCTATCA
TTTGACCGTTGGTCATTCGGGAGGGATGTGAGTGGGGGTT
TACAATGAGGTCGGGCTGCAGTCCGTCCTCTGTGAAGGGC
ATGTCTGAAGTGGGCAGGGCCAGCGCCGCAATGCCCTTGT
TCCCGCTGCGGGAACTCATCTTGTCGCCTATATTGAGATT
TCTTTCATAGCGCAGGCGCATGAGGCCGAAGATCTCGTCA
TTAGGTCCATGGGGACGCATCACAGCATCCACGACGGCCG
GCTCATCGAAGCCGTACATGACAGACCGGTCGATGTATTT
GTTGAGTTCATCTTTTTCGCCCCGTATTTTGGCCACTTTT
CCTATGATGATGTCGCCCTTTTTGACCACTGTTCCCACGG
GTACAAACCCATCTACAAGCTTTTCGTAATTAGCACCAGG
CTTAAGATTTTTGGTGATTAAAGGGTCGGGCTTCCCAAAC
GACTCTATATCGCTTTCCAATTCTACCTTTTCTTCTCGGT
AGAAGGTGCCGGCAAAGCCGCCCCTGTCAATAAAGGACTG
CGATACAATCACAGAGTCCTCCTGATTGTAGCCGCCGTAG
ATCATATAGGCCACAATGGTATTAAGCCCGTTGGGTATGA
CGTAGTTATGTGCTATGGTCTTTACAAGCGGCATTTCATT
GTAAAACTGGAAGAAGCGGTTCATATCTACACGATATGGC
CAGCTAAAGCAATACCAGCCTCCCGTTTGCCGGCCTTGGT
TTGTTTCATAGGTAACTCGCGCAGGTTGGGTACAGTTTGC
GTAGGGGGACACTAGGGCGGCAAGGCCCAAAATGGCTTGG
GGCACGTCCACGTGTGTGAAACGACGCGTTACATCATGTT
TGTGCTTGCGTAGCTCGATGATGGAGAAAGCGACAAGACA
GTTTTCCGCCTCCTCGGGGGTAATGAACTCACAGATGCCC
TGCGCTACGAGATCTTCAAGTGTAAGCGTTCCGGCTAAAA
TGTCTTTTGCCATTTGAGACGTAAATCGCGTATTTTGAAC
GAAAGGGATTTTATGTTTTTCCCAGTCTTTATCGCCTTTT
TTTCTGGCTTCTGCGGCCTTGTAGCAGGCTTGATTGTATT
TTTCAATATTATTATCTACAATGAGCAGAGGGCGGGTCAG
CCTGCCGACGTCCAACCAAAATTCTACTTCGTCTACCATG
CTATCCCAGTAGATGGTGGTATGGGGATGCACAATCTTGC
CCTCACGGCGAAGCATTCTATACCGCTGAGCAAGCTCAAA
GGCATTGGTGCAGCAGCCGATCCATTCTCCGTTGATAAAT
ACACGCGCTAGGCCCTTTCGTACAATGTCCTTGTTGGAAA
CATCGGCTAACTGTTGAATGGCCGGATCTGATAGAAGGCG
TTGTTTTAACGAAAGTACTTCTCCGGCGGTGCAGACATTG
GCAGTGATGGCTAACTGTTTAGACATGCCTACTTTTTCAC
CAGTATCGGCGGACTGGGCTACGCAGATATATCCAGGATA
GGATGCGTGCACGCGACGCATCATGTCAGCCCTTTCTGTT
TGTTTGGATGCGTTGGTGGTGTTATGAGTATTTACCGTAC
GCAATGCTGAAATGGTATTTAATAAATTTTTTCTTTCCAA
ACTTTGAGTAGATACTCTGTTTACAATGGGGCGCTGTCGC
ACCATGATGGTTTTATTTCCTGAAATGATAGATTGTTCCA
TACTGCGATTGAGATCGGAGGCGGTGTTTTTTGATAAAGC
GGCAGAAAATGCCTCGATGATGTTTCGCTGGGTGAGCTCC
TCAAAGGCTGTTTGTTTAAGAAGTTCTTTGAACCCATTAA
TGATGGGTGCTATCACGGATGTGTTAAAGATAGCCTTAAA
GGCCTTGGCGAGCGAGACCCCTGAGCCGTGCACCCGCTTG
GTGCGGTAGCTATCACGGTCCGTGGGTGGAAACACATTCA
TAATGACAAGAAGTATTTTATGAATAAGCAGGCCTAAAAA
GCGCAGCTTTCGTACACGTGTATCTGCGGTTTGGCCCATG
TGTGGCAGCAATATTTTGTCTAAAATAGTAAGTTGTCTTT
CATTTAAGTATTGTACCGCATTTTCATCGCTTTTGTAAGC
AGATGGGTTTGAGACAAATTTGGAAACCTTCTCGGATAAA
AACTGGATAATTTTTTCTCGGTTCAGCTCGTGTTGGACCG
GTTGAAATATGGGGTCTAAAACATGAATGGATTTTTCCAG
AATTTCTATCATGAAGGTATTCACAAGGGAGTTGGATTCT
AGATCAAATACTACTTGCTCAATGATGCTGTCATCGCCTG
TCATCCCAAACATGCGAAAGATGAGATACCAAGGTATGCG
AAGTTTTGAGAACTTGGTGCTATTGATTTCAATGGTAATG
GCGCCGGTGGTCATGTAGCGTATAATAATTTGAGAGCTAT
TTTCGAAGGCACCTCCTGGTTGGGAGATAAACTCACCGCG
AATGATTTCATTATTCCCTTGTTGCATGGTATGGTAATGG
ATGTGAAGCGTGTTAAAGCGGATGTTTTCCAAAAGGTCTA
CGACCCATTCCCCGCCTCGGGCTATAAAGTAGCCGCCAGG
[truncated: 3,006 more rows]
