# Supplementary material for: Bayesian Phylodynamic Analysis Reveals the Dispersal Patterns of African Swine Fever Virus
Source: Viruses. 2022 Apr 25;14(5):889. doi: 10.3390/v14050889 (PMC9147906; doi:10.3390/v14050889)
Supplement: Supplementary file 1 [file viruses-14-00889-s001.zip › Supplementary file S1/KJ747406.gff]

##gff-version 3
##source-version geneious 2021.1.1
##sequence-region	KJ747406	1	189387
KJ747406	Geneious	source	1	189387	.	+	.	Name=source African swine fever virus strain Kashino 04|13
KJ747406	Geneious	gene	1156	1692	.	-	.	Name=MGF 360-1L gene
KJ747406	Geneious	CDS	1156	1692	.	-	0	Name=MGF 360-1L CDS
KJ747406	Geneious	gene	2025	3113	.	-	.	Name=MGF 360-2L gene
KJ747406	Geneious	CDS	2025	3113	.	-	0	Name=MGF 360-2L CDS
KJ747406	Geneious	gene	3253	3786	.	+	.	Name=KP177R gene
KJ747406	Geneious	CDS	3253	3786	.	+	0	Name=KP177R CDS
KJ747406	Geneious	gene	3923	4168	.	-	.	Name=L83L gene
KJ747406	Geneious	CDS	3923	4168	.	-	0	Name=L83L CDS
KJ747406	Geneious	gene	4269	4427	.	-	.	Name=L60L gene
KJ747406	Geneious	CDS	4269	4427	.	-	0	Name=L60L CDS
KJ747406	Geneious	gene	4586	5656	.	-	.	Name=MGF 360-3L gene
KJ747406	Geneious	CDS	4586	5656	.	-	0	Name=MGF 360-3L CDS
KJ747406	Geneious	gene	5884	6693	.	-	.	Name=MGF 110-1L gene
KJ747406	Geneious	CDS	5884	6693	.	-	0	Name=MGF 110-1L CDS
KJ747406	Geneious	gene	6692	6805	.	+	.	Name=ASFV G ACD 00090 gene
KJ747406	Geneious	CDS	6692	6805	.	+	0	Name=ASFV G ACD 00090 CDS
KJ747406	Geneious	gene	6873	7187	.	-	.	Name=MGF 110-2L gene
KJ747406	Geneious	CDS	6873	7187	.	-	0	Name=MGF 110-2L CDS
KJ747406	Geneious	gene	7284	7658	.	-	.	Name=MGF 110-3L gene
KJ747406	Geneious	CDS	7284	7658	.	-	0	Name=MGF 110-3L CDS
KJ747406	Geneious	gene	7972	8346	.	-	.	Name=MGF 110-4L gene
KJ747406	Geneious	CDS	7972	8346	.	-	0	Name=MGF 110-4L CDS
KJ747406	Geneious	gene	8535	9152	.	-	.	Name=MGF 110-5L-6L gene
KJ747406	Geneious	CDS	8535	9152	.	-	0	Name=MGF 110-5L-6L CDS
KJ747406	Geneious	gene	9359	9772	.	-	.	Name=MGF 110-7L gene
KJ747406	Geneious	CDS	9359	9772	.	-	0	Name=MGF 110-7L CDS
KJ747406	Geneious	gene	10113	10241	.	-	.	Name=ASFV G ACD 00160 gene
KJ747406	Geneious	CDS	10113	10241	.	-	0	Name=ASFV G ACD 00160 CDS
KJ747406	Geneious	gene	11101	11475	.	+	.	Name=MGF 100-1R gene
KJ747406	Geneious	CDS	11101	11475	.	+	0	Name=MGF 100-1R CDS
KJ747406	Geneious	gene	11501	11644	.	-	.	Name=ASFV G ACD 00190 gene
KJ747406	Geneious	CDS	11501	11644	.	-	0	Name=ASFV G ACD 00190 CDS
KJ747406	Geneious	gene	11634	12506	.	-	.	Name=MGF 110-9L gene
KJ747406	Geneious	CDS	11634	12506	.	-	0	Name=MGF 110-9L CDS
KJ747406	Geneious	gene	12505	12696	.	+	.	Name=ASFV G ACD 00210 gene
KJ747406	Geneious	CDS	12505	12696	.	+	0	Name=ASFV G ACD 00210 CDS
KJ747406	Geneious	gene	13615	13725	.	+	.	Name=ASFV G ACD 00240 gene
KJ747406	Geneious	CDS	13615	13725	.	+	0	Name=ASFV G ACD 00240 CDS
KJ747406	Geneious	gene	13806	14165	.	-	.	Name=MGF 110-12L gene
KJ747406	Geneious	CDS	13806	14165	.	-	0	Name=MGF 110-12L CDS
KJ747406	Geneious	gene	14251	15075	.	-	.	Name=MGF 110-13L gene
KJ747406	Geneious	CDS	14251	15075	.	-	0	Name=MGF 110-13L CDS
KJ747406	Geneious	gene	15100	15213	.	-	.	Name=ASFV G ACD 00270 gene
KJ747406	Geneious	CDS	15100	15213	.	-	0	Name=ASFV G ACD 00270 CDS
KJ747406	Geneious	gene	15256	16419	.	-	.	Name=MGF 360-4L gene
KJ747406	Geneious	CDS	15256	16419	.	-	0	Name=MGF 360-4L CDS
KJ747406	Geneious	gene	16973	17089	.	-	.	Name=ASFV G ACD 00300 gene
KJ747406	Geneious	CDS	16973	17089	.	-	0	Name=ASFV G ACD 00300 CDS
KJ747406	Geneious	gene	17233	18360	.	-	.	Name=MGF 360-6L gene
KJ747406	Geneious	CDS	17233	18360	.	-	0	Name=MGF 360-6L CDS
KJ747406	Geneious	gene	18588	18713	.	+	.	Name=ASFV G ACD 00320 gene
KJ747406	Geneious	CDS	18588	18713	.	+	0	Name=ASFV G ACD 00320 CDS
KJ747406	Geneious	gene	18900	19013	.	+	.	Name=ASFV G ACD 00330 gene
KJ747406	Geneious	CDS	18900	19013	.	+	0	Name=ASFV G ACD 00330 CDS
KJ747406	Geneious	gene	19749	20555	.	-	.	Name=MGF 300-1L gene
KJ747406	Geneious	CDS	19749	20555	.	-	0	Name=MGF 300-1L CDS
KJ747406	Geneious	gene	21956	22948	.	-	.	Name=MGF 300-4L gene
KJ747406	Geneious	CDS	21956	22948	.	-	0	Name=MGF 300-4L CDS
KJ747406	Geneious	gene	23062	24021	.	-	.	Name=MGF 360-8L gene
KJ747406	Geneious	CDS	23062	24021	.	-	0	Name=MGF 360-8L CDS
KJ747406	Geneious	gene	24183	25235	.	-	.	Name=MGF 360-9L gene
KJ747406	Geneious	CDS	24183	25235	.	-	0	Name=MGF 360-9L CDS
KJ747406	Geneious	gene	25421	26458	.	-	.	Name=MGF 360-10L gene
KJ747406	Geneious	CDS	25421	26458	.	-	0	Name=MGF 360-10L CDS
KJ747406	Geneious	gene	26485	27546	.	-	.	Name=MGF 360-11L gene
KJ747406	Geneious	CDS	26485	27546	.	-	0	Name=MGF 360-11L CDS
KJ747406	Geneious	gene	27754	29349	.	+	.	Name=MGF 505-1R gene
KJ747406	Geneious	CDS	27754	29349	.	+	0	Name=MGF 505-1R CDS
KJ747406	Geneious	gene	29402	30454	.	-	.	Name=MGF 360-12L gene
KJ747406	Geneious	CDS	29402	30454	.	-	0	Name=MGF 360-12L CDS
KJ747406	Geneious	gene	30615	31676	.	-	.	Name=MGF 360-13L gene
KJ747406	Geneious	CDS	30615	31676	.	-	0	Name=MGF 360-13L CDS
KJ747406	Geneious	gene	31861	32934	.	-	.	Name=MGF 360-14L gene
KJ747406	Geneious	CDS	31861	32934	.	-	0	Name=MGF 360-14L CDS
KJ747406	Geneious	gene	33140	34720	.	+	.	Name=MGF 505-2R gene
KJ747406	Geneious	CDS	33140	34720	.	+	0	Name=MGF 505-2R CDS
KJ747406	Geneious	gene	34807	35649	.	+	.	Name=MGF 505-3R gene
KJ747406	Geneious	CDS	34807	35649	.	+	0	Name=MGF 505-3R CDS
KJ747406	Geneious	gene	35727	35849	.	-	.	Name=ASFV G ACD 00520 gene
KJ747406	Geneious	CDS	35727	35849	.	-	0	Name=ASFV G ACD 00520 CDS
KJ747406	Geneious	gene	35817	37337	.	+	.	Name=MGF 505-4R gene
KJ747406	Geneious	CDS	35817	37337	.	+	0	Name=MGF 505-4R CDS
KJ747406	Geneious	gene	37366	38862	.	+	.	Name=MGF 505-5R gene
KJ747406	Geneious	CDS	37366	38862	.	+	0	Name=MGF 505-5R CDS
KJ747406	Geneious	gene	39062	40639	.	+	.	Name=MGF 505-6R gene
KJ747406	Geneious	CDS	39062	40639	.	+	0	Name=MGF 505-6R CDS
KJ747406	Geneious	gene	40768	42351	.	+	.	Name=MGF 505-7R gene
KJ747406	Geneious	CDS	40768	42351	.	+	0	Name=MGF 505-7R CDS
KJ747406	Geneious	gene	42654	44174	.	+	.	Name=MGF 505-9R gene
KJ747406	Geneious	CDS	42654	44174	.	+	0	Name=MGF 505-9R CDS
KJ747406	Geneious	gene	44586	46214	.	+	.	Name=MGF 505-10R gene
KJ747406	Geneious	CDS	44586	46214	.	+	0	Name=MGF 505-10R CDS
KJ747406	Geneious	gene	46331	47005	.	-	.	Name=A224L gene
KJ747406	Geneious	CDS	46331	47005	.	-	0	Name=A224L CDS
KJ747406	Geneious	gene	47044	47196	.	-	.	Name=ASFV G ACD 00600 gene
KJ747406	Geneious	CDS	47044	47196	.	-	0	Name=ASFV G ACD 00600 CDS
KJ747406	Geneious	gene	47366	47680	.	+	.	Name=A104R gene
KJ747406	Geneious	CDS	47366	47680	.	+	0	Name=A104R CDS
KJ747406	Geneious	gene	47677	48387	.	-	.	Name=A240L gene
KJ747406	Geneious	CDS	47677	48387	.	-	0	Name=A240L CDS
KJ747406	Geneious	gene	48299	48481	.	+	.	Name=A118R gene
KJ747406	Geneious	CDS	48299	48481	.	+	0	Name=A118R CDS
KJ747406	Geneious	gene	48695	49150	.	+	.	Name=A151R gene
KJ747406	Geneious	CDS	48695	49150	.	+	0	Name=A151R CDS
KJ747406	Geneious	gene	49428	50258	.	+	.	Name=MGF 360-15R gene
KJ747406	Geneious	CDS	49428	50258	.	+	0	Name=MGF 360-15R CDS
KJ747406	Geneious	gene	50494	51174	.	-	.	Name=A238L gene
KJ747406	Geneious	CDS	50494	51174	.	-	0	Name=A238L CDS
KJ747406	Geneious	gene	51224	53800	.	-	.	Name=A859L gene
KJ747406	Geneious	CDS	51224	53800	.	-	0	Name=A859L CDS
KJ747406	Geneious	gene	53802	54341	.	-	.	Name=A179L gene
KJ747406	Geneious	CDS	53802	54341	.	-	0	Name=A179L CDS
KJ747406	Geneious	gene	54574	54987	.	+	.	Name=A137R gene
KJ747406	Geneious	CDS	54574	54987	.	+	0	Name=A137R CDS
KJ747406	Geneious	gene	55020	55973	.	-	.	Name=F317L gene
KJ747406	Geneious	CDS	55020	55973	.	-	0	Name=F317L CDS
KJ747406	Geneious	gene	55999	57003	.	-	.	Name=F334L gene
KJ747406	Geneious	CDS	55999	57003	.	-	0	Name=F334L CDS
KJ747406	Geneious	gene	57024	59360	.	+	.	Name=F778R gene
KJ747406	Geneious	CDS	57024	59360	.	+	0	Name=F778R CDS
KJ747406	Geneious	gene	59393	59890	.	+	.	Name=F165R gene
KJ747406	Geneious	CDS	59393	59890	.	+	0	Name=F165R CDS
KJ747406	Geneious	gene	59877	63023	.	-	.	Name=F1055L gene
KJ747406	Geneious	CDS	59877	63023	.	-	0	Name=F1055L CDS
KJ747406	Geneious	gene	63217	63834	.	+	.	Name=K205R gene
KJ747406	Geneious	CDS	63217	63834	.	+	0	Name=K205R CDS
KJ747406	Geneious	gene	63919	64155	.	+	.	Name=K78R gene
KJ747406	Geneious	CDS	63919	64155	.	+	0	Name=K78R CDS
KJ747406	Geneious	gene	64759	65196	.	+	.	Name=K145R gene
KJ747406	Geneious	CDS	64759	65196	.	+	0	Name=K145R CDS
KJ747406	Geneious	gene	65230	66498	.	+	.	Name=K421R gene
KJ747406	Geneious	CDS	65230	66498	.	+	0	Name=K421R CDS
KJ747406	Geneious	gene	66539	70267	.	-	.	Name=EP1242L gene
KJ747406	Geneious	CDS	66539	70267	.	-	0	Name=EP1242L CDS
KJ747406	Geneious	gene	70346	70600	.	+	.	Name=EP84R gene
KJ747406	Geneious	CDS	70346	70600	.	+	0	Name=EP84R CDS
KJ747406	Geneious	gene	70636	71892	.	+	.	Name=EP424R gene
KJ747406	Geneious	CDS	70636	71892	.	+	0	Name=EP424R CDS
KJ747406	Geneious	gene	72387	72845	.	+	.	Name=EP152R gene
KJ747406	Geneious	CDS	72387	72845	.	+	0	Name=EP152R CDS
KJ747406	Geneious	gene	72848	73339	.	+	.	Name=EP153R gene
KJ747406	Geneious	CDS	72848	73339	.	+	0	Name=EP153R CDS
KJ747406	Geneious	gene	73391	74473	.	+	.	Name=EP402R gene
KJ747406	Geneious	CDS	73391	74473	.	+	0	Name=EP402R CDS
KJ747406	Geneious	gene	74543	75652	.	+	.	Name=EP364R gene
KJ747406	Geneious	CDS	74543	75652	.	+	0	Name=EP364R CDS
KJ747406	Geneious	gene	75716	79465	.	-	.	Name=M1249L gene
KJ747406	Geneious	CDS	75716	79465	.	-	0	Name=M1249L CDS
KJ747406	Geneious	gene	79505	80851	.	+	.	Name=M448R gene
KJ747406	Geneious	CDS	79505	80851	.	+	0	Name=M448R CDS
KJ747406	Geneious	gene	80938	81327	.	+	.	Name=C129R gene
KJ747406	Geneious	CDS	80938	81327	.	+	0	Name=C129R CDS
KJ747406	Geneious	gene	81375	81614	.	-	.	Name=C84L gene
KJ747406	Geneious	CDS	81375	81614	.	-	0	Name=C84L CDS
KJ747406	Geneious	gene	84249	84566	.	+	.	Name=C122R gene
KJ747406	Geneious	CDS	84249	84566	.	+	0	Name=C122R CDS
KJ747406	Geneious	gene	84979	85752	.	-	.	Name=C257L gene
KJ747406	Geneious	CDS	84979	85752	.	-	0	Name=C257L CDS
KJ747406	Geneious	gene	85731	87158	.	-	.	Name=C475L gene
KJ747406	Geneious	CDS	85731	87158	.	-	0	Name=C475L CDS
KJ747406	Geneious	gene	87211	88158	.	+	.	Name=C315R gene
KJ747406	Geneious	CDS	87211	88158	.	+	0	Name=C315R CDS
KJ747406	Geneious	gene	88226	88669	.	-	.	Name=C147L gene
KJ747406	Geneious	CDS	88226	88669	.	-	0	Name=C147L CDS
KJ747406	Geneious	gene	88829	89017	.	-	.	Name=C62L gene
KJ747406	Geneious	CDS	88829	89017	.	-	0	Name=C62L CDS
KJ747406	Geneious	gene	89099	91987	.	+	.	Name=C962R gene
KJ747406	Geneious	CDS	89099	91987	.	+	0	Name=C962R CDS
KJ747406	Geneious	gene	91938	92096	.	-	.	Name=ASFV G ACD 01020 gene
KJ747406	Geneious	CDS	91938	92096	.	-	0	Name=ASFV G ACD 01020 CDS
KJ747406	Geneious	gene	92125	95013	.	-	.	Name=B962L gene
KJ747406	Geneious	CDS	92125	95013	.	-	0	Name=B962L CDS
KJ747406	Geneious	gene	94973	95332	.	-	.	Name=B119L gene
KJ747406	Geneious	CDS	94973	95332	.	-	0	Name=B119L CDS
KJ747406	Geneious	gene	95313	96269	.	-	.	Name=B318L gene
KJ747406	Geneious	CDS	95313	96269	.	-	0	Name=B318L CDS
KJ747406	Geneious	gene	96236	97552	.	-	.	Name=B438L gene
KJ747406	Geneious	CDS	96236	97552	.	-	0	Name=B438L CDS
KJ747406	Geneious	gene	97565	98059	.	-	.	Name=B169L gene
KJ747406	Geneious	CDS	97565	98059	.	-	0	Name=B169L CDS
KJ747406	Geneious	gene	98076	99503	.	-	.	Name=B475L gene
KJ747406	Geneious	CDS	98076	99503	.	-	0	Name=B475L CDS
KJ747406	Geneious	gene	99638	100702	.	-	.	Name=B354L gene
KJ747406	Geneious	CDS	99638	100702	.	-	0	Name=B354L CDS
KJ747406	Geneious	gene	100713	102305	.	-	.	Name=B602L gene
KJ747406	Geneious	CDS	100713	102305	.	-	0	Name=B602L CDS
KJ747406	Geneious	gene	102360	103517	.	+	.	Name=B385R gene
KJ747406	Geneious	CDS	102360	103517	.	+	0	Name=B385R CDS
KJ747406	Geneious	gene	103614	105554	.	-	.	Name=B646L gene
KJ747406	Geneious	CDS	103614	105554	.	-	0	Name=B646L CDS
KJ747406	Geneious	gene	105594	105971	.	+	.	Name=B125R gene
KJ747406	Geneious	CDS	105594	105971	.	+	0	Name=B125R CDS
KJ747406	Geneious	gene	105944	106291	.	-	.	Name=B117L gene
KJ747406	Geneious	CDS	105944	106291	.	-	0	Name=B117L CDS
KJ747406	Geneious	gene	106305	107537	.	-	.	Name=B407L gene
KJ747406	Geneious	CDS	106305	107537	.	-	0	Name=B407L CDS
KJ747406	Geneious	gene	107565	108092	.	-	.	Name=B175L gene
KJ747406	Geneious	CDS	107565	108092	.	-	0	Name=B175L CDS
KJ747406	Geneious	gene	108139	108930	.	+	.	Name=B263R gene
KJ747406	Geneious	CDS	108139	108930	.	+	0	Name=B263R CDS
KJ747406	Geneious	gene	108927	109127	.	-	.	Name=B66L gene
KJ747406	Geneious	CDS	108927	109127	.	-	0	Name=B66L CDS
KJ747406	Geneious	gene	109133	113155	.	-	.	Name=G1340L gene
KJ747406	Geneious	CDS	109133	113155	.	-	0	Name=G1340L CDS
KJ747406	Geneious	gene	113959	116817	.	+	.	Name=G1211R gene
KJ747406	Geneious	CDS	113959	116817	.	+	0	Name=G1211R CDS
KJ747406	Geneious	gene	116814	117182	.	-	.	Name=CP123L gene
KJ747406	Geneious	CDS	116814	117182	.	-	0	Name=CP123L CDS
KJ747406	Geneious	gene	117287	124717	.	-	.	Name=CP2475L gene
KJ747406	Geneious	CDS	117287	124717	.	-	0	Name=CP2475L CDS
KJ747406	Geneious	gene	124789	125403	.	-	.	Name=CP204L gene
KJ747406	Geneious	CDS	124789	125403	.	-	0	Name=CP204L CDS
KJ747406	Geneious	gene	125434	127026	.	+	.	Name=CP530R gene
KJ747406	Geneious	CDS	125434	127026	.	+	0	Name=CP530R CDS
KJ747406	Geneious	gene	127029	127271	.	+	.	Name=CP80R gene
KJ747406	Geneious	CDS	127029	127271	.	+	0	Name=CP80R CDS
KJ747406	Geneious	gene	127313	128236	.	+	.	Name=CP312R gene
KJ747406	Geneious	CDS	127313	128236	.	+	0	Name=CP312R CDS
KJ747406	Geneious	gene	128257	128781	.	-	.	Name=O174L gene
KJ747406	Geneious	CDS	128257	128781	.	-	0	Name=O174L CDS
KJ747406	Geneious	gene	128831	129016	.	+	.	Name=O61R gene
KJ747406	Geneious	CDS	128831	129016	.	+	0	Name=O61R CDS
KJ747406	Geneious	gene	129096	133448	.	-	.	Name=NP1450L gene
KJ747406	Geneious	CDS	129096	133448	.	-	0	Name=NP1450L CDS
KJ747406	Geneious	gene	133531	134790	.	-	.	Name=NP419L gene
KJ747406	Geneious	CDS	133531	134790	.	-	0	Name=NP419L CDS
KJ747406	Geneious	gene	134855	137461	.	+	.	Name=NP868R gene
KJ747406	Geneious	CDS	134855	137461	.	+	0	Name=NP868R CDS
KJ747406	Geneious	gene	137518	138270	.	+	.	Name=D205R gene
KJ747406	Geneious	CDS	137518	138270	.	+	0	Name=D205R CDS
KJ747406	Geneious	gene	138450	138839	.	-	.	Name=D129L gene
KJ747406	Geneious	CDS	138450	138839	.	-	0	Name=D129L CDS
KJ747406	Geneious	gene	138912	139151	.	-	.	Name=DP79L gene
KJ747406	Geneious	CDS	138912	139151	.	-	0	Name=DP79L CDS
KJ747406	Geneious	gene	139220	140239	.	-	.	Name=D339L gene
KJ747406	Geneious	CDS	139220	140239	.	-	0	Name=D339L CDS
KJ747406	Geneious	gene	140371	143772	.	-	.	Name=D1133L gene
KJ747406	Geneious	CDS	140371	143772	.	-	0	Name=D1133L CDS
KJ747406	Geneious	gene	144003	144356	.	-	.	Name=D117L gene
KJ747406	Geneious	CDS	144003	144356	.	-	0	Name=D117L CDS
KJ747406	Geneious	gene	144413	145030	.	+	.	Name=D205R 1 gene
KJ747406	Geneious	CDS	144413	145030	.	+	0	Name=D205R 1 CDS
KJ747406	Geneious	gene	145057	146094	.	-	.	Name=D345L gene
KJ747406	Geneious	CDS	145057	146094	.	-	0	Name=D345L CDS
KJ747406	Geneious	gene	146094	146645	.	-	.	Name=S183L gene
KJ747406	Geneious	CDS	146094	146645	.	-	0	Name=S183L CDS
KJ747406	Geneious	gene	146706	147527	.	+	.	Name=S273R gene
KJ747406	Geneious	CDS	146706	147527	.	+	0	Name=S273R CDS
KJ747406	Geneious	gene	147562	151140	.	+	.	Name=P1192R gene
KJ747406	Geneious	CDS	147562	151140	.	+	0	Name=P1192R CDS
KJ747406	Geneious	gene	151172	152251	.	-	.	Name=H359L gene
KJ747406	Geneious	CDS	151172	152251	.	-	0	Name=H359L CDS
KJ747406	Geneious	gene	152286	152801	.	+	.	Name=H171R gene
KJ747406	Geneious	CDS	152286	152801	.	+	0	Name=H171R CDS
KJ747406	Geneious	gene	152840	153214	.	+	.	Name=H124R gene
KJ747406	Geneious	CDS	152840	153214	.	+	0	Name=H124R CDS
KJ747406	Geneious	gene	153237	154256	.	+	.	Name=H339R gene
KJ747406	Geneious	CDS	153237	154256	.	+	0	Name=H339R CDS
KJ747406	Geneious	gene	154268	154594	.	+	.	Name=H108R gene
KJ747406	Geneious	CDS	154268	154594	.	+	0	Name=H108R CDS
KJ747406	Geneious	gene	154554	155255	.	+	.	Name=H233R gene
KJ747406	Geneious	CDS	154554	155255	.	+	0	Name=H233R CDS
KJ747406	Geneious	gene	155370	156095	.	+	.	Name=H240R gene
KJ747406	Geneious	CDS	155370	156095	.	+	0	Name=H240R CDS
KJ747406	Geneious	gene	156088	156984	.	-	.	Name=R298L gene
KJ747406	Geneious	CDS	156088	156984	.	-	0	Name=R298L CDS
KJ747406	Geneious	gene	156959	159079	.	-	.	Name=Q706L gene
KJ747406	Geneious	CDS	156959	159079	.	-	0	Name=Q706L CDS
KJ747406	Geneious	gene	159037	160566	.	-	.	Name=QP509L gene
KJ747406	Geneious	CDS	159037	160566	.	-	0	Name=QP509L CDS
KJ747406	Geneious	gene	160556	161707	.	+	.	Name=QP383R gene
KJ747406	Geneious	CDS	160556	161707	.	+	0	Name=QP383R CDS
KJ747406	Geneious	gene	161655	162209	.	-	.	Name=E184L gene
KJ747406	Geneious	CDS	161655	162209	.	-	0	Name=E184L CDS
KJ747406	Geneious	gene	162253	162807	.	-	.	Name=E183L gene
KJ747406	Geneious	CDS	162253	162807	.	-	0	Name=E183L CDS
KJ747406	Geneious	gene	162838	164109	.	+	.	Name=E423R gene
KJ747406	Geneious	CDS	162838	164109	.	+	0	Name=E423R CDS
KJ747406	Geneious	gene	164260	165165	.	+	.	Name=E301R gene
KJ747406	Geneious	CDS	164260	165165	.	+	0	Name=E301R CDS
KJ747406	Geneious	gene	165199	165639	.	-	.	Name=E146L gene
KJ747406	Geneious	CDS	165199	165639	.	-	0	Name=E146L CDS
KJ747406	Geneious	gene	165876	166475	.	-	.	Name=E199L gene
KJ747406	Geneious	CDS	165876	166475	.	-	0	Name=E199L CDS
KJ747406	Geneious	gene	166503	167000	.	+	.	Name=E165R gene
KJ747406	Geneious	CDS	166503	167000	.	+	0	Name=E165R CDS
KJ747406	Geneious	gene	167023	167769	.	+	.	Name=E248R gene
KJ747406	Geneious	CDS	167023	167769	.	+	0	Name=E248R CDS
KJ747406	Geneious	gene	167810	168178	.	+	.	Name=E120R gene
KJ747406	Geneious	CDS	167810	168178	.	+	0	Name=E120R CDS
KJ747406	Geneious	gene	168208	169098	.	+	.	Name=EP296R gene
KJ747406	Geneious	CDS	168208	169098	.	+	0	Name=EP296R CDS
KJ747406	Geneious	gene	169101	169436	.	+	.	Name=E111R gene
KJ747406	Geneious	CDS	169101	169436	.	+	0	Name=E111R CDS
KJ747406	Geneious	gene	169519	169671	.	-	.	Name=E66L gene
KJ747406	Geneious	CDS	169519	169671	.	-	0	Name=E66L CDS
KJ747406	Geneious	gene	169675	170478	.	-	.	Name=I267L gene
KJ747406	Geneious	CDS	169675	170478	.	-	0	Name=I267L CDS
KJ747406	Geneious	gene	170630	171310	.	+	.	Name=I226R gene
KJ747406	Geneious	CDS	170630	171310	.	+	0	Name=I226R CDS
KJ747406	Geneious	gene	171307	172038	.	-	.	Name=I243L gene
KJ747406	Geneious	CDS	171307	172038	.	-	0	Name=I243L CDS
KJ747406	Geneious	gene	172121	172339	.	+	.	Name=I73R gene
KJ747406	Geneious	CDS	172121	172339	.	+	0	Name=I73R CDS
KJ747406	Geneious	gene	172549	173538	.	-	.	Name=I329L gene
KJ747406	Geneious	CDS	172549	173538	.	-	0	Name=I329L CDS
KJ747406	Geneious	gene	173827	174465	.	-	.	Name=I215L gene
KJ747406	Geneious	CDS	173827	174465	.	-	0	Name=I215L CDS
KJ747406	Geneious	gene	174506	174706	.	-	.	Name=I177L gene
KJ747406	Geneious	CDS	174506	174706	.	-	0	Name=I177L CDS
KJ747406	Geneious	gene	175159	175641	.	-	.	Name=I196L gene
KJ747406	Geneious	CDS	175159	175641	.	-	0	Name=I196L CDS
KJ747406	Geneious	gene	175735	176451	.	-	.	Name=DP238L gene
KJ747406	Geneious	CDS	175735	176451	.	-	0	Name=DP238L CDS
KJ747406	Geneious	gene	176628	177686	.	+	.	Name=DP63R gene
KJ747406	Geneious	CDS	176628	177686	.	+	0	Name=DP63R CDS
KJ747406	Geneious	gene	177766	179394	.	-	.	Name=MGF 505-11L gene
KJ747406	Geneious	CDS	177766	179394	.	-	0	Name=MGF 505-11L CDS
KJ747406	Geneious	gene	179512	179937	.	-	.	Name=MGF 100-1L gene
KJ747406	Geneious	CDS	179512	179937	.	-	0	Name=MGF 100-1L CDS
KJ747406	Geneious	gene	180709	181017	.	-	.	Name=I7L gene
KJ747406	Geneious	CDS	180709	181017	.	-	0	Name=I7L CDS
KJ747406	Geneious	gene	181231	181542	.	-	.	Name=I8L gene
KJ747406	Geneious	CDS	181231	181542	.	-	0	Name=I8L CDS
KJ747406	Geneious	gene	181637	181774	.	+	.	Name=ASFV G ACD 01870 gene
KJ747406	Geneious	CDS	181637	181774	.	+	0	Name=ASFV G ACD 01870 CDS
KJ747406	Geneious	gene	181737	182027	.	+	.	Name=I9R gene
KJ747406	Geneious	CDS	181737	182027	.	+	0	Name=I9R CDS
KJ747406	Geneious	gene	182103	182615	.	-	.	Name=I10L gene
KJ747406	Geneious	CDS	182103	182615	.	-	0	Name=I10L CDS
KJ747406	Geneious	gene	182854	183135	.	-	.	Name=L11L gene
KJ747406	Geneious	CDS	182854	183135	.	-	0	Name=L11L CDS
KJ747406	Geneious	gene	183365	184078	.	+	.	Name=MGF 360-18R gene
KJ747406	Geneious	CDS	183365	184078	.	+	0	Name=MGF 360-18R CDS
KJ747406	Geneious	gene	184061	184273	.	-	.	Name=DP71L gene
KJ747406	Geneious	CDS	184061	184273	.	-	0	Name=DP71L CDS
KJ747406	Geneious	gene	184372	184662	.	+	.	Name=DP96R gene
KJ747406	Geneious	CDS	184372	184662	.	+	0	Name=DP96R CDS
KJ747406	Geneious	gene	184962	185120	.	-	.	Name=ASFV G ACD 01940 gene
KJ747406	Geneious	CDS	184962	185120	.	-	0	Name=ASFV G ACD 01940 CDS
KJ747406	Geneious	gene	186435	186566	.	-	.	Name=ASFV G ACD 01960 gene
KJ747406	Geneious	CDS	186435	186566	.	-	0	Name=ASFV G ACD 01960 CDS
KJ747406	Geneious	gene	187012	188082	.	+	.	Name=MGF 360-21R gene
KJ747406	Geneious	CDS	187012	188082	.	+	0	Name=MGF 360-21R CDS
KJ747406	Geneious	gene	188772	188918	.	-	.	Name=ASFV G ACD 01990 gene
KJ747406	Geneious	CDS	188772	188918	.	-	0	Name=ASFV G ACD 01990 CDS
KJ747406	Geneious	gene	189039	189203	.	+	.	Name=DP60R gene
KJ747406	Geneious	CDS	189039	189203	.	+	0	Name=DP60R CDS
##FASTA
>KJ747406
GAATATACCATATTATTGCTATTGCCATCAATGAGAATGC
CACGTAGGCATAGGTCATCCTATGGCCGGACCAATCCATG
GCTGCACTTAAAAATATCAAAAAAGTTTAAGTTTTGGGCC
GGCGTTAAAATTTAAACCTTTTCTGGTTGATCTTTAGCCA
TGTATAGCTGCGATGTTTGGTGCCTTATCTACATGCTATT
GGCATTCCTGATATTCGCACTAAAGTGCTATGTTACAACC
GTCTTATGCGTGATTTTTATCCACCTTATTGGCCGAAGGG
CCGCCTTGTATTTCCTGTTAGGTGGTTTGGCCGTATTCTA
CTGGTGGCAAGCAGCTATCAATAAAATTTAATGGCTCTCA
CTTAAGATCCTTGCTGTAAGCGGGCGTTTACATACTTTGA
TCAAGAAAAAAAATTATTTTTGGACCCCCCCCCCCCATGT
TTTATACAAAAATCATATAATAAAGTGGCGACAATCAACA
TATTAATCAACCACAGCATTTTATGATGTGTTAATCAACA
TATACCATATTAATCAACCACAGCATTTTATGATGCGTCA
ATCAACATATTATTACGGAGAGCGTCAATCAATATAATAT
TGAGAACAGCGACTTGATACCGTGTATGGTGGTGGCGGCG
GCATGTTGTTTGTAACAGCATTTTTCATCATTCGAAGCTT
ACAAAAGATATGTATAAGATAGCATATTAATGTTATTAAC
AGTAATATCAATAAGGCGTAGCTATAGATCTTCACTTTGG
TAGACCAATAATCCATGGTTGCGCTTAAAAATACCAAAAA
AAACATTAAGTTTTGGAGGGTAAGATTGGTTTTTCACCAT
TGGTAAAGATTATTATTCTAAATGTTTACCCCATAGATGT
GAAACAATGATTCTTCATATATTAACATATTTTTTGACTT
ATACTTTTCTTCATCTAGTAAGGCGTTAATTTTTTCCGGA
TCTGTCGTTTTTATTGATAAAAGAGAAGAGTCTGGACTGT
AATTTTTAAATAATAAGATATTTATTAATATCCAATTATT
CGTTTGGCTCGCTATTTCCATGCTCTCTTCGAAAGCATCA
GCTCCTAAATCTATACAAAGGAATAAGTTACCTTCACAAA
AATTCATTACCGAGGTAATCATTGCCCGATTAATGTCAGC
CCCCCAACATAAAACAATAATATATAGTTGTATAATTACA
ATCATACATACAGGCCAACTGCATCATTTCATCAATGTCT
ATATTTGTCTTCTCTTTGTTATAAATTTCATGAAGGTCAA
AGACGTTGTTATAAGCAACCCCACATATTAACCGCCAATC
TTTAAAATGACTATATCGTTGATAAAAATATTGGATGGCT
TCAGTAAGCTTATATAGTATCGCCATACTATACCAATACC
TAGTTAGCATTTCGTTGAATGAAATATTATCCAATGTAAA
GTTAATTGATAATGTATCTAGTTCACCAAAAATTCTTAAT
TTCAGTTGAGCATTATTTAGGAAAAGGGGATTATCAGATA
ATAATTCATGGCATAGAATAATATTACTGCTAGTTTTAAC
ATACTGTACATTATAAAATATTTCTAAAATTTTATTTTCA
CTCAAAGCTTTCCTCGCACCTAACTTTTGGCATAGGTCCT
GGTGCACTCCATATTGACAGTAACCAACCCAAAGCTGATG
TCTGCACCCCATTCGGTAAACAGCTCTATTAAACCATGAT
TGTTTTCCTGTACAGCCTTCATTAATGCAACATTTAATGT
TAAACCATGTTTAAAACTTGCTGTTTTTATTAATATTTGT
TCATCTATACAAGTATGATAAATCGTAATTGGGGCTTCAT
GCCACCACAAACCACAACGCTCTAAAATACAATAATCATC
TTTTAACACAGGCTGTGTAGCTAGTACTTTTTTAGTAAGT
GCTTGTAAAGTAGATGGCATCTTCTATCTGCAAAATAATT
ATTTCCGAAAAAAAAATCAAATTAAAATACTAAATTCTAT
TTTTTTTTTAATAAAGCCTGTAAATTATATAATAAATCTC
GCCCACCGTATTATTTCCGGACACAACTTTTTATACCTCA
TTATATTTTTAGATCTATAGTTTTTTAACAAGGCATTAAT
TTTTTCTGGATCTGTCGTTTTTAAAGATAAAAGAGAGACG
TTTGAACTATAATAATCTTTAAATGATAATATTTCTACTA
ATATATCATGATTCTTTTGTTTTGCTAATTCTAAGCTCTC
TTCGAAAGCATTAGCTCCTAAATCTATACAAAAGAACAAG
TTATTCATATAAAAGTTTTTTACCGAGGTAACCATTGCCC
GATTGATGTCAGCCCCCAATACAAAACAATAGTAAATGGT
TAAAAAATTGCTATCTCTCATACAGGCCAGATATATCATT
TCATCAATATTCATATCAACCTTTTTTATATGATACATTT
CATGAAGATCAGACACGTTATTAAAAGAAAGCCCACATAT
TAGCCGCCAATCTTTAAAATGACTATATCGTTGATAAAAA
TATTGGATGGCTTCAGTAAGCTTACATAGTATCGCTATAC
TATACCAATATCTAGTTAGCATTTCGTTGAATGTTATTTC
ATTCAATATAAAGTTGATCGATATCTTCTCTAGAAAACAA
CAAATTATTACTTTTAATTCCTCTATATTCTGGAAAAGGG
GATTATTAGATAACAATTTATGGCATAAAATAATATTACT
ACTAGTTTTAATACGATGTATTTTATAAAATATTTGTACA
ATATCCATTTCATTCAAAATTTTTGCGCCTAACTCCCGGC
AGAAATTCCAAGTATGCTCCGTATTGACAGTGACTAAGCT
AGAGTTGATGTCTGCACCCCATTCAGTAAACAACTCTATT
AGATCATAGTTGTTTTCCTGCACAGTTTTCATTAATGCGA
GATTTAACTCTAAACCATCTTTAAAAATTGCTGATTTTAT
CATCAATTGATTATCCTCATTAGTAGAAAGCATAATTGGA
GCTCCATGCCACCACAAACCACAATATTTCAAAATAAAGT
AGTGTTCTTTAGATATGTGCTGTGTGGCCAGTATTTTTTT
AGCAAGAGCCTGCAGAGAAATTGGAGTAGACATATTTTTT
TTTGCAAAATGGTTTAAGTTTTTCAAGAATACAGATTGGA
TAAATTAGGTTGTTGACTTAGTTACAGGAGGTATTAAATA
TTATGTAGACATAAAAATGAGATCCTCCAAAAAAATAAAC
AACAAAAAAAATATGTTTAATATTAAAATGACAATTTCTA
CATTGCTTATTGCTCTTATTATACTACTTATTATTATTTT
AGTAGTGTTTTTATACTATAAGAAACAACAACCACCGAAA
AAGGTCTGTAAAGTAGATAAAGATTGTGGTAGTGGAGAGC
ATTGTGTTCGTGGATCATGTAGCTCATTGAGCTGCTTAGA
TGCCGTAAAAATGGACAAACGAAATATTAAGATAGATTCT
AAGATTTCCTCATGCGAATTCACTCCCAATTTTTACCGTT
TTACGGATACTGCTGCTGATGAGCAGCAAGAATTTGGAAA
AACACGGCATCCTATAAAAATAACTCCATCTCCAAGTGAA
TCCCATAGCCCCCAAGAGGTGTGTGAAAAATATTGTTCAT
GGGGAACCGATGACTGTACAGGTTGGGAATATGTTGGTGA
TGAAAAGGAGGGAACATGTTATGTATATAATAATCCACAT
CACCCGGTTCTTAAATATGGTAAGGATCACATCATAGCCT
TACCTAGAAATCATAAACATGCATAAATAAATACATTAGG
CTCATCGTATCTTTTTAAAATCCATAAATATTCGTTTGAT
ATATGCTGAAATTTTTATAAAAAAAAATAACTATTTCCTA
TAAATCATCTAGAAATAGTCCTCGTTTTGATCGGTTTATA
TCTTATAATATTGTGCATCGATGCACAACTGCTTTTTTTG
GTCCTTCTGGAACATCATTATATTTTCTTTCATTAATATA
CCATTCAGATGTAAACGTTGAATAATTTTTATGGCAACAA
TCTACCATTGAATTATATTTAGTAACATCTAATACATCGT
TTGTTTTATCAGGCTCAGCTCTATAATCTTGATAATTTTT
GTTATCAGCTTCTAAAGCTCCATCATTATTTTTCAAAGAA
GTATCCATAATTATGTTTGGTAAAAATACTTTAAGTTTTA
ATGTGATATTTAAAATGGTTGTTATATAAATTTACCGCTT
ACAGGTAATCTTTATTCAGTGTCATAAACTATACTTTTGA
TGATTCAGTATTTTGTGAATCAGTACATTTATTATCATTA
ATATTTTTAGGCTGTTTTTCCAATGTTTTATTGTTGCAAT
GAGCCTGCTCCTCCTTTGACGAGGAAGTGTCTGTTGGAGT
CATCTGTTTAGGAAGAGTATCATCCATATCTATTATGAAG
AAAATATATAAATATTGATATACAATCAAAAATATTTTTG
ATCACGTCTTTGTTATCTATCGATATTGTTGATAACGTCT
TGAATAACCTACATCATTTTTTTACATAAAAAAATAGATA
TAATTTTTATTATATCTCAATTATTTTAAAGATAATTATC
AATACAGCAAATATCATAAGCTAACATATTTTTCGAATAA
TAGTTTTTTAGTAAAGTATTAATCTTTTCAGGATTGGTTT
CTTTTGATAATAAGATAGGATTCGCTTTATAAATTTTTAA
AGATAATATATTCACAATGATAGAATAACCGTATATATCT
GCTAATGTCTTACTGTGTTCAATAACATTAGCCCCTAAAT
CCATACAAAAGAACATATTTTCAATACAAAAGTTTTTTAC
CGAGATTAACATTGCTCGATTAGCGTTGGCTCCCAATGCA
AAACAGTAGTAAATGGTCAAAAAATTATTATCGCGCATAC
AGGCCAGCTCCATCATTTTATTAATACTCATATGAATTTT
CGTTGTGTTACATATTTCATGAAGGTCAAACACATTGTTG
AAAGAAAGTGCACAAATTAATCGCCATTCATCAAAATGCC
TGTATTCTTGACAAAAATATTGAATAGCTTCTTTAAGATT
ATATTTTACCGCTATGCCATACCAATATTTGGTTAGCATC
TCACTAAATGAGATCTCATTTAACATAGAATTTGTTGTTA
AATCCTTCAACTCCCAATAAATGATCATCCTTAAATCCAC
CATGTTTACATTTTGTAAAAAAGGGTTATTAGAAAATAAT
TCATGACACAAAATGACATTACTACTTGTTATTTTACACT
TTGTTTCAAAGAAAAATCGTAAAATTTCACTTGTCTCAAG
CTCTTCTTTAGCTCCCAATTTTCGGCATAGGTTTCGAGTA
TGCTCGTTATTAATAAAAAGTAACCCATAATTAATATTTG
CACCCCATTCAGTAAACAACATGATTAGATCATCATTGTT
TTCCTTAACTGCCAATACCAATGCAGTATTAAGCCTTATA
CCCTCTTTAAAGCATAATGTCCTTATCATTATTTGATTAT
CATCATCTATATACATTGAGATAGGAGCTTCATGCCACCA
TAAACCATAACGCTCTAAAATATAATAATCATCTTTAGAT
ACGTGTTGCGTGGCCAATGCCCTTTTAGCAAGTGCTTGTA
AAGTCGATGGCTGCATGTTTATTCTGTTAAAAAAAAACTC
AAATTATCGGGTAAACATAAGGATCAACCCGTAGTTAATA
TTTGCAGTAGTATTTTTTAACAATGAATTATAATAAAAAA
ATAATTCATTACTATCTATTATAAAACCCATCTTTAACTT
TAAAGAAGAACTAGATCATCTTTTTTTTGTTGTGTCAGAA
CTTCTTCAATTTATTACCCACATTTTATCTAAAAAAATAA
AAACTACATCATATCTTGTTTCTTCATCAAATTATCATAC
CATTTATAGGGTGTAGGTTGGGAACATTCCATCATGTGGT
AATCAGGGTATTTATATATTTTTTGATAGTAACATCTATT
TGGCAGATGTATTGTCCAACAATCATGTCTAATAAAATCA
TTTTCACCTATGGGGGGAATCATCTTAAAAACCTTATTCC
TACAGATTCCATTTTGACAGTCCCAGCAAAAGTCACAATA
TTTTCCATGAGTACACCAATGTTCAAGCTCTCTTTCGGGA
GGAATGCTGCCAATTTTATGTTTTTTAGCTTCTAACTCTC
TGTACAACATCAGTTGGGAAAGCAGAAAGAAGATTACCAG
GAGAACCATTAAATATATAATAGTCTGCAAACTACGTTTG
CGAATGTAATTTGCAACTAAAACACAACCCACAAGGTAAA
ATCCATAAGTTAATAACTTTTGCCATTTTCGTATGACAGC
CTCGTGCCATTCATGGTTGTGTTGTGGGCATTCTGTTCGG
TAAACTTCATGAGGCTTTATAGAAGTTACATAGTAGGTAC
AGAATTCATTGTGACGAAAAACACTGCAGTTAGCTATGTA
GTCATTTTCAAGAATGGGAGAATGGTTTTCAAAGACCTTA
TTCTTACAGATGCCATCTTGACAGTCCCAACAGAACCTAC
AATGATTTGCATAGGTGCACCAGTATTCAAGCTCCTTTTC
AGGAGGGGTTCTTGTTAGATCCAGGAGCTCTAGCTCATAT
GTATAAAGAAGAGTTGGAATGGATAGTAAAGTAAATATTT
GCAGACCAAGCATGGCTACTTGTGAACAAGTGGCTGCTCG
TCAACAAATAGCTGTTTATCAGCAAATAGCTGTTTATCAG
CAACAACTAATTATCAGCAAATGCTGCTTGTGGGTAAGCC
AATAAATAGGCCATACCCTTGAAAGGAGAATTCAGTTTGA
TAAAAAAAATAACGAGTTTTCTAATAACCCGGTCAAGCAT
TTAATAAATGAATAGCATCACACGTCTGCATCGTGCATTC
TGCCTGGAAAATGGGCCCATCTCTAATATATTTACACTGA
CGGTGAATCATACAGTGTTCCATGGGATAGCTATGCTCCT
GTACAGGAGGCATATCTTTTAGAACTTTATTCTTACAAAG
ACCATCTTGACAAGCCCAGCAAAACCGACAATTTTTCACA
TATTGACACCAGTATCTAAGCTCCTCTTCCAGGGGATTGT
CGGTCGAAAACCCCTGTAGACTAGCTAGGCCAGCTAGCAG
CAAGCCGAGGTAACTAAAGAACCTCATTGTAGTGTTATAT
TACGAAAAAACATGTTAAAATTTGGAAAAAAAAGCCCTTT
TTATAGATCTGGAAAAAAATTTTCACAAATCTAATTAAAA
GCCTTACAGATCATCCTTTTCATAAATTTTCATTAACAAT
TGGTGGGGGCGGTTGTGAGGTACTGGATCAGAACAATCCA
TAACATGGTAATGTCCATTTCCTTCACCATATGTACACTG
GTTATACCAGCGAGAAACCTCACAAGATGTCAAATAACTG
TTCTCAACAATCAATGGCATGCTCTTATTCACCTTGTTCT
TGCAAATTCCATGTGCACATTCCCAGCAAAACTTGCAGTT
TTCCATGTAAGTACACCAGTATCCAAGTTCTTCTTGTGGA
GGATTATCCGTTGAACGAAGATGCCCTCCTGCCTGAGTAG
GTAGTCCTAAGACCTGATTGGCCAGCAGGCCAAGAATTTC
CAAGAAGATCACCAACATTGCTACGGCTGGCTGAACAGCT
GGCAGATAGCTAGCTAATTAGCAAACCAAGTGACTCGCCC
TCTCTACTCTTAATATGAGAATTTAAGATTCGGTCCGGCT
TTTTTCCCATGTTTTACAGGGAAAAGGTATTTTTAGCCTA
TGAATGTACATGGTTCCGCACATTAAAAAAAAATAAAAGA
AATTATTTAATATTGGCTGTTATTTTCTTTCAACTAGCAA
CAAGCCAGGTAACTAAAGAACTTCATTGTAGTTTTATATT
ACGGAAAAGGTTAAATTTTGGACAAAAAAAATCATATCTA
ATTAAAAATCCTCACAGATCTTTCTTTTCATAAATTTTCA
TTAACAATTGGTAGGGGCGGTTGTGAGGTACTGGATCAGA
ACAATCCATAACATGGTAATGCCCATTTCCTTCACCATAT
GTACACTGGTTATACCAGCGAGAAACCTCACATGTTGTCA
AGTAGCTGTTTTCAATAATCAATGGCATGCTATTATTCAC
CTTGTTCTTGCAAATTCCATGTGCACATTCCCAGCAAAAC
TTGCACCTTTCCATGTAAGTGCACCAGTATCCAAGTTCTT
CTTGTGGAGGATTATCCGTTGAACGAAGATGCCCTCCTGC
CTGAGTAGGTAGTCCTACGACCTGATTGGCCAGCAGGCCA
AGAATTCCCAAGAAGACTACCAACATTGCTACGGCTGGCT
GAACAGCTGGCAGATAGCTAGCTAATTAGCAAACCAAGTG
ACTCACCCTCTCTACTCTTAATATGAGAATTTAAGATCCG
GTCCGACATTTTTCCGATATTTTACAAGAAAAAGATATTT
TTAGCTACAAATACACTTCATATATCCCTAAAAAAAACAA
AAATTTATTTAATTTTAACTATTATTTTCTTTCCACTCTC
TCTTTAAGATTTTGTAAGGATTCCAGGGCTTTGGTTCAGA
ACAGGCCATTACATGGTGAATCCCCTGTCCTAGATCATAC
ATACATTTATTTAGCCAGCGGGAAACTATACATGATTGCA
CATACTCATTTTCAAGAATTGTTGTATTCTCCAATTTGCC
CTCACAAAGGCCATTTTGACAATTCCAGCAAAACTTGCAG
TTTTCTGTATAAGTGCACCAGTATTCAAGTTCTTCTTGTG
GAGGATTATCCGTTGGATGAAGTTGTCCAGCTGGTTGATT
AGGTAGCCCTAAGACCTGGTTGCAATTCATGGTATGGTAG
ATACCCTTATCTAAATCATACATACATTTATCCAGCCAAC
GGGAAACCAGACATGATTTCACATACTCATTCTTGTAAAT
TACTGACCCATCTATTTTGTTTATACAAGTGCCGTCTTGG
CAGTCCCAGCAAAATTGGCAACTTTCCATGTAGGCACACC
AGTATTCGAGTTCTTCCTCTGGAGGCTCCTCTGTTGGACG
AAGTTGTCCAACGAGCTGACTTGAAACCTGGCTGGCCAGA
AGGCCAAGAATTCCCAAGAAGATCACCAACATTGCTACGG
CTGGCTGAACAGCTGACTGAATAGCTAGCCAATTAGCAAT
CCACTGTACTTTTCATAAGATCATTTAAGATTCGGTCGGC
ATTTTTTCAATAGTTTGCTAGGAAAAAATTTTTAATTTTA
TAGATTCACACTACTTCATTCTCATGCTTAGGAAAAAAAC
AAACTAAATCTTACAATGTATCTGGATCTAATGAGAAGCT
AGAATTCATCTTTTTTCAAATCCTTTCTGGGATGTTCATT
CTTTTTCCACTCCTTCCTTGCAATTTTATAAGGATTCCAG
GGCTTTGGGTCAGAACAGTTCATGCTATGGTAAATGTGCT
CCTCCACATCATATCTACATAGGTCACCCCAGCGGGAAAC
CTCACAATATTTTACATAGTCATTCTCAATAATACTTGTG
GAGTTGTTTCCCCAAACCCTGCTGGTACAAATCCCATCTT
CACAATCCCAGCAGAACCGACAGCTTTCCACATAAGTGCA
CCAGTATCCAAGTTCATTCTCTGGGGGTTCAAATGTTAGA
GGAAGATGTCCACCTACCCGAGTAGAAGTGGAGGATGAAA
CCAGGTTGCTACTGGCCAGCAGGCCAATAATTCCCAGGAT
AATCACCAGCATTGTGCTCAACCAGCAACGGCTAGCAACG
ACTAGCAACTGACTAGCAATAGCTAGAAATGGCTAGCAAT
CAGTAGTAGCTAACGCTCTACTCTTTATAAGAAAATTTAA
AATTCGATCAGATTTTTTTAGAATTGAGAATGAGTAAAAC
GCTTATATTCTTTTTCTAGCTAGAAAAAATAAGCTAGTTT
AAGATAGGATTTCCCTTACTAACGGTTTAATTTTTAGCAA
AGGTATAGGTAAAATACACTTGTACTTAGCTGCAAAAAAA
TAAGCTTATGGCGTATAAGCCGCCATAAGTTTATTTAATT
AAAATGTTAAACTCTGTGATAAGACTGGAATCTTAGGCAG
GTTTGATGTGGAGAACAGCATGAAATACAAGAGTGCCTGT
TACACGAATAAGTTCTCTCAAACCGGGGATGGTCATACTC
ACATCTATGAAATCCTGGTCTAGGAGATTCATTTGATGCA
TGATGGCCGCACCCACACTTATGAGACACTGAAGAACTAA
AGGGTTTAATTTTGATCTGAATGGTACTATATAGGATGAT
GGCAATCCATATCAAGATTAGAGCAATCAAAATCACCTCC
TCAAGAAGCATGATGTAGCCTTAAATCTTAGACTGCTTTA
AACCTTAGGCCCTCACTATCTTTAATGAAGGAGTTTAAAT
TTTGATCCCTTTTTCAAGACCCATTTAGAAGAAAAAAATA
AAGTTTATATCAATCTAATTCATAAGTCATCTCTTTCATA
AATCTTCATGTATTCTCTATGTGGATAAGTATGGGATGTT
GGATTTGCGCAGTCCATTTGATGATCTGTATGGTTTTTGG
GTCCTTCATAATAACTACATATACCATTCCAGCGGGAAAC
CGTGCAATTTATAATCCAGTCATTTTGATGAATAACTGGC
CAATCTGTTTGAATCCTGTTTCGGCAGATACCGTGGACGC
ATTCCCAGCAAAAGTCACATTGGTTTGCGTAAGTGCACCA
ATAAACTAGCTCATGTTCAGGAGGATAACGGGTTGGTAGT
AAATCTTCTAATTTACGTATAGGAGCGGCTTGAAGGACAA
CCACCCCCAGTAGTACTAGAATCAGTACCTTTATAGTGGC
CACCCTACACTAGACCTCTAAGTTGAAGACAAAGAACTAA
AATTTAGAGCCGTTTAATTACTACTAATAATTATATTTTT
TATTGTCTACAATAGGATTCTATTAAAAAATAATGATTTT
TACCAAGAAATATTTTTATAAAAAATTAATATATTTTGTA
ATAAACTTTATTTCCAATGACTGTTAAAATAAGGAAACTA
TCCTTAGTTAGTCGAGGAAGATGGTTAGGTTATTTCGCAA
TCCGATAAAATGTTTATTTTATCGTAGGTCTCGTAAAATC
CAGGAAAAAAAATTACGGAAGAGTTTAAAAAAGCTAAATT
TTTACCACCCTCCAGAAGATTGTTGTCAAATATATCGTTT
GCTAGAAAATGTTCCTGGAGGAACTTACTTTATTACAGAA
AATATGACGAATGATTTAATTATGGTCGTAAAGGATTCGG
TGGATAAAAAAATTAAAAGCATTAAATTATATCTTCATGG
AAGTTATATTAAGATTCATCAGCACTATTATATTAATATT
TATATGTATCTTATGAGATATACCCAAATTTATAAATATC
CCTTAATTTGTTTTAACAAATATTATAACATCTAAGTAAA
TATTCTTGGAATGGATTTTCTTATAGAATGGTTACAGGAT
ATGTCAGCGACAGGCTTAATAACAAATTTGTTAATATTTT
TTTGTTAAATAAATGAACAGGCCACCATTTAATATTACCC
GTTGCAAAATAAGAAAAAAAAACAAACTTATAGTTACAAA
TCATCTTGATTAATCACATGTCGTTTTAACTCAATGAACC
ATTCTAAATCTTTGGGTTGTGAACAATTCATGTTATGTTG
ATAGTGTATCCTAAAGTGAGCTTCATACATACACCGGTCA
TGCCACCGGGAAACTGTACAATTAACAATATAATCATTTT
GCGTAATAATAGGGTGGTCACTAAACACTTTATTTTTACA
CATTCCATCTTTACAGGTCCAGCAGAAGTCACAGTGTTTT
GCATAGGTGCACCAGAACTTGAGATCCCTTTCAGGAGGCC
TACGCATTTGCATCGGATTATCTGTGGAAAGAGGTAGGTT
CATTATTATGTTCGTCATCAAAATTCCTAAAAGAACATAG
AAGCCAAGAAAGATAAGCAGTCTTGTAGCGGCTTGCATTC
GCATTCGTGAGTATTGTTTGCGAACATAGCTTATGAGAGC
AATGGTAGCTATCATACAAAGACAAGTATGTTTGATATTC
TCAGTGTCAATGACCCTATCCTCCTTTATTTGCATTAACT
CATCAAACCAATCATAATATGTGGGATTTGTACAGCTCAT
GATGTGAAAGCGGCGTATCCTAGAGTCTGTAAAGTAGCTA
CATCTTTCATTATAGCGAGAAACCCTACATATTTGTATGT
AATCATTTTTTTTGATGAGAGGGTGTTTTTCAAAAACCTT
ATTTTTACAAACCCCGTGTCGACAATTCCAGCAGAAGTCA
CACGATTTTGCATAGGTGCACCAATACTCAAGCTCTCTCT
TTGGAGGTCTCCGGGTCATTGGTAACTCTCCTGTTCCTGG
AAAAGATTGGCTTTGAATGACCGGCTGCATGACCGCCAGT
ACCAAAAGGAACACAATCACCTTCATGGCTGCAACTTATA
AGTTGCAACTTATGGGTTGCAATACTGCAACGTATAGGTT
GCACCTTATAGATCGCGACTCAAAAGGTATGAAAACCTTA
CCCTCAATACAGAATTTAAGTTTTAATCCTGATAATGTAT
CTGTTTATGAAAAAAAATTTTTTTTACTCATGTATGAATT
CTTATACGAATCATAATATGTAGGCTGAGAATAATAATTC
ATATACGGTGTTGCGGGCTCAATAAAAATTTTGTTACCAC
AAAAAATAAATGCTGGATTTTTAAGATATATATCTATTAA
TGACTAAACCCTTTATACGCTGTAGGCTGAAAACAATCCA
TATAATGAATATACGGTGATTTGGGTTTAATAAAATACAT
ACAACGGTCAAAATAGCGGGCAATACTACATTGACTAATA
TAATCATTTTGTTTAATAAGAGGCATATCATCCCACACTT
TATTTTTACAAATACCGTTCCTACATTCCCAGCAGAAATC
ACAGTGTTTTCCATACGTGCACCAGTATTCAAGCTCTCTT
ATAGGAGGCGTATAAGTCCTTGGTAAATTTTGTTTCATAT
AAAAGATGGAAAGGGGTCGATTTAAACCCGGCTGAGATAG
CCAAATCAAAATACATAAAAGAGCAAGTAGTTTCATAGTG
GTATTTAGATGTAAATTTTTATAGTATGCAAATACAATGT
AACCTACAAATACAATACTAAATACAAGGTAAAAACAACA
ATGTCTTATAATGATTGGCCAATAATCACCCCCCCCCCCC
CCATTTTTCCATGAATATTTCATTTCCTGTATAGGGTCTA
GGATGTGAACACTCCATGTTATGATGATTAGGCATTTTAA
CTGATATTTCATAAAAACACCCCCAGGAATTGCGATTAAC
TATACAGTTTACAATCGAATTCATCGAATTAGACTCATTT
GTTATCTTATTTTTACAAATGCCATTTTGACAATCCCAGC
AGAAGTCACAATTCTTTACATACGTACACCAATATGGAAG
CTCCTCCTTAGGAGGATGCTGGGTTCTTGGTAATTCTGGT
AATTCATGTGCGAGAATGAGGACTGAGTAGCCCAACAAAA
GTCCTAGAACCTTCATGTTGTGTCCAAATGGCACCTGTCA
TTTTAAAAAAGATTTAAATTTTGCTACCGCAAAAAAAAAT
CCAGTATGTATTTTTTTAATACATATAATTATTGAAGTCT
TATAAGATAAAGCCGAGAACACTATATTTTGTATAGATGA
TGTATCCGGTATTCAAACTCTCTTATAAGTACATGTAGGA
AATGGTCAATTATTCAAGATTGGCTGAGATAACAACAAAA
CCAAAATACTCAAAAGCATAAGTAATTTCATGGTTGTACT
CAGTCGTAGATTTTTGCAGATCGCAAATGCAACGCAACCA
GCAAATACAAAGCTAAATACAAGGTAAAAACAATAATACC
TTATAATGATTGGCCAATTCTTATCCCTCCATTTTTCCAT
GAACATTTCATGTTCATAAAGTCTAGGATACGAACAACAT
TTCATGCTATGATGATTAGGTATTTTAAGTGATATTTCAT
AAAAACACCACGGGGTTGTTGGTGATTGATAGGTAAGAAT
AAGGATGGTTGAATAACCTAGTAAAAGTCCTAGAAAAACC
TTCATATTGCGTTCATACCACAGATGTTATTTAAAAAAAA
TATAAATTTTACAGTATGTGATATACACATACCACAAAAA
TGTTCTTATATTAACTAAAATATGTGGGCAGAGAGCAATT
CATATAATGAATATATGGTATTTTAGGCTCAATAAAGTAC
ATACAACGATCAATAAAACGGGTAATACTACATTTACTGA
TGTAATCATTTTGAACAATAAGAGGCATATCATCCAAAAC
CTTATTTTTACAAATACCATTCTTACAATCCCAGCAGAAA
TCACAGTGTTTTCCATACGTACACCAATATTCAAGTTCTC
TCATAGGAGGCGTATAGGTCCTTGGTAAAATTTGTTTCGT
ATAAAAGATGGAAAGGGGTCGATTTAAAACTGGCTGTGCT
AACCAAACCAAAATACTCAAAAGAACGAAAAGTTTCATGG
TTGTACTCAGACGCAGATTCTTACAAAGCGCACATACAAA
GCAGCCTGTATATGCAATACCAATGATGAAATAGAGACAG
TATTGCTTTATAGATAATTGTTGATGGTCAACCCCCCCCC
CCCCCCATGTTTGCATGAATATTTCATTTCCTGTATAGGG
TCTAGGATGTAAACATTCCATGCTAAAGTGATTAGGCATT
TTAGATGAAATTTCATATAAACAGGATTGAGTCTTGGAAT
CACGGAAAACTCTACAGTTTACAATAGAATGATTGGAGTC
AATGAAACGAGATTCCGTTATCTTATTTTTGCAAATGCCA
TCTTGACAGTCCCAACAGAAATCGCATTGTGGTACATACG
TACACCAATATGAAAGCTCACTCTTGGGAGGATGCTGGGT
TCTTGGTAAGTCTGGTAATTCATGTGCGAGAATGAGGACT
GAGTAGCCCAACAAAAGTCCCAGAAGAACCTTCATGTTGC
GTCTAAATGACACCTGCACTTACAAAAAAAAATTTAAATT
TTGAATATAACACAAAAAAACCACCTTAAAATTTCTTATA
TTATTTCTTGGATCTGCCCCGACGTCATACAATGTATTAA
AATTATAGACCAATCATCTTTTTGTATATAGGCTAATCAT
CTTTATATATAGATTTTAGATGTTTGCTTGTTGTATCAAC
TTAACTGCTAGCGAAGAAAATGGATAAAAACTTTCTGTAT
TTTTATAGGTTGAAATCATTTTATGCACATCGCTAGGATC
TAATATTTTATTTTGAAGAACCGAATGTGGGCTTAAAATT
TTTTTCTTAGAAAAAAGTAGAATCATAATATTGCTATGTT
TTTGTTTAATGATTTCTTGTATCTTTTTTGTATACGGGTT
GGCACCCAAACCTATACAAAAATATACATTACTCAAATAA
CTACCTTCTATACATAATCTTTTTTCCCCACGTATTTTCC
TATTTATTTCCCTATTTATGGAATTAAAGGATATCAATCT
CTCTAAGGCACGGTCAAGGTCTGCGCCTAAGGCAAAACAA
TAATATATACCTAATTTATTCCCAGGGCGTGCACAGGCAA
GAAACATCATGACGTTTAGCCCTAAACGTATATTTTCCTG
AAAATACGCATGATGAACTTCATCAATATTACCTAAGTAT
ATGGCCGTTTGTAAACGCCAAAGATCTAAATGAGGAAATT
TTTTACTAAGATAATGAATAGGTTTTGTGAGATTAAAATC
TATGGCGAACTTATACCAAAATTTTAATACAAGTGTATTT
CTCGTCATTTCTTCTTCTTTTTCATCTAAATATAAGATAA
AACGATTGTAAACAAAGTCTATCAATAGGTGAAAATCATT
GCTATTAAAGCTGTCGAGAATCAAAATATTGTCATAATAA
ATTTCGATCGCCAGTAAAACCTTTTTTCGTTTGACGAGAT
AAACAAACATATTATACAACCCTACATCTAAAAATTCTGG
ATTGGCTCCTAGTTGGATACACAGGTCTTTAGTCTGCTTC
GTTTTGGCACACATGATGCCAAAATTAATATCAGCACCCC
ATAAAACAAATAACTTGATTAGATCAGTCTGGTTTTCCTT
CACAGCTTTTACTAAGGCTCTGTCAAGCTCATAGCTGTCG
ACATCAGAGCATGACATAGAGCCACCGGTTACCATTTTAC
ATTGCTTACAAAAACCTATGGGTCCGTTTTCCCACCATAG
TCCAAGCTGTTGTAGAATAAAAATATCATCCTCATGATAA
TTTGAAAAAGCCTTGGTTTCTATCAAGACTTTTTTTGTAA
GAACCTGTAAAGAGTTCATCGTATTATTATGAATAACAGG
AGTAAACGTAATCAATTATAAAAGTGATTTTTTCGAAAAA
AACTTTAGATGGTTGAAAATGATAATGTACATGTTCATAC
AAAAAATAGATGCAGTGATGTCTAAAATCAAAATTTAATT
TTCTATGTAAAAAGTACAGACTTACTTATTTGGGTTAAAT
TGTTTATTTTAAACTTTAATTAACCGTTTGAGTTAGCGAT
GTTTGATTTATCTTCCATACTCATCCGGGGGGGGGGTCCT
TATAGCTCTGACATTATTGTGGATTATTGAATATAATGAA
TACTTCATAGATGCTAAACATTTTAATAGTAGTTCTGAGG
CTTAATTGTACTCTATAAATTTATAAAAACTTTTTGATCA
AAATTTAATTTCTTATAAAAAGAGTACAGACGTCGCTTGT
TTAAGCTTCATCATGTTTCATTCATTACTTTCTACAATTA
CGGGGGGGGGAGTCCCCTCATAGCTTTAGTATTGCTATGG
TTTACTAATTATTATGTAGAATTTATAGAAGCATATGTAC
CTGAAAGTATACCTACTCTATAAAATTAAATAATTTCAGT
ATATTTTTTTTATGAATAGAACGGAAATGATATAAAAATA
ATTTAATATTGCAAAAAAAATTCATAATGTTGGTATGTAT
TATAAACATAATAGCATGTGTAATTTATAAACTGACTCCT
CTATATAATTATTAGATGAGGTACCAACCTACTTATGATA
TGCCGATGATAGATATTGTATACTATAAAACAAAATTATT
TTAAATGTATTCATGGATACATTATAACATTTTTACCGCA
AATTGTCTCTCAGCGAAGAAAATGAATGAAACGTTTCTGT
ATATTCATAGGTTGAAATTATTTTACGCACTTCACTAGGT
TCTAATATTTTCTTATGAAGTATTGAATGGGGGCTTAAAA
GTCCTTTCTTAAAAAGAAGTTTCATCATAACATTCTTTTC
TTGTCTAAGAAGAGTTTCTTGTATTTTTTTTGTATAAGGA
TTGGCACCCAAACTTATACAAAAATGTACATTACTCCAAA
TACCATAATTTGAAAAGAAAGTTATTTCCCTATTTACTTC
ATGATTAATGAAACCTATCAACGTCTCTAAGGCCGTATTG
ATATTTGCGCCTAAGGCAAAACAATAGTATATACCCAATT
TATTTTGAGGGTACATACAAGCAAGCGACATCATGTCATT
TGGATCTAAACGTATATTTTCCTGAAAATATGCATGATGG
ATTTCATCAACATTACCTAAGTATACAGCCGTTTTTAAAC
GCCAATAATCTAGGTGAGGAAATTTCTTACTAAGAAAACG
AATAGGTTTTATAAGATTAAACTCTATGGCGATCTTAAAC
CAAAATTTTAATACATATGTATTTTTTATCATTTTTTCTT
TTTCATCTAAATTTAAGATAAAACGATTGTAAATAAAGTC
TATCAACACGTAAAAATCATGGCTATCAAAACTGTCGAGA
ATCGAAATATTGTCATAATAAATATCTATAGCTAATAAGA
CCTTTTGTTGTTTAATTAGATCAACAAACATATTATACAA
CCCTACATCTAAAAATTTTGGATCAGCTCCTAGTTGAATA
CACAGAACTTTCGTCCTTTCCGTCTTGGCACATATGATGC
CATAATTAATGTTGGCACCCCATAAAACAAATAACTTGAT
TAGATCAGTCTGGTTTTTCTTCACAGCCCTCACCAAGGCT
CTGTCAAGCTCATAGCTGTCAACATCAGAACATGACATAG
AGCCACTGGTTACCATTTTACATTGTTTACAAAAACCTAT
GGGTCCGTTTTCCCACCATAATCCAAGCTGCTGTAAAATA
AAAATATCATCCTCATGATAATTTGAAAAAGCCTTGTTTT
CTATCAAGACTTTTTTTGTAAGAACCTGTAAAGAATTCAT
CGTATTATCATGAATGAAAGCAGTAAATGTAATCAATTAT
AAAATTGACTTATTGAAGAGAAATGTTAAATGAGTGAAAT
CGGTGTTTATGATGATGTACATGATCATACGAAGAAACAC
GTTCACTGGTGTCCATGATCAAAATTTAATGTTTTACGTA
AAAAGTACAGATGTTAACTGTTTAGTTTAAACATAAATTT
AACCTTTAGTTTAAACCCTAGTTAATGATGTTTAATATTT
CTTCTATACTCATTCAGGGAAGTGTAATGATTCTAATACT
GTTGTTATGGATTATTAATGAAAACTTTACAGATGCTGGA
GGGAATAATTTTAATCATACTGTTTTAATGTAGCTATATA
AGCTTTCATCAAAATTTAATTTTTTTTTATAAAAATACAC
GAATTAAACTAAAGTCTAAACTTTAGTTTGACTATTTGAG
TTAATGATGCTTAACTTATCTTCCATGCTTATCAAGGGGG
GGTCCTAATAGTTTTGATACTATTGTTGTGGATTGTTGAA
TATAATAAATACTTTATAGATGCTGAAATGTTTGAAAATA
ATAGTACATCAATGTTGTAAGTTTGATCAAAATTTAATTT
CTCATAAAAAAGGTACACATCAACATTGCTCATTTAAGTT
TCATGATGTTTGATTCATTACTTCCTACAATTACGTGGGG
GGGGGGGGGGGTCGTTTAATAGCTTTAGCATTGTTATGGT
TTGCTGACTATTATGTAGAATTCATAGAAGCACGTTTAGA
TAGTAATATCACTGCAGTGTAGATTATGAAATACATACTA
AACTAATTTCAGTATATTTTTTTTGTTCATATAAGTTAAG
GTACAAAAATGATTAAACATTGACAAAAAAAGAAAATCAC
AATGCTATTATACATAGTGATCATAGTGGCTTGTATCATT
TCTAAACTAGTTCCAAATGAATATTGGGCAATACATCTAT
TTTTTATCTATTATGATTTTTATGGTATATATGTATGAAA
AGTTAGATATACATCAAAAATCTCAGTTCTGGAATTATAC
CATGTCAGGCTTATCTGGACATAACGTACAGGTAACATGT
AAGTGTTACTAAATACTATGAAGTATCTATTTTTTTTGTT
GTAAAAAAAAGAACTTGATAGTATTTTTTAAAAAATAAAA
TAATTAATTGTACGTCAACTTCCTTATTTTATTCTTTAAA
AATAACTCGTAAGTATTATTTATCTATTTTTTGAAAAAAT
AGATGTAATCGGTTTCATCATTTAGGTGTGTATTTCTTTT
TAGCATCTATCAAGAATTCATTGTTTAGTGATATGAAAAC
AATGAATGATCATTATCTTCTATTTAACAACCACCTAAAT
AAATGAACGTCTTTTTCATCTTAACTGATTACCAAAAGTT
ATTTTGCGAAAAGGCATACATATGATCAATATCAGACCTA
CAATGAATATTTCCATAATATCCCTTTATTGTAATAATTC
TATTTTTGCATTCCGATATCTCATCATCTGTGCTATTATA
TGTTTCCATAACTGTTTCATCATCAAACATAAATCCTGTT
AAATAGGCAAAAGACTTTAATCCCGGATAGATTTTTACCA
TTTTCCTGAGAGCCGTGTATAGCTTGTAATAAATGGCCAA
AAATATGCAATAAAGCGTAGAAAGAGAGTAATTTTTGGCA
TAAAAGATTTTGAAGGTTTGATGAATGGCTAAATCGCATA
TAATATAAGATACGATTTTAAAGCGCACCTGTTCACGCAG
ATTTGTTGAAAAATTCGTGGAAAGATTTAACAAATAAAAG
GTTATTAATAGTTGCTCATCATTCCCCTTATACGACATCG
TCAGACGCTCTAATATTTTACTACTAGGCACATCTGCCAC
ATGTTGAACATTTAAAGCCTGTTCTTCTTCTGTGTTACGG
CAAAAGAGCCGTGCGTATTCAGGTGAAGCTCCCCAGGATA
ACAACGTCCTTGCTACGGCTAAATTTTTTTTGACGATGAC
TTTTATCAGAAATAAGTCTTTATTTTTGCATTGATCACTA
TGCGAATTTGTATAGTTGACGCCGTTGCATTGAGTACATT
GATATAATGTTTTACAATTCCAGCGTAGCCCTAAATGGTA
TAAAAGAACTGTATTTTCGACATAAGCATGCTGATTAACG
ATGTTTTTGAGACAACACGTCGTTAAGGACACCATATTGT
CTCCAATTTGTTAGATAAAAGTCTTTACTAAAAAAATAGA
TTTTTAGTTTTAACAATCGAGATTTTATTATTTGGATGCA
TCATCAAAAAGATTTATAAGTATAAGAGGTTGTATAAGAA
AAAAAATGATGTTATACTATTTATGTTAAAATTTAATTTA
TCATATAAAAAGTACAGATTTAATCAGTTGGTTAAACTAT
TTAGTTAATTAAACTAAATAGTTTAACCATTTAGTCAGAC
TACTTGGTTAGCAATGTTTGAGCTTTCTTCCATTCTTATC
CGGGGGGGGGGGGTCCTAATCGTTCTAATACTATTGTGGA
TAGTTGAATATAATGAAGACTTTATAGATGCTATAATGAT
GAATTCTAGTATGCCTGTATAAAATAATTAACCTTTTTGA
TCAAAATTTAATTTTTTTATAAAAAGCTACAGAGTAGTGT
TTTATTAAACGTGGCTTATTTAAAAGTTACACAATGTTAA
AATCTCTACTTACTTTAATTCTTTGTGGGGTTTTATTAAC
TTTATCCATATTATGGCTTACTACTTACCATGTAGAACTT
ATAGAGGCAATAGATGATTTCTACGACTGAAATATAGAAT
AGTCCATTTTCTATTTGTAAAATAATGATTTATATTCTTT
CCTAAAAATGATACTTTATATGGTTTGAAAACAAATATTA
ACAACTTGATTTTTTTTTCTATAAATAAACTATAAATGAA
AATAGTAAAACTCATAGAGTCTTATAAGTGAACATCTTCA
TAATGTTACTCAAACGTTGGACTATTAAAAAATATTCCGT
GTGCATTATTGCTTTTAATCAGTATGATTACTTTATACGA
AGCCGCTATTAAAACGCTTATCACACACCGAAAACAAATT
TTAAAACACCCCGATAGCCGTGAAATTTTACTAGCTTTGG
GGTTGTACTGGGATAAAACTCATATTCTTGTTAAATGTCG
TGAATGTGGGAATATGAGTCTTACCGGAAAACACAGTACA
AAATGTATTAACATTAATTGTCTACTTATTCTTGCCATAA
AAAAAAAGAATAAGCGTATTGTTGATACCTTGATAGGAAT
GGGCGCGGATGTAACATATATACATCTTTTAAAGAATAAG
ATAAAACTGTCATACAACCAGCTGTCTATGCTTAAAAGCA
ACTCGCAGATTTCATTGAAGGAGCTTCATGCTATATGCTA
TCTTTTATATGGTCGGCTTCCCAAAAAAATTAAACAAGGG
ATGCGACTGTGTAAAACAATGGCGGGACTATGTGGTGAAC
TTTTATGTGCATTTTTAGCTCCGTAAATGATAATATGTAT
TTAAAACAAACAGATATTACCAAAATATATTCTATGTACA
TAATATCTGGGAAATTATTTTTTTTTCTCATACCCTTAAA
TATAAAAATATTGGGTTTCTTCACTAAACTTTAGAGGTAA
AAATTTTTCTTTGTTTTGCACCATCATGTATGGGTTTAGG
CTGTCCCAGGGATTGTTTATTTGAATATTTCCTAAATAGG
AACACAACGCCATGATCATATATCTTTCATTCTGGTAAGC
TTTTTGATACATCTTCAAAGATGCCGTACCTCCGAGTGTG
TAACAGCAAACAAACGTCCGTACTTTTCCATGGGTCGCAG
CCCATTCCATTCCGTAGCTCAGCATCTTTTGCTGTATTTT
TTTATTCGCTTTATAAAAAAAGTTTTTCATCCATTCCACG
TTCTCATAAAAACAGGCACTTAAAAAGAGCACTAGGGGTA
GTGTAGTCTTATTATAGAATGTAGGAATGTATGTTTTAGT
TATTTTTTTCAACGCGTGTTCCATACTATGTTTTACCGCC
ATAAAAATACAAAACCAATACCAACTTTTTCTATAAAAGG
TTTTGCTGTACACATATAAACGAGCAAAATATATTTCAAA
CTCTATATTCTTTTTATAAAAAAACTCGAGACAGTCGTTT
ATGTTACGACTTTTTCTAAATACCTCAAAAACAGTAATTA
ATTCACTGTCGCTGTGGAAATGTTCGTAAGCTAACTGTTT
AATGTCTTTAGGGGTCAATTCTTTTTTTGGGAGCAGTGGT
TTGAGATTCGGCAAAGGTCGTCTAAAGTAGTGAGCGAACT
TTTCATTCGCTCCCCAACACAAAAGCCGATAAGCCAGCAT
GTAGTTATCACGTTTTACCGCGTAAATAAGCAAATAGTTT
ATATTGATACATGTACCATGTTGCTGCCCGTTTGGACATA
TGTTGCCGCATTCTGAACACTTATGAATGAGATCATAGTT
CTTACAACATAACCCCAAACGGGTTAGTACTTCTTTGTCA
CGTTTTAAAAACTCGACATGATTCTTTAATGTTAATGCTT
TGAGCGCAATGTTAAATAAACTCTGCATTTTATTAAAATG
AGGTTAGTATCATGTTTTAGTATAAAATTTAGCGGCTGTT
TACATAATGCTAAATAAACTTAACGTTCCTACTAAACCAA
AAAAAAATCAAATTGACTAAGTCATAGAGAATTTGACGAT
GTTGGTAGGTAATTTTTTAACATGGTATATATTTTTTTAG
GGTCGGTTATATTAGGTAATAAAAGAGGACGTGCCGTTAA
AGTATTTTGCTTAAGATCCTTTAGATCCTTACAAAAATAT
AGATTGTTCGTCTGATGATGCCACTGTGTTGCAGTGATGG
CTTGATCAATATCACCTCCCAAGACAAAACAGTAGTATAT
CGTTAAAAAGTTGTAATCTTTCATACAAGCCAACTGCATC
ATTTTATCGATGTCCATATGAACGATCTTTTGCTCGTATA
TTTCATGAAGGTCAAATACATTGTTGAAGTAAATGGCGCA
CATGAGTCGCCACATACTAAGGTGCCCATATGTTTGATAG
AAAAAGGAGATAGCTCTTTTAAGCTTATATTTTACTGCTA
TGGCATAGCAGTATTTAACGAATACGTTCATGGGTACATT
ATCTAAGATATAAAATATGAAAAACTTTAACTCTCGATGA
ATCTCTTCCCCCATTTCCTGTACATTTAGAGCTTCCAACA
TAGGATTTTTATCAAATATTTCATGACATAAAATAATGTT
ATTGCTCGTTTTATGACGCATTAAACCGGTGAAAATTTCC
TTATTATTTAAACTATCTTTAGCTCCTAACTTTCGACACA
GCTCCTGAGTTTGTTCCGTCCTAGCACAGGTCAGCCCATA
ATAAATGTTTGCTCCCCACTCGGTGAACAGCCTTATTACG
TCATAGTTATTTTCTTTTATGGCCATGATTAATGCCACAT
CAAGATGAAGAAGTTCCCCCTTAAAGGGGGTTGAGCTTAA
AATAACGTAATTACAGTAGTGACATAAGCTAATGGGCTTG
TTTTGCCACCATAAGCCACAATATTTTAAAATATAATGAT
ACTCCTCAGGCACGCTCTGTTTGGCCACAGCCTTTTTGGC
CAGGGTTTGCAAGGAGAGCATGATAACTTCTTGAAAAAAA
AACTCAAATTAAGTTCCTACTTTTTTAAAATATTAGTATG
GACAGATCTACCATCATATGAAGGAATTCTTTCATCGTTA
AACACTGAAGAGATAATACTTTCATCGTATAGAGAATATC
ATGTCAATCCATATATTGAATGTTATATATCATTAAACCC
ATCATTAATATAGTGTTTATGTGCTATGGACAGGTTTTTT
GAATGATAATCTTTTAACATACGTTTTATAACTTCGGGAT
CAGTTTCTTTTAAAGATAAAGAATCATTCATGTTATAACA
ATTTAATGATAACATGCTGGCAATGAACGAGTTGTCTTTT
TGATGCGCTAGAGTCTTTCCCTCCTCAAAGGCATTGGCGC
CTAAGTCTATACAAAAGAATATGTTTCCGATATTATAGAA
CTGAATAGAATGAAACATGGCCTGATTGATATCAGCCCCT
AAGACGACGCAACAGTAATAAATCGTTAAATAGTTATAGT
TCTTGCGACAGGCCCACTTTAGCATTTCATTCATGTCTAT
GCGAATCCTCTCCTTTTCGTACACTTCGTGAAGTTCAAAC
ACATTATTGTAAAAAAGGGCGCACATAAGCCGCCACCGAT
GTAGATGAGCATATCTCTGATAAAAATAGCAAATCGCCTC
CTTAAGGTTACATTCTATTGCCATCGCGTACCAATATTTA
GTAAACATCTCGCTTAATATATCGGTTTCTACCATTAATC
CCTCCAGTTGTTCATAAATCATTCCCTTTACTTCAAAACG
ATTTATGGTATCTAAAATGGGATTATTAGAAAATACCTCA
TGGCAGAAAATGATGTTACTGCTAGTTAGATCACGTTTCA
ATGTGTAAAAAAATCGTAAAATTTCCTGGTCATTTAACTG
TTCTTTGGCACCTAGCTGCCTGCACAGGTCTCGGGTGTGC
TCCGTGTTGACAGAAAGCAAACCGTAGTTGATGTTTGCAC
CCCACTCGGTGAACAATTCTATTAGATCGTGATTGTTTTC
CTCCACAGCTTTCACCAAGGCCGCGTTAAGATTTGTGCCG
TTCTTAAAATACGGCGTCCATATTTTCTTTTGATGATACA
TGATAGGGCCATTATGCCACCATAGACCGCAGCACTTCAA
AAAATGAGGATGGCATTTGGCCGGATACTGGCTGGCCAGC
ACCTTTTTGGTGAGAGTCTGCAGAGAGAGGACCATATTTC
TTTTTTTTGAAAAAATCAAATTAAAAAAATCATGCTTGTT
TAGCATACATGTAATATTGTTATAATTACGTTATAATTAC
GTTATAATTACGTTATAACTATATTATAACAATGGTATAA
CAATGGTATAACAATGTTATAACAATGTTATAACGATGTA
TCATTGATGTCATCATTCAACTAGGCCAACATACTTTTTA
ATTTATAGTTTTTTAATAGATGATATATTTTGTTAGGATC
TGCTTCTTTTAACGTTAATAGCGAGGAGTCTGCACTATAA
ATGTCTAATGATAAATGATGAGATATCAAATAGTAATTCC
GTTGCTCTGCTAGGGCCTTTGCCTCTTCAAAGGCGTCGGC
TCCCAGATCTATACAAAAGAACAAGTTATCCATATTATAA
AATCGTACGCAGGCAAGCATAGCTGAATTAATATTAGCTC
CTAAGAGAAAACAATAATATATGGTTAAAAAATTGTTATC
TTTTGTGCAGGCCATCCGCATCATTTCATCCACGTCCATG
CGGATCTTTTCCTTTTCATACAAATTATGTAGGTCAAACA
GCTTATTAAAACAAAGAGCACAGATTAACCACCACGTATT
TAGATACTTAAAATGTTGGTAAACATAAGAAATGGCCTCC
CTAAGATTATCCTGCAATGCCACTATAAAACAGTATATCG
TTAACATATCACCATCCGACATATTACTTAATATGTCGGT
GTCTTCTACTAACCTTTTCAACTTCCAATATATGGATGAC
CTTATTTCCCTTATAATGACATAGGCTGGAAAGGGATTAT
CATTAAAAAGTTTAAGGCATAAGATAATATTACTGCTAGT
AGTGCCAGGGTGTATTAATTTAAAGAACATGTGCATAATC
TTCTTTTTATCCACGCGGTACTTGGCTCCTAATTCCCAGC
AAAATTCTCGAACAGGCGGCGTATTGGCGCAAATTAACCC
ATAGTTGATGTCTGCGCCCCATTCTGTAAACAGTTTTATT
AACTGATAGTTGTTTTCCTTTGTAGCCAACATTAGTGCCG
TATTAAGGTCCAAGCCGTCTGCAAAGCTTGGCAGCTTTAT
CAGCATATGTTTGCAATCAAGGGAAATTGGGGCCTTATAC
CACCATAGTCCGCAGCGTTCTAAGATAACATGGTACTCAA
TAGATACTTGCTGTCTGGCTAGTACCTTTTTGGCGAAGGA
TTGTAAGGAAGGAAACATCCTGTTTCTTTTTTTTTAAAAA
TCAATTATCTTTGTTCATAATCAAGAAAAATCCCCATATT
TATTGAGTGATAATTTTTTAACATGCAATTTATTTTTTCA
GGGTCCGTAACGATCGACAACAGAGAAATAACCGGATTGT
AATGCTTTAATGATAAGGCATGGGCTATCAGATAATTTTC
CTTTTGTTCTGCCAAAGCTTTGCCCTCCTCAAAGGCATCG
GCACCCAGGTCTATACAAAAGAACAGGTTTCCAAGATTAT
AGTTTTGTATGGAAACAAGCATGGCTTGATTGATGTTGGC
TCCCATGATAAAACAGTAGTAAATGGCCGAATAGCTATAA
TCTTGGATGCAGGCTATGTGCATCATTTCATCAATATCCA
TGCGGACCCTTTCTATTTCGTACAGCTCGTGAAGGTCGAA
CACGTTGTTGTAAAAAAGGGCGCACATGAGCCGCCACCTA
TGTAGACGCGGGTATTTCTGGTAAAAGTAGCGGATAGCAT
CTTTGAGGTCATAGTCCACCGCTATCGCGTACCAGTATTT
GGTTAAAACAGTGCTAAAGCTATCATCATGGTCCAGCATG
AAGGTTATCTCCATGAGCCCTCTTAACTCCCACATGATTT
CCCCCCTCAGATCCAGATTATCTATAATCCTTAAATTGGG
GTTATTGGAAAACACCTCGTGGCAAAAGATAATATTGCTA
CTGGTTTTATCGCGCGTTGTATCAAAGAAAATTTTTAAAA
TATACTCTCTTTCTAAATATTCTTTGGCTCCCAGCTCTTT
GCACAGATCACGGGTATTTTCCGTGAGAGCACAAATCATT
CCATAGTTAATATCTGCACCCCATTCAGTAAACAGCTTTA
TCAAGTCATGATTATTCTCCTTCACGGCTTTCATCAGTCC
TATGTTTAACTCGATACCTTGACTAAAACAGGTTGACCTT
ATAAATAATTTATTGCGTCGAATATGAAGCATAATGGGGC
CATTATGCCACCACAGGCCACAACACTTCAGGACATGATA
TTGATCTACCGGTATACACTGCCCGGCCAGTACTTTCTTC
GTGAGGGATTGCAGGGAAGGCAACATGCCTTTCCATCCTT
TGACGGAAATCAAATTATCTACTAATAACTATCAGTGTTT
ATATTAAGTATTTAGATATTATCCCGGGCTGGATACGTAG
TATCGCTATTCACATGTACTTCCAACTCTAGCCGGAGCCT
GCAGGGTCATTTATTTTTAATATTGATTCTTTTTTGTATT
TAATCATTTAGAGAAGGTCATCATAGGAGCCAGATGTTCT
CTCTCCAGAACTTATGTCGAAAAACATTACCTAACCGTAA
ACTTCCTGAATTTTTTGACGAATATATATTACAACTGCTG
GGATTATACTGGGAAAACCATGGAACTATTCAACGAGCAG
GAAACAACTGTGTGCTTATACAGCAACATACCCTCATTCC
CGTAAATGAAGCCCTGAGAACAGCAGCATCTGAAGAAAAT
TATGAGATCGTGAGCCTTTTATTAGCGTGGGAGGGGAACC
TTTACTATGCTATTATAGGGGCTCTAGAGGGCAACCGCCA
CGACTTAATTCGTAAATATGATGACCAAATCAAGGACCAT
CATGAAATTCTGCCATTCATTGACGATCCAGTCATATTTC
ACAAATGCCATATCATGCGGCAATGCTTTTTTGATTGTAT
TTTATATCAAGCTGTAAAATATAGTAAGTTTCGCGTTCTT
CTTTACTTTAAACATAGATTAGAGGATGATTTGCCCTTCA
CTCATTTACTTATTGAAAAGGCATGTAAAGATCATAATTA
TGAAGTTATTAAATGGATATATGAAAACCTACATATCTAC
AATATGATAGATACCTTTGAATGTGCTATTGCCCATAAGG
ATCTACATCTATATTGTTTGGGGTATAGATTTATATATAA
CAGAATCGTACCCGATAAGTATCATCATTTAGATATTCGC
ATGCTTTCAAGCCTACAACTCCTACATAAGGTGGCAGCCA
AAGGATACTTAGATTTTATCCTAGAAACCTTAAAGTATGA
TCATAATAAAGATAATATAAATATTATTCTAACACAAGCT
GCAACCTATAACCATAGAAAAATTTTAATCTATTTCATTC
CTCAATCAACCCACGCACAGATAGAACAATGTTTACTAGT
GGCGATAAAAGCAAAATCTTCCAGGAAAACCTTGAACTTA
CTACTGTCTCACCTAAACCTTTCCATCAACCTCATCAAAA
AAATAAGCCATTATGTTGCCACTTACAATTCAACAAATAT
AATAGGCATTCTGAGTATGCGGCGGAAAAAGAAGATATAT
TTAGATATCATATTGACAAAATTTGTAAAAAAAGCTATTT
TTAATAAGTTTGTCGTTCGATGTATGGATACATTTTCTAT
AAACCCGGAAAGAATCCTTAAAATAGCCGCGCGAATAAAT
AGGATGATGTTAGTGAAAAAAATATCTGAACATGTTTGGA
AAAATCATGCGGTTAGACTTAAATACCTTAAACATGCGGT
ACACACGATGAAGCATAAAGATGGGAAAAATAGACTCATG
AACTTTATCTATGATCGCTGTTATTACCATATGCAAGGGG
AAGAAATCTTTAGCCTCGCAAGATTTTATGCAATCCATCA
TGCACCAAAGTTGTTTGACGTTTTTTATGATTGTTGTATC
CTAGATACGATACGATTCAAAAGCCTTCTTTTAGATTGTT
CACATATCATAGGTAAAAACGCTCATGATGCTACCAATAT
CAACATCGTGAACAAGTATATCGGCAACCTGTTTGTTATG
GGAGTTCTTAGCAAAAAAGAAATCTTACAGGACTATCCAT
CCATTTATTCTAAACAATACATGCCTTAGTTTATTTTTTT
TGCGGCCGAAACATTATTCTTACCCTAGAAAACGCTTATA
GTCATCTTAAATCATAGGTAAGGAAGATCATCATATTTTT
TGAAACGTAATTTTTTAACGCATGATCTATGATTTCAGGG
TCCGTGCTTTTAGGCAACGGGGTGGTGGCCGGACTATAAA
TCTTTAGGGATAAAATGTTCTTTATAAGCTCATACCCTTC
CCCTAAAGCTGTAGTACCCTCTTCGAAAACATCAGCCCCC
AGATCTATACAAAAGAACATGTTTTCTATATTATAGTACT
GTATTGAGCTAAGCATGGCTTGATTGATGTTGGCGCCCAG
GACATAGCAGTAGTACATGGTTGAAAGGTTGTGGTCTTTG
ATGCAGGCGATCCGCATCATCTCTTCTATGTCCATATGGA
TCTTGTCCTTTTCATACGCCTCATGAAGGTCAAACACATT
ATTAAAACAAAGAGCACATGTTAACCGCCACGTATTCAGG
TGTGTATATTTTTGGTAAAAATACTGTATGGCCTCTTTCA
GGTTATAGCGTATGGCTATAGCGTACCAGTATTTGAGTAG
TAATGTACTGAGCGAAAACTCATTATTTAGCAGATCGGTT
TTTACTATTAACTCCCTTAACTCCCAGAAAATTTCTATCC
TCATTTTTATATTATTTACTTTTTGTAATATCGGATTGTT
GGAAAACACCTCATGGCATAAAATAATGTTACTACTAGTT
TTATGAAACTTTAGATCTATAAAAATTTGTAAAATTTCTT
CTTCATTCAAGGTTTCCTTGGCACCTAGCTCTCGACAGAG
GTCCCAGGTGTGCTCCGTGTTGACAGATACCAGCCCGTAG
TTGATGTCCGCCCCCCACTCTGCAAACAGTTTTATAAGGT
TGTAGTTGTTTTCCCTTACAGCCTTCACTAACGCCGTATT
TAGGTTTAAGCCCTCTTTAATACCTGCTGATTTTATGAGC
CTTAGGTTATGATCAAACGTGATCGGAGCATCATGCCACC
ATAGGTCATAACACTTTAAAAGATAATGTTGGTTCGTGGG
CACGCATTGTCCAGCCAACACCTTTTTGGTCAGAGATTGC
AGGGAAGGCAACATGTCTCTTCATCTTTTAAAAAAAAATC
AAATTAATTAGCCGAATAAATTTTTCTTTCGAGGGCTTTT
TAAAAGAGCTCTTTAAGAGCTCTTTAAGAGCTTTTTAAGA
GATTAAAAAATTATTCTTGCTGGCATTCTGCCAAGTATGC
GGCATTCCTATCATCTATAGTATATTATGAGAATATTCCC
AAATGATGGATAAGTTTTTTGATTTATAATCTTTTAATAA
ACTGCTTATTTCTTCGGGGTCCTTTAAGTTTAGTGGCAAG
GAAGCATCTGAGCTGTAAATATCCAAAGCCAAACTATGGC
TCAGAAAATTATAACCTTTTTGTTCCGCTATGGCACGACC
CTCTTCAAAGGCATTACCACCCAAATCTATACAGAAAAAT
ATATTACCGATGTTATAATATTGTACTGAAGTAAGCATAG
CTTGGTTGATGTTGCCCCCCAGCGCGTAACAGTAATATAT
TGTTAATGGATTGTTATCCTTGGTAGAAGCCAGACATATC
ATGTCATGGACGTCTATTTGGATGTTTTCCTTGTGGTACA
TCTCATGAAGCTCATATATTTTGTTATAATACAGGAGACA
TTTTAATCGCCATTCATTAAGATCCGTATATTTCTCATCT
AGAAAACAAATGGCGTCCTTACAATCGTATTGTACTGCTT
TGGCGTACCAATACTTCACTAGTAAACCATTTAACTCGTC
CGTTTCTTTTATTTCTATGAGCCCCCATAGTCTTTTATAA
ATTAAGCCCCTTAATTGTATAACAAATTTGTTTTCTAAAA
TAGGATTATTCATAAAAATTTCATGGCACAAAATAATACT
GCCGCTGGTTTTATTGTGCATTATCCTGGTAAAAATACGG
AAAATATCGTTGTCCTCTAGAGTTTCTTTGGCGCCTAGCT
GTCTACACAACTCTCGGATGTGCTTCGTATTGATAGAAAG
CAAACCATAGTTGATATTTGCGCCCCACTCTGTAAAGAGC
TTTATCAGACTATAGTTGTTTTCCTTAACAGCTATTATTA
ATGCCACACGAAGGTCTATATCTTCTCCTAAAAATCCTGA
TTTTATTTGTATTCGGCCACGATCCATACAAAGCTTGAGA
GGAGCATCATGCCACCATAGGCCACAATATTTCAAAATGC
AGTGTTCATCTATTGACAAACACTGGCTGGCTATCGTCTT
TTTGACGAGGGTCTGCAGAGAGAGCGGCAACGACATGTTT
CTTTTTCACCAAAAAAAAATCAAATGTTCTCGTCTTTAAA
GGTTAATTCATGTTCTTAAAATGTTCATTTCATGATAGTG
ATTAATAATATGGTTTAATAACGCTAGAAGGCTTGTTTAT
AAGACAGTCATAAGCAGTCTATAAGACAGTCTATAAGCAG
TCTATAAGACAGTCTATGACTTAGTCTATAACTATAATTT
CTGGATGGGCTGTAAGATACTCTTCGGCTCGTTTCAGATT
TTTTGAAGTATATGTCTTTAGCATATCATATATTTCCTGG
GGTTCGGTTACATCTAATACCAAGGTCACATCACGGCTGA
AAAGCTGCTTTACTAAGAAAATGTTGCTCAAGTTATACAT
ATAAGCTTTGTGCGCAATGAGTTGTGCCCTATCAAAATCG
GCAGCCCCCAAATCAATACAGAAAAACATGTTTAAAGTAT
TATTGTTATAGATAGAAAGATTCATGCCATAATCGAGACT
AGCCCCCAACCTATGACAGTAATAAATGGCCGCGTAATTT
TTTTCCCGCAAGCAAGCAAATTTCATCATCAGATTAGGGC
TGATGCAAATCTCTTTTTCACGACACAACTCGTGTATGTC
AAAAATGTTATTAAAATAAAGGCTACAAGCTACCCGCCAA
TAGAGGTGATTTTTATGCCTTTTATAGAAATAGTGAATAG
CCTTTGTAAAATTATGTCGTAATGCCAGGGCAAACCAAAA
CTTTGTTAATAGGTGGTGCGCCGTATCCCCCGTCAACGGA
ATGTTTGAACAGGTGTACGTAACTGTGTCTAAAGTGGTTC
TAGTTACGGTTTCCAAGAGTGGATTATGACAAAACATGTC
ATAACCCAGCAGAACTCCTGCACAGGATTTTAGCCTGGCC
ACTTCTTTTAAAATTTCCAGAAGACGGGGTTCGGATACAG
GCGTTAAGCCTCCCAGTTCCGCACACAGCCGCTTTAGATA
CACGGCAGGAACACGTATAAGCCCATATTCAGGATTTGCG
CCCCAATCCACAAATAAACGTATAAGTTCAAGATTATCGC
TCTTCACGGCCTTTACTAGCGCCGCTTCGAGACAAAGATC
ATCCTCAGAAAAACACTGTAAATGTTTATACGAAAAAACT
TGCTTACAATTGTTACATAGGTGAATAGGACCTAAATCCC
ACCACAAACCAAAACGCTGCAACGTATAATCATAGTCACT
TGAAAGATAATTGCATGCCACAACTTTTTTGGCCAACGTT
TGTAAAGACAACATACTAAGTTTAAAACATCTTAAATCTA
AGCTAGCTAACTTTCAAGAAAACCCTCTATCCCTAAGAAT
ATATCTTATAACTAGACTTATAGCAGTAAAAATCAACTTT
GGTTATTCTTTTTAATATAAAACGTCTAATTACTTGCAAA
GGACTATAAAGCCCATTTTCCTCAGCTAGAATTTTTATTT
TTTAATGAAGTAGGGGGATATGTTTTCCCTTCAAGACCTT
TGCCGAAAGCATCTTTTTATTCTTCCCGATGTTTTTGGCG
AGCATGTACTACAACGATTAGGACTGTATTGGAGATGTCA
CGGCTCCCTTCAACGCATAGGAGACGACCACATACTCATA
CGACGGGATCTCATCCTTTCCACCAACGAGGCCTTAAGAA
TGGCGGGAGAGGAAGGAAACAATGAAGTAGTAAAGCTCTT
GTTACTGTGGAAGGGAAATCTTCATTACGCCGTCATAGGA
GCCTTGCAGGGTGATCAATATGACCTGATCCATAAGTATG
AAAACCAAATCGGCGACTTTCATTTTATCTTACCATTGAT
TCAAGACGCGAATACGTTTGAAAAATGCCACGCTTTAGAA
CGTTTTTGTGGTGTTTCATGTCTGCTAAAACATGCTACAA
AATACAACATGCTCCCTATTCTCCAAAAATACCAAGAAGA
GCTGTCTATGAGAGCGTATCTTCACGAAACCCTATTTGAA
CTAGCATGCCTATGGCAGAGGTATGATGTCCTTAAATGGA
TAGAGCAAACCATACATGTTTACGACCTAAAGATTATGTT
TAATATTGCCATCTCCAAGAGGGATCTGACTATGTACTCC
TTAGGATATATTTTCCTTTTTGATAGAGGGAACACCGAAG
CTACGTTGCTAACGCAACATCTCAAGAAGACAGCGGCCAA
AGGGCTCCTCCACTTTGTGCTAGAAACGTTAAAATACGGC
GGCAACATAGATACCGTCCTGACCCAAGCCGTAAAGTACA
ATCATAGAAAACTTTTAGATTATTTTCTGCGTCAACTACC
TCGTAAACATATTGAAAAACTTTTGTTGCTGGCCGTGCAG
GAAAAGGCTTCTAAAAAAACATTGAACTTACTGTTGTCAC
ATTTAAACTACTCCGTGAAACGCATCAAAAAACTACCGCG
CTATGTGATAGAGTACGAGTCCACCTTGGTGATAAAGATT
TTATTAAAAAAAAGAGTGAACCTGATAGATGCCATGTTGG
AAAAGATGGTAAGATATTTTTCTGCGACGAAAGTGAGGAC
GATCATGGATGAGCTTTCGATTAGTCCGGAAAGAGTCATT
AAGATGGCTATACAGAAAATGAGAACGGATATCGTAATCC
ATACTTCTTATGTTTGGGAGGATGATCTAGAACGTCTTAC
TCGTCTTAAAAATATGGTATACACCATAAAGTACGAACAT
GGGAAAAAAATGTTAATTAAAGTCATGCACGGCATATACA
AAAACTTATTATACGGCGAAAGGGAAAAAGTCATGTTTTA
TTTAGCCAAGCTCTATGTTGCTCAAAACGCGGCCACCCAA
TTCAGAGACATTTGTAAGGACTGTTACAAACTGGATGTGG
CACGGTTTAAACCGCGGTTTAAGCAACTAATATTAGACTG
TTTAGAAATTATTACTAAAAAATCTTGCTATAGTATCCTG
GAAATCTTAGAAAAACATATTATTTCCCTGTTTACTATGA
AAGTTATGACTGAAGAAGAAAAAAACCTATGTTTAGAAAT
ATTATATAAAGTAATTCATTATAAAACAATACAATGTTAA
AATTCAATAGATATCCATCATTAATATTGATTATATTTTC
GAATATTATCTTCTATGGTGCAAGATAATCATCTAGCGCG
TGAAACATGTCCTCTTCTCTTCAGGAACTTTGTCGAAAAA
AGCTGCCTGACTGCATACTTCCAGAGTTTTTTGACGACTA
TGTATTGCAACTGTTAGGACTGCACTGGCAAGATCATGGT
TCCCTTCAGCGTATCGAGAAGAACCAGATACTTGTTCAAC
AGGAACCCATCCATATCAATGAAGCACTCAAAGTAGCAGC
ATCGGAAGGGAACTATGAAATCGTAGAGCTGTTGTTGTCA
TGGGAGGCAGATCCCCGCTACGCCGTCGTAGGAGCCCTAG
AAAGCAAATACTATGACCTGGTTTACAAATACTATGACCA
AGTTAAAGACTGCCATGATATCTTGCCGCTGATTCAAAAT
CCGGAAACATTCGAAAGATGTCATGAGTTAAACAGCACCT
GTTCACTGAAATGCTTATTCAAGCATGCTGTGATAAATGA
CATGCTGCCGATTCTTCAAAAATATACAGACTATCTGGAT
AGGTGGGAGTATTGCAGCCAGATGCTGTTCGAACTGGCAT
GTAGTAAAAAAAAATATGAGATGGTTGTGTGGATAGAGGG
AGTTCTAGGCGTCGGCAAAGTTACATCTCTTTTCACCATT
GCGATTAGCAACAGAGACCTACAGCTGTATTCTCTGGGCT
ACTCAATTATCCTTGAGAATTTGTACTCCTGTGGACAGGA
CCCCAAGTTTTTACTAAATCATTTCCTGCGAGACGTTTCA
ATAAAAGGGCTTCTACCCTTTGTAATCAAAACCATAGAAT
ATGGTGGAAGCAAGGAGATAGCCATAACTCTGGCTAAAAA
ATATCAGCATAAACATATTTTGAAATACTTCGAAACCTGG
GAAAGCTAGGTTCAGTATGGTGTACTCACTATTGTAGTGA
ATCGTATCCTGTAAATTTTGTAAAAAAGCTTAAACTTTTG
ACCACATCATATTGTTTTAGAAATCTCAAACCAGTGAACA
ACAGTCTTATCATACATTAAAATTCCAGTAAAATTTATAT
TTTTTTTGGTAAACAAATGTTTTCTCTTCAAGACATCTGT
CGGAAACATCTTTTTCAACTTCCTGACGCTTTTGATGAAT
ATATATTACAAGCGCTAGGACTATACTGGGAAAAACACGG
ATCTCTTCAACGAATAAGAAAGGACGCTGTGTTTGTACAG
CGAAACATCGTCCTTTCTACCAATGAGGCCCTGAGAATCG
CAGCCTCAGAGGGAAACGAAAGGGTAATAAAACTTCTGTT
ATCATGGGAGGGAAATTTTCATTATGTGATCATAGGAGCT
CTAGAGGGTGACCAATATGACCTAATTCATAAGTATGATA
GTCAAATTAAAGACTACCACATGATTTTATCATTGATCCA
AAATGCAAATACCTTTGAAAAGTGTCATCAGTTATCCAAT
AGTAATATGTGGTGTCTTATACAGAATGCTATAAAATATA
ATATGCTCCCTATTCTCCAAAAACACAGAAATATTCTGAC
ACATGAGGGAGAGAATCAGGAATTGTTTGAGATGGCATGT
GAGGAACAGAAATATGACATAGTTTTATGGATAGGACAAA
CCCTAATGTTAAATGAGCCGGAGTTTATTTTTGATATCGC
CTTCGAACGGATAGATTTTTCTTTATTAACAATGGGTTAT
AGCCTTCTTTTTGATAACAAGATGAGTAGTATAGACATTC
ATGATGAAGAAGATCTTACTTCATTACCAACAGAACACCT
CGAAAAAGCAGCCACTAAGGGATGTTTCTTCTTTATGCTA
GAAACTTTAAAACATGGTGGAAATGTAAATATGGCAGTCT
TATCTAAAGCTGTTGAGTATAATCATAGAAAAATTTTAGA
CCATTTTATTCGGCGGCAAAAATGTTTATCACGTGAAGAG
ATTGAAAACCTATTATTAACCGCCATAACCAATTGTGCAT
CCATAAAAACGTTAAACTTACTCTTGTCTTACCTAAACTA
TTCCGTAAAAAATATCATTGGAAAAATAGTACAACATGTC
ATAAAAGATGGTGATTATACCATCATATTACTTTTAAAAA
AAAAGAAAATAAACCTAGTGGAACCTGTTTTAACAGGTTT
TATAGATTATTACTATAGCTATTGTTTTATAAAACATTTT
ATCCAAGAGTTTGCTATTCGTCCGGAAAAACTGATTAAAA
TGGCCGCGCGAAAAGGTAAACTAAATATGATTATCGAATT
CCTTAACGAAAAATATGTTCATAAAGATGATCTTGGAACT
ATATTTAAATATCTCAAAACCCTAGTATGTACCATGAAAC
ATAAAAAAGGAAAAGAGACATTAATTGTTCTTATTCATAA
AATATATCAAGATATTCATCTGGAGACTAAAGAAAAATTT
AAATTATTAAGATTTTATGTCATGCATGATGCAACTATCC
AATTTCTATCTATGTGCAAAGACTGTTTTAATTTAGCCGG
TTTTAAACCATTTGTTTTAGAATGTTTGGATATTGCTATT
AAAAAAAATTACCCTGATATGATACAATATATAGAAATTC
TATCGAAATCTGAGTAAAATTTATTTTTTTGATCAGAGTA
AGAAAATGTTCTCCCTCCAGGAGATCTGTCGAAAGAACAT
CTACTTTCTACCTGACTGGCTCGGTGAGCATGTGATTCAG
CGACTAGGTCTGTACTGGGAAAAACATGGTTCTCTTCAGC
GAATCGGAGACAACTATGTACTTATACAACAGGACCTCAT
CATCCCCATCAATGAAGCCCTAAGAATGGCAGGGGAGGAG
GGGAATGATGAGGTGGTACAACTCCTATTACTATGGGAGG
GAAACATTCATTATGCCATCATAGGAGCTTTGGAGAGTGA
CCATTATAGCCTAATACGTAAGCTCTATGACCAAATCGAA
GACTGTCACGACATCCTTCCCTTGATTCAAGACCCAAAAC
TCTTTGAAAAATGCCATGAATTAGATAAATCTTGTAACAT
TTTATGTCTCGTATTACACGCCGTAAAAAACGATATGCTT
TGCATTCTTCAAGAGTATAAAATGCATCTAAGTGGAGAGG
ATATTCAAGTGGTGTTTGAAACAGCATGCCGTTCACAAAA
AAACGATATTGTGTCATGGATGGGACAAAATATTGCAATA
TACAACCCCGAAGTTATTTTTGATATTGCCTTTGATAAGA
TGAATGTGTCCTTATTATCTATAGGGTATACGCTTCTTTT
CAATCATCATATAAATAATACGAACGAAAATATTAATTCT
TTATTGACACAACATCTTGAATGGGCTGCCGGCATGGGCC
TTCTTCATTTTATGCTGGAAACTTTAAAGTATGGCGGGGA
TGTAACGATAATAGTCTTGTCTGAGGCCGTAAAATATGAC
CACAGAAAGATTTTAGATTATTTTCTCCGTCGAAAAAACT
TGTACCAAGAAGATCTTGAAGAACTATTATTGTTGGCGAT
ACGTGCAGATTGTTCTAAAAAGACCTTAAACTTGTTATTA
TCTTACTTAAACTATTCCATAAACAATATCCGTAAAAAAA
TATTACAATGTGTAAAAGAATATGAAACGACCGTTATTAT
AAAAATTTTACGGAAAAGAAAGATAAATCTGATAGAGCCC
ATTTTGGCAGACTTTATAGGATATCATAGCTATACCTATA
TGGTAGATTTTATGCGTGAGTTTTCCATCCATCCGGAAAA
AATGATCAAAATGGCTGCACGAGAATCGAGGGAGGACTTG
ATCATAAAATTTTCCAAAAAAGTTTGCAAAGAGCCTAAAG
ATAGACTTCACTATCTCAAAAGCTTAGTGTATACTATGCG
ACATAAAGAAGGCAAACAACTGTTAATTTATACAATCCAT
AACTTATACAAAGCTTGTCATCTAGAGAGTAAAGAAATGT
TTAATTTGGCACGATTTTATGCACGGCATAATGCAGTGAT
CCAGTTCAAATCGATTTGCCACGATCTCCCCAAGCTCAAT
ATTAATATCAAAAACTTGTTGTTAGAATGTTTAGGTATTG
CTATTAAAAAAAATTACTTTCAACTTATCAAAACAATAGA
AACGGATATGCGTTATGAGTAACATTTTTAGATGAGGGAA
GATTCTACCAAACTAACTAAGACCTTTCGCTAGAATGTAT
CTTATTGTTAATATAGATGAGATATGTCATTGTGAAAAAA
TAGATTAGGTAGGTTGTGAAAAACAGATTAAACTTAAAAT
TATGTGTATTATGTAAAATTTTAGAAATAAAAATTTATTT
TTTTTATTGAGGGTACGGAAAATGTTCTCCCTACAGGACC
TCTGTCGGAAGAACATTTTCTTCCTTCCAAATGATTTTAG
CAAGCATACCCTACAATGGCTGGGATTATATTGGAAAGAG
CATGGATCCGTCCATCGAGCAGAAAAAGACAGCATAATGA
TACAGAATGAATTGGTTCTTTCTATCAATGATGCTTTACA
GCTTGCAGGAGAGGAGGGGGACACAGATGTAGTACAGCTC
TTGTTATTATGGGAGGGAAATCTGCATTATGCCATCATAG
GAGCCTTGAAGACTGAAAAATATAACCTAATATGTGAGTA
TCATAGCCAAATTCAGGACTGGCATATTCTCCTACCCATG
ATTCAAGATCCAGAAACATTCGAAAAATGTCATGATTTAA
GCCTTGGATGTGACTTTATTTGCCTTCTCCAACATGCTGT
AAAATACAACATGCTTTCTATTCTTGTCAAATATAAGGAG
GATCTACTAAATGCAAGGATTAGGCATCGTATCCAATCCC
TGTTTGTTTTGGCATGCGAAAATCGGAGAATTGAAATTAT
TGATTGGATAGGCCAAAATCTGCCAATTCCTGAACCTGAT
GCCATTTTTAGCATTGCTGTTGCTACAAGAGATTTAGAAC
TGTTTTCCTTAGGGTACAAGATTATTTTTGATTACATGCA
AAGACAGGGAATCATTCAATTAACCAATGGAGTTCGCATG
GTTGTGCTAAATCGTCACATTAGCATGGCAATAGATAATG
GTCTTTTACCTTTTGTTCTGGAAACTTTAAAACATGGTGG
GAATATACATAGAGCCTTATCTTATGCAGTAACACACAAT
AGAAGAAAAATTCTGGATTATCTTATTCGCCAGAAAAATA
TAGCCCCTAATACAATTGAAAGACTTTTATATCTGGCCGT
GAAAAATCAATCTTCCAGGAAAACTTTGAACTTGTTGCTA
TCTTACATAAATTACAAGGTGAAAAATGTTAAAAAGCTGG
TAGAGCATGTAGTAAATGAGAAATCCACTCTTGTGTTAAA
AATTTTATTAGAAAAAAAGGAAAATCTAGTGGATGCTGTT
TTAACAAGACTTGTAAAACATTCTACATATTTCCAGGTGA
GAGAATTTATCCAGGAGTTTTCCATCAGCCCAGAAAAATT
CATTAAAATAGCTGTGCGGGAAAAGAAAAATGTGTTAATC
GAGGCTATTTCTGAAGATATTTGGGAAAATCCCACAGAAA
GAATTACTTATCTCAAACAGATAGTGCACACCATAAAATA
TGAAAGTGGAAGGCGATTTTTGGTAGACATCATTCACAGC
ATTTACCAAAGTTACTCACTAAAACACGAAGATATTCTTA
AACTGGCAACATTTTATGTCAAACACAATGCAATCACCCA
TTTTAAAGACCTCTGCAAATATCTTTGGCTGAACAGAGGA
ACAGAAAGTAAGAAACTGTTTTTAGAGTGTTTAGAAATTG
CTGATGAGAAGGAGTTTCCTGATATTAAAAGTATTGTGAG
TGAATATATTAACTACTTGTTTACTGCAGGAGCTATTACC
AAGGAAGAAATCATGCAAGCCTATGATGCTTTAGAGTAGC
CATGTATTAACATTCTGAAAGTAGAATAAAATATACTATA
TACTAAAAACCAAATTAGCCATTTTTAACTATCTTCTTCT
TAAAAACTCTGGATAAAAATTTATTTTTTTTAATTTGGGT
AGGGAAAATGTTCTCCCTTCAGGACCTCTGTCGGAAGAAC
ACCTTCTTCCTTCCAAGTGATTTTAGCAAGCATACCCTGC
ATTTGCTGGGGTTATACTGGAAGGGGCATGGATCTATCCA
AAGGATAAAGAATGATGGTGTGCTTATAGAGCATGATCTT
ACTCTTTCCATCAATGAAGCCTTAATTCTTGCAGGAGAAG
AGGGAAACAATGAAGTAGTAAAGCTCTTGTTACTATGGGA
AGGAAATCTTCATTATGCCATCATAGGAGCTTTGAGGACT
GAGAACTATAACCTAGTATGTGAGTACCATAGTCAAATTC
AGGACTGGCATGTTCTCCTCCCTTTGATTCAAGATCCAGA
AACATTCGAAAAATGTCATGATTTAAGCCTTGAATGTGAT
CTTTCATGCCTTCTCCAACATGCTGTAAAATATAACATGC
TTTCGATTCTTGTTAAATATAAAGAGGATCTACTAAATGT
ACTATTTAGGCAACAAATTCAAGGACTATTTATTTTAGCA
TGTGAAAATCGGAAGCTTGAGATTCTTACGTGGATGGGTC
AAAATCTGCCAATTCCTGATCCTGAGCCTATTTTTAGCAT
TGCTGTTGTCACAAAAGATTTAGAAATGTTTTCCTTAGGG
TACAAGATTGTTTTTGAATACATGGAAAACCAAGGACTTC
ATTTAACCCAGGTAGTTCGTATGGTTATGCTAAATCATCA
CTTTGGCATGGTAATAAATAAAGGACTTTTACCCTTTGTG
CTGGAAATTTTAAATTATGGTGGGAATGTAAATAGAGCCT
TATCTTATGCTGTCACACAAAATAAAAGAAAGATTTTAGA
CCATGTTGTTCGCCAAAAGAATATACCCCATAAAACCATT
GAAAGAATGTTGCATCTGGCTGTAAAAAAGCATGCTCCCA
GGAAAACTCTGAACTTGTTACTATCTTACATAAATTACAA
GGTGAAAAATGTTAAAAAGTTGTTAGAACATGTAGTGAAA
TACAACTCTACTCTTGTGATAAGACTCTTGTTAGAAAAAA
AGAAAAACCTGCTGGATGCTACTTTGACAAGATATGTCAA
AGATTCTACATACTTTCAGGTGAAAGAATTTATGCAAGAC
TTCTCCATCAGCCCAGAAAAATTCATTAAAATAGCTGTGC
GGGAAAAGAGAAATGTGTTGATCAAGGGTATTTCTGAAGA
TATTTGGGAAAATCCCGCGGAAAGAATCAGGAATCTTAAG
CAGATAGTGTGTACCATAAAATATGAAAGTGGAAGACAAT
TCCTGATAAATATCATTCACACCATTTACCAGAGTTATTC
TTTGAAACCTGAAGAAATTCTTAAATTGGCAACATTTTAT
GTCAAACACAATGCAACCACCCATTTTAAAGATCTCTGCA
AATATCTTTGGCTGAACAGAAGAACAGAAAGTAAGAAACT
GTTTTTAGAGTGCTTGGAAATTGCTGATAAGAAGGAGTTT
CCTGATATTAAAAGTATTGTGAGTGAATACATTAACTATT
TGTTTACTGCAGGAGCTATTACCAAGGAAGAAATCATGCA
AGCCTATGCTTTGGAGTATGCCATGTATTAAATTTCTGAA
TCAGTAAGCAATAGATAGATTTTAGAATATGCTGTATTAA
GTTAGTTTCTGAATAAGTAATTAATAGATAGATTTTAGTT
TATGTAAAAATGTTAACATTTGTTCATAAGTTTTAGATAC
CATTTTAGAGTTACTTTTTTAGATATTACTATTTTAGCCA
TTATTATCTTAAATAATCACTATTTTAGATAGGTCCCCGT
ATTAAAAACCAAATTAACCATTATCTATGTTTTTAATAAT
ACTTTTTAAAAACCCTCCATAAAAATTTATTTTTTTTCAT
AAAAGTAGAGAAAATGTTCTCCCTACAGGATCTCTGTCGG
AAGAACCTTTTTCTTCCACTTGAGCCCTTAGGCAAGCATG
TGGTTCAACGGCTGGGATTATACTGGGAAGGCCATGGTTC
AGTTAAACGAGTGGGTGATTGCTTTATATGTGTAGACCAG
ATTTGGATGCTATCAATCCATAAGGCTATACAAATTGCAG
CCTCGGAAGGAAATGAGAACATTGTCAAGCTTTTCTTACT
ATGGAAGGGGAGTCTACAATATGCCATCATAGGAGCCTTA
GAGGGCAGGCAATATGATCTGATTCAAAAATATTACAACC
AAATTGGGGACTGCCATCAGATTCTACCACTGATTCAAGA
TCCAGAAATTTACGAAAGATGTCATGAATTAAATGTTACA
TGTACCTTTCAATGCTTATTTCAACATGCTATAAGAGATA
ACATGCTGCCCATTTTCCAAAAATATGGAGAAGATCTGAA
TGGAAACAGGAGAATGGTTCAACTTCTGTATGAGATGGCA
TGCCGATTACAAAATTATGATATCATCAAATGGATAGGAT
CTAACCTGCATGTTTATAACTTGGAAGCCATTTTTAGCAT
TGCTTTTGTTAGAAAGGATTTAACTTTGTATTCTTTAGGC
TACATGCTTCTTCTGGGTAGAATGAGTACTGAAGATAGAA
ACTTTATCTCAATCATAACACGCCATCTTGAATACGCATC
AAAAAAGGGACTTTTTGACTTTGTACTAGAATCTTTGAAA
TATGGAGGTCAAGTGGATACAGTGTTGTTTCAGGCTGTAA
AATACAACCATAGGAAAATTTTGGCCCATTTTATTCATGA
AATTCCCCGTGAAACGGTTGAAAAGCTGATACTCCATGCT
GTGGAGTCACGGGCCTCCAGAAAAACATTCAACCTGCTTT
TATCTTCCATAAACTACTGTGTGAACCCTTTTGTCAAAAA
ACTACTGCACGCTGTGGTGAAACACAAGTACATGCTTATC
ATAAAGCTTTTGCTCGAGCGGCCCAAAAAGAAGATAAACC
TGGTAGATGCTGCTCTATTCAAACTTGTAAAATACTCTAC
TTATACAGAAATAGTAAAATACATGGGTGAGTTTTCTGTG
GACCCAAAAAGGGTGGTCAAAATGGCAGCACGACTCATGA
GAGTGGACCTGATTAAAAAGATTTCTAATGATGCATGGGA
AGATAAACTAGAGAGAATCAAGCACCTTAAACAGATGGTA
AATACCATGAACCACAGAAATGGAAAAAATCTATTGATGT
ACAATATTCACAATATTACTGGATATACCTATCTGAACAC
CAAAGAAGCATTTAACTTAACAAGATTTTATGCTGTCCAC
AATGCAACATGTTTGTTTAAAGAAATGTGTAAAAGCTGTT
TTGTACATGATAAAATACAGCTCAGAGAATTGCTTGAAGA
TTGTTTACATATTGCTAATAGGCATGATTATATCCAGATT
GCAGAAACCGCAGATGAATGTATCAAATATATAGATCTTA
TTACATTTAAGTAAACCATGTATATATCAAGTAAATCCAG
ATTAAATCAGGCTAATTGTAAATAGTTGTAGATACCATAT
AATGAATGTTTTATTAGGATAGTAGTTCAGTTAAGATAGT
AGTTTAGTTAAGATAGTAGTTTAGTTAAGATAGTAGTTAT
GTTAAGATAGTAGTTCTGTTAAGATAATAGTTTAGTTAAA
ACTAGTTCATGTTAAGTTAATAGTTTTGTTAAGACAATAG
TTCATTTAAGTCAATAGTTCAGTTAAGTCAATAGTTTTGT
TAAGTCAATAGTTTAGTTAAGTCAATAGTTTAGTTAAGTC
AATAGTTTAGTTAAGTCAATAGTTATATTAAGACATTAGT
TCTGCTAATACATTAGTTTTGTTAAGATAATAAAAATTTA
TTTTTTTTTCATCAGGGTAGAGAAAATGTTCTCCCTACAG
GAGCTCTGCCGGAAGAACATTTACATTCTTCCTTACCCCT
TGGCTAAGCATGTACTTCAACAACTAGGGCTGTACTGGAA
GGGACATGGATCTCTTCAACGAATCGGAGATGACCATGTA
CTCTTACAGCAGGACCTGATCTTTTCCATCAACGAGGCCT
TAAGAATGGCAGGAGAGGAAGGAAACAATGAAGTAGTAAA
GCTCTTGTTACTATGGGAGGGAAACCTTCATTATGCCATC
ATAGGAGCTTTAGAGGGCGACCGATATGACCTTATCCATA
AATATTATGATCAAATTGGGGACTGCCACAAGATTCTTCC
TTTAATCCAAGACCCGCAAATCTTTGAAAAATGCCATGAA
TTGAGTAACTCCTGTAATATTCGATGCCTTTTAGAACATG
CAGTAAAACACGACATGCTTTCTATTCTTCAAAAACACAA
GGAGCAAATAAGATTACACATGGCATTAACCCAAATACTA
TTTGAATTGGCGTGTCATGAACGTAAAAATGACATCATTA
GATGTATCGGTTATTCCCTGCACATACACCATCTAGAGAC
TATTTTTGATGTTGCATTCGCCCATAAAAATTTATCCTTA
TACGTTTTAGGGTATGAACTTCTCATGCACAAAGTAAATA
CAGAGGCTGCATATATAGAATTACCCAATTTGCTATCATA
TCACCTTCGAACTGCGGCGGCAGGAGGTCTTCTTAACTTT
ATGTTAGAAACAATAAAGCATGGTGGATATCTGGATAAAA
CGGTTTTATCCGCGGCTATCAGGTACAAGCATAGGAAAAT
TGTGGCTCATTTTATTCATCAGGTTCCCCGTAAAACCGTT
AAAAAACTGTTACTCTATGCTGTGCAGGCTCGGGCCCCCA
AAAAAACACTGAACCTACTTTTATCTTCCTTAAACTACTC
CGTGCACACCATCACCAAACAACTCGTACACAATGTCGTC
ATCTACAGTTCCACGCTTATCGTAAAGCTTTTACTCATGC
GGCGAAAAAACAAGTTAAACCTAGTAGATGCCGTTTTAGC
CAGACTTGTAAAATATTCCACCTATACAGACATTGTACAA
TTCATGGGTGAGTTTTCTGTGAGCCCAGAAAGGGTGATCA
AAATGGCTGCACGGGAATCCAGGACCTTTCTGATTGAAAT
GATCTCCAAAGCTGCTTGGGGAAATCACCCACAGACGTTG
ATTCATCATCTCAAACAACTAACCAATACCATGAAGCCTC
AATCTGGAAAAGACCACATCATATATACCATCCACTATAT
TTATCTAAACTCTAATATGCTGGTAGCGGAGGAGGAAAAA
AATATTTTTAAATTAGCAAAATTTTATGCGAATCATAATG
CGGTAAACAGGTTTAAACAAATTTGTGAAGACTATTATAT
ATTAGATGCACGATTTAAAACACTTATTTTAGAATGTTTT
GAAATTGCCGTCCAGAAAAACTATCCTAGAATTGCAAATA
TTGTGGATGACTATATTCGATTCCTTTTTTACAGGGGAAA
TATAACCGAGGAAGAAATTCGTGAAGCCTATTCTTTAAAA
GATGCTGAGGTTTATGTAGATTTAAAATGGTTACAACAAG
GAGAAATGGTTTAAACCAAATCCGGTTTAAACTAAATCCA
ATTTAAACTACATTTGGTTTATCATTAGTCATTGAAACCA
TCGAAAAAAAAGCTATTTGTTTATCCCCATAAACTCATCT
TTTTTTTGTCTCAAAGTTTGACACTAAAATTCAGTGTTTT
ATAGTGTTTATAATTAAGTGTTTTGCATGCATTGCAGAAA
TTTTCATCTTTTTTAATTGGTTCAATACCACATGTCATAC
AATATGTTGTTTGATTATCAAGATTAACTTTATGAAAGGA
AAGTAAGTGAGCCGCAAATTTAAAAGTAAAATATCTTTCA
TTTAAAATGATCTTATGAATGTATTTTCGATAAGGAGGAA
TGAAAGCATTTGCCAAAATAAATCGCATAAAAGGCTTGGA
AAAACCCATATCTTCTAATCTTTTGTGGGTATAAACCCTA
TTTTGGTGTTTTACAAAAACTTCATTGTTATAATAGTCGT
TATAGCTATCAATCATTTTTTTAAATCCTATAATGCCCAA
GGTTGCACGCATAAAGCCACAGTTTCTGCTCCAAAAAGCA
TGCACCTGTAAAGGGTGCTTTTCATATAACCAATTACAAA
ATTTCATTCCGCAACAGTAGCATGTTATTTCAGTGGGGGA
TGTATAGAATAATCCGGCATTCGAAAATTTTTCATAATTT
TTTATGTCATGGATTGCGAAGCTTTGATTTCGTGCATCTA
TGGAGCTATAGCCTACATATTTAGGTTTTACTTCAAATAA
TCGCAAAGAGATGTATGGATCTATCGTATTTATTTTAGGA
AACATTTCATAATTTTAAATTCTTATATATAATATAAAAA
AAATTACAAACATTTGTAATGATCATCCTCAATTGAAGGC
TGAGTTGTAGGCTTTATTTTTCTAATTATACGAAGAAGGT
AGGTTCTCATAAAGCCTTCAAGATGACTATTGATGTTTCC
AATACATTTTCTCAATGAGTTCATAAACCCAGACATTTTG
CTAATGGCTTGGCAAAGTGCCAACAAGTTGTCCACAAAGT
ACTGGTAGATTGCCACTAGCTATAGCTAGCTATAGTGAGC
CAACCTCTCTGTATGTATTTTATATATTTCATTTTTTAAT
AGATTTAATATTTTTATAAAAAAATATTTAGTTTTTTATA
CAAGAATGTCGACAAAAAAAAAGCCCACAATTACCAAGCA
AGAGCTTTACTCCTTAGTAGCGGCAGATACCCAGTTAAAT
AAAGCATTGATTGAAAGAATCTTTACAAGTCAGCAAAAAA
TAATACAAAATGCTTTAAAGCACAATCAAGAAGTTATTAT
ACCACCCGGAATCAAGTTCACCGTCGTTACGGTGAAAGCT
AAACCTGCTCGCCAGGGCCATAATCCCGCCACAGGAGAGC
CTATTCAAATTAAAGCTAAACCTGAACATAAAGCCGTAAA
GATACGAGCATTGAAACCTGTCCATGATATGTTAAACTAA
ACTATAAAGTCATATTCTTCTTTATCGTTATTATCTTCAA
TATATTTTTGCCAATCGAAATCGAATAAATTCAGATCCTG
GACATTTAAATACTTATCATCGTACATTTTAATATAATTT
AAACATGAGTTGTTGTCAAAAACTTTTAGCGTTTTTGTTA
AAATTATCATATGAATAATTTCCTTATTAAGAGTTGCCGG
AATAATACAAAACCTATTTTTAGGTACATCATCCATGATA
ATAGTAAAATTAGTAAAAATTGTTTCTTGTTTTTCTTTTG
TTTCAAATAAACGTTGTAAGGTTAAAGGTTTCTCGTTCAA
TGGTTTCTTTGAAGATAAAAAGAATGTATAATCTGGTTTA
AAGGTATTTTTGGTTTCAATCGTGATTCCATCTGCTTGAG
CATATACTAAACCAGACCAAATATAACGGTCCACTATTAC
AATATAATTTAGCTTAAGTAGCACTGCAATTTCTGCGATA
AATTCACTACGATGTTTTGTAAATAATTTATGTAATTGTT
CCGATGACATTTCTATGGTTTTATTTAACACCTGCAATAT
AAGATCACCGGTGGTCGTGTCTGGATTAGGAAAATGTATA
CATATAGCATTATAATCCATGCATTCCAATGTTTCTTTTA
ATTTCATTGCCTGTGTGCTTTTTCCCACACCATTGATTCC
CTCGATGGCAATGAGTATTCCACGCATGATTAATAAAAGG
AAAAAAAGAATTCAGTTTTTAACATTTCTTACAAATCTTT
TTTTATACAACATTGTACAACACTGCATTAGCGGTATATG
ATGTTATAGCTTCATTAAATATTTGCTTTTATATAATCTT
TACCAACCTATATTTGGTAGATCACTGCAGATGGTCATAA
ATAGGCCATAACTAAGATAAAAATTATTTCAGACGCTACT
ACGGTAGTATTATTAAAATCATGTGTGGCAATGTATGACG
TCTTAATAGATAAAACATTTAAGGAAAACAAATTTGAATA
AAAAAATAATTGTTATGATGGCGTTGTTACACAAAGAAAA
GCTTATAGAGTGCATCTATCATGAGCTAGAAAATGGCGGG
ACAATATTGCTTCTAACAAAAAATATTGTTGTGTCAGAAA
TTTCATACATTGGCAATACTTATAAATATTTTACCTTTAA
TGACAATCATGATCTGATAAGCAAAGAAGATCTTAAAGGA
GCAACATCCAAAAACATTGCTAAAATGATTTATAATTGGA
TTATAAAAAATCCTCAAAATAATAAGATTTGGAGTGGTGA
GCCGCGTACTCAAATTTATTTTGAAAATGATTTATATCAT
ACAAATTACAATCATAAATGTATAAAAGATTTTTGGAATG
TTTCAACTTCAGTCGGTCCTCATATCTTTAATGATCGTAG
CATTTGGTGTACTAAATGCACATCCTTTTACCCATTTACC
AACATTATGTCGCCCAATATATTCCAATAAATTAGATATC
TTTGCTATTAAAATAGTTAAAAACCTTATAGGATAATTAG
GTACTTTATTACGATAAATTATGATATTTTATAATTAGTT
ACTTTATTATAATTAATCTCTTTATTAATGAATTATCATA
AGATAACTAATTATTTTTTTCCATATATCAGATAATAAAT
CTGATATGGGCTAAAAGTATGTTTCAAACTATTTACAATA
GAATTTCTGTTAAGAAAACATACATAATTTGAATAAAATT
TTTTTAAATATCACCGAAACAATCAACATGGTGTTAATAG
AGTTTTTAACAGGTTTCTTCTATTTATATGGAAAGAGACT
GTTTTCCATTAGTAAAGTCATGGACATGATATGTCTAGAC
TATTATACCATTATTCCTGCTCCTCTGGCGATGATGTTAG
CGGCAAGACTAAAAAACTATGACCTCATGAAACGACTGCA
CGAATGGGAAATCTCTATTGACTACGCTCTACTTGTAGTA
GATGATGTGCCGTCTATTGACTATTGCTTAAGTCTTGGCG
CTAGATCCCCGACTAGAGCACAAAAAAGAGAACTGCTGAG
GGACAACACGTTTAATCCCGTGTATAAGTATCTTATGAAC
TGTTCCGGCTTCCCAACAAAGAGAGAAAAAAACATTCCTT
GTGATGTTCAATGCGAAAGACTGCAAAAAAACATTATAAA
AGAACTGGTATTTAACTGCTCTGTACTGCTTGAAATGGTA
CTGCACACAGAAAGAGAATATGCATACGCCCTACACTGTG
CTGCAAAACATAACCAATTGCCCATCCTCATGTATTGTTG
GCAACAATCCACAGACGCGGAATCTATTTTGTTGAAAACC
TGCTGTTCTGATAAGAACATCAATTGTTTTAACTATTGTA
TTCTATATGGCGGCGCCCAAAATTTGGATGCTGCAATGGT
GGAAGCGGCAAAGCACGATGCCCGGATGCTGATAAACTAC
TGTGTCATGCTTGGTGGAAGATCCTTAAACGAAGCAAAAG
AAACGGCTGCCATGTTTGGACACATTGAATGCGCACAACA
CTGTTTTAAACTGCAGTCTTACGTCGTGGACACATCGAAT
ACAGACGACACTGATTAAAGCGACAATCTTACGTCATGAA
CGACTGTCTTTTGAGTATCTATACTTACATTATATTTTTT
TATGAAAAAAATATAAAGGTTGTATACAAACCTTTGTATA
CAAGAAATTTGGATCATTAAACAATAATTAATTTGGACAC
AGGAAACGATCTAGATCGATCAAAAAGCTATTTTTTTTGC
ACACAGAACATTTAGATAATTGAGAGATTACTTTCCATAC
TTGTTAAGCTTTTTTACACACAGGAACTTTGGATTCTGTT
CAGGAAGTTTTTCATAGACATTATGTTTACAGCCAGTAAT
AATAATTTTGGGCTTTTTCTTAAACCACCGGTGGAAAACA
TCCAGCTTGTAAAGAGGGAAATGCATGTAGAGAGGTTTTG
GTAGTCATGGTTAAGAGATTTGACTAACTCCATGTTTCCT
GTAAAGACTGCCCAGTCCCAAGCAGTAAAACCTCTATGAT
AGTCTTTTTGAGTCGGATCTGCTCCAAATTTTATGAGAGA
AAGCATATTTAAAGAACGGCCCCGTATTGCGGCCTTCATC
ACAGGAGTCATCCCATTAAAATTCGGTAAACAAATTCTGG
TCCCATTTTTTCCGAAATAGCCCAACACCCCTTCCAGGAT
TAAATGATTTTTTTTCTCAGCTAAATAATGTAAAGCAGAG
TTTCCATCTTTATCCCTCCTATGAGGGTTAATTATTTCTC
CAGGATAAGATTCTTGTTCAAAAAGAAATTTTAAAAAGTC
TATACGTCCGTAGATGCATATCCACATGAATACCGAGGAT
CCATTTTTATCGCATCTATTGACAATCCACGGATCTGTTT
TAAAAAATTCCTCAAATAGTGTAAGATTCCCATTTCTAAT
ATGTTTTTTAATCCATTTAACAAACAAGTTTTCTATCTCC
CTTTCTGGAAACATGTGTTCCATTTTGAATGTCGCCCCTA
CTCCACTATATGATTTTACTCCTTTAATTTTTAATGTCCT
TTTTTTTCGGACTTCTTTGGATAAGCTGTTTATTACCATC
TTTAAATGCCTTATAGCGGGGAGGAGCCAGGCCCTTTTCC
CATATGTGCGGTAATTCTTGGTGTTTATGCTTGCCTTTGG
CATAACCAGGCCAGTATTTTTCGATATATTCAGGGTTTGT
TTTTACGTATTCTTTAAAGGTCCGATAGGCTTCTTGAATA
CAGGTAGGCTCACCGGTATAATTTCCATGTTCATCTTCCT
TTAAAAAGCCATTAACCCTGTCCTTTCTCCACTTAAGATT
GTGCTTTCCAAAAATGCGATCAAGATCTTGCGCCTGCTGG
GGTGGAATCATAAATCCCTTTTTAGGTCGAAGCTTTTTAT
TTTTTCCATAGCTTCGGCCATCGCGTTGCGAAACAGTGGT
TAGGACGCCTGATAGTCTTTCCATGGGCGTCGCATCTAAT
CCTATCCATCCACCCTGATGAATATCAATGGCAACAAGCT
CTCCTTTATTTTGGGCAAGCCAAGTTTCCAAGAATGCCAT
GCTTTCTTCCCAGGGATAAGGCCCGCCAACACCACGGGTT
GTCCAATCTTGCAAGGACTCCAGGTCCGACACCTGGTAAG
GCTCTAAAGAAGACGGTTCCTTGTTTTTGTACTGCAAATA
AGATTTAATGACCCATTTATACCATGTGTCGAACCGCAGC
GTGGCGCCTCCAAAGTGAAAGCCGTCGTTGATTTTAGGAT
ATCTGCAACATATTTCAACCGTACGTTTGAGTTCTGCAAA
AGCGGCCTTCCAAGGAAGTCTTTCGCTGCGGGTAAGACGG
TCTATTTTGCCCTGCGTGCCATAGCGTATGGCATGTCGTG
CCAATTGCAACAATTCTGACACCGATCCGTGGGCCCCGAT
CCAGTTTATCGGATAGGCAACCTCCGAAGGGTTTAAAAGA
TGCTCGTAAAAGCGTGGATCTTCAGATGCCAAGGCGTCTG
CAAAGGGGATAATGCTAGAAAACCTGTCTAGACATACGTT
TTCTGTGTTTACTTCTAAAGGTAGAAAAATGGTTGCGTGA
GGCTTTTGAACCTGCTTGTTCAGCGGTCTGCATATGCTTT
GAATAATGTCTCTAGGACTATGTCGCGGCGCTGCAAAAAA
TACCGCGTTTAGTTCTGGAACCTCTACGCCCTCTTGAAAG
AGTCGACAGTTTAATAAAATAACGGGTTCCTTTGAGGAAC
AAAATTCTGTAAATGTTTTGAGGATAACCTGTCGCGGCAG
GGTTGAGTGAGCTATCAGGGCATAGACCCCTTGGTCTACC
AACGCCGCGTATAGCTCCTTGGCCTGTTTAATATCACGGG
TAAATACCAGCATTTTAGGAGCCGGTATATTGGTTTTTAA
ATAGGCTAAGGCCATTATAATTTGCTTTACTATGATCTGT
TTCGTGGTCTCCTCTTTGGTACTCGGTTGGTGGGCCAATT
TAGGCGCGGCTACCATCTGCAATTCAAAATCATTTACATA
GCCGGCCTCTATGCCTTCTCGCAGATAGTAGCGAAAGGCA
ACGCCGCCAAAAAGTTCACGATTTTTCATGGAAAGCGGGG
TGTCGTACCTGGGCGTTGCCGTTAAAAAAAGTCGGTGCCC
TTTTTTAAAGTTGAGCAACACGTGGGTAAAGGGCCGTGTC
TCCCATTCGCCGCAAATCCGGTGACATTCATCGCTAATAA
TAAGATCGAAATCATCCACCAGTAGCGTGGAGGATTGGTA
GGTGGCAATCACAAGAAGAGAAGGGGCCTCCCGTATCCGT
TTTGCAATAAAGACAGGATTGGTGGTCATTTCTATATTGT
CGTGATTTAGCACAATGCGGGTCTGGTCAGACCCCACAAG
CAAAACGTTCTTCAAAGAAATTCCATACTGATAGAGTTTT
TCCAGAGTCTGCCGTAGTAGGGACAGGCCCGGCACCAGGT
ACAAAACTTTTCCTTGAAGATAATTGGAGAGGATAAGATA
GGCGACGCGAGTTTTGCCGCATCGGCAGGCCATCTGCAGA
ATGGCCCTCCCACTTCGCCGCAGCTCCTGATAGCCCATAT
TGGCCGCCTCCTTCTGATAAAGTCGATCCTCGATTGCAGT
CCGTGTCTCATCTGTAGAAAAAAATAATACGTCATCTGCG
AAATGTTCATCTTCCACAGGAGTTATCACCAGGTGTCTCA
GTTTCTCCTTGCTTATCAGCGGATCAGAGGGCAAAGATGG
CTCAACCACTATCGTGGAATCATTCATCTCATAGGCGGGA
GAATCACACAAAGTATAGCTTATGTCCAGACAGTTTGCAA
CATCCTCAGCCAATTGTTTTATTTTTTCGGGTAAAAGACA
TACGAGTTCTTTGTTTTTGACGCGAAAAAACTGTGCACAA
TATAACACCCCTGCTTCAATTTTTTGCGCATCCTTCTTTG
TAGATGTTTCCAATGTGAAACAATACTTCCATTCATCCGT
AAAACAGGTTGTATAAGATCCATCATGAAGCCTAGCGGCC
AAGTTTCCTGTGTGCCCAACTTTATGTAAGGATTGGGCCT
CCAGCCAGGGATGAACCGCCACGTAAAATCCTGCGCACAT
GCTATATCAAATTGCAGTTTCTTAATAACTGTACACAGGA
TCTGAAAAACATGTGATTACAAAATTTAGATAAGAAATAT
TTAATATTAAAAATCACAGAATACATGTCACTGTGTAGAG
AGAAAGCCAAAAACTCCTCTTGACCGCCGTGGGAAATCAT
CCAGGGTAGTAGGTTGTGTTTCATAAAGTTGTATGCCGTA
GTGATCACCGTGGACTCCAGATGGTTATTGGCATCTTTGC
AATACTTTGCCATCTTGGCAGAAAAGACGATAAATCCACA
AATTCTACCCCAGTTGATAAGATCCTTAAACAGCTCAGTC
ACAACCCCAGTAAACTGGGTTTTAATTTCTTGAACACTCG
TAAGAGAAAAGGTAATTGTAACCTGTTTGTTCAAACACTC
ATCATAATAGGTTAAAATTTTTTTTATTTGTTGTTGATAT
GGGCTAAGCTCATGCTCTGAAATATCATTAATGTAATATT
TAATATATCCCACTAGTATTTCATTAATGATATTATGATA
TATTAACTCTTCTCCCTCCATAGCGGCACCCTATATTTTT
TTATTTAGGTTTCAATGTTATCACAATTGCGATACAATTG
TGATACAATTGTGACACAACTGTGTTGTATACAACAAATG
TTAGGCCACGTATAGCAACCTATATGTTAAGAAATATTTT
TATCCCAACATTAGTTGGAAACGAGCAGCCGCAAAGAAGT
CATTTAAAATAAGCCATTTAAAGATTTAGAATTTATATGT
ATACAACTGTACAATGGAAGCAGTTCTTACCAAACTCGAC
CAGGAGGAAAAAAAGGCTCTCCAAAATTTTCATCGTTGTG
CTTGGGAAGAAACTAAAAATATTATAAACGATTTTCTTGA
AATCCCTGAGGAACGATGCACCTATAAATTCAACTCATAC
ACAAAAAAAATGGAGCTTTTATTTACCCCTGAATTCCACA
CCGCCTGGCATGAAGTTCCTGAGTGCAGAGAGTTCATATT
AAACTTTTTGAGACTCATTTCGGGACATCGAGTGGTATTA
AAAGGCCCTACATTTGTTTTTACAAAAGAGATCAAGAATC
TGGGCATTCCTAGTACCATCAATGTTGACTTTCAGGCCAA
CATTGAAAATATGGATGATCTACAGAAGGGAAATCTCATC
GGCAAGATGAATATCAAAGAAGGCTAAATAAAACAACTAA
CATCAAAAAACATTAAAGGCTATGTTGTGGACGATGCCTT
TGTCTCAATAGTTTCGAGGTCATCCAATAACTCATGTAAC
GTAAAAAAGTTGGTCCATTTTTTTGAAAACATTAAAAGAC
GTTCGTCTTCATAAATAAAAAAGTCATTCGAAGGAAAAAT
GATATACTCAATACCATAGTCTTGTAATATTTTTTTTAGG
TCTCTCAGGGTCCAGGGATTTACCAGGCTTCTACGCGAAG
TGAGCATCATAAAAATATCTAATATTTTTTGCGCCATAAG
CCAGCGCGGATTCTCATTGGCCCACAAATCAACAATAATT
CTCTTATCAACCGTGAGCATTCCTACTTGATTCGAAGAAA
TGATTAGATGCCCAGCAGTCCACCCCATGAGTAGATAACG
CAGCGTTGTAGAAATGTCACATATGGAAGGCATTCCTCCA
CAACATGAACCCAAATTAGGATGCGTGTGAAACACAAACA
TAGCAGGCTTGTTGGCCACCCTGCTATAAATATCAGCAGG
CATCATAGCCTCGCTGCCAAAATAAATGTTCTCTCCTGCC
CTATAGGGGCTTGGAATGATTTCCACTATCTCGGGTACAC
CGTTTATCATATTAATGCGGCCGCACCATTCACGGTCATC
GTCCAAAAATTTTTTGATGGCACCCCGAACATTGTCCCAG
TTAAGCAACAGAGTATTCACAATCTCATTACGCTCCGCCC
AGTATTCCTTAAAACTTCTTTTAGACTTGCTGAGCTGTTC
CCAGGATTCGAACTCAGTCCAATGTTTTTTTTCTTTTGGG
GAAGACTTCCCTTTTGAAACATTTTTTGCGGCTCCACCAT
CTACACTATGATTTTCCAAAATAATCTCCTTCATCGTTTG
AGTTATATGGGCATTGCTAAGCACCTTAGTGGTAACCTGT
TTACCTATGTGATTTAGCAGAAAACCAAGTTTGTCCATTT
GTGTCTCAACCATTTATTCTTAACAAAACAAAAAAAAATT
AAAAATCATCGTCGTTTAAAAAGAGTTTGAAGGCAAACGC
ATCATCCTTAACACAGTTCTGATACTGCGTAGGTCTTAAC
TCGAAAAAGTTGGTTTTTTCTACTTCATTAAGAAAGAATT
TAGTCATCTGAGGAAAAGGGTTTCCCACCTTATAAATGCT
TTTGCACTGCATCATGAAGCACAAATTATCTGTAAAGTAG
CGTATATATTGAAATAGCATTTCTTTTGAAAAACCGGGAA
CTCTTCCTCTTGCCTTGTCAAAGGCATAGTTAATAAACTC
ATCCACCAACTCCACAGCCTCCTTCAAAATTTTGTGAATG
ATCTTTTCCTCGGGAATGTTATACACGTAATTTGAGATAA
GAAAACACGCAAAACTACAGTGCATCCCTTCATCACGTGA
GATAAACTCATTATAGCTTACAAGCCCCGGCATAATATTC
TGTTCCTTAAGAAACTGGATCGCCACAAAGTGGTTTTGAA
ATAAAATGCCTTCTACGGCGGCGAAGCCCACCAGCCGCTC
ACCTAGAGTGTTCCTGTCGGGGTCCATCCACTGCCGCACC
CACTGCGCCATTTTTTTTATGATAGGGTGTTTTTCAATGC
CGCTAAAGATGCGCTGTTGTTCCTTCTCATCCGGGATCAG
CGTTTTTACCTGTATTGAGTAGGCTTCGCTATGAACGCAC
TCTTGGGCAGCCTGCATTGTATAAAAGTATAACACTTCCT
TTACTTTAATTTCGCGCATAAAATTGGTTAAAAGGTTTTC
GATAACAATTTCGTCGGCAACAACAAAGAAGGCTAAAATT
TGTTTATAAAATTCGCGCTGTGGCTTTGGCATGGCTTCCC
AATCATCAATGTCCTTACACATGTCCACCTCCTGCGCCGT
CCACGTCAAACTTTCTAATTTTTTATACCAGTTCCAACAT
TCGGGGTGCTGAATAGGAAAAATAGTGAAACGTTGGGAAT
TTTCAATTAGTAATTCCTCCATATTTGAAATAAATATTAA
CATCTTCAAATTTATTGGCTGCCATGGAGACGTTTTTTAT
TGAGACGTTGGCATCTGATGTGTATGGAAAGGCGTTAAAT
GTTGATTTAGATAGACTATCGCAGGCGCAGGTTAAATATA
CCCTTCAAGAGCTTATTTCCTACTGCAGCGCTCTAACCAT
TTTACATTATGACTATTCAACCCTTGCGGCGCGTCTTTCG
GTGTACCAGCTGCACCAGTCAACGGCCTCCTCCTTCTCAA
AGGCGGTGAGGCTGCAGGCCGCACAATCCTGCTCACGCCT
GTCCCCCCAGTTTGTGGACGTCGTTTACAAGTACAAAGCC
ATTTTTGACAGCTACATTGACTATAGCAGAGATTACAAGC
TGTCCCTCCTGGGGATAGAAACCATGAAAAATTCTTATTT
GTTAAAAAATAAAGATGGGGTCATCATGGAACGCCCGCAG
GATGCTTATATGCGGGTTGCCATCATGATCTATGGGATGG
GAAGAGTGGTCAATATGAAAATGATTCTGCTAACCTATGA
CCTGCTTTCCCAGCACGTCATCACACACGCGTCGCCCACC
ATGTTCAATGCAGGCACCAAAAAGCCACAACTCTCCAGCT
GTTTCCTGCTAAATGTAAATGATAATTTAGAAAATTTATA
TGATATGGTCAAAACGGCCGGCATCATTTCAGGCGGCGGC
GGTGGAATAGGGCTGTGCTTGTCAGGAATACGGGCAAAGA
ATAGTTTTATTTCTGGTAGTGGTCTTAAAAGTAACGGCAT
ACAGAATTATATTGTGCTGCAAAATGCTTCACAATGCTAC
GCGAACCAGGGAGGCCTACGTCCCGGAGCCTACGCCGTCT
ACTTAGAGCTGTGGCACCAAGACATCTTTACATTTTTACA
AATGCCTCGCCTAAAAGGACAAATGGCTGAACAACGGCTT
AATGCCCCTAATCTCAAGTACGGCCTATGGGTCCCCGACC
TATTCATGGAAATACTTGAAGACCAAATACACAACAGAGG
CGACGGCAAATGGTACCTCTTTTCGCCGGATCAGGCCCCC
AATCTACATAAGGTCTTTGATTTGGAACGGTCGCAGCACG
AAAACGCACACCGCGAATTTAAAAAGCTTTACTATCAGTA
TGTTGCTGAAAAAAGGTACACCGGCGTCACAACGGCCAAA
GAGATTATCAAAGAGTGGTTCAAAACAGTTGTTCAAGTAG
GGAATCCCTATATCGGGTTTAAAGATGCCATAAATCGTAA
AAGTAATCTTTCACATGTAGGCACTATCACGAACTCCAAT
CTTTGTATTGAAGTCACAATCCCCTGCTGGGAGGGTGATA
AGGCTGAACAAGGTGTTTGTAATCTGGCCGCAGTAAATCT
AGCCGCCTTTATACGTGAAAATGGCTACGACTACCGTGGG
CTCATAGAAGCATCAGGCAATGTCACAGAAAATTTAGATA
ATATTATAGATAATGGCTACTACCCCACAGAAGCCACGCG
GAGAAGCAATATGCGTCACCGACCTATTGGCATCGGGGTC
TTTGGCCTAGCCGACGTGTTTGCGTCTTTAAAAATGAAAT
TTGGTTCACCCGAGGCCATTGCCATGGATGAGGCCATCCA
TGCGGCCCTATACTACGGGGCCATGCGACGATCCATAGAA
CTTGCAAAAGAAAAAGGAAGTCATCCCAGCTTTCCGGGGT
CTGCGGCCTCAAAGGGTCTACTGCAGCCCGACCTATGGGT
TCGCTGTGGTGATTTAGTTTCCTCCTGGGAAGAACGCGTG
GCACAGACGACGCAGGGTGTGTTGACGCCGAAAAGGTGGT
CGCAGCTACGCCTGGCGGCTATGCAGGGACTTCGAAATGG
ATATGTCACAGCTCTTATGCCCACCGCAACCTCCTCAAAT
TCTACAGGAAAAAACGAATGTTTTGAGCCCTTTACATCCA
ATCTATATACACGTAGAACGTTAAGCGGGGAGTTTATTGT
TTTAAATAAGTATTTAATAGACGATTTAAAAGAAATTAAT
CTTTGGACAGAAGCCATTCAACAGCAGCTACTAAATGCGG
GAGGTAGCATTCAGCACATTTTGGATATACCGGCCGAGAT
CCGCGATCGGTATAAAACCTCCAGGGAAATGAATCAAAAA
ATTTTAACAAAACACGCGGCCGCACGAAACCCCTTTGTAT
CCCAAAGTATGTCCTTGAACTATTACTTTTATGAACCTGA
ACTAAGCCAGGTACTTACAGTGCTCGTCCTAGGCTGGAAA
AAAGGTTTAACTACCGGTTCCTATTACTGTCATTTTAGCC
CTGGAGCGGGTACCCAAAAAAAGATTATAAGAAACTCTGA
GAAAGCGTGTAATGCGGACTGCGAGGCGTGTCTTCTGTAG
GTGTCTCGCGGTAAAAGAGCAGCGGGGACCATATGGTAAA
CCCCAACAAGAGGATAATGAATAAAAAAAGTAAACAGGCA
TCCATTAGTTCCATATTAAATTTTTTTTTCTTCTATATAA
TGGAATATTTTGTTGCGGTAGACAATGAAACCTCCTTGGG
GGTTTTTACTTCTATAGAGCAATGTGAAGAAACGATGAAA
CAATACCCCGGCCTCCATTATGTCGTTTTTAAGTATATGT
GTCCGGCGGATGCAGAAAATACAGATGTTGTATATTTAAT
ACCCTCGTTAACCTTGCATACCCCCATGTTTGTAGACCAC
TGTCCAAATCGTACCAAACAAGCACGACACGTATTGAAAA
AAATAAACTTAGTGTTCGAGGAAGAGTCTATTGAAAATTG
GAAGGTTTCAGTAAATACTGTGTTCCCCCATGTTCACAAC
AGATTATCTGCGCCGAAACTTTCCATCGACGAGGCTAATG
AAGCCGTAGAAAAGTTTTTGATACAAGCAGGACGACTCAT
GTCTCTGTAAATGTCTCTTCCTTTATGGGTGACGTCTCTT
CCTTTGCCGAGGAAGTCTCTGTTATGGGCAAGAGGTTTGA
AACAACGCAAGGACTCTGCTTAATCTGCTGTCTCACAAAG
GGAATCAAACTACCTGCTTTCGTATTTTTAATGTAGTAAT
TACCCTTGTTGTGATGAATTTTAAGACCATAGCGTAGTCC
CAGTACTTTATTAATGAATTTTAAAATTGTTTGAGGGTCC
GTTTTATTGGGCTTTTTAAGCTTAAACTCAAAGCTGATCG
CGCTTAAATCATACTGAACAAATTCATCAACGAGTTTCGT
CATTAATTGTTCATTGGTCAATATATTAGGGTCCTGAACG
CATTTAAAGCCGCACTTAGTTAATAGCATAATAGCGTACA
TATGAGATTGAAAACTATAATTAAATTGTAGATCATGATG
CTCTGCGTGTTGCATGGCCCATTGATGAAAGTTTAATTCC
TGAGTTTGTAACATAGTGAGCGACTCGTATACTGTCTTTC
CGCGGCTTATTTGGACACGGCCAGTATAGTTCTGTTTTGT
CATAAAACTATTGTATTGTTCAACAAATTTGGGAGTAATT
TTATGACCGTGCCATGCATAAAATTCGAGTAGTTTATACT
TTTCATACGCAAATAGGTCTTGCTGGTCTACTGTGATGCC
TTCCTTTAAGTTTTGTTTAATTTGTAAAGCTTTATTGGCA
TCAATGGTTTCAGCCGAGGCAATGTTTACATAGTCCTGGT
GTTTAATTTCCATTTTAATGCTTGTATATTGTTTGACTGT
CTCCAGCTTTTCACCCGTCAGTATAAACACCTTAGCGCCG
GTGTCGGCGATCTGGTTAATAAATCGGGTTATAAAGTGAT
TTTTTGATAGATGTTGTATCCGCATTGTTTCGAGCCATAG
ATGGTAGTATGGAGTTTTATAATATATCGGCCTACCTGTT
TCCTTACTATACGTGAAGGAAAGCTGGTGATTGCTTATGG
TCTGAAAAAGGGTGTCACGTTTTTGTAACGTAAACATTTC
AATGTCTTCGATGGTTTCTGGATAGTAATTTTGTTTCCCC
TGTAAGCAGATTTTATAACACTTACTTTTTAATTCACGCA
CGCGGCCCAACATTTGGCAACATGTTTCTACGTCACACGA
CATATTGTTAAAAAAGCCGTATAAAACATCAAATCTCTTA
TCTTCGTATGAAACACCCGCTGAAATCGTGGGCGTATAGA
TAAGGATATCAACGAGCCCCCAATAATACGATACATTATT
AAAATGGGATTCCCGTTCATGAGCAGTGCTTTTAGAACTA
TAAAACCCAATTTTTTTTTCCGGAAACTTTTTTTGGATAA
ATGATTGCAACAGCCGGGCCTCCATTAATGAATTTGTAGG
GATAACAATTTTTTTGTCTTCTAGCAAATCCTTTAAAAGG
TTATTTAACCAAGTTTCTCGTGAAGAGGTAAAATAATACG
TGTCATGCTGGGCCCTTTTATATTGATTCCAGTGAAAGAA
GATAGGGACATCCCCGCGAAAACGCTGTAGAATATTATAC
GTTCGATTTCCTAGGTTTGCGTCCAAGCATATAACATAAT
TTGCCGTTTCGAGCATCCACATGAAAATGGCAAAAGAGGG
AGCAAAGTATTTGTGCAGGCCGCTATTGAATTGATTAAAA
ATCGATTCTACCTCATCCAAAATAAGTAGGTCTACAGGCT
CGGCTGTGGAGGTTAGCCGGAAAAGTGATTCTACCTGAAT
GATGACTCTTTCGTAGCTGTCCAAATCTCCAGTTACTTCG
CTGTACAATGTGAAATTCGGTAGCCGGGATTGTATATTTT
TTGAGAAGATCTGTCGAAACGTCACAAACCGTATGGTTTG
TTGTTTTGAAATAGAATTATTGCCGTAGTATTTTTGCAAA
TAGTTGCGCAGTTGGACGGTTTTACCTATTTTCATTTGAG
CCTTTACAACAAGCGTAGGGACTCGTTCATATTCTCGCAT
ACTACTTTCATCATAGATGTGTTTTTGAGTATCAGGCAGT
TCTTCAAAGAGAATGGACTCATGAACCTCTATGCTCTTTG
TCATCACTTGGTCCACATATGTTTCCACAAAATTATTTGT
GCCGGAAAGGCTGCCCATGAGAAGGCTATGTTTATTGTCA
TGGCGACAGTGTTGATACACTTTGTTTCCCGTGACTCTTA
AAATTAGGGTATTGTCCTTATCATGCATACGCTTACATAT
TTCGCAGTAACTTGGACTTGTACGTTTAAACAATACTAAA
TTTTTATGAACACGGAGGAAGCAATGATTTTTACATAGTG
TTCCTGCAAATTTTAATACCTCTTCAAGTTCACTTTGTTG
GATAGTATCGCAGGAACTCGGTGTTGTTTCTTTTACATTT
GTGAAGATACAAGGTAAACACGTCGTTTCAAAGGGGGTTG
CTATAAGGGTATCACTCTTTTTCGTGGTTGTACTGGTCTC
AAACACCTCTGCAAGCTCCTCATTAAACATTTTAACACGC
ATGCTACCTTTTTTATGAGACCCTATGATGCGAAAATTTT
GAATACTTTTGTTGACCTGGGGGTCAACAAAAGGATAAAC
GTGTTTGGGAAGATTTTCTAACACTTTGGATGTAAAGACT
TTGGCCTCATTATTGTTTAATACTGAGTATGTATAAAGTA
TGATATGAAAGGAGTATTTAAGTTCTCGCTTTTTATTTAA
TCCGATAGAATCTGTTAGCAAAATTTGTTCACGCGTTAGA
TTGATGTTATAAGGTAAAGAATATGTCTCGTAAAATACAT
CCATGATGACGTTAATTATCATGTCAAGGATGTCATAGAC
ATTGTCTTCGACATTATCATTGTCATCAACATTGTCATCA
GAGTATGACTTATTTACCGGAAAGTCGATGTCAAATTTTA
AGCGCTGAGGCAAAAACCCAAATACCACTTCGTGGAAACA
CTTCTGCTCAAAGGGCTGAGCCGCCTCCCACTCCCAAAAG
TCATCACGACTTGAAAAAACTCTAAAAAGATTATTATATT
CATCTCGCACCACGAAGTGATTCTTTAAGGTTTCGAGAGA
ATATTTATCCTCTACGGCTTCTCCTTGGGAGTTACAGCGA
AGAAACTTGAATGTTTCTTGCATTTTGATATTTAAAATTA
AATCAATTATGATGCGGCCGCTAATGCGGCGGTTGACGCG
GCCGCGCCGCTGACGCAGCCATCATACATAAAGCGGCATG
GCCGTTTTATAACGACTAGTCGGCCGTTATATGACGAACT
ATATAAAAATGAATTCTTTTAATTAGAGTTAAGTATTGTT
GATTGTATAATCCATCATGGTTGAGCCACGCGAACAGTTT
TTTCAAGATCTGCTTTCAGCAGTGGATCAACAAATGGACA
CTGTAAAAAATGACATAAAAGACATTATGAAAGAAAAAAC
GTCTTTTATGGTATCATTCGAAAACTTTATAGAACGTTAC
GATACCATGGAAAAAAATATTCAAGACCTTCAGAATAAGT
ACGAAGAAATGGCGGCCAACCTTATGACCGTCATGACGGA
TACAAAAATTCAGCTTGGAGCCATTATCGCCCAACTTGAG
ATTCTAATGATAAATGGCACTCCACTTCCGGCAAAAAAGA
CAACAATTAAGGAGGCTATGCCCTTACCTTCATCAAACAC
GAATAATGAACAAACGAGTCCTCCCGCCTCAGGCAAAACA
AGTGAAACACCTAAAAAAAATCCCACGAATGCGATGTTCT
TCACGCGTAGCGAATGGGCATCCTCGAATACTTTTCGAGA
AAAGTTTTTAACACCAGAAATTCAAGCCATATTGGATGAG
CAGTTTGCAAACAAGACCGGGATCGAAAGATTGCATGCCG
AGGGTCTTTACATGTGGAGAACCCAATTCTCTGACGAACA
GAAGAAAATGGTCAAAGAGATGATGAAGAAGTAATATTTT
TGGTAAAAATATTTTTATCAAAATTTTTTACCAAATAATA
AAAATATTTTTACTTTTTTTCTTCATAATATACATAGAAT
GCCTACAAAAGCTGGCACAAAAAGTACCGCAAATAAAAAA
ACAACGAAGGGCTCCTCCAAATCTGGTTCTTCCAGAGGCC
ACACCGGCAAAACCCATGCTTCTTCGTCCATGCATTCCGG
GATGCTCTATAAAGATATGGTAAATATTGCTAGATCTAGA
GGCATTCCGATTTACCAGAATGGATCGCGTCTTACTAAAA
GTGAATTGGAGAAAAAAATTAAACGGTCAAAATGAATATA
ATCAGGAAACTTAAGCCTGGAACAATTAGCCTTGTGCTGG
GACCCATGTTTGCCGGCAAAACTACGTTTCTTATTCATTG
CATTTACATGCTCGAACGTTTGGAAAAAAAAGTAGTCTTC
ATAAAATCTACCAAAAACACCCGAGACAAAACTATTAAAA
CACACTCCGGTATACAGCTACGACCCAAACAATGTAAAAT
CATAGAAAGCACACAGTTATCTGACGTGGGTTCTCTCACC
GATATCCATGCAGTTGTCGTAGATGAAGCGCATTTTTTTT
GACGATTTAATCACATGCCGCACTTGGGCAGAGGAAGAAA
AAATTATTATTCTTGCGGGACTCAATGCTTCCTTCGAGCA
GAAAATGTTTCCGCCCATCGTTCGTATTTTTCCTTACTGC
AGCTGGGTTAAGTATATTGGCCGCACCTGTATGAAATGTA
ACCAACATAATGCATGCTTTAATGTGCGTAAGAACGCAGA
CAAGACGCTTATCCTTGCGGGAGGAAGTGAACTGTACGTA
ACATGTTGTAACAACTGTCTAAAAAATACATTTATTAAGC
AGTTGCAACCTATTAAATATTAAAAATCTTATACAATAAT
GGATCATTATCTTAAAAAATTACAAGATATTTATACGAAG
CTCGAGGGTCATCCCTTTCTTTTTAGCCCGTCGAAAACCA
ATGAAAAAGAGTTTATTACTCTGCTAAACCAGGCCTTGGC
CTCAACGCAGCTTTACCGCAGCATACAACAGCTGTTTTTA
ACGATGTATAAGCTAGATCCCATTGGGTTTATTAACTATA
TTAAAACGAGTAAACAAGAGTATTTATGCCTGTTAATTAA
TCCTAAACTCGTTACTAAGTTTTTAAAAATAACGAGCTTT
AAAATTTACATTAATTTCAGGCTGAAAACTTTTTATATAA
GTCCTAATAAGTATAATAATTTTTACACCGCTCCCTCTGA
AGAAAAGACTAACCATCTTCTAAAAGAAGAAAAAACTTGG
GCAAAGATTGTTGAAGAAGGAGGAGAAGAATCCTAAGTCG
CTTACATTTTTTTTTGCTATTTTTATAGAATGTACACGCA
TGTTGATGTTGTCGGAATAGCTGAAGCCTCAGCGGCCCTC
TACGTGCAAAAAGATAGGGATCGCTACTTAGACGTGCTAA
CAACCATTGAAAACTTTATTTACCAACACAAATGCATCAT
AACAGGGGAAAGCGCCCACCTACTCTTTTTAAAAAAAAAT
ATTTATCTTTACGAATTTTACTCCAACAATGTGGCGGAGC
ACAGCAAGGCTTTGGCGACCCTGCTTTATAAACTTGATCC
GGAATACCTCACTCGTTACACAGTACTCATTACCAAAATT
CCCAACCATTGGTATGTGATTAACGTAGATCAGCGAGAAT
TTGTGCGCCTATATGCCATCCCGGCAGTTAAACAACACTT
ACCGATTCCCATTTTACCCTTCTATTGCACCAGCGCACTC
ACCCAGCAAGAATTGTTTTGTTTAGGACCTGAACTGCAGT
TAATACAAATATATTCCAAGCTCTGTAACCCCAACTTTGT
CGAGGAATGGCCTACGTTGCTCGACTACGAAAAAAGCATG
CGGATGTTATTTTTAGAACAGTTTCCGCAAAGATTGGAAA
TGACGGGCGGGAAGAAGGAGGAGAAGGAAAAGCATGAAAG
[truncated: 3,089 more rows]
