# Supplementary material for: Bayesian Phylodynamic Analysis Reveals the Dispersal Patterns of African Swine Fever Virus
Source: Viruses. 2022 Apr 25;14(5):889. doi: 10.3390/v14050889 (PMC9147906; doi:10.3390/v14050889)
Supplement: Supplementary file 1 [file viruses-14-00889-s001.zip › Supplementary file S1/KP843857.gff]

##gff-version 3
##source-version geneious 2021.1.1
##sequence-region	KP843857	1	189333
KP843857	Geneious	source	1	189333	.	+	.	Name=source African swine fever virus strain Odintsovo 02|14
KP843857	Geneious	gene	853	1686	.	-	.	Name=MGF 360-1L gene
KP843857	Geneious	CDS	853	1686	.	-	0	Name=MGF 360-1L CDS
KP843857	Geneious	gene	2098	3105	.	-	.	Name=MGF 360-2L gene
KP843857	Geneious	CDS	2098	3105	.	-	0	Name=MGF 360-2L CDS
KP843857	Geneious	gene	3245	3778	.	+	.	Name=KP177R gene
KP843857	Geneious	CDS	3245	3778	.	+	0	Name=KP177R CDS
KP843857	Geneious	gene	4261	4419	.	-	.	Name=L60L gene
KP843857	Geneious	CDS	4261	4419	.	-	0	Name=L60L CDS
KP843857	Geneious	gene	4578	5648	.	-	.	Name=MGF 360-3L gene
KP843857	Geneious	CDS	4578	5648	.	-	0	Name=MGF 360-3L CDS
KP843857	Geneious	gene	6094	6684	.	-	.	Name=MGF 110-1L gene
KP843857	Geneious	CDS	6094	6684	.	-	0	Name=MGF 110-1L CDS
KP843857	Geneious	gene	6683	6796	.	+	.	Name=ASFV G ACD 00090 gene
KP843857	Geneious	CDS	6683	6796	.	+	0	Name=ASFV G ACD 00090 CDS
KP843857	Geneious	gene	6864	7178	.	-	.	Name=MGF 110-2L gene
KP843857	Geneious	CDS	6864	7178	.	-	0	Name=MGF 110-2L CDS
KP843857	Geneious	gene	7275	7649	.	-	.	Name=MGF 110-3L gene
KP843857	Geneious	CDS	7275	7649	.	-	0	Name=MGF 110-3L CDS
KP843857	Geneious	gene	7962	8336	.	-	.	Name=MGF 110-4L gene
KP843857	Geneious	CDS	7962	8336	.	-	0	Name=MGF 110-4L CDS
KP843857	Geneious	gene	8525	9142	.	-	.	Name=MGF 110-5L-6L gene
KP843857	Geneious	CDS	8525	9142	.	-	0	Name=MGF 110-5L-6L CDS
KP843857	Geneious	gene	9349	9762	.	-	.	Name=MGF 110-7L gene
KP843857	Geneious	CDS	9349	9762	.	-	0	Name=MGF 110-7L CDS
KP843857	Geneious	gene	10103	10231	.	-	.	Name=ASFV G ACD 00160 gene
KP843857	Geneious	CDS	10103	10231	.	-	0	Name=ASFV G ACD 00160 CDS
KP843857	Geneious	gene	11090	11464	.	+	.	Name=MGF 100-1R gene
KP843857	Geneious	CDS	11090	11464	.	+	0	Name=MGF 100-1R CDS
KP843857	Geneious	gene	11490	11633	.	-	.	Name=ASFV G ACD 00190 gene
KP843857	Geneious	CDS	11490	11633	.	-	0	Name=ASFV G ACD 00190 CDS
KP843857	Geneious	gene	11623	12495	.	-	.	Name=MGF 110-9L gene
KP843857	Geneious	CDS	11623	12495	.	-	0	Name=MGF 110-9L CDS
KP843857	Geneious	gene	12494	12685	.	+	.	Name=ASFV G ACD 00210 gene
KP843857	Geneious	CDS	12494	12685	.	+	0	Name=ASFV G ACD 00210 CDS
KP843857	Geneious	gene	12786	13289	.	-	.	Name=MGF110-11L-14L fusion gene
KP843857	Geneious	CDS	12786	13289	.	-	0	Name=MGF110-11L-14L fusion CDS
KP843857	Geneious	gene	13601	13684	.	+	.	Name=ASFV G ACD 00240 gene
KP843857	Geneious	CDS	13601	13684	.	+	0	Name=ASFV G ACD 00240 CDS
KP843857	Geneious	gene	13791	14150	.	-	.	Name=MGF 110-12L gene
KP843857	Geneious	CDS	13791	14150	.	-	0	Name=MGF 110-12L CDS
KP843857	Geneious	gene	14236	15054	.	-	.	Name=MGF 110-13L gene
KP843857	Geneious	CDS	14236	15054	.	-	0	Name=MGF 110-13L CDS
KP843857	Geneious	gene	15051	15191	.	-	.	Name=ASFV G ACD 00270 gene
KP843857	Geneious	CDS	15051	15191	.	-	0	Name=ASFV G ACD 00270 CDS
KP843857	Geneious	gene	15234	16397	.	-	.	Name=MGF 360-4L gene
KP843857	Geneious	CDS	15234	16397	.	-	0	Name=MGF 360-4L CDS
KP843857	Geneious	gene	16961	17077	.	-	.	Name=ASFV G ACD 00300 gene
KP843857	Geneious	CDS	16961	17077	.	-	0	Name=ASFV G ACD 00300 CDS
KP843857	Geneious	gene	17221	18348	.	-	.	Name=MGF 360-6L gene
KP843857	Geneious	CDS	17221	18348	.	-	0	Name=MGF 360-6L CDS
KP843857	Geneious	gene	18576	18701	.	+	.	Name=ASFV G ACD 00320 gene
KP843857	Geneious	CDS	18576	18701	.	+	0	Name=ASFV G ACD 00320 CDS
KP843857	Geneious	gene	18887	19000	.	+	.	Name=ASFV G ACD 00330 gene
KP843857	Geneious	CDS	18887	19000	.	+	0	Name=ASFV G ACD 00330 CDS
KP843857	Geneious	gene	19198	19314	.	-	.	Name=ASFV G ACD 00360 gene
KP843857	Geneious	CDS	19198	19314	.	-	0	Name=ASFV G ACD 00360 CDS
KP843857	Geneious	gene	19226	19435	.	+	.	Name=X69R gene
KP843857	Geneious	CDS	19226	19435	.	+	0	Name=X69R CDS
KP843857	Geneious	gene	19732	20538	.	-	.	Name=MGF 300-1L gene
KP843857	Geneious	CDS	19732	20538	.	-	0	Name=MGF 300-1L CDS
KP843857	Geneious	gene	21937	22929	.	-	.	Name=MGF 300-4L gene
KP843857	Geneious	CDS	21937	22929	.	-	0	Name=MGF 300-4L CDS
KP843857	Geneious	gene	23042	24001	.	-	.	Name=MGF 360-8L gene
KP843857	Geneious	CDS	23042	24001	.	-	0	Name=MGF 360-8L CDS
KP843857	Geneious	gene	24163	25215	.	-	.	Name=MGF 360-9L gene
KP843857	Geneious	CDS	24163	25215	.	-	0	Name=MGF 360-9L CDS
KP843857	Geneious	gene	25401	26438	.	-	.	Name=MGF 360-10L gene
KP843857	Geneious	CDS	25401	26438	.	-	0	Name=MGF 360-10L CDS
KP843857	Geneious	gene	26465	27526	.	-	.	Name=MGF 360-11L gene
KP843857	Geneious	CDS	26465	27526	.	-	0	Name=MGF 360-11L CDS
KP843857	Geneious	gene	27734	29329	.	+	.	Name=MGF 505-1R gene
KP843857	Geneious	CDS	27734	29329	.	+	0	Name=MGF 505-1R CDS
KP843857	Geneious	gene	29382	30434	.	-	.	Name=MGF 360-12L gene
KP843857	Geneious	CDS	29382	30434	.	-	0	Name=MGF 360-12L CDS
KP843857	Geneious	gene	30595	31656	.	-	.	Name=MGF 360-13L gene
KP843857	Geneious	CDS	30595	31656	.	-	0	Name=MGF 360-13L CDS
KP843857	Geneious	gene	31840	32913	.	-	.	Name=MGF 360-14L gene
KP843857	Geneious	CDS	31840	32913	.	-	0	Name=MGF 360-14L CDS
KP843857	Geneious	gene	33119	34117	.	+	.	Name=MGF 505-2R gene
KP843857	Geneious	CDS	33119	34117	.	+	0	Name=MGF 505-2R CDS
KP843857	Geneious	gene	34785	35627	.	+	.	Name=MGF 505-3R gene
KP843857	Geneious	CDS	34785	35627	.	+	0	Name=MGF 505-3R CDS
KP843857	Geneious	gene	35794	37278	.	+	.	Name=MGF 505-4R gene
KP843857	Geneious	CDS	35794	37278	.	+	0	Name=MGF 505-4R CDS
KP843857	Geneious	gene	37342	38838	.	+	.	Name=MGF 505-5R gene
KP843857	Geneious	CDS	37342	38838	.	+	0	Name=MGF 505-5R CDS
KP843857	Geneious	gene	39038	40615	.	+	.	Name=MGF 505-6R gene
KP843857	Geneious	CDS	39038	40615	.	+	0	Name=MGF 505-6R CDS
KP843857	Geneious	gene	40744	42327	.	+	.	Name=MGF 505-7R gene
KP843857	Geneious	CDS	40744	42327	.	+	0	Name=MGF 505-7R CDS
KP843857	Geneious	gene	42630	44150	.	+	.	Name=MGF 505-9R gene
KP843857	Geneious	CDS	42630	44150	.	+	0	Name=MGF 505-9R CDS
KP843857	Geneious	gene	44561	46189	.	+	.	Name=MGF 505-10R gene
KP843857	Geneious	CDS	44561	46189	.	+	0	Name=MGF 505-10R CDS
KP843857	Geneious	gene	46305	46979	.	-	.	Name=A224L gene
KP843857	Geneious	CDS	46305	46979	.	-	0	Name=A224L CDS
KP843857	Geneious	gene	47018	47170	.	-	.	Name=ASFV G ACD 00600 gene
KP843857	Geneious	CDS	47018	47170	.	-	0	Name=ASFV G ACD 00600 CDS
KP843857	Geneious	gene	47340	47654	.	+	.	Name=A104R gene
KP843857	Geneious	CDS	47340	47654	.	+	0	Name=A104R CDS
KP843857	Geneious	gene	47651	48361	.	-	.	Name=A240L gene
KP843857	Geneious	CDS	47651	48361	.	-	0	Name=A240L CDS
KP843857	Geneious	gene	48273	48455	.	+	.	Name=A118R gene
KP843857	Geneious	CDS	48273	48455	.	+	0	Name=A118R CDS
KP843857	Geneious	gene	48669	49124	.	+	.	Name=A151R gene
KP843857	Geneious	CDS	48669	49124	.	+	0	Name=A151R CDS
KP843857	Geneious	gene	49402	50232	.	+	.	Name=MGF 360-15R gene
KP843857	Geneious	CDS	49402	50232	.	+	0	Name=MGF 360-15R CDS
KP843857	Geneious	gene	50468	51148	.	-	.	Name=A238L gene
KP843857	Geneious	CDS	50468	51148	.	-	0	Name=A238L CDS
KP843857	Geneious	gene	51198	53774	.	-	.	Name=A859L gene
KP843857	Geneious	CDS	51198	53774	.	-	0	Name=A859L CDS
KP843857	Geneious	gene	54547	54960	.	+	.	Name=A137R gene
KP843857	Geneious	CDS	54547	54960	.	+	0	Name=A137R CDS
KP843857	Geneious	gene	54993	55583	.	-	.	Name=F317L gene
KP843857	Geneious	CDS	54993	55583	.	-	0	Name=F317L CDS
KP843857	Geneious	gene	55970	56974	.	-	.	Name=F334L gene
KP843857	Geneious	CDS	55970	56974	.	-	0	Name=F334L CDS
KP843857	Geneious	gene	56995	59331	.	+	.	Name=F778R gene
KP843857	Geneious	CDS	56995	59331	.	+	0	Name=F778R CDS
KP843857	Geneious	gene	59450	59860	.	+	.	Name=F165R gene
KP843857	Geneious	CDS	59450	59860	.	+	0	Name=F165R CDS
KP843857	Geneious	gene	59847	62993	.	-	.	Name=F1055L gene
KP843857	Geneious	CDS	59847	62993	.	-	0	Name=F1055L CDS
KP843857	Geneious	gene	63187	63804	.	+	.	Name=K205R gene
KP843857	Geneious	CDS	63187	63804	.	+	0	Name=K205R CDS
KP843857	Geneious	gene	63891	64127	.	+	.	Name=K78R gene
KP843857	Geneious	CDS	63891	64127	.	+	0	Name=K78R CDS
KP843857	Geneious	gene	64124	64714	.	+	.	Name=K196R gene
KP843857	Geneious	CDS	64124	64714	.	+	0	Name=K196R CDS
KP843857	Geneious	gene	64730	65167	.	+	.	Name=K145R gene
KP843857	Geneious	CDS	64730	65167	.	+	0	Name=K145R CDS
KP843857	Geneious	gene	65201	66274	.	+	.	Name=K421R gene
KP843857	Geneious	CDS	65201	66274	.	+	0	Name=K421R CDS
KP843857	Geneious	gene	66509	70237	.	-	.	Name=EP1242L gene
KP843857	Geneious	CDS	66509	70237	.	-	0	Name=EP1242L CDS
KP843857	Geneious	gene	70316	70570	.	+	.	Name=EP84R gene
KP843857	Geneious	CDS	70316	70570	.	+	0	Name=EP84R CDS
KP843857	Geneious	gene	70866	71861	.	+	.	Name=EP424R gene
KP843857	Geneious	CDS	70866	71861	.	+	0	Name=EP424R CDS
KP843857	Geneious	gene	72356	72814	.	+	.	Name=EP152R gene
KP843857	Geneious	CDS	72356	72814	.	+	0	Name=EP152R CDS
KP843857	Geneious	gene	72817	73293	.	+	.	Name=EP153R gene
KP843857	Geneious	CDS	72817	73293	.	+	0	Name=EP153R CDS
KP843857	Geneious	gene	74873	75622	.	+	.	Name=EP364R gene
KP843857	Geneious	CDS	74873	75622	.	+	0	Name=EP364R CDS
KP843857	Geneious	gene	75686	79009	.	-	.	Name=M1249L gene
KP843857	Geneious	CDS	75686	79009	.	-	0	Name=M1249L CDS
KP843857	Geneious	gene	79761	80819	.	+	.	Name=M448R gene
KP843857	Geneious	CDS	79761	80819	.	+	0	Name=M448R CDS
KP843857	Geneious	gene	80906	81295	.	+	.	Name=C129R gene
KP843857	Geneious	CDS	80906	81295	.	+	0	Name=C129R CDS
KP843857	Geneious	gene	81343	81582	.	-	.	Name=C84L gene
KP843857	Geneious	CDS	81343	81582	.	-	0	Name=C84L CDS
KP843857	Geneious	gene	84215	84532	.	+	.	Name=C122R gene
KP843857	Geneious	CDS	84215	84532	.	+	0	Name=C122R CDS
KP843857	Geneious	gene	84945	85718	.	-	.	Name=C257L gene
KP843857	Geneious	CDS	84945	85718	.	-	0	Name=C257L CDS
KP843857	Geneious	gene	85697	87124	.	-	.	Name=C475L gene
KP843857	Geneious	CDS	85697	87124	.	-	0	Name=C475L CDS
KP843857	Geneious	gene	87177	88124	.	+	.	Name=C315R gene
KP843857	Geneious	CDS	87177	88124	.	+	0	Name=C315R CDS
KP843857	Geneious	gene	88192	88635	.	-	.	Name=C147L gene
KP843857	Geneious	CDS	88192	88635	.	-	0	Name=C147L CDS
KP843857	Geneious	gene	88795	88983	.	-	.	Name=C62L gene
KP843857	Geneious	CDS	88795	88983	.	-	0	Name=C62L CDS
KP843857	Geneious	gene	89065	91953	.	+	.	Name=C962R gene
KP843857	Geneious	CDS	89065	91953	.	+	0	Name=C962R CDS
KP843857	Geneious	gene	91904	92062	.	-	.	Name=ASFV G ACD 01020 gene
KP843857	Geneious	CDS	91904	92062	.	-	0	Name=ASFV G ACD 01020 CDS
KP843857	Geneious	gene	92091	94979	.	-	.	Name=B962L gene
KP843857	Geneious	CDS	92091	94979	.	-	0	Name=B962L CDS
KP843857	Geneious	gene	94939	95298	.	-	.	Name=B119L gene
KP843857	Geneious	CDS	94939	95298	.	-	0	Name=B119L CDS
KP843857	Geneious	gene	95279	96235	.	-	.	Name=B318L gene
KP843857	Geneious	CDS	95279	96235	.	-	0	Name=B318L CDS
KP843857	Geneious	gene	97530	98024	.	-	.	Name=B169L gene
KP843857	Geneious	CDS	97530	98024	.	-	0	Name=B169L CDS
KP843857	Geneious	gene	98041	99468	.	-	.	Name=B475L gene
KP843857	Geneious	CDS	98041	99468	.	-	0	Name=B475L CDS
KP843857	Geneious	gene	99603	100349	.	-	.	Name=B354L gene
KP843857	Geneious	CDS	99603	100349	.	-	0	Name=B354L CDS
KP843857	Geneious	gene	100790	102268	.	-	.	Name=B602L gene
KP843857	Geneious	CDS	100790	102268	.	-	0	Name=B602L CDS
KP843857	Geneious	gene	102323	103480	.	+	.	Name=B385R gene
KP843857	Geneious	CDS	102323	103480	.	+	0	Name=B385R CDS
KP843857	Geneious	gene	103576	105516	.	-	.	Name=B646L gene
KP843857	Geneious	CDS	103576	105516	.	-	0	Name=B646L CDS
KP843857	Geneious	gene	105905	106252	.	-	.	Name=B117L gene
KP843857	Geneious	CDS	105905	106252	.	-	0	Name=B117L CDS
KP843857	Geneious	gene	106259	107497	.	-	.	Name=B407L gene
KP843857	Geneious	CDS	106259	107497	.	-	0	Name=B407L CDS
KP843857	Geneious	gene	107525	108052	.	-	.	Name=B175L gene
KP843857	Geneious	CDS	107525	108052	.	-	0	Name=B175L CDS
KP843857	Geneious	gene	108099	108890	.	+	.	Name=B263R gene
KP843857	Geneious	CDS	108099	108890	.	+	0	Name=B263R CDS
KP843857	Geneious	gene	108887	109087	.	-	.	Name=B66L gene
KP843857	Geneious	CDS	108887	109087	.	-	0	Name=B66L CDS
KP843857	Geneious	gene	109093	113115	.	-	.	Name=G1340L gene
KP843857	Geneious	CDS	109093	113115	.	-	0	Name=G1340L CDS
KP843857	Geneious	gene	113156	116212	.	+	.	Name=G1211R gene
KP843857	Geneious	CDS	113156	116212	.	+	0	Name=G1211R CDS
KP843857	Geneious	gene	116771	117139	.	-	.	Name=CP123L gene
KP843857	Geneious	CDS	116771	117139	.	-	0	Name=CP123L CDS
KP843857	Geneious	gene	117244	124674	.	-	.	Name=CP2475L gene
KP843857	Geneious	CDS	117244	124674	.	-	0	Name=CP2475L CDS
KP843857	Geneious	gene	124746	125360	.	-	.	Name=CP204L gene
KP843857	Geneious	CDS	124746	125360	.	-	0	Name=CP204L CDS
KP843857	Geneious	gene	125391	126983	.	+	.	Name=CP530R gene
KP843857	Geneious	CDS	125391	126983	.	+	0	Name=CP530R CDS
KP843857	Geneious	gene	126986	127228	.	+	.	Name=CP80R gene
KP843857	Geneious	CDS	126986	127228	.	+	0	Name=CP80R CDS
KP843857	Geneious	gene	127270	128193	.	+	.	Name=CP312R gene
KP843857	Geneious	CDS	127270	128193	.	+	0	Name=CP312R CDS
KP843857	Geneious	gene	128214	128738	.	-	.	Name=O174L gene
KP843857	Geneious	CDS	128214	128738	.	-	0	Name=O174L CDS
KP843857	Geneious	gene	128788	128973	.	+	.	Name=O61R gene
KP843857	Geneious	CDS	128788	128973	.	+	0	Name=O61R CDS
KP843857	Geneious	gene	129053	133405	.	-	.	Name=NP1450L gene
KP843857	Geneious	CDS	129053	133405	.	-	0	Name=NP1450L CDS
KP843857	Geneious	gene	133486	134745	.	-	.	Name=NP419L gene
KP843857	Geneious	CDS	133486	134745	.	-	0	Name=NP419L CDS
KP843857	Geneious	gene	135820	137415	.	+	.	Name=NP868R gene
KP843857	Geneious	CDS	135820	137415	.	+	0	Name=NP868R CDS
KP843857	Geneious	gene	137472	138224	.	+	.	Name=D205R gene
KP843857	Geneious	CDS	137472	138224	.	+	0	Name=D205R CDS
KP843857	Geneious	gene	138403	138792	.	-	.	Name=D129L gene
KP843857	Geneious	CDS	138403	138792	.	-	0	Name=D129L CDS
KP843857	Geneious	gene	139172	140191	.	-	.	Name=D339L gene
KP843857	Geneious	CDS	139172	140191	.	-	0	Name=D339L CDS
KP843857	Geneious	gene	140323	143724	.	-	.	Name=D1133L gene
KP843857	Geneious	CDS	140323	143724	.	-	0	Name=D1133L CDS
KP843857	Geneious	gene	143954	144307	.	-	.	Name=D117L gene
KP843857	Geneious	CDS	143954	144307	.	-	0	Name=D117L CDS
KP843857	Geneious	gene	144364	144981	.	+	.	Name=D205R 1 gene
KP843857	Geneious	CDS	144364	144981	.	+	0	Name=D205R 1 CDS
KP843857	Geneious	gene	145008	146045	.	-	.	Name=D345L gene
KP843857	Geneious	CDS	145008	146045	.	-	0	Name=D345L CDS
KP843857	Geneious	gene	146045	146596	.	-	.	Name=S183L gene
KP843857	Geneious	CDS	146045	146596	.	-	0	Name=S183L CDS
KP843857	Geneious	gene	146657	147478	.	+	.	Name=S273R gene
KP843857	Geneious	CDS	146657	147478	.	+	0	Name=S273R CDS
KP843857	Geneious	gene	147513	151091	.	+	.	Name=P1192R gene
KP843857	Geneious	CDS	147513	151091	.	+	0	Name=P1192R CDS
KP843857	Geneious	gene	151123	152202	.	-	.	Name=H359L gene
KP843857	Geneious	CDS	151123	152202	.	-	0	Name=H359L CDS
KP843857	Geneious	gene	152237	152752	.	+	.	Name=H171R gene
KP843857	Geneious	CDS	152237	152752	.	+	0	Name=H171R CDS
KP843857	Geneious	gene	152791	153165	.	+	.	Name=H124R gene
KP843857	Geneious	CDS	152791	153165	.	+	0	Name=H124R CDS
KP843857	Geneious	gene	153188	154207	.	+	.	Name=H339R gene
KP843857	Geneious	CDS	153188	154207	.	+	0	Name=H339R CDS
KP843857	Geneious	gene	154219	154545	.	+	.	Name=H108R gene
KP843857	Geneious	CDS	154219	154545	.	+	0	Name=H108R CDS
KP843857	Geneious	gene	154505	155206	.	+	.	Name=H233R gene
KP843857	Geneious	CDS	154505	155206	.	+	0	Name=H233R CDS
KP843857	Geneious	gene	155321	156046	.	+	.	Name=H240R gene
KP843857	Geneious	CDS	155321	156046	.	+	0	Name=H240R CDS
KP843857	Geneious	gene	156039	156935	.	-	.	Name=R298L gene
KP843857	Geneious	CDS	156039	156935	.	-	0	Name=R298L CDS
KP843857	Geneious	gene	156910	159030	.	-	.	Name=Q706L gene
KP843857	Geneious	CDS	156910	159030	.	-	0	Name=Q706L CDS
KP843857	Geneious	gene	158988	160517	.	-	.	Name=QP509L gene
KP843857	Geneious	CDS	158988	160517	.	-	0	Name=QP509L CDS
KP843857	Geneious	gene	160507	161658	.	+	.	Name=QP383R gene
KP843857	Geneious	CDS	160507	161658	.	+	0	Name=QP383R CDS
KP843857	Geneious	gene	161606	162160	.	-	.	Name=E184L gene
KP843857	Geneious	CDS	161606	162160	.	-	0	Name=E184L CDS
KP843857	Geneious	gene	162204	162758	.	-	.	Name=E183L gene
KP843857	Geneious	CDS	162204	162758	.	-	0	Name=E183L CDS
KP843857	Geneious	gene	162789	164060	.	+	.	Name=E423R gene
KP843857	Geneious	CDS	162789	164060	.	+	0	Name=E423R CDS
KP843857	Geneious	gene	164211	165116	.	+	.	Name=E301R gene
KP843857	Geneious	CDS	164211	165116	.	+	0	Name=E301R CDS
KP843857	Geneious	gene	165150	165590	.	-	.	Name=E146L gene
KP843857	Geneious	CDS	165150	165590	.	-	0	Name=E146L CDS
KP843857	Geneious	gene	165827	166426	.	-	.	Name=E199L gene
KP843857	Geneious	CDS	165827	166426	.	-	0	Name=E199L CDS
KP843857	Geneious	gene	166454	166951	.	+	.	Name=E165R gene
KP843857	Geneious	CDS	166454	166951	.	+	0	Name=E165R CDS
KP843857	Geneious	gene	166973	167719	.	+	.	Name=E248R gene
KP843857	Geneious	CDS	166973	167719	.	+	0	Name=E248R CDS
KP843857	Geneious	gene	167760	168128	.	+	.	Name=E120R gene
KP843857	Geneious	CDS	167760	168128	.	+	0	Name=E120R CDS
KP843857	Geneious	gene	169050	169385	.	+	.	Name=E111R gene
KP843857	Geneious	CDS	169050	169385	.	+	0	Name=E111R CDS
KP843857	Geneious	gene	169467	169619	.	-	.	Name=E66L gene
KP843857	Geneious	CDS	169467	169619	.	-	0	Name=E66L CDS
KP843857	Geneious	gene	169586	170425	.	-	.	Name=I267L gene
KP843857	Geneious	CDS	169586	170425	.	-	0	Name=I267L CDS
KP843857	Geneious	gene	170577	171134	.	+	.	Name=I226R gene
KP843857	Geneious	CDS	170577	171134	.	+	0	Name=I226R CDS
KP843857	Geneious	gene	171253	171984	.	-	.	Name=I243L gene
KP843857	Geneious	CDS	171253	171984	.	-	0	Name=I243L CDS
KP843857	Geneious	gene	172067	172285	.	+	.	Name=I73R gene
KP843857	Geneious	CDS	172067	172285	.	+	0	Name=I73R CDS
KP843857	Geneious	gene	172505	173494	.	-	.	Name=I329L gene
KP843857	Geneious	CDS	172505	173494	.	-	0	Name=I329L CDS
KP843857	Geneious	gene	173783	174421	.	-	.	Name=I215L gene
KP843857	Geneious	CDS	173783	174421	.	-	0	Name=I215L CDS
KP843857	Geneious	gene	174462	174662	.	-	.	Name=I177L gene
KP843857	Geneious	CDS	174462	174662	.	-	0	Name=I177L CDS
KP843857	Geneious	gene	174987	175595	.	-	.	Name=I196L gene
KP843857	Geneious	CDS	174987	175595	.	-	0	Name=I196L CDS
KP843857	Geneious	gene	175688	176404	.	-	.	Name=DP238L gene
KP843857	Geneious	CDS	175688	176404	.	-	0	Name=DP238L CDS
KP843857	Geneious	gene	176581	177510	.	+	.	Name=DP63R gene
KP843857	Geneious	CDS	176581	177510	.	+	0	Name=DP63R CDS
KP843857	Geneious	gene	177718	179346	.	-	.	Name=MGF 505-11L gene
KP843857	Geneious	CDS	177718	179346	.	-	0	Name=MGF 505-11L CDS
KP843857	Geneious	gene	179464	179889	.	-	.	Name=MGF 100-1L gene
KP843857	Geneious	CDS	179464	179889	.	-	0	Name=MGF 100-1L CDS
KP843857	Geneious	gene	180661	180897	.	-	.	Name=I7L gene
KP843857	Geneious	CDS	180661	180897	.	-	0	Name=I7L CDS
KP843857	Geneious	gene	181182	181493	.	-	.	Name=I8L gene
KP843857	Geneious	CDS	181182	181493	.	-	0	Name=I8L CDS
KP843857	Geneious	gene	181588	181725	.	+	.	Name=ASFV G ACD 01870 gene
KP843857	Geneious	CDS	181588	181725	.	+	0	Name=ASFV G ACD 01870 CDS
KP843857	Geneious	gene	181688	181978	.	+	.	Name=I9R gene
KP843857	Geneious	CDS	181688	181978	.	+	0	Name=I9R CDS
KP843857	Geneious	gene	182054	182566	.	-	.	Name=I10L gene
KP843857	Geneious	CDS	182054	182566	.	-	0	Name=I10L CDS
KP843857	Geneious	gene	182805	183086	.	-	.	Name=L11L gene
KP843857	Geneious	CDS	182805	183086	.	-	0	Name=L11L CDS
KP843857	Geneious	gene	183315	184028	.	+	.	Name=MGF 360-18R gene
KP843857	Geneious	CDS	183315	184028	.	+	0	Name=MGF 360-18R CDS
KP843857	Geneious	gene	184011	184223	.	-	.	Name=DP71L gene
KP843857	Geneious	CDS	184011	184223	.	-	0	Name=DP71L CDS
KP843857	Geneious	gene	184322	184612	.	+	.	Name=DP96R gene
KP843857	Geneious	CDS	184322	184612	.	+	0	Name=DP96R CDS
KP843857	Geneious	gene	184911	185069	.	-	.	Name=ASFV G ACD 01940 gene
KP843857	Geneious	CDS	184911	185069	.	-	0	Name=ASFV G ACD 01940 CDS
KP843857	Geneious	gene	186382	186513	.	-	.	Name=ASFV G ACD 01960 gene
KP843857	Geneious	CDS	186382	186513	.	-	0	Name=ASFV G ACD 01960 CDS
KP843857	Geneious	gene	186959	188029	.	+	.	Name=MGF 360-21R gene
KP843857	Geneious	CDS	186959	188029	.	+	0	Name=MGF 360-21R CDS
KP843857	Geneious	gene	188719	188865	.	-	.	Name=ASFV G ACD 01990 gene
KP843857	Geneious	CDS	188719	188865	.	-	0	Name=ASFV G ACD 01990 CDS
##FASTA
>KP843857
AATATACCATATTATTGCTATTGCCATCAATGAGAATGCC
ACGTAGGCATAGGTCATCCTATGGCCGGACCAATCCATGG
CTGCACTTAAAAATATCAAAAAAGTTTAAGTTTTGGGCCG
GCGTTAAAATTTAAACCTTTTCTGGTTGATCTTTAGCCAT
GTATAGCTGCGATGTTTGGTGCCTTATCTACATGCTATTG
GCATTCCTGATATTCGCACTAAAGTGCTATGTTACAACCG
TCTTATGCGTGATTTTTATCCACCTTATTGGCCGAAGGGC
CGCCTTGTATTTCCTGTTAGGTGGTTTGGCCGTATTCTAC
TGGTGGCAAGCAGCTATCAATAAAATTTAATGGCTCTCAC
TTAAGATCCTTGCTGTAAGCGGGCGTTTACATACTTTGAT
CAAGAAAAAAATTATTTTTGGACCCCCCCCCCATGTTTTA
TACAAAAATCATATAATAAAGTGGCGACAATCAACATATT
AATCAACCACAGCATTTTATGATGTGTTAATCAACATATA
CCATATTAATCAACCACAGCATTTTATGATGCGTCAATCA
ACATATTATTACGGAGAGCGTCAATCAATATAATATTGAG
AACAGCGACTTGATACCGTGTATGGTGGTGGCGGCGGCAT
GTTGTTTGTAACAGCATTTTTCATCATTCGAAGCTTACAA
AAGATATGTATAAGATAGCATATTAATGTTATTAACAGTA
ATATCAATAAGGCGTAGCTATAGATCTTCACTTTGGTAGA
CCAATAATCCATGGTTGCGCTTAAAAATACCAAAAAAACA
TTAAGTTTTGGAGGGTAAGATTGGTTTTTCACCATTGGTA
AAGATTATTATTCTAAATGTTTACCCCATAGATGTGAAAC
AATGATTCTTCATATATTAACATATTTTTTGACTTATACT
TTTCTTCATCTAGTAAGGCGTTAATTTTTTCCGGATCTGT
CGTTTTTATTGATAAAAGAGAAGAGTCTGGACTGTAATTT
TTAAATAATAAGATATTTATTAATATCCAATTATTCGTTT
GGCTCGCTATTTCCATGCTCTCTTCGAAAGCATCAGCTCC
TAAATCTATACAAAGGAATAAGTTACCTTCACAAAAATTC
ATTACCGAGGTAATCATTGCCCGATTAATGTCAGCCCCCA
ACATAAAACAATAATATATAGTTGTATAATTACAATCATA
CATACAGGCCAACTGCATCATTTCATCAATGTCTATATTT
GTCTTCTCTTTGTTATAAATTTCATGAAGGTCAAAGACGT
TGTTATAAGCAACCCCACATATTAACCGCCAATCTTTAAA
ATGACTATATCGTTGATAAAAATATTGGATGGCTTCAGTA
AGCTTATATAGTATCGCCATACTATACCAATACCTAGTTA
GCATTTCGTTGAATGAAATATTATCCAATGTAAAGTTAAT
TGATAATGTATCTAGTTCACCAAAAATTCTTAATTTCAGT
TGAGCATTATTTAGGAAAAGGGGATTATCAGATAATAATT
CATGGCATAGAATAATATTACTGCTAGTTTTAACATACTG
TACATTATAAAATATTTCTAAAATTTTATTTTCACTCAAA
GCTTTCCTCGCACCTAACTTTTGGCATAGGTCCTGGTGCA
CTCCATATTGACAGTAACCAACCCAAAGCTGATGTCTGCA
CCCCATTCGGTAAACAGCTCTATTAAACCATGATTGTTTT
CCTGTACAGCCTTCATTAATGCAACATTTAATGTTAAACC
ATGTTTAAAACTTGCTGTTTTTATTAATATTTGTTCATCT
ATACAAGTATGATAAATCGTAATTGGGGCTTCATGCCACC
ACAAACCACAACGCTCTAAAATACAATAATCATCTTTTAA
CACAGGCTGTGTAGCTAGTACTTTTTTAGTAAGTGCTTGT
AAAGTAGATGGCATCTTCTATCTGCAAAATAATTATTTCC
GAAAAAAAAATCAAATTAAAATACTAAATTCTATTTTTTT
TTAATAAAGCCTGTAAATTATATAATAAATCTCGCCCACC
GTATTATTTCCGGACACAACTTTTTATACCTCATTATATT
TTTAGATCTATAGTTTTTTAACAAGGCATTAATTTTTCTG
GATCTGTCGTTTTTAAAGATAAAAGAGAGACGTTTGAACT
ATAATAATCTTTAAATGATAATATTTCTACTAATATATCA
TGATTCTTTTGTTTTGCTAATTCTAAGCTCTCTTCGAAAG
CATTAGCTCCTAAATCTATACAAAAGAACAAGTTATTCAT
ATAAAAGTTTTTTACCGAGGTAACCATTGCCCGATTGATG
TCAGCCCCCAATACAAAACAATAGTAAATGGTTAAAAAAT
TGCTATCTCTCATACAGGCCAGATATATCATTTCATCAAT
ATTCATATCAACCTTTTTTATATGATACATTTCATGAAGA
TCAGACACGTTATTAAAAGAAAGCCCACATATTAGCCGCC
AATCTTTAAAATGACTATATCGTTGATAAAAATATTGGAT
GGCTTCAGTAAGCTTACATAGTATCGCTATACTATACCAA
TATCTAGTTAGCATTTCGTTGAATGTTATTTCATTCAATA
TAAAGTTGATCGATATCTTCTCTAGAAAACAACAAATTAT
TACTTTTAATTCCTCTATATTCTGGAAAAGGGGATTATTA
GATAACAATTTATGGCATAAAATAATATTACTACTAGTTT
TAATACGATGTATTTTATAAAATATTTGTACAATATCCAT
TTCATTCAAAATTTTTGCGCCTAACTCCCGGCAGAAATTC
CAAGTATGCTCCGTATTGACAGTGACTAAGCTAGAGTTGA
TGTCTGCACCCCATTCAGTAAACAACTCTATTAGATCATA
GTTGTTTTCCTGCACAGTTTTCATTAATGCGAGATTTAAC
TCTAAACCATCTTTAAAAATTGCTGATTTTATCATCAATT
GATTATCCTCATTAGTAGAAAGCATAATTGGAGCTCCATG
CCACCACAAACCACAATATTTCAAAATAAAGTAGTGTTCT
TTAGATATGTGCTGTGTGGCCAGTATTTTTTTAGCAAGAG
CCTGCAGAGAAATTGGAGTAGACATATTTTTTTTTGCAAA
ATGGTTTAAGTTTTTCAAGAATACAGATTGGATAAATTAG
GTTGTTGACTTAGTTACAGGAGGTATTAAATATTATGTAG
ACATAAAAATGAGATCCTCCAAAAAAATAAACAACAAAAA
AAATATGTTTAATATTAAAATGACAATTTCTACATTGCTT
ATTGCTCTTATTATACTACTTATTATTATTTTAGTAGTGT
TTTTATACTATAAGAAACAACAACCACCGAAAAAGGTCTG
TAAAGTAGATAAAGATTGTGGTAGTGGAGAGCATTGTGTT
CGTGGATCATGTAGCTCATTGAGCTGCTTAGATGCCGTAA
AAATGGACAAACGAAATATTAAGATAGATTCTAAGATTTC
CTCATGCGAATTCACTCCCAATTTTTACCGTTTTACGGAT
ACTGCTGCTGATGAGCAGCAAGAATTTGGAAAAACACGGC
ATCCTATAAAAATAACTCCATCTCCAAGTGAATCCCATAG
CCCCCAAGAGGTGTGTGAAAAATATTGTTCATGGGGAACC
GATGACTGTACAGGTTGGGAATATGTTGGTGATGAAAAGG
AGGGAACATGTTATGTATATAATAATCCACATCACCCGGT
TCTTAAATATGGTAAGGATCACATCATAGCCTTACCTAGA
AATCATAAACATGCATAAATAAATACATTAGGCTCATCGT
ATCTTTTTAAAATCCATAAATATTCGTTTGATATATGCTG
AAATTTTTATAAAAAAAATAACTATTTCCTATAAATCATC
TAGAAATAGTCCTCGTTTTGATCGGTTTATATCTTATAAT
ATTGTGCATCGATGCACAACTGCTTTTTTTGGTCCTTCTG
GAACATCATTATATTTTCTTTCATTAATATACCATTCAGA
TGTAAACGTTGAATAATTTTTATGGCAACAATCTACCATT
GAATTATATTTAGTAACATCTAATACATCGTTTGTTTTAT
CAGGCTCAGCTCTATAATCTTGATAATTTTTTGTTATCAG
CTTCTAAAGCTCCATCATTATTTTTCAAAGAAGTATCCAT
AATTATGTTTGGTAAAAATACTTTAAGTTTTAATGTGATA
TTTAAAATGGTTGTTATATAAATTTACCGCTTACAGGTAA
TCTTTATTCAGTGTCATAAACTATACTTTTGATGATTCAG
TATTTTGTGAATCAGTACATTTATTATCATTAATATTTTT
AGGCTGTTTTTCCAATGTTTTATTGTTGCAATGAGCCTGC
TCCTCCTTTGACGAGGAAGTGTCTGTTGGAGTCATCTGTT
TAGGAAGAGTATCATCCATATCTATTATGAAGAAAATATA
TAAATATTGATATACAATCAAAAATATTTTTGATCACGTC
TTTGTTATCTATCGATATTGTTGATAACGTCTTGAATAAC
CTACATCATTTTTTTACATAAAAAAATAGATATAATTTTT
ATTATATCTCAATTATTTTAAAGATAATTATCAATACAGC
AAATATCATAAGCTAACATATTTTTCGAATAATAGTTTTT
TAGTAAAGTATTAATCTTTTCAGGATTGGTTTCTTTTGAT
AATAAGATAGGATTCGCTTTATAAATTTTTAAAGATAATA
TATTCACAATGATAGAATAACCGTATATATCTGCTAATGT
CTTACTGTGTTCAATAACATTAGCCCCTAAATCCATACAA
AAGAACATATTTTCAATACAAAAGTTTTTTACCGAGATTA
ACATTGCTCGATTAGCGTTGGCTCCCAATGCAAAACAGTA
GTAAATGGTCAAAAAATTATTATCGCGCATACAGGCCAGC
TCCATCATTTTATTAATACTCATATGAATTTTCGTTGTGT
TACATATTTCATGAAGGTCAAACACATTGTTGAAAGAAAG
TGCACAAATTAATCGCCATTCATCAAAATGCCTGTATTCT
TGACAAAAATATTGAATAGCTTCTTTAAGATTATATTTTA
CCGCTATGCCATACCAATATTTGGTTAGCATCTCACTAAA
TGAGATCTCATTTAACATAGAATTTGTTGTTAAATCCTTC
AACTCCCAATAAATGATCATCCTTAAATCCACCATGTTTA
CATTTTGTAAAAAAGGGTTATTAGAAAATAATTCATGACA
CAAAATGACATTACTACTTGTTATTTTACACTTTGTTTCA
AAGAAAAATCGTAAAATTTCACTTGTCTCAAGCTCTTCTT
TAGCTCCCAATTTTCGGCATAGGTTTCGAGTATGCTCGTT
ATTAATAAAAAGTAACCCATAATTAATATTTGCACCCCAT
TCAGTAAACAACATGATTAGATCATCATTGTTTTCCTTAA
CTGCCAATACCAATGCAGTATTAAGCCTTATACCCTCTTT
AAAGCATAATGTCCTTATCATTATTTGATTATCATCATCT
ATATACATTGAGATAGGAGCTTCATGCCACCATAAACCAT
AACGCTCTAAAATATAATAATCATCTTTAGATACGTGTTG
CGTGGCCAATGCCCTTTTAGCAAGTGCTTGTAAAGTCGAT
GGCTGCATGTTTATTCTGTTAAAAAAAAATCAAATTATCG
GGTAAACATAAGGATCAACCCGTAGTTAATATTTGCAGTA
GTATTTTTTAACAATGAATTATAATAAAAAAATAATTCAT
TACTATCTATTATAAAACCCATCTTTAACTTTAAAGAAGA
ACTAGATCATCTTTTTTTTGTTGTGTCAGAACTTCTTCAA
TTTATTACCCACATTTTATCTAAAAAAAATAAAAACTACA
TCATATCTTGTTTCTTCATCAAATTATCATACCATTTATA
GGGTGTAGGTTGGGAACATTCCATCATGTGGTAATCAGGG
TATTTATATATTTTTTGATAGTAACATCTATTTGGCAGAT
GTATTGTCCAACAATCATGTCTAATAAAATCATTTTCACC
TATGGGGGAATCATCTTAAAAACCTTATTCCTACAGATTC
CATTTTGACAGTCCTAGCAAAAGTCACAATATTTTCCATG
AGTACACCAATGTTCAAGCTCTCTTTCGGGAGGAATGCTG
CCAATTTTATGTTTTTTAGCTTCTAACTCTCTGTACAACA
TCAGTTGGGAAAGCAGAAAGAAGATTACCAGGAGAACCAT
TAAATATATAATAGTCTGCAAACTACGTTTGCGAATGTAA
TTTGCAACTAAAACACAACCCACAAGGTAAAATCCATAAG
TTAATAACTTTTGCCATTTTCGTATGACAGCCTCGTGCCA
TTCATGGTTGTGTTGTGGGCATTCTGTTCGGTAAACTTCA
TGAGGCTTTATAGAAGTTACATAGTAGGTACAGAATTCAT
TGTGACGAAAAACACTGCAGTTAGCTATGTAGTCATTTTC
AAGAATGGGAGAATGGTTTTCAAAGACCTTATTCTTACAG
ATGCCATCTTGACAGTCCCAACAGAACCTACAATGATTTG
CATAGGTGCACCAGTATTCAAGCTCCTTTTCAGGAGGGGT
TCTTGTTAGATCCAGGAGCTCTAGCTCATATGTATAAAGA
AGAGTTGGAATGGATAGTAAAGTAAATATTTGCAGACCAA
GCATGGCTACTTGTGAACAAGTGGCTGCTCGTCAACAAAT
AGCTGTTTATCAGCAAATAGCTGTTTATCAGCAACAACTA
ATTATCAGCAAATGCTGCTTGTGGGTAAGCCAATAAATAG
GCCATACCCTTGAAAGGAGAATTCAGTTTGATAAAAAAAA
TAACGAGTTTTCTAATAACCCGGTCAAGCATTTAATAAAT
GAATAGCATCACACGTCTGCATCGTGCATTCTGCCTGGAA
AATGGGCCCATCTCTAATATATTTACACTGACGGTGAATC
ATACAGTGTTCCATGGGATAGCTATGCTCCTGTACAGGAG
GCATATCTTTTAGAACTTTATTCTTACAAAGACCATCTTG
ACAAGCCCAGCAAAACCGACAATTTTTCACATATTGACAC
CAGTATCTAAGCTCCTCTTCCAGGGGATTGTCGGTCGAAA
ACCCCTGTAGACTAGCTAGGCCAGCTAGCAGCAAGCCGAG
GTAACTAAAGAACCTCATTGTAGTGTTATATTACGAAAAA
ACATGTTAAAATTTGGAAAAAAAAGCCCTTTTTATAGATC
TGGAAAAAAATTTTCACAAATCTAATTAAAAGCCTTACAG
ATCATCCTTTTCATAAATTTTCATTAACAATTGGTGGGGG
CGGTTGTGAGGTACTGGATCAGAACAATCCATAACATGGT
AATGTCCATTTCCTTCACCATATGTACACTGGTTATACCA
GCGAGAAACCTCACAAGATGTCAAATAACTGTTCTCAACA
ATCAATGGCATGCTCTTATTCACCTTGTTCTTGCAAATTC
CATGTGCACATTCCCAGCAAAACTTGCAGTTTTCCATGTA
AGTACACCAGTATCCAAGTTCTTCTTGTGGAGGATTATCC
GTTGAACGAAGATGCCCTCCTGCCTGAGTAGGTAGTCCTA
AGACCTGATTGGCCAGCAGGCCAAGAATTTCCAAGAAGAT
CACCAACATTGCTACGGCTGGCTGAACAGCTGGCAGATAG
CTAGCTAATTAGCAAACCAAGTGACTCGCCCTCTCTACTC
TTAATATGAGAATTTAAGATTCGGTCCGGCTTTTTTCCCA
TGTTTTACAGGGAAAAGGTATTTTTAGCCTATGAATGTAC
ATGGTTCCGCACATTAAAAAAAATAAAAGAAATTATTTAA
TATTGGCTGTTATTTTCTTTCAACTAGCAACAAGCCAGGT
AACTAAAGAACTTCATTGTAGTTTTATATTACGGAAAAGG
TTAAATTTTGGACAAAAAAAATCATATCTAATTAAAAATC
CTCACAGATCTTTCTTTTCATAAATTTTCATTAACAATTG
GTAGGGGCGGTTGTGAGGTACTGGATCAGAACAATCCATA
ACATGGTAATGCCCATTTCCTTCACCATATGTACACTGGT
TATACCAGCGAGAAACCTCACATGTTGTCAAGTAGCTGTT
TTCAATAATCAATGGCATGCTATTATTCACCTTGTTCTTG
CAAATTCCATGTGCACATTCCCAGCAAAACTTGCACCTTT
CCATGTAAGTGCACCAGTATCCAAGTTCTTCTTGTGGAGG
ATTATCCGTTGAACGAAGATGCCCTCCTGCCTGAGTAGGT
AGTCCTACGACCTGATTGGCCAGCAGGCCAAGAATTCCCA
AGAAGACTACCAACATTGCTACGGCTGGCTGAACAGCTGG
CAGATAGCTAGCTAATTAGCAAACCAAGTGACTCACCCTC
TCTACTCTTAATATGAGAATTTAAGATCCGGTCCGACATT
TTTCCGATATTTTACAAGAAAAAGATATTTTTAGCTACAA
ATACACTTCATATATCCCTAAAAAAAACAAAAATTTATTT
AATTTTAACTATTATTTTCTTTCCACTCTCTCTTTAAGAT
TTTGTAAGGATTCCAGGGCTTTGGTTCAGAACAGGCCATT
ACATGGTGAATCCCCTGTCCTAGATCATACATACATTTAT
TTAGCCAGCGGGAAACTATACATGATTGCACATACTCATT
TTCAAGAATTGTTGTATTCTCCAATTTGCCCTCACAAAGG
CCATTTTGACAATTCCAGCAAAACTTGCAGTTTTCTGTAT
AAGTGCACCAGTATTCAAGTTCTTCTTGTGGAGGATTATC
CGTTGGATGAAGTTGTCCAGCTGGTTGATTAGGTAGCCCT
AAGACCTGGTTGCAATTCATGGTATGGTAGATACCCTTAT
CTAAATCATACATACATTTATCCAGCCAACGGGAAACCAG
ACATGATTTCACATACTCATTCTTGTAAATTACTGACCCA
TCTATTTTGTTTATACAAGTGCCGTCTTGGCAGTCCCAGC
AAAATTGGCAACTTTCCATGTAGGCACACCAGTATTCGAG
TTCTTCCTCTGGAGGCTCCTCTGTTGGACGAAGTTGTCCA
ACGAGCTGACTTGAAACCTGGCTGGCCAGAAGGCCAAGAA
TTCCCAAGAAGATCACCAACATTGCTACGGCTGGCTGAAC
AGCTGACTGAATAGCTAGCCAATTAGCAATCCACTGTACT
TTTCATAAGATCATTTAAGATTCGGTCGGCATTTTTTCAA
TAGTTTGCTAGGAAAAAATTTTTAATTTTATAGATTCACA
CTACTTCATTCTCATGCTTAGGAAAAAAACAAACTAAATC
TTACAATGTATCTGGATCTAATGAGAAGCTAGAATTCATC
TTTTTTCAAATCCTTTCTGGGATGTTCATTCTTTTTCCAC
TCCTTCCTTGCAATTTTATAAGGATTCCAGGGCTTTGGGT
CAGAACAGTTCATGCTATGGTAAATGTGCTCCTCCACATC
ATATCTACATAGGTCACCCCAGCGGGAAACCTCACAATAT
TTTACATAGTCATTCTCAATAATACTTGTGGAGTTGTTTC
CCCAAACCCTGCTGGTACAAATCCCATCTTCACAATCCCA
GCAGAACCGACAGCTTTCCACATAAGTGCACCAGTATCCA
AGTTCATTCTCTGGGGGTTCAAATGTTAGAGGAAGATGTC
CACCTACCCGAGTAGAAGTGGAGGATGAAACCAGGTTGCT
ACTGGCCAGCAGGCCAATAATTCCCAGGATAATCACCAGC
ATTGTGCTCAACCAGCAACGGCTAGCAACGACTAGCAACT
GACTAGCAATAGCTAGAAATGGCTAGCAATCAGTAGTAGC
TAACGCTCTACTCTTTATAAGAAAATTTAAAATTCGATCA
GATTTTTTTAGAATTGAGAATGAGTAAAACGCTTATATTC
TTTTTCTAGCTAGAAAAAATAAGCTAGTTTAAGATAGGAT
TTCCCTTACTAACGGTTTAATTTTTAGCAAAGGTATAGGT
AAAATACACTTGTACTTAGCTGCAAAAAAATAAGCTTATG
GCGTATAAGCCGCCATAAGTTTATTTAATTAAAATGTTAA
ACTCTGTGATAAGACTGGAATCTTAGGCAGGTTTGATGTG
GAGAACAGCATGAAATACAAGAGTGCCTGTTACACGAATA
AGTTCTCTCAAACCGGGGATGGTCATACTCACATCTATGA
AATCCTGGTCTAGGAGATTCATTTGATGCATGATGGCCGC
ACCCACACTTATGAGACACTGAAGAACTAAAGGGTTTAAT
TTTGATCTGAATGGTACTATATAGGATGATGGCAATCCAT
ATCAAGATTAGAGCAATCAAAATCACCTCCTCAAGAAGCA
TGATGTAGCCTTAAATCTTAGACTGCTTTAAACCTTAGGC
CCTCACTATCTTTAATGAAGGAGTTTAAATTTTGATCCCT
TTTTCAAGACCCATTTAGAAGAAAAAATAAAGTTTATATC
AATCTAATTCATAAGTCATCTCTTTCATAAATCTTCATGT
ATTCTCTATGTGGATAAGTATGGGATGTTGGATTTGCGCA
GTCCATTTGATGATCTGTATGGTTTTTGGGTCCTTCATAA
TAACTACATATACCATTCCAGCGGGAAACCGTGCAATTTA
TAATCCAGTCATTTTGATGAATAACTGGCCAATCTGTTTG
AATCCTGTTTCGGCAGATACCGTGGACGCATTCCCAGCAA
AAGTCACATTGGTTTGCGTAAGTGCACCAATAAACTAGCT
CATGTTCAGGAGGATAACGGGTTGGTAGTAAATCTTCTAA
TTTACGTATAGGAGCGGCTTGAAGGACAACCACCCCCAGT
AGTACTAGAATCAGTACCTTTATAGTGGCCACCCTACACT
AGACCTCTAAGTTGAAGACAAAGAACTAAAATTTAGAGCC
GTTTAATTACTACTAATAATTATATTTTTTATTGTCTACA
ATAGGATTCTATTAAAAAATAATGATTTTTACCAAGAAAT
ATTTTTATAAAAAATTAATATATTTTGTAATAAACTTTAT
TTCCAATGACTGTTAAAATAAGGAAACTATCCTTAGTTAG
TCGAGGAAGATGGTTAGGTTATTTCGCAATCCGATAAAAT
GTTTATTTTATCGTAGGTCTCGTAAAATCCAGGAAAAAAA
ATTACGGAAGAGTTTAAAAAAGCTAAATTTTTACCACCCT
CCAGAAGATTGTTGTCAAATATATCGTTTGCTAGAAAATG
TTCCTGGAGGAACTTACTTTATTACAGAAAATATGACGAA
TGATTTAATTATGGTCGTAAAGGATTCGGTGGATAAAAAA
ATTAAAAGCATTAAATTATATCTTCATGGAAGTTATATTA
AGATTCATCAGCACTATTATATTAATATTTATATGTATCT
TATGAGATATACCCAAATTTATAAATATCCCTTAATTTGT
TTTAACAAATATTATAACATCTAAGTAAATATTCTTGGAA
TGGATTTTCTTATAGAATGGTTACAGGATATGTCAGCGAC
AGGCTTAATAACAAATTTGTTAATATTTTTTTGTTAAATA
AATGAACAGGCCACCATTTAATATTACCCGTTGCAAAATA
AGAAAAAAAAACAAACTTATAGTTACAAATCATCTTGATT
AATCACATGTCGTTTTAACTCAATGAACCATTCTAAATCT
TTGGGTTGTGAACAATTCATGTTATGTTGATAGTGTATCC
TAAAGTGAGCTTCATACATACACCGGTCATGCCACCGGGA
AACTGTACAATTAACAATATAATCATTTTGCGTAATAATA
GGGTGGTCACTAAACACTTTATTTTTACACATTCCATCTT
TACAGGTCCAGCAGAAGTCACAGTGTTTTGCATAGGTGCA
CCAGAACTTGAGATCCCTTTCAGGAGGCCTACGCATTTGC
ATCGGATTATCTGTGGAAAGAGGTAGGTTCATTATTATGT
TCGTCATCAAAATTCCTAAAAGAACATAGAAGCCAAGAAA
GATAAGCAGTCTTGTAGCGGCTTGCATTCGCATTCGTGAG
TATTGTTTGCGAACATAGCTTATGAGAGCAATGGTAGCTA
TCATACAAAGACAAGTATGTTTGATATTCTCAGTGTCAAT
GACCCTATCCTCCTTTATTTGCATTAACTCATCAAACCAA
TCATAATATGTGGGATTTGTACAGCTCATGATGTGAAAGC
GGCGTATCCTAGAGTCTGTAAAGTAGCTACATCTTTCATT
ATAGCGAGAAACCCTACATATTTGTATGTAATCATTTTTT
TTGATGAGAGGGTGTTTTTCAAAAACCTTATTTTTACAAA
CCCCGTGTCGACAATTCCAGCAGAAGTCACACGATTTTGC
ATAGGTGCACCAATACTCAAGCTCTCTCTTTGGAGGTCTC
CGGGTCATTGGTAACTCTCCTGTTCCTGGAAAAGATTGGC
TTTGAATGACCGGCTGCATGACCGCCAGTACCAAAAGGAA
CACAATCACCTTCATGGCTGCAACTTATAAGTTGCAACTT
ATGGGTTGCAATACTGCAACGTATAGGTTGCACCTTATAG
ATCGCGACTCAAAAGGTATGAAAACCTTACCCTCAATACA
GAATTTAAGTTTTAATCCTGATAATGTATCTGTTTATGAA
AAAAAATTTTTTTTACTCATGTATGAATTCTTATACGAAT
CATAATATGTAGGCTGAGAATAATAATTCATATACGGTGT
TGCGGGCTCAATAAAAATTTTGTTACCACAAAAAATAAAT
GCTGGATTTTTAAGATATATATCTATTAATGACTAAACCC
TTTATACGCTGTAGGCTGAAAACAATCCATATAATGAATA
TACGGTGATTTGGGTTTAATAAAATACATACAACGGTCAA
AATAGCGGGCAATACTACATTGACTAATATAATCATTTTG
TTTAATAAGAGGCATATCATCCCACACTTTATTTTTACAA
ATACCGTTCCTACATTCCCAGCAGAAATCACAGTGTTTTC
CATACGTGCACCAGTATTCAAGCTCTCTTATAGGAGGCGT
ATAAGTCCTTGGTAAATTTTGTTTCATATAAAAGATGGAA
AGGGGTCGATTTAAACCCGGCTGAGATAGCCAAATCAAAA
TACATAAAAGAGCAAGTAGTTTCATAGTGGTATTTAGATG
TAAATTTTTATAGTATGCAAATACAATGTAACCTACAAAT
ACAATACTAAATACAAGGTAAAAACAACAATGTCTTATAA
TGATTGGCCAATAATCACCCCCCCCCCCATTTTTCCATGA
ATATTTCATTTCCTGTATAGGGTCTAGGATGTGAACACTC
CATGTTATGATGATTAGGCATTTTAACTGATATTTCATAA
AAACACCCCCAGGAATTGCGATTAACTATACAGTTTACAA
TCGAATTCATCGAATTAGACTCATTTGTTATCTTATTTTT
ACAAATGCCATTTTGACAATCCCAGCAGAAGTCACAATTC
TTTACATACGTACACCAATATGGAAGCTCCTCCTTAGGAG
GATGCTGGGTTCTTGGTAATTCTGGTAATTCATGTGCAAG
AATGAGGACTGAGTAGCCCAACAAAAGTCCTAGAACCTTC
ATGTTGTGTCCAAATGGCACCTGTCATTTTAAAAAAGATT
TAAATTTTGCTACCGCAAAAAAAATCCAGTATGTATTTTT
TTAATACATATAATTATTGAAGTCTTATAAGATAAAGCCG
AGAACACTATATTTTGTATAGATGATGTATCCGGTATTCA
AACTCTCTTATAAGTACATGTAGGAAATGGTCAATTATTC
AAGATTGGCTGAGATAACAACAAAACCAAAATACTCAAAA
GCATAAGTAATTTCATGGTTGTACTCAGTCGTAGATTTTT
GCAGATCGCAAATGCAACGCAACCAGCAAATACAAAGCTA
AATACAAGGTAAAAACAATAATACCTTATAATGATTGGCC
AATTCTTATCCCTCCATTTTTCCATGAACATTTCATGTTC
ATAAAGTCTAGGATACGAACAACATTTCATGCTATGATGA
TTAGGTATTTTAAGTGATATTTCATAAAAACACCACGGGG
TTGTTGGTGATTGATAGGTAAGAATAAGGATGGTTGAATA
ACCTAGTAAAAGTCCTAGAAAAACCTTCATATTGCGTTCA
TACCACAGATGTTATTTAAAAAAAATATAAATTTTACAGT
ATGTGATATACACATACCACAAAAATGTTCTTATATTAAC
TAAAATATGTGGGCAGAGAGCAATTCATATAATGAATATA
TGGTATTTTAGGCTCAATAAAGTACATACAACGATCAATA
AAACGGGTAATACTACATTTACTGATGTAATCATTTTGAA
CAATAAGAGGCATATCATCCAAAACCTTATTTTTACAAAT
ACCATTCTTACAATCCCAGCAGAAATCACAGTGTTTTCCA
TACGTACACCAATATTCAAGTTCTCTCATAGGAGGCGTAT
AGGTCCTTGGTAAAATTTGTTTCGTATAAAAGATGGAAAG
GGGTCGATTTAAAACTGGCTGTGCTAACCAAACCAAAATA
CTCAAAAGAACGAAAAGTTTCATGGTTGTACTCAGACGCA
GATTCTTACAAAGCGCACATACAAAGCAGCCTGTATATGC
AATACCAATGATGAAATAGAGACAGTATTGCTTTATAGAT
AATTGTTGATGGTCACCCCCCCCCCATGTTTGCATGAATA
TTTCATTTCCTGTATAGGGTCTAGGATGTAAACATTCCAT
GCTAAAGTGATTAGGCATTTTAGATGAAATTTCATATAAA
CAGGATTGAGTCTTGGAATCACGGAAAACTCTACAGTTTA
CAATAGAATGATTGGAGTCAATGAAACGAGATTCCGTTAT
CTTATTTTTGCAAATGCCATCTTGACAGTCCCAACAGAAA
TCGCATTGTGGTACATACGTACACCAATATGAAAGCTCAC
TCTTGGGAGGATGCTGGGTTCTTGGTAAGTCTGGTAATTC
ATGTGCGAGAATGAGGACTGAGTAGCCCAACAAAAGTCCC
AGAAGAACCTTCATGTTGCGTCTAAATGACACCTGCACTT
ACAAAAAAAATTTAAATTTTGAATATAACACAAAAAAACC
ACCTTAAAATTTCTTATATTATTTCTTGGATCTGCCCCGA
CGTCATACAATGTATTAAAATTATAGACCAATCATCTTTT
TGTATATAGGCTAATCATCTTTATATATAGATTTTAGATG
TTTGCTTGTTGTATCAACTTAACTGCTAGCGAAGAAAATG
GATAAAAACTTTCTGTATTTTTATAGGTTGAAATCATTTT
ATGCACATCGCTAGGATCTAATATTTTATTTTGAAGAACC
GAATGTGGGCTTAAAATTTTTTTCTTAGAAAAAAGTAGAA
TCATAATATTGCTATGTTTTTGTTTAATGATTTCTTGTAT
CTTTTTTGTATACGGGTTGGCACCCAAACCTATACAAAAA
TATACATTACTCAAATAACTACCTTCTATACATAATCTTT
TTTCCCCACGTATTTTCCTATTTATTTCCCTATTTATGGA
ATTAAAGGATATCAATCTCTCTAAGGCACGGTCAAGGTCT
GCGCCTAAGGCAAAACAATAATATATACCTAATTTATTCC
CAGGGCGTGCACAGGCAAGAAACATCATGACGTTTAGCCC
TAAACGTATATTTTCCTGAAAATACGCATGATGAACTTCA
TCAATATTACCTAAGTATATGGCCGTTTGTAAACGCCAAA
GATCTAAATGAGGAAATTTTTTACTAAGATAATGAATAGG
TTTTGTGAGATTAAAATCTATGGCGAACTTATACCAAAAT
TTTAATACAAGTGTATTTCTCGTCATTTCTTCTTCTTTTT
CATCTAAATATAAGATAAAACGATTGTAAACAAAGTCTAT
CAATAGGTGAAAATCATTGCTATTAAAGCTGTCGAGAATC
AAAATATTGTCATAATAAATTTCGATCGCCAGTAAAACCT
TTTTTCGTTTGACGAGATAAACAAACATATTATACAACCC
TACATCTAAAAATTCTGGATTGGCTCCTAGTTGGATACAC
AGGTCTTTAGTCTGCTTCGTTTTGGCACACATGATGCCAA
AATTAATATCAGCACCCCATAAAACAAATAACTTGATTAG
ATCAGTCTGGTTTTCCTTCACAGCTTTTACTAAGGCTCTG
TCAAGCTCATAGCTGTCGACATCAGAGCATGACATAGAGC
CACCGGTTACCATTTTACATTGCTTACAAAAACCTATGGG
TCCGTTTTCCCACCATAGTCCAAGCTGTTGTAGAATAAAA
ATATCATCCTCATGATAATTTGAAAAAGCCTTGGTTTCTA
TCAAGACTTTTTTTGTAAGAACCTGTAAAGAGTTCATCGT
ATTATTATGAATAACAGGAGTAAACGTAATCAATTATAAA
AGTGATTTTTTCGAAAAAAACTTTAGATGGTTGAAAATGA
TAATGTACATGTTCATACAAAAAATAGATGCAGTGATGTC
TAAAATCAAAATTTAATTTTCTATGTAAAAAGTACAGACT
TACTTATTTGGGTTAAATTGTTTATTTTAAACTTTAATTA
ACCGTTTGAGTTAGCGATGTTTGATTTATCTTCCATACTC
ATCCGGGGGGGGGGTCCGTTATAGCTCTGACATTATTGTG
GATTATTGAATATAATGAATACTTCATAGATGCTAAACAT
TTTAATAGTAGTTCTGAGGCTTAATTGTACTCTATAAATT
TATAAAAACTTTTTGATCAAAATTTAATTTCTTATAAAAA
AGAGTACAGACGTCGCTTGTTTAAGCTTCATCATGTTTCA
TTCATTACTTTCTACAATTACCGGGGGGGGGGGGGGGAGT
CCCCCTCATAGCTTTAGTATTGCTATGGTTTACTAATTAT
TATGTAGAATTTATAGAAGCATATGTACCTGAAAGTATAC
CTACTCTATAAAATTAAATAATTTCAGTATATTTTTTTTA
TGAATAGAACGGAAATGATATAAAAATAATTTAATATTGC
AAAAAAAATTCATAATGTTGGTATGTATTATAAACATAAT
AGCATGTGTAATTTATAAACTGACTCCTCTATATAATTAT
TAGATGAGGTACCAACCTACTTATGATATGCCGATGATAG
ATATTGTATACTATAAAACAAAATTATTTTAAATGTATTC
ATGGATACATTATAACATTTTTACCGCAAATTGTCTCTCA
GCGAAGAAAATGAATGAAACGTTTCTGTATATTCATAGGT
TGAAATTATTTTACGCACTTCACTAGGTTCTAATATTTTC
TTATGAAGTATTGAATGGGGGCTTAAAAGTCCTTTCTTAA
AAAGAAGTTTCATCATAACATTCTTTTCTTGTCTAAGAAG
AGTTTCTTGTATTTTTTTTGTATAAGGATTGGCACCCAAA
CTTATACAAAAATGTACATTACTCCAAATACCATAATTTG
AAAAGAAAGTTATTTCCCTATTTACTTCATGATTAATGAA
ACCTATCAACGTCTCTAAGGCCGTATTGATATTTGCGCCT
AAGGCAAAACAATAGTATATACCCAATTTATTTTGAGGGT
ACATACAAGCAAGCGACATCATGTCATTTGGATCTAAACG
TATATTTTCCTGAAAATATGCATGATGGATTTCATCAACA
TTACCTAAGTATACAGCCGTTTTTAAACGCCAATAATCTA
GGTGAGGAAATTTCTTACTAAGAAAACGAATAGGTTTTAT
AAGATTAAACTCTATGGCGATCTTAAACCAAAATTTTAAT
ACATATGTATTTTTTATCATTTTTTCTTTTTCATCTAAAT
TTAAGATAAAACGATTGTAAATAAAGTCTATCAACACGTA
AAAATCATGGCTATCAAAACTGTCGAGAATCGAAATATTG
TCATAATAAATATCTATAGCTAATAAGACCTTTTGTTGTT
TAATTAGATCAACAAACATATTATACAACCCTACATCTAA
AAATTTTGGATCAGCTCCTAGTTGAATACACAGAACTTTC
GTCCTTTCCGTCTTGGCACATATGATGCCATAATTAATGT
TGGCACCCCATAAAACAAATAACTTGATTAGATCAGTCTG
GTTTTTCTTCACAGCCCTCACCAAGGCTCTGTCAAGCTCA
TAGCTGTCAACATCAGAACATGACATAGAGCCACTGGTTA
CCATTTTACATTGTTTACAAAAACCTATGGGTCCGTTTTC
CCACCATAATCCAAGCTGCTGTAAAATAAAAATATCATCC
TCATGATAATTTGAAAAAGCCTTGTTTTCTATCAAGACTT
TTTTTGTAAGAACCTGTAAAGAATTCATCGTATTATCATG
AATGAAAGCAGTAAATGTAATCAATTATAAAATTGACTTA
TTGAAGAGAAATGTTAAATGAGTGAAATCGGTGTTTATGA
TGATGTACATGATCATACGAAGAAACACGTTCACTGGTGT
CCATGATCAAAATTTAATGTTTTACGTAAAAAGTACAGAT
GTTAACTGTTTAGTTTAAACATAAATTTAACCTTTAGTTT
AAACCCTAGTTAATGATGTTTAATATTTCTTCTATACTCA
TTCAGGGAAGTGTAATGATTCTAATACTGTTGTTATGGAT
TATTAATGAAAACTTTACAGATGCTGGAGGGAATAATTTT
AATCATACTGTTTTAATGTAGCTATATAAGCTTTCATCAA
AATTTAATTTTTTTTATAAAAATACACGAATTAAACTAAA
GTCTAAACTTTAGTTTGACTATTTGAGTTAATGATGCTTA
ACTTATCTTCCATGCTTATCAAGGGGGGGTCCTAATAGTT
TTGATACTATTGTTGTGGATTGTTGAATATAATAAATACT
TTATAGATGCTGAAATGTTTGAAAATAATAGTACATCAAT
GTTGTAAGTTTGATCAAAATTTAATTTCTCATAAAAAAGG
TACACATCAACATTGCTCATTTAAGTTTCATGATGTTTGA
TTCATTACTTCCTACAATTACTGGGGGGGGGGGGGGGTCT
TTAATAGCTTTAGCATTGTTATGGTTTGCTGACTATTATG
TAGAATTCATAGAAGCACGTTTAGATAGTAATATCACTGC
AGTGTAGATTATGAAATACATACTAAACTAATTTCAGTAT
ATTTTTTTTGTTCATATAAGTTAAGGTACAAAAATGATTA
AACATTGCAAAAAAAGAAAATCACAATGCTATTATACATA
GTGATCATAGTGGCTTGTATCATTTCTAAACTAGTTCCAA
ATGAATATTGGGCAATACATCTATTTTTTATCATTATGAT
TTTTATGGTATATATGTATGAAAAGTTAGATATACATCAA
AAATCTCAGTTCTGGAATTATACCATGTCAGGCTTATCTG
GACATAACGTACAGGTAACATGTAAGTGTTACTAAATACT
ATGAAGTATCTATTTTTTTTGTTGTAAAAAAAAGAACTTG
ATAGTATTTTTTAAAAAATAAAATAATTAATTGTACGTCA
ACTTCCTTATTTTATTCTTTAAAAATAACTCGTAAGTATT
ATTTATCTATTTTTTGAAAAAATAGATGTAATCGGTTTCA
TCATTTAGGTGTGTATTTCTTTTTAGCATCTATCAAGAAT
TCATTGTTTAGTGATATGAAAACAATGAATGATCATTATC
TTCTATTTAACAACCACCTAAATAAATGAACGTCTTTTTC
ATCTTAACTGATTACCAAAAGTTATTTTGCGAAAAGGCAT
ACATATGATCAATATCAGACCTACAATGAATATTTCCATA
ATATCCCTTTATTGTAATAATTCTATTTTTGCATTCCGAT
ATCTCATCATCTGTGCTATTATATGTTTCCATAACTGTTT
CATCATCAAACATAAATCCTGTTAAATAGGCAAAAGACTT
TAATCCCGGATAGATTTTTACCATTTTCCTGAGAGCCGTG
TATAGCTTGTAATAAATGGCCAAAAATATGCAATAAAGCG
TAGAAAGAGAGTAATTTTTGGCATAAAAGATTTTGAAGGT
TTGATGAATGGCTAAATCGCATATAATATAAGATACGATT
TTAAAGCGCACCTGTTCACGCAGATTTGTTGAAAAATTCG
TGGAAAGATTTAACAAATAAAAGGTTATTAATAGTTGCTC
ATCATTCCCCTTATACGACATCGTCAGACGCTCTAATATT
TTACTACTAGGCACATCTGCCACATGTTGAACATTTAAAG
CCTGTTCTTCTTCTGTGTTACGGCAAAAGAGCCGTGCGTA
TTCAGGTGAAGCTCCCCAGGATAACAACGTCCTTGCTACG
GCTAAATTTTTTTTGACGATGACTTTTATCAGAAATAAGT
CTTTATTTTTGCATTGATCACTATGCGAATTTGTATAGTT
GACGCCGTTGCATTGAGTACATTGATATAATGTTTTACAA
TTCCAGCGTAGCCCTAAATGGTATAAAAGAACTGTATTTT
CGACATAAGCATGCTGATTAACGATGTTTTTGAGACAACA
CGTCGTTAAGGACACCATATTGTCTCCAATTTGTTAGATA
AAAGTCTTTACTAAAAAAATAGATTTTTAGTTTTAACAAT
CGAGATTTTATTATTTGGATGCATCATCAAAAAGATTTAT
AAGTATAAGAGGTTGTATAAGAAAAAAAATGATGTTATAC
TATTTATGTTAAAATTTAATTTATCATATAAAAAGTACAG
ATTTAATCAGTTGGTTAAACTATTTAGTTAATTAAACTAA
ATAGTTTAACCATTTAGTCAGACTACTTGGTTAGCAATGT
TTGAGCTTTCTTCCATTCTTATCCGGGGGGGGGGGGTCCT
AATCGTTCTAATACTATTGTGGATAGTTGAATATAATGAA
GACTTTATAGATGCTATAATGATGAATTCTAGTATGCCTG
TATAAAATAATTAACCTTTTTGATCAAAATTTAATTTTTT
TATAAAAAGCTACAGAGTAGTGTTTTATTAAACGTGGCTT
ATTTAAAAGTTACACAATGTTAAAATCTCTACTTACTTTA
ATTCTTTGTGGGGTTTTATTAACTTTATCCATATTATGGC
TTACTACTTACCATGTAGAACTTATAGAGGCAATAGATGA
TTTCTACGACTGAAATATAGAATAGTCCATTTTCTATTTG
TAAAATAATGATTTATATTCTTTCCTAAAAATGATACTTT
ATATGGTTTGAAAACAAATATTAACAACTTGATTTTTTTT
TCTATAAATAAACTATAAATGAAAATAGTAAAACTCATAG
AGTCTTATAAGTGAACATCTTCATAATGTTACTCAAACGT
TGGACTATTAAAAAATATTCCGTGTGCATTATTGCTTTTA
ATCAGTATGATTACTTTATACGAAGCCGCTATTAAAACGC
TTATCACACACCGAAAACAAATTTTAAAACACCCCGATAG
CCGTGAAATTTTACTAGCTTTGGGGTTGTACTGGGATAAA
ACTCATATTCTTGTTAAATGTCGTGAATGTGGGAATATGA
GTCTTACCGGAAAACACAGTACAAAATGTATTAACATTAA
TTGTCTACTTATTCTTGCCATAAAAAAAAGAATAAGCGTA
TTGTTGATACCTTGATAGGAATGGGCGCGGATGTAACATA
TATACATCTTTTAAAGAATAAGATAAAACTGTCATACAAC
CAGCTGTCTATGCTTAAAAGCAACTCGCAGATTTCATTGA
AGGAGCTTCATGCTATATGCTATCTTTTATATGGTCGGCT
TCCCAAAAAAATTAAACAAGGGATGCGACTGTGTAAAACA
ATGGCGGGACTATGTGGTGAACTTTTATGTGCATTTTTAG
CTCCGTAAATGATAATATGTATTTAAAACAAACAGATATT
ACCAAAATATATTCTATGTACATAATATCTGGGAAATTAT
TTTTTTTCTCATACCCTTAAATATAAAAATATTGGGTTTC
TTCACTAAACTTTAGAGGTAAAAATTTTTCTTTGTTTTGC
ACCATCATGTATGGGTTTAGGCTGTCCCAGGGATTGTTTA
TTTGAATATTTCCTAAATAGGAACACAACGCCATGATCAT
ATATCTTTCATTCTGGTAAGCTTTTTGATACATCTTCAAA
GATGCCGTACCTCCGAGTGTGTAACAGCAAACAAACGTCC
GTACTTTTCCATGGGTCGCAGCCCATTCCATTCCGTAGCT
CAGCATCTTTTGCTGTATTTTTTTATTCGCTTTATAAAAA
AAGTTTTTCATCCATTCCACGTTCTCATAAAAACAGGCAC
TTAAAAAGAGCACTAGGGGTAGTGTAGTCTTATTATAGAA
TGTAGGAATGTATGTTTTAGTTATTTTTTTCAACGCGTGT
TCCATACTATGTTTTACCGCCATAAAAATACAAAACCAAT
ACCAACTTTTTCTATAAAAGGTTTTGCTGTACACATATAA
ACGAGCAAAATATATTTCAAACTCTATATTCTTTTTATAA
AAAAACTCGAGACAGTCGTTTATGTTACGACTTTTTCTAA
ATACCTCAAAAACAGTAATTAATTCACTGTCGCTGTGGAA
ATGTTCGTAAGCTAACTGTTTAATGTCTTTAGGGGTCAAT
TCTTTTTTTGGGAGCAGTGGTTTGAGATTCGGCAAAGGTC
GTCTAAAGTAGTGAGCGAACTTTTCATTCGCTCCCCAACA
CAAAAGCCGATAAGCCAGCATGTAGTTATCACGTTTTACC
GCGTAAATAAGCAAATAGTTTATATTGATACATGTACCAT
GTTGCTGCCCGTTTGGACATATGTTGCCGCATTCTGAACA
CTTATGAATGAGATCATAGTTCTTACAACATAACCCCAAA
CGGGTTAGTACTTCTTTGTCACGTTTTAAAAACTCGACAT
GATTCTTTAATGTTAATGCTTTGAGCGCAATGTTAAATAA
ACTCTGCATTTTATTAAAATGAGGTTAGTATCATGTTTTA
GTATAAAATTTAGCGGCTGTTTACATAATGCTAAATAAAC
TTAACGTTCCTACTAAACCAAAAAAAATCAAATTGACTAA
GTCATAGAGAATTTGACGATGTTGGTAGGTAATTTTTTAA
CATGGTATATATTTTTTTAGGGTCGGTTATATTAGGTAAT
AAAAGAGGACGTGCCGTTAAAGTATTTTGCTTAAGATCCT
TTAGATCCTTACAAAAATATAGATTGTTCGTCTGATGATG
CCACTGTGTTGCAGTGATGGCTTGATCAATATCACCTCCC
AAGACAAAACAGTAGTATATCGTTAAAAAGTTGTAATCTT
TCATACAAGCCAACTGCATCATTTTATCGATGTCCATATG
AACGATCTTTTGCTCGTATATTTCATGAAGGTCAAATACA
TTGTTGAAGTAAATGGCGCACATGAGTCGCCACATACTAA
GGTGCCCATATGTTTGATAGAAAAAGGAGATAGCTCTTTT
AAGCTTATATTTTACTGCTATGGCATAGCAGTATTTAACG
AATACGTTCATGGGTACATTATCTAAGATATAAAATATGA
AAAACTTTAACTCTCGATGAATCTCTTCCCCCATTTCCTG
TACATTTAGAGCTTCCAACATAGGATTTTTATCAAATATT
TCATGACATAAAATAATGTTATTGCTCGTTTTATGACGCA
TTAAACCGGTGAAAATTTCCTTATTATTTAAACTATCTTT
AGCTCCTAACTTTCGACACAGCTCCTGAGTTTGTTCCGTC
CTAGCACAGGTCAGCCCATAATAAATGTTTGCTCCCCACT
CGGTGAACAGCCTTATTACGTCATAGTTATTTTCTTTTAT
GGCCATGATTAATGCCACATCAAGATGAAGAAGTTCCCCC
TTAAAGGGGGTTGAGCTTAAAATAACGTAATTACAGTAGT
GACATAAGCTAATGGGCTTGTTTTGCCACCATAAGCCACA
ATATTTTAAAATATAATGATACTCCTCAGGCACGCTCTGT
TTGGCCACAGCCTTTTTGGCCAGGGTTTGCAAGGAGAGCA
TGATAACTTCTTGAAAAAAAAACTCAAATTAAGTTCCTAC
TTTTTTAAAATATTAGTATGGACAGATCTACCATCATATG
AAGGAATTCTTTCATCGTTAAACACTGAAGAGATAATACT
TTCATCGTATAGAGAATATCATGTCAATCCATATATTGAA
TGTTATATATCATTAAACCCATCATTAATATAGTGTTTAT
GTGCTATGGACAGGTTTTTTGAATGATAATCTTTTAACAT
ACGTTTTATAACTTCGGGATCAGTTTCTTTTAAAGATAAA
GAATCATTCATGTTATAACAATTTAATGATAACATGCTGG
CAATGAACGAGTTGTCTTTTTGATGCGCTAGAGTCTTTCC
CTCCTCAAAGGCATTGGCGCCTAAGTCTATACAAAAGAAT
ATGTTTCCGATATTATAGAACTGAATAGAATGAAACATGG
CCTGATTGATATCAGCCCCTAAGACGACGCAACAGTAATA
AATCGTTAAATAGTTATAGTTCTTGCGACAGGCCCACTTT
AGCATTTCATTCATGTCTATGCGAATCCTCTCCTTTTCGT
ACACTTCGTGAAGTTCAAACACATTATTGTAAAAAAGGGC
GCACATAAGCCGCCACCGATGTAGATGAGCATATCTCTGA
TAAAAATAGCAAATCGCCTCCTTAAGGTTACATTCTATTG
CCATCGCGTACCAATATTTAGTAAACATCTCGCTTAATAT
ATCGGTTTCTACCATTAATCCCTCCAGTTGTTCATAAATC
ATTCCCTTTACTTCAAAACGATTTATGGTATCTAAAATGG
GATTATTAGAAAATACCTCATGGCAGAAAATGATGTTACT
GCTAGTTAGATCACGTTTCAATGTGTAAAAAAATCGTAAA
ATTTCCTGGTCATTTAACTGTTCTTTGGCACCTAGCTGCC
TGCACAGGTCTCGGGTGTGCTCCGTGTTGACAGAAAGCAA
ACCGTAGTTGATGTTTGCACCCCACTCGGTGAACAATTCT
ATTAGATCGTGATTGTTTTCCTCCACAGCTTTCACCAAGG
CCGCGTTAAGATTTGTGCCGTTCTTAAAATACGGCGTCCA
TATTTTCTTTTGATGATACATGATAGGGCCATTATGCCAC
CATAGACCGCAGCACTTCAAAAAATGAGGATGGCATTTGG
CCGGATACTGGCTGGCCAGCACCTTTTTGGTGAGAGTCTG
CAGAGAGAGGACCATATTTCTTTTTTTTGAAAAAATCAAA
TTAAAAAAATCATGCTTGTTTAGCATACATGTAATATTGT
TATAATTACGTTATAATTACGTTATAATTACGTTATAACT
ATATTATAACAATGGTATAACAATGGTATAACAATGTTAT
AACAATGTTATAACGATGTATCATTGATGTCATCATTCAA
CTAGGCCAACATACTTTTTAATTTATAGTTTTTTAATAGA
TGATATATTTTGTTAGGATCTGCTTCTTTTAACGTTAATA
GCGAGGAGTCTGCACTATAAATGTCTAATGATAAATGATG
AGATATCAAATAGTAATTCCGTTGCTCTGCTAGGGCCTTT
GCCTCTTCAAAGGCGTCGGCTCCCAGATCTATACAAAAGA
ACAAGTTATCCATATTATAAAATCGTACGCAGGCAAGCAT
AGCTGAATTAATATTAGCTCCTAAGAGAAAACAATAATAT
ATGGTTAAAAAATTGTTATCTTTTGTGCAGGCCATCCGCA
TCATTTCATCCACGTCCATGCGGATCTTTTCCTTTTCATA
CAAATTATGTAGGTCAAACAGCTTATTAAAACAAAGAGCA
CAGATTAACCACCACGTATTTAGATACTTAAAATGTTGGT
AAACATAAGAAATGGCCTCCCTAAGATTATCCTGCAATGC
CACTATAAAACAGTATATCGTTAACATATCACCATCCGAC
ATATTACTTAATATGTCGGTGTCTTCTACTAACCTTTTCA
ACTTCCAATATATGGATGACCTTATTTCCCTTATAATGAC
ATAGGCTGGAAAGGGATTATCATTAAAAAGTTTAAGACAT
AAGATAATATTACTGCTAGTAGTGCCAGGGTGTATTAATT
TAAAGAACATGTGCATAATCTTCTTTTTATCCACGCGGTA
CTTGGCTCCTAATTCCCAGCAAAATTCTCGAACAGGCGGC
GTATTGGCGCAAATTAACCCATAGTTGATGTCTGCGCCCC
ATTCTGTAAACAGTTTTATTAACTGATAGTTGTTTTCCTT
TGTAGCCAACATTAGTGCCGTATTAAGGTCCAAGCCGTCT
GCAAAGCTTGGCAGCTTTATCAGCATATGTTTGCAATCAA
GGGAAATTGGGGCCTTATACCACCATAGTCCGCAGCGTTC
TAAGATAACATGGTACTCAATAGATACTTGCTGTCTGGCT
AGTACCTTTTTGGCGAAGGATTGTAAGGAAGGAAACATCC
TGTTTCTTTTTTTTTAAAAATCAATTATCTTTGTTCATAA
TCAAGAAAAATCCCCATATTTATTGAGTGATAATTTTTTA
ACATGCAATTTATTTTTTCAGGGTCCGTAACGATCGACAA
CAGAGAAATAACCGGATTGTAATGCTTTAATGATAAGGCA
TGGGCTATCAGATAATTTTCCTTTTGTTCTGCCAAAGCTT
TGCCCTCCTCAAAGGCATCGGCACCCAGGTCTATACAAAA
GAACAGGTTTCCAAGATTATAGTTTTGTATGGAAACAAGC
ATGGCTTGATTGATGTTGGCTCCCATGATAAAACAGTAGT
AAATGGCCGAATAGCTATAATCTTGGATGCAGGCTATGTG
CATCATTTCATCAATATCCATGCGGACCCTTTCTATTTCG
TACAGCTCGTGAAGGTCGAACACGTTGTTGTAAAAAAGGG
CGCACATGAGCCGCCACCTATGTAGACGCGGGTATTTCTG
GTAAAAGTAGCGGATAGCATCTTTGAGGTCATAGTCCACC
GCTATCGCGTACCAGTATTTGGTTAAAACAGTGCTAAAGC
TATCATCATGGTCCAGCATGAAGGTTATCTCCATGAGCCC
TCTTAACTCCCACATGATTTCCCCCCTCAGATCCAGATTA
TCTATAATCCTTAAATTGGGGTTATTGGAAAACACCTCGT
GGCAAAAGATAATATTGCTACTGGTTTTATCGCGCGTTGT
ATCAAAGAAAATTTTTAAAATATACTCTCTTTCTAAATAT
TCTTTGGCTCCCAGCTCTTTGCACAGATCACGGGTATTTT
CCGTGAGAGCACAAATCATTCCATAGTTAATATCTGCACC
CCATTCAGTAAACAGCTTTATCAAGTCATGATTATTCTCC
TTCACGGCTTTCATCAGTCCTATGTTTAACTCGATACCTT
GACTAAAACAGGTTGACCTTATAAATAATTTATTGCGTCG
AATATGAAGCATAATGGGGCCATTATGCCACCACAGGCCA
CAACACTTCAGGACATGATATTGATCTACCGGTATACACT
GCCCGGCCAGTACTTTCTTCGTGAGGGATTGCAGGGAAGG
CAACATGCCTTTCCATCCTTTGACGGAAATCAAATTATCT
ACTAATAACTATCAGTGTTTATATTAAGTATTTAGATATT
ATCCCGGGCTGGATACGTAGTATCGCTATTCACATGTACT
TCCAACTCTAGCCGGAGCCTGCAGGGTCATTTATTTTTAA
TATTGATTCTTTTTTGTATTTAATCATTTAGAGAAGGTCA
TCATAGGAGCCAGATGTTCTCTCTCCAGAACTTATGTCGA
AAAACATTACCTAACCGTAAACTTCCTGAATTTTTTGACG
AATATATATTACAACTGCTGGGATTATACTGGGAAAACCA
TGGAACTATTCAACGAGCAGGAAACAACTGTGTGCTTATA
CAGCAACATACCCTCATTCCCGTAAATGAAGCCCTGAGAA
CAGCAGCATCTGAAGAAAATTATGAGATCGTGAGCCTTTT
ATTAGCGTGGGAGGGGAACCTTTACTATGCTATTATAGGG
GCTCTAGAGGGCAACCGCCACGACTTAATTCGTAAATATG
ATGACCAAATCAAGGACCATCATGAAATTCTGCCATTCAT
TGACGATCCAGTCATATTTCACAAATGCCATATCATGCGG
CAATGCTTTTTTGATTGTATTTTATATCAAGCTGTAAAAT
ATAGTAAGTTTCGCGTTCTTCTTTACTTTAAACATAGATT
AGAGGATGATTTGCCCTTCACTCATTTACTTATTGAAAAG
GCATGTAAAGATCATAATTATGAAGTTATTAAATGGATAT
ATGAAAACCTACATATCTACAATATGATAGATACCTTTGA
ATGTGCTATTGCCCATAAGGATCTACATCTATATTGTTTG
GGGTATAGATTTATATATAACAGAATCGTACCCGATAAGT
ATCATCATTTAGATATTCGCATGCTTTCAAGCCTACAACT
CCTACATAAGGTGGCAGCCAAAGGATACTTAGATTTTATC
CTAGAAACCTTAAAGTATGATCATAATAAAGATAATATAA
ATATTATTCTAACACAAGCTGCAACCTATAACCATAGAAA
AATTTTAATCTATTTCATTCCTCAATCAACCCACGCACAG
ATAGAACAATGTTTACTAGTGGCGATAAAAGCAAAATCTT
CCAGGAAAACCTTGAACTTACTACTGTCTCACCTAAACCT
TTCCATCAACCTCATCAAAAAAATAAGCCATTATGTTGCC
ACTTACAATTCAACAAATATAATAGGCATTCTGAGTATGC
GGCGGAAAAAGAAGATATATTTAGATATCATATTGACAAA
ATTTGTAAAAAAAGCTATTTTTAATAAGTTTGTCGTTCGA
TGTATGGATACATTTTCTATAAACCCGGAAAGAATCCTTA
AAATAGCCGCGCGAATAAATAGGATGATGTTAGTGAAAAA
AATATCTGAACATGTTTGGAAAAATCATGCGGTTAGACTT
AAATACCTTAAACATGCGGTACACACGATGAAGCATAAAG
ATGGGAAAAATAGACTCATGAACTTTATCTATGATCGCTG
TTATTACCATATGCAAGGGGAAGAAATCTTTAGCCTCGCA
AGATTTTATGCAATCCATCATGCACCAAAGTTGTTTGACG
TTTTTTATGATTGTTGTATCCTAGATACGATACGATTCAA
AAGCCTTCTTTTAGATTGTTCACATATCATAGGTAAAAAC
GCTCATGATGCTACCAATATCAACATCGTGAACAAGTATA
TCGGCAACCTGTTTGTTATGGGAGTTCTTAGCAAAAAAGA
AATCTTACAGGACTATCCATCCATTTATTCTAAACAATAC
ATGCCTTAGTTTATTTTTTTTGCGGCCGAAACATTATTCT
TACCCTAGAAAACGCTTATAGTCATCTTAAATCATAGGTA
AGGAAGATCATCATATTTTTTGAAACGTAATTTTTTAACG
CATGATCTATGATTTCAGGGTCCGTGCTTTTAGGCAACGG
GGTGGTGGCCGGACTATAAATCTTTAGGGATAAAATGTTC
TTTATAAGCTCATACCCTTCCCCTAAAGCTGTAGTACCCT
CTTCGAAAACATCAGCCCCCAGATCTATACAAAAGAACAT
GTTTTCTATATTATAGTACTGTATTGAGCTAAGCATGGCT
TGATTGATGTTGGCGCCCAGGACATAGCAGTAGTACATGG
TTGAAAGGTTGTGGTCTTTGATGCAGGCGATCCGCATCAT
CTCTTCTATGTCCATATGGATCTTGTCCTTTTCATACGCC
TCATGAAGGTCAAACACATTATTAAAACAAAGAGCACATG
TTAACCGCCACGTATTCAGGTGTGTATATTTTTGGTAAAA
ATACTGTATGGCCTCTTTCAGGTTATAGCGTATGGCTATA
GCGTACCAGTATTTGAGTAGTAATGTACTGAGCGAAAACT
CATTATTTAGCAGATCGGTTTTTACTATTAACTCCCTTAA
CTCCCAGAAAATTTCTATCCTCATTTTTATATTATTTACT
TTTTGTAATATCGGATTGTTGGAAAACACCTCATGGCATA
AAATAATGTTACTACTAGTTTTATGAAACTTTAGATCTAT
AAAAATTTGTAAAATTTCTTCTTCATTCAAGGTTTCCTTG
GCACCTAGCTCTCGACAGAGGTCCCAGGTGTGCTCCGTGT
TGACAGATACCAGCCCGTAGTTGATGTCCGCCCCCCACTC
TGCAAACAGTTTTATAAGGTTGTAGTTGTTTTCCCTTACA
GCCTTCACTAACGCCGTATTTAGGTTTAAGCCCTCTTTAA
TACCTGCTGATTTTATGAGCCTTAGGTTATGATCAAACGT
GATCGGAGCATCATGCCACCATAGGTCATAACACTTTAAA
AGATAATGTTGGTTCGTGGGCACGCATTGTCCAGCCAACA
CCTTTTTGGTCAGAGATTGCAGGGAAGGCAACATGTCTCT
TCATCTTTTAAAAAAAAATCAAATTAATTAGCCGAATAAA
TTTTTCTTTCGAGGGCTTTTTAAAAGAGCTCTTTAAGAGC
TCTTTAAGAGCTTTTTAAGAGATTAAAAAATTATTCTTGC
TGGCATTCTGCCAAGTATGCGGCATTCCTATCATCTATAG
TATATTATGAGAATATTCCCAAATGATGGATAAGTTTTTT
GATTTATAATCTTTTAATAAACTGCTTATTTCTTCGGGGT
CCTTTAAGTTTAGTGGCAAGGAAGCATCTGAGCTGTAAAT
ATCCAAAGCCAAACTATGGCTCAGAAAATTATAACCTTTT
TGTTCCGCTATGGCACGACCCTCTTCAAAGGCATTACCAC
CCAAATCTATACAGAAAAATATATTACCGATGTTATAATA
TTGTACTGAAGTAAGCATAGCTTGGTTGATGTTGCCCCCC
AGCGCGTAACAGTAATATATTGTTAATGGATTGTTATCCT
TGGTAGAAGCCAGACATATCATGTCATGGACGTCTATTTG
GATGTTTTCCTTGTGGTACATCTCATGAAGCTCATATATT
TTGTTATAATACAGGAGACATTTTAATCGCCATTCATTAA
GATCCGTATATTTCTCATCTAGAAAACAAATGGCGTCCTT
ACAATCGTATTGTACTGCTTTGGCGTACCAATACTTCACT
AGTAAACCATTTAACTCGTCCGTTTCTTTTATTTCTATGA
GCCCCCATAGTCTTTTATAAATTAAGCCCCTTAATTGTAT
AACAAATTTGTTTTCTAAAATAGGATTATTCATAAAAATT
TCATGGCACAAAATAATACTGCCGCTGGTTTTATTGTGCA
TTATCCTGGTAAAAATACGGAAAATATCGTTGTCCTCTAG
AGTTTCTTTGGCGCCTAGCTGTCTACACAACTCTCGGATG
TGCTTCGTATTGATAGAAAGCAAACCATAGTTGATATTTG
CGCCCCACTCTGTAAAGAGCTTTATCAGACTATAGTTGTT
TTCCTTAACAGCTATTATTAATGCCACACGAAGGTCTATA
TCTTCTCCTAAAAATCCTGATTTTATTTGTATTCGGCCAC
GATCCATACAAAGCTTGAGAGGAGCATCATGCCACCATAG
GCCACAATATTTCAAAATGCAGTGTTCATCTATTGACAAA
CACTGGCTGGCTATCGTCTTTTTGACGAGGGTCTGCAGAG
AGAGCGGCAACGACATGTTTCTTTTTCACCAAAAAAAATC
AAATGTTCTCGTCTTTAAAGGTTAATTCATGTTCTTAAAA
TGTTCATTTCATGATAGTGATTAATAATATGGTTTAATAA
CGCTAGAAGGCTTGTTTATAAGACAGTCATAAGCAGTCTA
TAAGACAGTCTATAAGCAGTCTATAAGACAGTCTATGACT
TAGTCTATAACTATAATTTCTGGATGGGCTGTAAGATACT
CTTCGGCTCGTTTCAGATTTTTTGAAGTATATGTCTTTAG
CATATCATATATTTCCTGGGGTTCGGTTACATCTAATACC
AAGGTCACATCACGGCTGAAAAGCTGCTTTACTAAGAAAA
TGTTGCTCAAGTTATACATATAAGCTTTGTGCGCAATGAG
TTGTGCCCTATCAAAATCGGCAGCCCCCAAATCAATACAG
AAAAACATGTTTAAAGTATTATTGTTATAGATAGAAAGAT
TCATGCCATAATCGAGACTAGCCCCCAACCTATGACAGTA
ATAAATGGCCGCGTAATTTTTTTCCCGCAAGCAAGCAAAT
TTCATCATCAGATTAGGGCTGATGCAAATCTCTTTTTCAC
GACACAACTCGTGTATGTCAAAAATGTTATTAAAATAAAG
GCTACAAGCTACCCGCCAATAGAGGTGATTTTTATGCCTT
TTATAGAAATAGTGAATAGCCTTTGTAAAATTATGTCGTA
ATGCCAGGGCAAACCAAAACTTTGTTAATAGGTGGTGCGC
CGTATCCCCCGTCAACGGAATGTTTGAACAGGTGTACGTA
ACTGTGTCTAAAGTGGTTCTAGTTACGGTTTCCAAGAGTG
GATTATGACAAAACATGTCATAACCCAGCAGAACTCCTGC
ACAGGATTTTAGCCTGGCCACTTCTTTTAAAATTTCCAGA
AGACGGGGTTCGGATACAGGCGTTAAGCCTCCCAGTTCCG
CACACAGCCGCTTTAGATACACGGCAGGAACACGTATAAG
CCCATATTCAGGATTTGCGCCCCAATCCACAAATAAACGT
ATAAGTTCAAGATTATCGCTCTTCACGGCCTTTACTAGCG
CCGCTTCGAGACAAAGATCATCCTCAGAAAAACACTGTAA
ATGTTTATACGAAAAAACTTGCTTACAATTGTTACATAGG
TGAATAGGACCTAAATCCCACCACAAACCAAAACGCTGCA
ACGTATAATCATAGTCACTTGAAAGATAATTGCATGCCAC
AACTTTTTTGGCCAACGTTTGTAAAGACAACATACTAAGT
TTAAAACATCTTAAATCTAAGCTAGCTAACTTTCAAGAAA
ACCCTCTATCCCTAAGAATATATCTTATAACTAGACTTAT
AGCAGTAAAAATCAACTTTGGTTATTCTTTTTAATATAAA
ACGTCTAATTACTTGCAAAGGACTATAAAGCCCATTTTCC
TCAGCTAGAATTTTTATTTTTTAATGAAGTAGGGGGATAT
GTTTTCCCTTCAAGACCTTTGCCGAAAGCATCTTTTTATT
CTTCCCGATGTTTTTGGCGAGCATGTACTACAACGATTAG
GACTGTATTGGAGATGTCACGGCTCCCTTCAACGCATAGG
AGACGACCACATACTCATACGACGGGATCTCATCCTTTCC
ACCAACGAGGCCTTAAGAATGGCGGGAGAGGAAGGAAACA
ATGAAGTAGTAAAGCTCTTGTTACTGTGGAAGGGAAATCT
TCATTACGCCGTCATAGGAGCCTTGCAGGGTGATCAATAT
GACCTGATCCATAAGTATGAAAACCAAATCGGCGACTTTC
ATTTTATCTTACCATTGATTCAAGACGCGAATACGTTTGA
AAAATGCCACGCTTTAGAACGTTTTTGTGGTGTTTCATGT
CTGCTAAAACATGCTACAAAATACAACATGCTCCCTATTC
TCCAAAAATACCAAGAAGAGCTGTCTATGAGAGCGTATCT
TCACGAAACCCTATTTGAACTAGCATGCCTATGGCAGAGG
TATGATGTCCTTAAATGGATAGAGCAAACCATACATGTTT
ACGACCTAAAGATTATGTTTAATATTGCCATCTCCAAGAG
GGATCTGACTATGTACTCCTTAGGATATATTTTCCTTTTT
GATAGAGGGAACACCGAAGCTACGTTGCTAACGCAACATC
TCAAGAAGACAGCGGCCAAAGGGCTCCTCCACTTTGTGCT
AGAAACGTTAAAATACGGCGGCAACATAGATACCGTCCTG
ACCCAAGCCGTAAAGTACAATCATAGAAAACTTTTAGATT
ATTTTCTGCGTCAACTACCTCGTAAACATATTGAAAAACT
TTTGTTGCTGGCCGTGCAGGAAAAGGCTTCTAAAAAAACA
TTGAACTTACTGTTGTCACATTTAAACTACTCCGTGAAAC
GCATCAAAAAACTACCGCGCTATGTGATAGAGTACGAGTC
CACCTTGGTGATAAAGATTTTATTAAAAAAAGAGTGAACC
TGATAGATGCCATGTTGGAAAAGATGGTAAGATATTTTTC
TGCGACGAAAGTGAGGACGATCATGGATGAGCTTTCGATT
AGTCCGGAAAGAGTCATTAAGATGGCTATACAGAAAATGA
GAACGGATATCGTAATCCATACTTCTTATGTTTGGGAGGA
TGATCTAGAACGTCTTACTCGTCTTAAAAATATGGTATAC
ACCATAAAGTACGAACATGGGAAAAAAATGTTAATTAAAG
TCATGCACGGCATATACAAAAACTTATTATACGGCGAAAG
GGAAAAAGTCATGTTTTATTTAGCCAAGCTCTATGTTGCT
CAAAACGCGGCCACCCAATTCAGAGACATTTGTAAGGACT
GTTACAAACTGGATGTGGCACGGTTTAAACCGCGGTTTAA
GCAACTAATATTAGACTGTTTAGAAATTATTACTAAAAAA
TCTTGCTATAGTATCCTGGAAATCTTAGAAAAACATATTA
TTTCCCTGTTTACTATGAAAGTTATGACTGAAGAAGAAAA
AAACCTATGTTTAGAAATATTATATAAAGTAATTCATTAT
AAAACAATACAATGTTAAAATTCAATAGATATCCATCATT
AATATTGATTATATTTTCGAATATTATCTTCTATGGTGCA
AGATAATCATCTAGCGCGTGAAACATGTCCTCTTCTCTTC
AGGAACTTTGTCGAAAAAAGCTGCCTGACTGCATACTTCC
AGAGTTTTTTGACGACTATGTATTGCAACTGTTAGGACTG
CACTGGCAAGATCATGGTTCCCTTCAGCGTATCGAGAAGA
ACCAGATACTTGTTCAACAGGAACCCATCCATATCAATGA
AGCACTCAAAGTAGCAGCATCGGAAGGGAACTATGAAATC
GTAGAGCTGTTGTTGTCATGGGAGGCAGATCCCCGCTACG
CCGTCGTAGGAGCCCTAGAAAGCAAATACTATGACCTGGT
TTACAAATACTATGACCAAGTTAAAGACTGCCATGATATC
TTGCCGCTGATTCAAAATCCGGAAACATTCGAAAGATGTC
ATGAGTTAAACAGCACCTGTTCACTGAAATGCTTATTCAA
GCATGCTGTGATAAATGACATGCTGCCGATTCTTCAAAAA
TATACAGACTATCTGGATAGGTGGGAGTATTGCAGCCAGA
TGCTGTTCGAACTGGCATGTAGTAAAAAAAAATATGAGAT
GGTTGTGTGGATAGAGGGAGTTCTAGGCGTCGGCAAAGTT
ACATCTCTTTTCACCATTGCGATTAGCAACAGAGACCTAC
AGCTGTATTCTCTGGGCTACTCAATTATCCTTGAGAATTT
GTACTCCTGTGGACAGGACCCCAAGTTTTTACTAAATCAT
TTCCTGCGAGACGTTTCAATAAAAGGGCTTCTACCCTTTG
TAATCAAAACCATAGAATATGGTGGAAGCAAGGAGATAGC
CATAACTCTGGCTAAAAAATATCAGCATAAACATATTTTG
AAATACTTCGAAACCTGGGAAAGCTAGGTTCAGTATGGTG
TACTCACTATTGTAGTGAATCGTATCCTGTAAATTTTGTA
AAAAAGCTTAAACTTTTGACCACATCATATTGTTTTAGAA
ATCTCAAACCAGTGAACAACAGTCTTATCATACATTAAAA
TTCCAGTAAAATTTATATTTTTTTGGTAAACAAATGTTTT
CTCTTCAAGACATCTGTCGGAAACATCTTTTTCAACTTCC
TGACGCTTTTGATGAATATATATTACAAGCGCTAGGACTA
TACTGGGAAAAACACGGATCTCTTCAACGAATAAGAAAGG
ACGCTGTGTTTGTACAGCGAAACATCGTCCTTTCTACCAA
TGAGGCCCTGAGAATCGCAGCCTCAGAGGGAAACGAAAGG
GTAATAAAACTTCTGTTATCATGGGAGGGAAATTTTCATT
ATGTGATCATAGGAGCTCTAGAGGGTGACCAATATGACCT
AATTCATAAGTATGATAGTCAAATTAAAGACTACCACATG
ATTTTATCATTGATCCAAAATGCAAATACCTTTGAAAAGT
GTCATCAGTTATCCAATAGTAATATGTGGTGTCTTATACA
GAATGCTATAAAATATAATATGCTCCCTATTCTCCAAAAA
CACAGAAATATTCTGACACATGAGGGAGAGAATCAGGAAT
TGTTTGAGATGGCATGTGAGGAACAGAAATATGACATAGT
TTTATGGATAGGACAAACCCTAATGTTAAATGAGCCGGAG
TTTATTTTTGATATCGCCTTCGAACGGATAGATTTTTCTT
TATTAACAATGGGTTATAGCCTTCTTTTTGATAACAAGAT
GAGTAGTATAGACATTCATGATGAAGAAGATCTTACTTCA
TTACCAACAGAACACCTCGAAAAAGCAGCCACTAAGGGAT
GTTTCTTCTTTATGCTAGAAACTTTAAAACATGGTGGAAA
TGTAAATATGGCAGTCTTATCTAAAGCTGTTGAGTATAAT
CATAGAAAAATTTTAGACCATTTTATTCGGCGGCAAAAAT
GTTTATCACGTGAAGAGATTGAAAACCTATTATTAACCGC
CATAACCAATTGTGCATCCATAAAAACGTTAAACTTACTC
TTGTCTTACCTAAACTATTCCGTAAAAAATATCATTGGAA
AAATAGTACAACATGTCATAAAAGATGGTGATTATACCAT
CATATTACTTTTAAAAAAAAAGAAAATAAACCTAGTGGAA
CCTGTTTTAACAGGTTTTATAGATTATTACTATAGCTATT
GTTTTATAAAACATTTTATCCAAGAGTTTGCTATTCGTCC
GGAAAAACTGATTAAAATGGCCGCGCGAAAAGGTAAACTA
AATATGATTATCGAATTCCTTAACGAAAAATATGTTCATA
AAGATGATCTTGGAACTATATTTAAATATCTCAAAACCCT
AGTATGTACCATGAAACATAAAAAAGGAAAAGAGACATTA
ATTGTTCTTATTCATAAAATATATCAAGATATTCATCTGG
AGACTAAAGAAAAATTTAAATTATTAAGATTTTATGTCAT
GCATGATGCAACTATCCAATTTCTATCTATGTGCAAAGAC
TGTTTTAATTTAGCCGGTTTTAAACCATTTGTTTTAGAAT
GTTTGGATATTGCTATTAAAAAAATTACCCTGATATGATA
CAATATATAGAAATTCTATCGAAATCTGAGTAAAATTTAT
TTTTTTGATCAGAGTAAGAAAATGTTCTCCCTCCAGGAGA
TCTGTCGAAAGAACATCTACTTTCTACCTGACTGGCTCGG
TGAGCATGTGATTCAGCGACTAGGTCTGTACTGGGAAAAA
CATGGTTCTCTTCAGCGAATCGGAGACAACTATGTACTTA
TACAACAGGACCTCATCATCCCCATCAATGAAGCCCTAAG
AATGGCAGGGGAGGAGGGGAATGATGAGGTGGTACAACTC
CTATTACTATGGGAGGGAAACATTCATTATGCCATCATAG
GAGCTTTGGAGAGTGACCATTATAGCCTAATACGTAAGCT
CTATGACCAAATCGAAGACTGTCACGACATCCTTCCCTTG
ATTCAAGACCCAAAACTCTTTGAAAAATGCCATGAATTAG
ATAAATCTTGTAACATTTTATGTCTCGTATTACACGCCGT
AAAAAACGATATGCTTTGCATTCTTCAAGAGTATAAAATG
CATCTAAGTGGAGAGGATATTCAAGTGGTGTTTGAAACAG
CATGCCGTTCACAAAAAAACGATATTGTGTCATGGATGGG
ACAAAATATTGCAATATACAACCCCGAAGTTATTTTTGAT
ATTGCCTTTGATAAGATGAATGTGTCCTTATTATCTATAG
GGTATACGCTTCTTTTCAATCATCATATAAATAATACGAA
CGAAAATATTAATTCTTTATTGACACAACATCTTGAATGG
GCTGCCGGCATGGGCCTTCTTCATTTTATGCTGGAAACTT
TAAAGTATGGCGGGGATGTAACGATAATAGTCTTGTCTGA
GGCCGTAAAATATGACCACAGAAAGATTTTAGATTATTTT
CTCCGTCGAAAAAACTTGTACCAAGAAGATCTTGAAGAAC
TATTATTGTTGGCGATACGTGCAGATTGTTCTAAAAAGAC
CTTAAACTTGTTATTATCTTACTTAAACTATTCCATAAAC
AATATCCGTAAAAAAATATTACAATGTGTAAAAGAATATG
AAACGACCGTTATTATAAAAATTTTACGGAAAAGAAAGAT
AAATCTGATAGAGCCCATTTTGGCAGACTTTATAGGATAT
CATAGCTATACCTATATGGTAGATTTTATGCGTGAGTTTT
CCATCCATCCGGAAAAAATGATCAAAATGGCTGCACGAGA
ATCGAGGGAGGACTTGATCATAAAATTTTCCAAAAAAGTT
TGCAAAGAGCCTAAAGATAGACTTCACTATCTCAAAAGCT
TAGTGTATACTATGCGACATAAAGAAGGCAAACAACTGTT
AATTTATACAATCCATAACTTATACAAAGCTTGTCATCTA
GAGAGTAAAGAAATGTTTAATTTGGCACGATTTTATGCAC
GGCATAATGCAGTGATCCAGTTCAAATCGATTTGCCACGA
TCTCTCCAAGCTCAATATTAATATCAAAAACTTGTTGTTA
GAATGTTTAGGTATTGCTATTAAAAAAAATTACTTTCAAC
TTATCAAAACAATAGAAACGGATATGCGTTATGAGTAACA
TTTTTAGATGAGGGAAGATTCTACCAAACTAACTAAGACC
TTTCGCTAGAATGTATCTTATTGTTAATATAGATGAGATA
TGTCATTGTGAAAAAATAGATTAGGTAGGTTGTGAAAAAC
AGATTAAACTTAAAATTATGTGTATTATGTAAAATTTTAG
AAATAAAAATTTATTTTTTTTATTGAGGGTACGGAAAATG
TTCTCCCTACAGGACCTCTGTCGGAAGAACATTTTCTTCC
TTCCAAATGATTTTAGCAAGCATACCCTACAATGGCTGGG
ATTATATTGGAAAGAGCATGGATCCGTCCATCGAGCAGAA
AAAGACAGCATAATGATACAGAATGAATTGGTTCTTTCTA
TCAATGATGCTTTACAGCTTGCAGGAGAGGAGGGGGACAC
AGATGTAGTACAGCTCTTGTTATTATGGGAGGGAAATCTG
CATTATGCCATCATAGGAGCCTTGAAGACTGAAAAATATA
ACCTAATATGTGAGTATCATAGCCAAATTCAGGACTGGCA
TATTCTCCTACCCATGATTCAAGATCCAGAAACATTCGAA
AAATGTCATGATTTAAGCCTTGGATGTGACTTTATTTGCC
TTCTCCAACATGCTGTAAAATACAACATGCTTTCTATTCT
TGTCAAATATAAGGAGGATCTACTAAATGCAAGGATTAGG
CATCGTATCCAATCCCTGTTTGTTTTGGCATGCGAAAATC
GGAGAATTGAAATTATTGATTGGATAGGCCAAAATCTGCC
AATTCCTGAACCTGATGCCATTTTTAGCATTGCTGTTGCT
ACAAGAGATTTAGAACTGTTTTCCTTAGGGTACAAGATTA
TTTTTGATTACATGCAAAGACAGGGAATCATTCAATTAAC
CAATGGAGTTCGCATGGTTGTGCTAAATCGTCACATTAGC
ATGGCAATAGATAATGGTCTTTTACCTTTTGTTCTGGAAA
CTTTAAAACATGGTGGGAATATACATAGAGCCTTATCTTA
TGCAGTAACACACAATAGAAGAAAAATTCTGGATTATCTT
ATTCGCCAGAAAAATATAGCCCCTAATACAATTGAAAGAC
TTTTATATCTGGCCGTGAAAAATCAATCTTCCAGGAAAAC
TTTGAACTTGTTGCTATCTTACATAAATTACAAGGTGAAA
AATGTTAAAAAGCTGGTAGAGCATGTAGTAAATGAGAAAT
CCACTCTTGTGTTAAAAATTTTATTAGAAAAAAAGGAAAA
TCTAGTGGATGCTGTTTTAACAAGACTTGTAAAACATTCT
ACATATTTCCAGGTGAGAGAATTTATCCAGGAGTTTTCCA
TCAGCCCAGAAAAATTCATTAAAATAGCTGTGCGGGAAAA
GAAAAATGTGTTAATCGAGGCTATTTCTGAAGATATTTGG
GAAAATCCCACAGAAAGAATTACTTATCTCAAACAGATAG
TGCACACCATAAAATATGAAAGTGGAAGGCGATTTTTGGT
AGACATCATTCACAGCATTTACCAAAGTTACTCACTAAAA
CACGAAGATATTCTTAAACTGGCAACATTTTATGTCAAAC
ACAATGCAATCACCCATTTTAAAGACCTCTGCAAATATCT
TTGGCTGAACAGAGGAACAGAAAGTAAGAAACTGTTTTTA
GAGTGTTTAGAAATTGCTGATGAGAAGGAGTTTCCTGATA
TTAAAAGTATTGTGAGTGAATATATTAACTACTTGTTTAC
TGCAGGAGCTATTACCAAGGAAGAAATCATGCAAGCCTAT
GATGCTTTAGAGTAGCCATGTATTAACATTCTGAAAGTAG
AATAAAATATACTATATACTAAAAACCAAATTAGCCATTT
TTAACTATCTTCTTCTTAAAAACTCTGGATAAAAATTTAT
TTTTTTTAATTTGGGTAGGGAAAATGTTCTCCCTTCAGGA
CCTCTGTCGGAAGAACACCTTCTTCCTTCCAAGTGATTTT
AGCAAGCATACCCTGCATTTGCTGGGGTTATACTGGAAGG
GGCATGGATCTATCCAAAGGATAAAGAATGATGGTGTGCT
TATAGAGCATGATCTTACTCTTTCCATCAATGAAGCCTTA
ATTCTTGCAGGAGAAGAGGGAAACAATGAAGTAGTAAAGC
TCTTGTTACTATGGGAAGGAAATCTTCATTATGCCATCAT
AGGAGCTTTGAGGACTGAGAACTATAACCTAGTATGTGAG
TACCATAGTCAAATTCAGGACTGGCATGTTCTCCTCCCTT
TGATTCAAGATCCAGAAACATTCGAAAAATGTCATGATTT
AAGCCTTGAATGTGATCTTTCATGCCTTCTCCAACATGCT
GTAAAATATAACATGCTTTCGATTCTTGTTAAATATAAAG
AGGATCTACTAAATGTACTATTTAGGCAACAAATTCAAGG
ACTATTTATTTTAGCATGTGAAAATCGGAAGCTTGAGATT
CTTACGTGGATGGGTCAAAATCTGCCAATTCCTGATCCTG
AGCCTATTTTTAGCATTGCTGTTGTCACAAAAGATTTAGA
AATGTTTTCCTTAGGGTACAAGATTGTTTTTGAATACATG
GAAAACCAAGGACTTCATTTAACCCAGGTAGTTCGTATGG
TTATGCTAAATCATCACTTTGGCATGGTAATAAATAAAGG
ACTTTTACCCTTTGTGCTGGAAATTTTAAATTATGGTGGG
AATGTAAATAGAGCCTTATCTTATGCTGTCACACAAAATA
AAAGAAAGATTTTAGACCATGTTGTTCGCCAAAAGAATAT
ACCCCATAAAACCATTGAAAGAATGTTGCATCTGGCTGTA
AAAAAGCATGCTCCCAGGAAAACTCTGAACTTGTTACTAT
CTTACATAAATTACAAGGTGAAAAATGTTAAAAAGTTGTT
AGAACATGTAGTGAAATACAACTCTACTCTTGTGATAAGA
CTCTTGTTAGAAAAAAAGAAAAACCTGCTGGATGCTACTT
TGACAAGATATGTCAAAGATTCTACATACTTTCAGGTGAA
AGAATTTATGCAAGACTTCTCCATCAGCCCAGAAAAATTC
ATTAAAATAGCTGTGCGGGAAAAGAGAAATGTGTTGATCA
AGGGTATTTCTGAAGATATTTGGGAAAATCCCGCGGAAAG
AATCAGGAATCTTAAGCAGATAGTGTGTACCATAAAATAT
GAAAGTGGAAGACAATTCCTGATAAATATCATTCACACCA
TTTACCAGAGTTATTCTTTGAAACCTGAAGAAATTCTTAA
ATTGGCAACATTTTATGTCAAACACAATGCAACCACCCAT
TTTAAAGATCTCTGCAAATATCTTTGGCTGAACAGAAGAA
CAGAAAGTAAGAAACTGTTTTTAGAGTGCTTGGAAATTGC
TGATAAGAAGGAGTTTCCTGATATTAAAAGTATTGTGAGT
GAATACATTAACTATTTGTTTACTGCAGGAGCTATTACCA
AGGAAGAAATCATGCAAGCCTATGCTTTGGAGTATGCCAT
GTATTAAATTTCTGAATCAGTAAGCAATAGATAGATTTTA
GAATATGCTGTATTAAGTTAGTTTCTGAATAAGTAATTAA
TAGATAGATTTTAGTTTATGTAAAAATGTTAACATTTGTT
CATAAGTTTTAGATACCATTTTAGAGTTACTTTTTTAGAT
ATTACTATTTTAGCCATTATTATCTTAAATAATCACTATT
TTAGATAGGTCCCCGTATTAAAAACCAAATTAACCATTAT
CTATGTTTTTAATAATACTTTTTAAAAACCCTCCATAAAA
ATTTATTTTTTTTCATAAAAGTAGAGAAAATGTTCTCCCT
ACAGGATCTCTGTCGGAAGAACCTTTTTCTTCCACTTGAG
CCCTTAGGCAAGCATGTGGTTCAACGGCTGGGATTATACT
GGGAAGGCCATGGTTCAGTTAAACGAGTGGGTGATTGCTT
TATATGTGTAGACCAGATTTGGATGCTATCAATCCATAAG
GCTATACAAATTGCAGCCTCGGAAGGAAATGAGAACATTG
TCAAGCTTTTCTTACTATGGAAGGGGAGTCTACAATATGC
CATCATAGGAGCCTTAGAGGGCAGGCAATATGATCTGATT
CAAAAATATTACAACCAAATTGGGGACTGCCATCAGATTC
TACCACTGATTCAAGATCCAGAAATTTACGAAAGATGTCA
TGAATTAAATGTTACATGTACCTTTCAATGCTTATTTCAA
CATGCTATAAGAGATAACATGCTGCCCATTTTCCAAAAAT
ATGGAGAAGATCTGAATGGAAACAGGAGAATGGTTCAACT
TCTGTATGAGATGGCATGCCGATTACAAAATTATGATATC
ATCAAATGGATAGGATCTAACCTGCATGTTTATAACTTGG
AAGCCATTTTTAGCATTGCTTTTGTTAGAAAGGATTTAAC
TTTGTATTCTTTAGGCTACATGCTTCTTCTGGGTAGAATG
AGTACTGAAGATAGAAACTTTATCTCAATCATAACACGCC
ATCTTGAATACGCATCAAAAAAGGGACTTTTTGACTTTGT
ACTAGAATCTTTGAAATATGGAGGTCAAGTGGATACAGTG
TTGTTTCAGGCTGTAAAATACAACCATAGGAAAATTTTGG
CCCATTTTATTCATGAAATTCCCCGTGAAACGGTTGAAAA
GCTGATACTCCATGCTGTGGAGTCACGGGCCTCCAGAAAA
ACATTCAACCTGCTTTTATCTTCCATAAACTACTGTGTGA
ACCCTTTTGTCAAAAAACTACTGCACGCTGTGGTGGAACA
CAAGTACATGCTTATCATAAAGCTTTTGCTCGAGCGGCCC
AAAAAGAAGATAAACCTGGTAGATGCTGCTCTATTCAAAC
TTGTAAAATACTCTACTTATACAGAAATAGTAAAATACAT
GGGTGAGTTTTCTGTGGACCCAAAAAGGGTGGTCAAAATG
GCAGCACGACTCATGAGAGTGGACCTGATTAAAAAGATTT
CTAATGATGCATGGGAAGATAAACTAGAGAGAATCAAGCA
CCTTAAACAGATGGTAAATACCATGAACCACAGAAATGGA
AAAAATCTATTGATGTACAATATTCACAATATTACTGGAT
ATACCTATCTGAACACCAAAGAAGCATTTAACTTAACAAG
ATTTTATGCTGTCCACAATGCAACATGTTTGTTTAAAGAA
ATGTGTAAAAGCTGTTTTGTACATGATAAAATACAGCTCA
GAGAATTGCTTGAAGATTGTTTACATATTGCTAATAGGCA
TGATTATATCCAGATTGCAGAAACCGCAGATGAATGTATC
AAATATATAGATCTTATTACATTTAAGTAAACCATGTATA
TATCAAGTAAATCCAGATTAAATCAGGCTAATTGTAAATA
GTTGTAGATACCATATAATGAATGTTTTATTAGGATAGTA
GTTCAGTTAAGATAGTAGTTTAGTTAAGATAGTAGTTTAG
TTAAGATAGTAGTTATGTTAAGATAGTAGTTCTGTTAAGA
TAATAGTTTAGTTAAAACTAGTTCATGTTAAGTTAATAGT
TTTGTTAAGACAATAGTTCATTTAAGTCAATAGTTCAGTT
AAGTCAATAGTTTTGTTAAGTCAATAGTTTAGTTAAGTCA
ATAGTTTAGTTAAGTCAATAGTTTAGTTAAGTCAATAGTT
ATATTAAGACATTAGTTCTGCTAATACATTAGTTTTGTTA
AGATAATAAAAATTTATTTTTTTTCATCAGGGTAGAGAAA
ATGTTCTCCCTACAGGAGCTCTGCCGGAAGAACATTTACA
TTCTTCCTTACCCCTTGGCTAAGCATGTACTTCAACAACT
AGGGCTGTACTGGAAGGGACATGGATCTCTTCAACGAATC
GGAGATGACCATGTACTCTTACAGCAGGACCTGATCTTTT
CCATCAACGAGGCCTTAAGAATGGCAGGAGAGGAAGGAAA
CAATGAAGTAGTAAAGCTCTTGTTACTATGGGAGGGAAAC
CTTCATTATGCCATCATAGGAGCTTTAGAGGGCGACCGAT
ATGACCTTATCCATAAATATTATGATCAAATTGGGGACTG
CCACAAGATTCTTCCTTTAATCCAAGACCCGCAAATCTTT
GAAAAATGCCATGAATTGAGTAACTCCTGTAATATTCGAT
GCCTTTTAGAACATGCAGTAAAACACGACATGCTTTCTAT
TCTTCAAAAACACAAGGAGCAAATAAGATTACACATGGCA
TTAACCCAAATACTATTTGAATTGGCGTGTCATGAACGTA
AAAATGACATCATTAGATGGATCGGTTATTCCCTGCACAT
ACACCATCTAGAGACTATTTTTGATGTTGCATTCGCCCAT
AAAAATTTATCCTTATACGTTTTAGGGTATGAACTTCTCA
TGCACAAAGTAAATACAGAGGCTGCATATATAGAATTACC
CAATTTGCTATCATATCACCTTCGAACTGCGGCGGCAGGA
GGTCTTCTTAACTTTATGTTAGAAACAATAAAGCATGGTG
GATATCTGGATAAAACGGTTTTATCCGCGGCTATCAGGTA
CAAGCATAGGAAAATTGTGGCTCATTTTATTCATCAGGTT
CCCCGTAAAACCGTTAAAAAACTGTTACTCTATGCTGTGC
AGGCTCGGGCCCCCAAAAAAACACTGAACCTACTTTTATC
TTCCTTAAACTACTCCGTGCACACCATCACCAAACAACTC
GTACACAATGTCGTCATCTACAGTTCCACGCTTATCGTAA
AGCTTTTACTCATGCGGCGAAAAAACAAGTTAAACCTAGT
AGATGCCGTTTTAGCCAGACTTGTAAAATATTCCACCTAT
ACAGACATTGTACAATTCATGGGTGAGTTTTCTGTGAGCC
CAGAAAGGGTGATCAAAATGGCTGCACGGGAATCCAGGAC
CTTTCTGATTGAAATGATCTCCAAAGCTGCTTGGGGAAAT
CACCCACAGACGTTGATTCATCATCTCAAACAACTAACCA
ATACCATGAAGCCTCAATCTGGAAAAGACCACATCATATA
TACCATCCACTATATTTATCTAAACTCTAATATGCTGGTA
GCGGAGGAGGAAAAAAATATTTTTAAATTAGCAAAATTTT
ATGCGAATCATAATGCGGTAAACAGGTTTAAACAAATTTG
TGAAGACTATTATATATTAGATGCACGATTTAAAACACTT
ATTTTAGAATGTTTTGAAATTGCCGTCCAGAAAAACTATC
CTAGAATTGCAAATATTGTGGATGACTATATTCGATTCCT
TTTTTACAGGGGAAATATAACCGAGGAAGAAATTCGTGAA
GCCTATTCTTTAAAAGATGCTGAGGTTTATGTAGATTTAA
AATGGTTACAACAAGGAGAAATGGTTTAAACCAAATCCGG
TTTAAACTAAATCCAATTTAAACTACATTTGGTTTATCAT
TAGTCATTGAAACCATCGAAAAAAAGCTATTTGTTTATCC
CCATAAACTCATCTTTTTTTTGTCTCAAAGTTTGACACTA
AAATTCAGTGTTTTATAGTGTTTATAATTAAGTGTTTTGC
ATGCATTGCAGAAATTTTCATCTTTTTTAATTGGTTCAAT
ACCACATGTCATACAATATGTTGTTTGATTATCAAGATTA
ACTTTATGAAAGGAAAGTAAGTGAGCCGCAAATTTAAAAG
TAAAATATCTTTCATTTAAAATGATCTTATGAATGTATTT
TCGATAAGGAGGAATGAAAGCATTTGCCAAAATAAATCGC
ATAAAAGGCTTGGAAAAACCCATATCTTCTAATCTTTTGT
GGGTATAAACCCTATTTTGGTGTTTTACAAAAACTTCATT
GTTATAATAGTCGTTATAGCTATCAATCATTTTTTTAAGT
CCTATAATGCCCAAGGTTGCACGCATAAAGCCACAGTTTC
TGCTCCAAAAAGCATGCACCTGTAAAGGGTGCTTTTCATA
TAACCAATTACAAAATTTCATTCCGCAACAGTAGCATGTT
ATTTCAGTGGGGGATGTATAGAATAATCCGGCATTCGAAA
ATTTTTCATAATTTTTTATGTCATGGATTGCGAAGCTTTG
ATTTCGTGCATCTATGGAGCTATAGCCTACATATTTAGGT
TTTACTTCAAATAATCGCAAAGAGATGTATGGATCTATCG
TATTTATTTTAGGAAACATTTCATAATTTTAAATTCTTAT
ATATAATATAAAAAAAATTACAAACATTTGTAATGATCAT
CCTCAATTGAAGGCTGAGTTGTAGGCTTTATTTTTCTAAT
TATACGAAGAAGGTAGGTTCTCATAAAGCCTTCAAGATGA
CTATTGATGTTTCCAATACATTTTCTCAATGAGTTCATAA
ACCCAGACATTTTGCTAATGGCTTGGCAAAGTGCCAACAA
GTTGTCCACAAAGTACTGGTAGATTGCCACTAGCTATAGC
TAGCTATAGTGAGCCAACCTCTCTGTATGTATTTTATATA
TTTCATTTTTTAATAGATTTAATATTTTTATAAAAAAATA
TTTAGTTTTTTATACAAGAATGTCGACAAAAAAAAAGCCC
ACAATTACCAAGCAAGAGCTTTACTCCTTAGTAGCGGCAG
ATACCCAGTTAAATAAAGCATTGATTGAAAGAATCTTTAC
AAGTCAGCAAAAAATAATACAAAATGCTTTAAAGCACAAT
CAAGAAGTTATTATACCACCCGGAATCAAGTTCACCGTCG
TTACGGTGAAAGCTAAACCTGCTCGCCAGGGCCATAATCC
CGCCACAGGAGAGCCTATTCAAATTAAAGCTAAACCTGAA
CATAAAGCCGTAAAGATACGAGCATTGAAACCTGTCCATG
ATATGTTAAACTAAACTATAAAGTCATATTCTTCTTTATC
GTTATTATCTTCAATATATTTTTGCCAATCGAAATCGAAT
AAATTCAGATCCTGGACATTTAAATACTTATCATCGTACA
TTTTAATATAATTTAAACATGAGTTGTTGTCAAAAACTTT
TAGCGTTTTTGTTAAAATTATCATATGAATAATTTCCTTA
TTAAGAGTTGCCGGAATAATACAAAACCTATTTTTAGGTA
CATCATCCATGATAATAGTAAAATTAGTAAAAATTGTTTC
TTGTTTTTCTTTTGTTTCAAATAAACGTTGTAAGGTTAAA
GGTTTCTCGTTCAATGGTTTCTTTGAAGATAAAAAGAATG
TATAATCTGGTTTAAAGGTATTTTTGGTTTCAATCGTGAT
TCCATCTGCTTGAGCATATACTAAACCAGACCAAATATAA
CGGTCCACTATTACAATATAATTTAGCTTAAGTAGCACTG
CAATTTCTGCGATAAATTCACTACGATGTTTTGTAAATAA
TTTATGTAATTGTTCCGATGACATTTCTATGGTTTTATTT
AACACCTGCAATATAAGATCACCGGTGGTCGTGTCTGGAT
TAGGAAAATGTATACATATAGCATTATAATCCATGCATTC
CAATGTTTCTTTTAATTTCATTGCCTGTGTGCTTTTTCCC
ACACCATTGATTCCCTCGATGGCAATGAGTATTCCACGCA
TGATTAATAAAAGGAAAAAAAGAATTCAGTTTTTAACATT
TCTTACAAATCTTTTTTTATACAACATTGTACAACACTGC
ATTAGCGGTATATGATGTTATAGCTTCATTAAATATTTGC
TTTTATATAATCTTTACCAACCTATATTTGGTAGATCACT
GCAGATGGTCATAAATAGGCCATAACTAAGATAAAAATTA
TTTCAGACGCTACTACGGTAGTATTATTAAAATCATGTGT
GGCAATGTATGACGTCTTAATAGATAAAACATTTAAGGAA
AACAAATTTGAATAAAAAAATAATTGTTATGATGGCGTTG
TTACACAAAGAAAAGCTTATAGAGTGCATCTATCATGAGC
TAGAAAATGGCGGGACAATATTGCTTCTAACAAAAAATAT
TGTTGTGTCAGAAATTTCATACATTGGCAATACTTATAAA
TATTTTACCTTTAATGACAATCATGATCTGATAAGCAAAG
AAGATCTTAAAGGAGCAACATCCAAAAACATTGCTAAAAT
GATTTATAATTGGATTATAAAAAATCCTCAAAATAATAAG
ATTTGGAGTGGTGAGCCGCGTACTCAAATTTATTTTGAAA
ATGATTTATATCATACAAATTACAATCATAAATGTATAAA
AGATTTTTGGAATGTTTCAACTTCAGTCGGTCCTCATATC
TTTAATGATCGTAGCATTTGGTGTACTAAATGCACATCCT
TTTACCCATTTACCAACATTATGTCGCCCAATATATTCCA
ATAAATTAGATATCTTTGCTATTAAAATAGTTAAAAACCT
TATAGGATAATTAGGTACTTTATTACGATAAATTATGATA
TTTTATAATTAGTTACTTTATTATAATTAATCTCTTTATT
AATGAATTATCATAAGATAACTAATTATTTTTTTCCATAT
ATCAGATAATAAATCTGATATGGGCTAAAAGTATGTTTCA
AACTATTTACAATAGAATTTCTGTTAAGAAAACATACATA
ATTTGAATAAAATTTTTTTAAATATCACCGAAACAATCAA
CATGGTGTTAATAGAGTTTTTAACAGGTTTCTTCTATTTA
TATGGAAAGAGACTGTTTTCCATTAGTAAAGTCATGGACA
TGATATGTCTAGACTATTATACCATTATTCCTGCTCCTCT
GGCGATGATGTTAGCGGCAAGACTAAAAAACTATGACCTC
ATGAAACGACTGCACGAATGGGAAATCTCTATTGACTACG
CTCTACTTGTAGTAGATGATGTGCCGTCTATTGACTATTG
CTTAAGTCTTGGCGCTAGATCCCCGACTAGAGCACAAAAA
AGAGAACTGCTGAGGGACAACACGTTTAATCCCGTGTATA
AGTATCTTATGAACTGTTCCGGCTTCCCAACAAAGAGAGA
AAAAAACATTCCTTGTGATGTTCAATGCGAAAGACTGCAA
AAAAACATTATAAAAGAACTGGTATTTAACTGCTCTGTAC
TGCTTGAAATGGTACTGCACACAGAAAGAGAATATGCATA
CGCCCTACACTGTGCTGCAAAACATAACCAATTGCCCATC
CTCATGTATTGTTGGCAACAATCCACAGACGCGGAATCTA
TTTTGTTGAAAACCTGCTGTTCTGATAAGAACATCAATTG
TTTTAACTATTGTATTCTATATGGCGGCGCCCAAAATTTG
GATGCTGCAATGGTGGAAGCGGCAAAGCACGATGCCCGGA
TGCTGATAAACTACTGTGTCATGCTTGGTGGAAGATCCTT
AAACGAAGCAAAAGAAACGGCTGCCATGTTTGGACACATT
GAATGCGCACAACACTGTTTTAAACTGCAGTCTTACGTCG
TGGACACATCGAATACAGACGACACTGATTAAAGCGACAA
TCTTACGTCATGAACGACTGTCTTTTGAGTATCTATACTT
ACATTATATTTTTTTATGAAAAAAATATAAAGGTTGTATA
CAAACCTTTGTATACAAGAAATTTGGATCATTAAACAATA
ATTAATTTGGACACAGGAAACGATCTAGATCGATCAAAAA
GCTATTTTTTTTGCACACAGAACATTTAGATAATTGAGAG
ATTACTTTCCATACTTGTTAAGCTTTTTTACACACAGGAA
CTTTGGATTCTGTTCAGGAAGTTTTTCATAGACATTATGT
TTACAGCCAGTAATAATAATTTTGGGCTTTTTCTTAAACC
ACCGGTGGAAAACATCCAGCTTGTAAAGAGGGAAATGCAT
GTAGAGAGGTTTTGGTAGTCATGGTTAAGAGATTTGACTA
ACTCCATGTTTCCTGTAAAGACTGCCCAGTCCCAAGCAGT
AAAACCTCTATGATAGTCTTTTTGAGTCGGATCTGCTCCA
AATTTTATGAGAGAAAGCATATTTAAAGAACGGCCCCGTA
TTGCGGCCTTCATCACAGGAGTCATCCCATTAAAATTCGG
TAAACAAATTCTGGTCCCATTTTTTCCGAAATAGCCCAAC
ACCCCTTCCAGGATTAAATGATTTTTTTTCTCAGCTAAAT
AATGTAAAGCAGAGTTTCCATCTTTATCCCTCCTATGAGG
GTTAATTATTTCTCCAGGATAAGATTCTTGTTCAAAAAGA
AATTTTAAAAAGTCTATACGTCCGTAGATGCATATCCACA
TGAATACCGAGGATCCATTTTTATCGCATCTATTGACAAT
CCACGGATCTGTTTTAAAAAATTCCTCAAATAGTGTAAGA
TTCCCATTTCTAATATGTTTTTTAATCCATTTAACAAACA
AGTTTTCTATCTCCCTTTCTGGAAACATGTGTTCCATTTT
GAATGTCGCCCCTACTCCACTATATGATTTTACTCCTTTA
ATTTTTAATGTCCTTTTTTTTCGGACTTCTTTGGATAAGC
TGTTTATTACCATCTTTAAATGCCTTATAGCGGGGAGGAG
CCAGGCCCTTTTCCCATATGTGCGGTAATTCTTGGTGTTT
ATGCTTGCCTTTGGCATAACCAGGCCAGTATTTTTCGATA
TATTCAGGGTTTGTTTTTACGTATTCTTTAAAGGTCCGAT
AGGCTTCTTGAATACAGGTAGGCTCACCGGTATAATTTCC
ATGTTCATCTTCCTTTAAAAAGCCATTAACCCTGTCCTTT
CTCCACTTAAGATTGTGCTTTCCAAAAATGCGATCAAGAT
CTTGCGCCTGCTGGGGTGGAATCATAAATCCCTTTTTAGG
TCGAAGCTTTTTATTTTTTCCATAGCTTCGGCCATCGCGT
TGCGAAACAGTGGTTAGGACGCCTGATAGTCTTTCCATGG
GCGTCGCATCTAATCCTATCCATCCACCCTGATGAATATC
AATGGCAACAAGCTCTCCTTTATTTTGGGCAAGCCAAGTT
TCCAAGAATGCCATGCTTTCTTCCCAGGGATAAGGCCCGC
CAACACCACGGGTTGTCCAATCTTGCAAGGACTCCAGGTC
CGACACCTGGTAAGGCTCTAAAGAAGACGGTTCCTTGTTT
TTGTACTGCAAATAAGATTTAATGACCCATTTATACCATG
TGTCGAACCGCAGCGTGGCGCCTCCAAAGTGAAAGCCGTC
GTTGATTTTAGGATATCTGCAACATATTTCAACCGTACGT
TTGAGTTCTGCAAAAGCGGCCTTCCAAGGAAGTCTTTCGC
TGCGGGTAAGACGGTCTATTTTGCCCTGCGTGCCATAGCG
TATGGCATGTCGTGCCAATTGCAACAATTCTGACACCGAT
CCGTGGGCCCCGATCCAGTTTATCGGATAGGCAACCTCCG
AAGGGTTTAAAAGATGCTCGTAAAAGCGTGGATCTTCAGA
TGCCAAGGCGTCTGCAAAGGGGATAATGCTAGAAAACCTG
TCTAGACATACGTTTTCTGTGTTTACTTCTAAAGGTAGAA
AAATGGTTGCGTGAGGCTTTTGAACCTGCTTGTTCAGCGG
TCTGCATATGCTTTGAATAATGTCTCTAGGACTATGTCGC
GGCGCTGCAAAAAATACCGCGTTTAGTTCTGGAACCTCTA
CGCCCTCTTGAAAGAGTCGACAGTTTAATAAAATAACGGG
TTCCTTTGAGGAACAAAATTCTGTAAATGTTTTGAGGATA
ACCTGTCGCGGCAGGGTTGAGTGAGCTATCAGGGCATAGA
CCCCTTGGTCTACCAACGCCGCGTATAGCTCCTTGGCCTG
TTTAATATCACGGGTAAATACCAGCATTTTAGGAGCCGGT
ATATTGGTTTTTAAATAGGCTAAGGCCATTATAATTTGCT
TTACTATGATCTGTTTCGTGGTCTCCTCTTTGGTACTCGG
TTGGTGGGCCAATTTAGGCGCGGCTACCATCTGCAATTCA
AAATCATTTACATAGCCGGCCTCTATGCCTTCTCGCAGAT
AGTAGCGAAAGGCAACGCCGCCAAAAAGTTCACGATTTTT
CATGGAAAGCGGGGTGTCGTACCTGGGCGTTGCCGTTAAA
AAAAGTCGGTGCCCTTTTTTAAAGTTGAGCAACACGTGGG
TAAAGGGCCGTGTCTCCCATTCGCCGCAAATCCGGTGACA
TTCATCGCTAATAATAAGATCGAAATCATCCACCAGTAGC
GTGGAGGATTGGTAGGTGGCAATCACAAGAAGAGAAGGGG
CCTCCCGTATCCGTTTTGCAATAAAGACAGGATTGGTGGT
CATTTCTATATTGTCGTGATTTAGCACAATGCGGGTCTGG
TCAGACCCCACAAGCAAAACGTTCTTCAAAGAAATTCCAT
ACTGATAGAGTTTTTCCAGAGTCTGCCGTAGTAGGGACAG
GCCCGGCACCAGGTACAAAACTTTTCCTTGAAGATAATTG
GAGAGGATAAGATAGGCGACGCGAGTTTTGCCGCATCGGC
AGGCCATCTGCAGAATGGCCCTCCCACTTCGCCGCAGCTC
CTGATAGCCCATATTGGCCGCCTCCTTCTGATAAAGTCGA
TCCTCGATTGCAGTCCGTGTCTCATCTGTAGAAAAAAATA
ATACGTCATCTGCGAAATGTTCATCTTCCACAGGAGTTAT
CACCAGGTGTCTCAGTTTCTCCTTGCTTATCAGCGGATCA
GAGGGCAAAGATGGCTCAACCACTATCGTGGAATCATTCA
TCTCATAGGCGGGAGAATCACACAAAGTATAGCTTATGTC
CAGACAGTTTGCAACATCCTCAGCCAATTGTTTTATTTTT
TCGGGTAAAAGACATACGAGTTCTTTGTTTTTGACGCGAA
AAAACTGTGCACAATATAACACCCCTGCTTCAATTTTTTG
CGCATCCTTCTTTGTAGATGTTTCCAATGTGAAACAATAC
TTCCATTCATCCGTAAAACAGGTTGTATAAGATCCATCAT
GAAGCCTAGCGGCCAAGTTTCCTGTGTGCCCAACTTTATG
TAAGGATTGGGCCTCCAGCCAGGGATGAACCGCCACGTAA
AATCCTGCGCACATGCTATATCAAATTGCAGTTTCTTAAT
AACTGTACACAGGATCTGAAAAACATGTGATTACAAAATT
TAGATAAGAAATATTTAATATTAAAAATCACAGAATACAT
GTCACTGTGTAGAGAGAAAGCCAAAAACTCCTCTTGACCG
CCGTGGGAAATCATCCAGGGTAGTAGGTTGTGTTTCATAA
AGTTGTATGCCGTAGTGATCACCGTGGACTCCAGATGGTT
ATTGGCATCTTTGCAATACTTTGCCATCTTGGCAGAAAAG
ACGATAAATCCACAAATTCTACCCCAGTTGATAAGATCCT
TAAACAGCTCAGTCACAACCCCAGTAAACTGGGTTTTAAT
TTCTTGAACACTCGTAAGAGAAAAGGTAATTGTAACCTGT
TTGTTCAAACACTCATCATAATAGGTTAAAATTTTTTTAT
TTGTTGTTGATATGGGCTAAGCTCATGCTCTGAAATATCA
TTAATGTAATATTTAATATATCCCACTAGTATTTCATTAA
TGATATTATGATATATTAACTCTTCTCCCTCCATAGCGGC
ACCCTATATTTTTTTATTTAGGTTTCAATGTTATCACAAT
TGCGATACAATTGTGATACAATTGTGACACAACTGTGTTG
TATACAACAAATGTTAGGCCACGTATAGCAACCTATATGT
TAAGAAATATTTTTATCCCAACATTAGTTGGAAACGAGCA
GCCGCAAAGAAGTCATTTAAAATAAGCCATTTAAAGATTT
AGAATTTATATGTATACAACTGTACAATGGAAGCAGTTCT
TACCAAACTCGACCAGGAGGAAAAAAAGGCTCTCCAAAAT
TTTCATCGTTGTGCTTGGGAAGAAACTAAAAATATTATAA
ACGATTTTCTTGAAATCCCTGAGGAACGATGCACCTATAA
ATTCAACTCATACACAAAAAAAATGGAGCTTTTATTTACC
CCTGAATTCCACACCGCCTGGCATGAAGTTCCTGAGTGCA
GAGAGTTCATATTAAACTTTTTGAGACTCATTTCGGGACA
TCGAGTGGTATTAAAAGGCCCTACATTTGTTTTTACAAAA
GAGATCAAGAATCTGGGCATTCCTAGTACCATCAATGTTG
ACTTTCAGGCCAACATTGAAAATATGGATGATCTACAGAA
GGGAAATCTCATCGGCAAGATGAATATCAAAGAAGGCTAA
ATAAAACAACTAACATCAAAAAACATTAAAGGCTATGTTG
TGGACGATGCCTTTGTCTCAATAGTTTCGAGGTCATCCAA
TAACTCATGTAACGTAAAAAAGTTGGTCCATTTTTTTGAA
AACATTAAAAGACGTTCGTCTTCATAAATAAAAAAGTCAT
TCGAAGGAAAAATGATATACTCAATACCATAGTCTTGTAA
TATTTTTTTTAGGTCTCTCAGGGTCCAGGGATTTACCAGG
CTTCTACGCGAAGTGAGCATCATAAAAATATCTAATATTT
TTTGCGCCATAAGCCAGCGCGGATTCTCATTGGCCCACAA
ATCAACAATAATTCTCTTATCAACCGTGAGCATTCCTACT
TGATTCGAAGAAATGATTAGATGCCCAGCAGTCCACCCCA
TGAGTAGATAACGCAGCGTTGTAGAAATGTCACATATGGA
AGGCATTCCTCCACAACATGAACCCAAATTAGGATGCGTG
TGAAACACAAACATAGCAGGCTTGTTGGCCACCCTGCTAT
AAATATCAGCAGGCATCATAGCCTCGCTGCCAAAATAAAT
GTTCTCTCCTGCCCTATAGGGGCTTGGAATGATTTCCACT
ATCTCGGGTACACCGTTTATCATATTAATGCGGCCGCACC
ATTCACGGTCATCGTCCAAAAATTTTTTGATGGCACCCCG
AACATTGTCCCAGTTAAGCAACAGAGTATTCACAATCTCA
TTACGCTCCGCCCAGTATTCCTTAAAACTTCTTTTAGACT
TGCTGAGCTGTTCCCAGGATTCGAACTCAGTCCAATGTTT
TTTTCTTTTGGGGAAGACTTCCCTTTTGAAACATTTTTTG
CGGCTCCACCATCTACACTATGATTTTCCAAAATAATCTC
CTTCATCGTTTGAGTTATATGGGCATTGCTAAGCACCTTA
GTGGTAACCTGTTTACCTATGTGATTTAGCAGAAAACCAA
GTTTGTCCATTTGTGTCTCAACCATTTATTCTTAACAAAA
CAAAAAAAATTAAAAATCATCGTCGTTTAAAAAGAGTTTG
AAGGCAAACGCATCATCCTTAACACAGTTCTGATACTGCG
TAGGTCTTAACTCGAAAAAGTTGGTTTTTTCTACTTCATT
AAGAAAGAATTTAGTCATCTGAGGAAAAGGGTTTCCCACC
TTATAAATGCTTTTGCACTGCATCATGAAGCACAAATTAT
CTGTAAAGTAGCGTATATATTGAAATAGCATTTCTTTTGA
AAAACCGGGAACTCTTCCTCTTGCCTTGTCAAAGGCATAG
TTAATAAACTCATCCACCAACTCCACAGCCTCCTTCAAAA
TTTTGTGAATGATCTTTTCCTCGGGAATGTTATACACGTA
ATTTGAGATAAGAAAACACGCAAAACTACAGTGCATCCCT
TCATCACGTGAGATAAACTCATTATAGCTTACAAGCCCCG
GCATAATATTCTGTTCCTTAAGAAACTGGATCGCCACAAA
GTGGTTTTGAAATAAAATGCCTTCTACGGCGGCGAAGCCC
ACCAGCCGCTCACCTAGAGTGTTCCTGTCGGGGTCCATCC
ACTGCCGCACCCACTGCGCCATTTTTTTTATGATAGGGTG
TTTTTCAATGCCGCTAAAGATGCGCTGTTGTTCCTTCTCA
TCCGGGATCAGCGTTTTTACCTGTATTGAGTAGGCTTCGC
TATGAACGCACTCTTGGGCAGCCTGCATTGTATAAAAGTA
TAACACTTCCTTTACTTTAATTTCGCGCATAAAATTGGTT
AAAAGGTTTTCGATAACAATTTCGTCGGCAACAACAAAGA
AGGCTAAAATTTGTTTATAAAATTCGCGCTGTGGCTTTGG
CATGGCTTCCCAATCATCAATGTCCTTACACATGTCCACC
TCCTGCGCCGTCCACGTCAAACTTTCTAATTTTTTATACC
AGTTCCAACATTCGGGGTGCTGAATAGGAAAAATAGTGAA
ACGTTGGGAATTTTCAATTAGTAATTCCTCCATATTTGAA
ATAAATATTAACATCTTCAAATTTATTGGCTGCCATGGAG
ACGTTTTTTATTGAGACGTTGGCATCTGATGTGTATGGAA
AGGCGTTAAATGTTGATTTAGATAGACTATCGCAGGCGCA
GGTTAAATATACCCTTCAAGAGCTTATTTCCTACTGCAGC
GCTCTAACCATTTTACATTATGACTATTCAACCCTTGCGG
CGCGTCTTTCGGTGTACCAGCTGCACCAGTCAACGGCCTC
CTCCTTCTCAAAGGCGGTGAGGCTGCAGGCCGCACAATCC
TGCTCACGCCTGTCCCCCCAGTTTGTGGACGTCGTTTACA
AGTACAAAGCCATTTTTGACAGCTACATTGACTATAGCAG
AGATTACAAGCTGTCCCTCCTGGGGATAGAAACCATGAAA
AATTCTTATTTGTTAAAAAATAAAGATGGGGTCATCATGG
AACGCCCGCAGGATGCTTATATGCGGGTTGCCATCATGAT
CTATGGGATGGGAAGAGTGGTCAATATGAAAATGATTCTG
CTAACCTATGACCTGCTTTCCCAGCACGTCATCACACACG
CGTCGCCCACCATGTTCAATGCAGGCACCAAAAAGCCACA
ACTCTCCAGCTGTTTCCTGCTAAATGTAAATGATAATTTA
GAAAATTTATATGATATGGTCAAAACGGCCGGCATCATTT
CAGGCGGCGGCGGTGGAATAGGGCTGTGCTTGTCAGGAAT
ACGGGCAAAGAATAGTTTTATTTCTGGTAGTGGTCTTAAA
AGTAACGGCATACAGAATTATATTGTGCTGCAAAATGCTT
CACAATGCTACGCGAACCAGGGAGGCCTACGTCCCGGAGC
CTACGCCGTCTACTTAGAGCTGTGGCACCAAGACATCTTT
ACATTTTTACAAATGCCTCGCCTAAAAGGACAAATGGCTG
AACAACGGCTTAATGCCCCTAATCTCAAGTACGGCCTATG
GGTCCCCGACCTATTCATGGAAATACTTGAAGACCAAATA
CACAACAGAGGCGACGGCAAATGGTACCTCTTTTCGCCGG
ATCAGGCCCCCAATCTACATAAGGTCTTTGATTTGGAACG
GTCGCAGCACGAAAACGCACACCGCGAATTTAAAAAGCTT
TACTATCAGTATGTTGCTGAAAAAAGGTACACCGGCGTCA
CAACGGCCAAAGAGATTATCAAAGAGTGGTTCAAAACAGT
TGTTCAAGTAGGGAATCCCTATATCGGGTTTAAAGATGCC
ATAAATCGTAAAAGTAATCTTTCACATGTAGGCACTATCA
CGAACTCCAATCTTTGTATTGAAGTCACAATCCCCTGCTG
GGAGGGTGATAAGGCTGAACAAGGTGTTTGTAATCTGGCC
GCAGTAAATCTAGCCGCCTTTATACGTGAAAATGGCTACG
ACTACCGTGGGCTCATAGAAGCATCAGGCAATGTCACAGA
AAATTTAGATAATATTATAGATAATGGCTACTACCCCACA
GAAGCCACGCGGAGAAGCAATATGCGTCACCGACCTATTG
GCATCGGGGTCTTTGGCCTAGCCGACGTGTTTGCGTCTTT
AAAAATGAAATTTGGTTCACCCGAGGCCATTGCCATGGAT
GAGGCCATCCATGCGGCCCTATACTACGGGGCCATGCGAC
GATCCATAGAACTTGCAAAAGAAAAAGGAAGTCATCCCAG
CTTTCCGGGGTCTGCGGCCTCAAAGGGTCTACTGCAGCCC
GACCTATGGGTTCGCTGTGGTGATTTAGTTTCCTCCTGGG
AAGAACGCGTGGCACAGACGACGCAGGGTGTGTTGACGCC
GAAAAGGTGGTCGCAGCTACGCCTGGCGGCTATGCAGGGA
CTTCGAAATGGATATGTCACAGCTCTTATGCCCACCGCAA
CCTCCTCAAATTCTACAGGAAAAAACGAATGTTTTGAGCC
CTTTACATCCAATCTATATACACGTAGAACGTTAAGCGGG
GAGTTTATTGTTTTAAATAAGTATTTAATAGACGATTTAA
AAGAAATTAATCTTTGGACAGAAGCCATTCAACAGCAGCT
ACTAAATGCGGGAGGTAGCATTCAGCACATTTTGGATATA
CCGGCCGAGATCCGCGATCGGTATAAAACCTCCAGGGAAA
TGAATCAAAAAATTTTAACAAAACACGCGGCCGCACGAAA
CCCCTTTGTATCCCAAAGTATGTCCTTGAACTATTACTTT
TATGAACCTGAACTAAGCCAGGTACTTACAGTGCTCGTCC
TAGGCTGGAAAAAAGGTTTAACTACCGGTTCCTATTACTG
TCATTTTAGCCCTGGAGCGGGTACCCAAAAAAAGATTATA
AGAAACTCTGAGAAAGCGTGTAATGCGGACTGCGAGGCGT
GTCTTCTGTAGGTGTCTCGCGGTAAAAGAGCAGCGGGGAC
CATATGGTAAACCCCAACAAGAGGATAATGAATAAAAAAA
GTAAACAGGCATCCATTAGTTCCATATTAAATTTTTTTTC
TTCTATATAATGGAATATTTTGTTGCGGTAGACAATGAAA
CCTCCTTGGGGGTTTTTACTTCTATAGAGCAATGTGAAGA
AACGATGAAACAATACCCCGGCCTCCATTATGTCGTTTTT
AAGTATATGTGTCCGGCGGATGCAGAAAATACAGATGTTG
TATATTTAATACCCTCGTTAACCTTGCATACCCCCATGTT
TGTAGACCACTGTCCAAATCGTACCAAACAAGCACGACAC
GTATTGAAAAAAATAAACTTAGTGTTCGAGGAAGAGTCTA
TTGAAAATTGGAAGGTTTCAGTAAATACTGTGTTCCCCCA
TGTTCACAACAGATTATCTGCGCCGAAACTTTCCATCGAC
GAGGCTAATGAAGCCGTAGAAAAGTTTTTGATACAAGCAG
GACGACTCATGTCTCTGTAAATGTCTCTTCCTTTATGGGT
GACGTCTCTTCCTTTGCCGAGGAAGTCTCTGTTATGGGCA
AGAGGTTTGAAACAACGCAAGGACTCTGCTTAATCTGCTG
TCTCACAAAGGGAATCAAACTACCTGCTTTCGTATTTTTA
ATGTAGTAATTACCCTTGTTGTGATGAATTTTAAGACCAT
AGCGTAGTCCCAGTACTTTATTAATGAATTTTAAAATTGT
TTGAGGGTCCGTTTTATTGGGCTTTTTAAGCTTAAACTCA
AAGCTGATCGCGCTTAAATCATACTGAACAAATTCATCAA
CGAGTTTCGTCATTAATTGTTCATTGGTCAATATATTAGG
GTCCTGAACGCATTTAAAGCCGCACTTAGTTAATAGCATA
ATAGCGTACATATGAGATTGAAAACTATAATTAAATTGTA
GATCATGATGCTCTGCGTGTTGCATGGCCCATTGATGAAA
GTTTAATTCCTGAGTTTGTAACATAGTGAGCGACTCGTAT
ACTGTCTTTCCGCGGCTTATTTGGACACGGCCAGTATAGT
TCTGTTTTGTCATAAAACTATTGTATTGTTCAACAAATTT
GGGAGTAATTTTATGACCGTGCCATGCATAAAATTCGAGT
AGTTTATACTTTTCATACGCAAATAGGTCTTGCTGGTCTA
CTGTGATGCCTTCCTTTAAGTTTTGTTTAATTTGTAAAGC
TTTATTGGCATCAATGGTTTCAGCCGAGGCAATGTTTACA
TAGTCCTGGTGTTTAATTTCCATTTTAATGCTTGTATATT
GTTTGACTGTCTCCAGCTTTTCACCCGTCAGTATAAACAC
CTTAGCGCCGGTGTCGGCGATCTGGTTAATAAATCGGGTT
ATAAAGTGATTTTTTGATAGATGTTGTATCCGCATTGTTT
CGAGCCATAGATGGTAGTATGGAGTTTTATAATATATCGG
CCTACCTGTTTCCTTACTATACGTGAAGGAAAGCTGGTGA
TTGCTTATGGTCTGAAAAAGGGTGTCACGTTTTTGTAACG
TAAACATTTCAATGTCTTCGATGGTTTCTGGATAGTAATT
TTGTTTCCCCTGTAAGCAGATTTTATAACACTTACTTTTT
AATTCACGCACGCGGCCCAACATTTGGCAACATGTTTCTA
CGTCACACGACATATTGTTAAAAAAGCCGTATAAAACATC
AAATCTCTTATCTTCGTATGAAACACCCGCTGAAATCGTG
GGCGTATAGATAAGGATATCAACGAGCCCCCAATAATACG
ATACATTATTAAAATGGGATTCCCGTTCATGAGCAGTGCT
TTTAGAACTATAAAACCCAATTTTTTTTTCCGGAAACTTT
TTTTGGATAAATGATTGCAACAGCCGGGCCTCCATTAATG
AATTTGTAGGGATAACAATTTTTTTGTCTTCTAGCAAATC
CTTTAAAAGGTTATTTAACCAAGTTTCTCGTGAAGAGGTA
AAATAATACGTGTCATGCTGGGCCCTTTTATATTGATTCC
AGTGAAAGAAGATAGGGACATCCCCGCGAAAACGCTGTAG
AATATTATACGTTCGATTTCCTAGGTTTGCGTCCAAGCAT
ATAACATAATTTGCCGTTTCGAGCATCCACATGAAAATGG
CAAAAGAGGGAGCAAAGTATTTGTGCAGGCCGCTATTGAA
TTGATTAAAAATCGATTCTACCTCATCCAAAATAAGTAGG
TCTACAGGCTCGGCTGTGGAGGTTAGCCGGAAAAGTGATT
CTACCTGAATGATGACTCTTTCGTAGCTGTCCAAATCTCC
AGTTACTTCGCTGTACAATGTGAAATTCGGTAGCCGGGAT
TGTATATTTTTTGAGAAGATCTGTCGAAACGTCACAAACC
GTATGGTTTGTTGTTTTGAAATAGAATTATTGCCGTAGTA
TTTTTGCAAATAGTTGCGCAGTTGGACGGTTTTACCTATT
TTCATTTGAGCCTTTACAACAAGCGTAGGGACTCGTTCAT
ATTCTCGCATACTACTTTCATCATAGATGTGTTTTTGAGT
ATCAGGCAGTTCTTCAAAGAGAATGGACTCATGAACCTCT
ATGCTCTTTGTCATCACTTGGTCCACATATGTTTCCACAA
AATTATTTGTGCCGGAAAGGCTGCCCATGAGAAGGCTATG
TTTATTGTCATGGCGACAGTGTTGATACACTTTGTTTCCC
GTGACTCTTAAAATTAGGGTATTGTCCTTATCATGCATAC
GCTTACATATTTCGCAGTAACTTGGACTTGTACGTTTAAA
CAATACTAAATTTTTATGAACACGGAGGAAGCAATGATTT
TTACATAGTGTTCCTGCAAATTTTAATACCTCTTCAAGTT
CACTTTGTTGGATAGTATCGCAGGAACTCGGTGTTGTTTC
TTTTACATTTGTGAAGATACAAGGTAAACACGTCGTTTCA
AAGGGGGTTGCTATAAGGGTATCACTCTTTTTCGTGGTTG
TACTGGTCTCAAACACCTCTGCAAGCTCCTCATTAAACAT
TTTAACACGCATGCTACCTTTTTTATGAGACCCTATGATG
CGAAAATTTTGAATACTTTTGTTGACCTGGGGGTCAACAA
AAGGATAAACGTGTTTGGGAAGATTTTCTAACACTTTGGA
TGTAAAGACTTTGGCCTCATTATTGTTTAATACTGAGTAT
GTATAAAGTATGATATGAAAGGAGTATTTAAGTTCTCGCT
TTTTATTTAATCCGATAGAATCTGTTAGCAAAATTTGTTC
ACGCGTTAGATTGATGTTATAAGGTAAAGAATATGTCTCG
TAAAATACATCCATGATGACGTTAATTATCATGTCAAGGA
TGTCATAGACATTGTCTTCGACATTATCATTGTCATCAAC
ATTGTCATCAGAGTATGACTTATTTACCGGAAAGTCGATG
TCAAATTTTAAGCGCTGAGGCAAAAACCCAAATACCACTT
CGTGGAAACACTTCTGCTCAAAGGGCTGAGCCGCCTCCCA
CTCCCAAAAGTCATCACGACTTGAAAAAACTCTAAAAAGA
TTATTATATTCATCTCGCACCACGAAGTGATTCTTTAAGG
TTTCGAGAGAATATTTATCCTCTACGGCTTCTCCTTGGGA
GTTACAGCGAAGAAACTTGAATGTTTCTTGCATTTTGATA
TTTAAAATTAAATCAATTATGATGCGGCCGCTAATGCGGC
GGTTGACGCGGCCGCGCCGCTGACGCAGCCATCATACATA
AAGCGGCATGGCCGTTTTATAACGACTAGTCGGCCGTTAT
ATGACGAACTATATAAAAATGAATTCTTTTAATTAGAGTT
AAGTATTGTTGATTGTATAATCCATCATGGTTGAGCCACG
CGAACAGTTTTTTCAAGATCTGCTTTCAGCAGTGGATCAA
CAAATGGACACTGTAAAAAATGACATAAAAGACATTATGA
AAGAAAAAACGTCTTTTATGGTATCATTCGAAAACTTTAT
AGAACGTTACGATACCATGGAAAAAAATATTCAAGACCTT
CAGAATAAGTACGAAGAAATGGCGGCCAACCTTATGACCG
TCATGACGGATACAAAAATTCAGCTTGGAGCCATTATCGC
CCAACTTGAGATTCTAATGATAAATGGCACTCCACTTCCG
GCAAAAAAGACAACAATTAAGGAGGCTATGCCCTTACCTT
CATCAAACACGAATAATGAACAAACGAGTCCTCCCGCCTC
AGGCAAAACAAGTGAAACACCTAAAAAAAATCCCACGAAT
GCGATGTTCTTCACGCGTAGCGAATGGGCATCCTCGAATA
CTTTTCGAGAAAAGTTTTTAACACCAGAAATTCAAGCCAT
ATTGGATGAGCAGTTTGCAAACAAGACCGGGATCGAAAGA
TTGCATGCCGAGGGTCTTTACATGTGGAGAACCCAATTCT
CTGACGAACAGAAGAAAATGGTCAAAGAGATGATGAAGAA
GTAATATTTTTGGTAAAAATATTTTTATCAAAATTTTTTT
ACCAAATAATAAAAAATATTTTTACTTTTTTTCTTCATAA
TATACATAGAATGCCTACAAAAGCTGGCACAAAAAGTACC
GCAAATAAAAAAACAACGAAGGGCTCCTCCAAATCTGGTT
CTTCCAGAGGCCACACCGGCAAAACCCATGCTTCTTCGTC
CATGCATTCCGGGATGCTCTATAAAGATATGGTAAATATT
GCTAGATCTAGAGGCATTCCGATTTACCAGAATGGATCGC
GTCTTACTAAAAGTGAATTGGAGAAAAAAATTAAACGGTC
AAAATGAATATAATCAGGAAACTTAAGCCTGGAACAATTA
GCCTTGTGCTGGGACCCATGTTTGCCGGCAAAACTACGTT
TCTTATTCATTGCATTTACATGCTCGAACGTTTGGAAAAA
AAAGTAGTCTTCATAAAATCTACCAAAAACACCCGAGACA
AAACTATTAAAACACACTCCGGTATACAGCTACGACCCAA
ACAATGTAAAATCATAGAAAGCACACAGTTATCTGACGTG
GGTTCTCTCACCGATATCCATGCAGTTGTCGTAGATGAAG
CGCATTTTTTTGACGATTTAATCACATGCCGCACTTGGGC
AGAGGAAGAAAAAATTATTATTCTTGCGGGACTCAATGCT
TCCTTCGAGCAGAAAATGTTTCCGCCCATCGTTCGTATTT
TTCCTTACTGCAGCTGGGTTAAGTATATTGGCCGCACCTG
TATGAAATGTAACCAACATAATGCATGCTTTAATGTGCGT
AAGAACGCAGACAAGACGCTTATCCTTGCGGGAGGAAGTG
AACTGTACGTAACATGTTGTAACAACTGTCTAAAAAATAC
ATTTATTAAGCAGTTGCAACCTATTAAATATTAAAAATCT
TATACAATAATGGATCATTATCTTAAAAAATTACAAGATA
TTTATACGAAGCTCGAGGGTCATCCCTTTCTTTTTAGCCC
GTCGAAAACCAATGAAAAAGAGTTTATTACTCTGCTAAAC
CAGGCCTTGGCCTCAACGCAGCTTTACCGCAGCATACAAC
AGCTGTTTTTAACGATGTATAAGCTAGATCCCATTGGGTT
TATTAACTATATTAAAACGAGTAAACAAGAGTATTTATGC
CTGTTAATTAATCCTAAACTCGTTACTAAGTTTTTAAAAA
TAACGAGCTTTAAAATTTACATTAATTTCAGGCTGAAAAC
TTTTTATATAAGTCCTAATAAGTATAATAATTTTTACACC
GCTCCCTCTGAAGAAAAGACTAACCATCTTCTAAAAGAAG
AAAAAACTTGGGCAAAGATTGTTGAAGAAGGAGGAGAAGA
ATCCTAAGTCGCTTACATTTTTTTTTGCTATTTTTATAGA
ATGTACACGCATGTTGATGTTGTCGGAATAGCTGAAGCCT
CAGCGGCCCTCTACGTGCAAAAAGATAGGGATCGCTACTT
AGACGTGCTAACAACCATTGAAAACTTTATTTACCAACAC
AAATGCATCATAACAGGGGAAAGCGCCCACCTACTCTTTT
TAAAAAAAAATATTTATCTTTACGAATTTTACTCCAACAA
TGTGGCGGAGCACAGCAAGGCTTTGGCGACCCTGCTTTAT
AAACTTGATCCGGAATACCTCACTCGTTACACAGTACTCA
TTACCAAAATTCCCAACCATTGGTATGTGATTAACGTAGA
TCAGCGAGAATTTGTGCGCCTATATGCCATCCCGGCAGTT
AAACAACACTTACCGATTCCCATTTTACCCTTCTATTGCA
CCAGCGCACTCACCCAGCAAGAATTGTTTTGTTTAGGACC
TGAACTGCAGTTAATACAAATATATTCCAAGCTCTGTAAC
CCCAACTTTGTCGAGGAATGGCCTACGTTGCTCGACTACG
AAAAAAGCATGCGGATGTTATTTTTAGAACAGTTTCCGCA
AAGATTGGAAATGACGGGCGGGAAGAAGGAGGAGAAGGAA
AAGCATGAAAGTATCATTAAAAAAATAATACTAGAAATGG
TCTCTACCCGTCAGCGAATCGTTGTTGGGGGTTACATACA
AAAAAACCTGTACAACCATGTACTCAAGAATAGAAATCGT
TTACAGCTTATTACGAGCTTAAATATTTATGAAGAAAAAG
ATATCATCCAGCAATTTTGTGATTCAAATGGACTGAAGAT
CAAAATACGTATCAACAATCCGCTCTTGCCTACAAATCCG
GAATTACGGCGTTTGACTATTTATTTTAATCATAATAATG
ATGATGATCAGTCATATCTAATAGTAGATATGTACAACAC
GGGAAGCTATGAGCTAGTGCCTACAAATCAGATAAACACG
CTTGATGGCAGCTTTTTAATAGGAACACCCTTCGTGCAAG
CGCGATTTTTGTTGGTAGAGATCTGGGTGCTTATGCTTAT
[truncated: 3,078 more rows]
