# Supplementary material for: Bayesian Phylodynamic Analysis Reveals the Dispersal Patterns of African Swine Fever Virus
Source: Viruses. 2022 Apr 25;14(5):889. doi: 10.3390/v14050889 (PMC9147906; doi:10.3390/v14050889)
Supplement: Supplementary file 1 [file viruses-14-00889-s001.zip › Supplementary file S1/MG939584.gff]

##gff-version 3
##source-version geneious 2021.1.1
##sequence-region	MG939584	1	189399
MG939584	Geneious	source	1	189399	.	+	.	Name=source MG939584 UNVERIFIED: African swine fever virus isolate Pol16 20538 o9%2C complete genome
MG939584	Geneious	gene	856	1689	.	-	.	Name=MGF 360-1L gene
MG939584	Geneious	CDS	856	1689	.	-	0	Name=MGF 360-1L CDS
MG939584	Geneious	gene	2023	3111	.	-	.	Name=MGF 360-2L gene
MG939584	Geneious	CDS	2023	3111	.	-	0	Name=MGF 360-2L CDS
MG939584	Geneious	gene	3451	3786	.	+	.	Name=KP177R gene
MG939584	Geneious	CDS	3451	3786	.	+	0	Name=KP177R CDS
MG939584	Geneious	gene	3923	4168	.	-	.	Name=L83L gene
MG939584	Geneious	CDS	3923	4168	.	-	0	Name=L83L CDS
MG939584	Geneious	gene	4269	4427	.	-	.	Name=L60L gene
MG939584	Geneious	CDS	4269	4427	.	-	0	Name=L60L CDS
MG939584	Geneious	gene	4586	5656	.	-	.	Name=MGF 360-3L gene
MG939584	Geneious	CDS	4586	5656	.	-	0	Name=MGF 360-3L CDS
MG939584	Geneious	gene	6102	6692	.	-	.	Name=MGF 110-1L gene
MG939584	Geneious	CDS	6102	6692	.	-	0	Name=MGF 110-1L CDS
MG939584	Geneious	gene	6691	6804	.	+	.	Name=ASFV G ACD 00090 gene
MG939584	Geneious	CDS	6691	6804	.	+	0	Name=ASFV G ACD 00090 CDS
MG939584	Geneious	gene	6872	7186	.	-	.	Name=MGF 110-2L gene
MG939584	Geneious	CDS	6872	7186	.	-	0	Name=MGF 110-2L CDS
MG939584	Geneious	gene	7283	7657	.	-	.	Name=MGF 110-3L gene
MG939584	Geneious	CDS	7283	7657	.	-	0	Name=MGF 110-3L CDS
MG939584	Geneious	gene	7971	8345	.	-	.	Name=MGF 110-4L gene
MG939584	Geneious	CDS	7971	8345	.	-	0	Name=MGF 110-4L CDS
MG939584	Geneious	gene	8534	9151	.	-	.	Name=MGF 110-5L-6L gene
MG939584	Geneious	CDS	8534	9151	.	-	0	Name=MGF 110-5L-6L CDS
MG939584	Geneious	gene	9358	9771	.	-	.	Name=MGF 110-7L gene
MG939584	Geneious	CDS	9358	9771	.	-	0	Name=MGF 110-7L CDS
MG939584	Geneious	gene	10112	10240	.	-	.	Name=ASFV G ACD 00160 gene
MG939584	Geneious	CDS	10112	10240	.	-	0	Name=ASFV G ACD 00160 CDS
MG939584	Geneious	gene	11100	11474	.	+	.	Name=MGF 100-1R gene
MG939584	Geneious	CDS	11100	11474	.	+	0	Name=MGF 100-1R CDS
MG939584	Geneious	gene	11500	11643	.	-	.	Name=ASFV G ACD 00190 gene
MG939584	Geneious	CDS	11500	11643	.	-	0	Name=ASFV G ACD 00190 CDS
MG939584	Geneious	gene	11633	12505	.	-	.	Name=MGF 110-9L gene
MG939584	Geneious	CDS	11633	12505	.	-	0	Name=MGF 110-9L CDS
MG939584	Geneious	gene	12504	12695	.	+	.	Name=ASFV G ACD 00210 gene
MG939584	Geneious	CDS	12504	12695	.	+	0	Name=ASFV G ACD 00210 CDS
MG939584	Geneious	gene	13614	13724	.	+	.	Name=ASFV G ACD 00240 gene
MG939584	Geneious	CDS	13614	13724	.	+	0	Name=ASFV G ACD 00240 CDS
MG939584	Geneious	gene	13805	14164	.	-	.	Name=MGF 110-12L gene
MG939584	Geneious	CDS	13805	14164	.	-	0	Name=MGF 110-12L CDS
MG939584	Geneious	gene	14250	15074	.	-	.	Name=MGF 110-13L gene
MG939584	Geneious	CDS	14250	15074	.	-	0	Name=MGF 110-13L CDS
MG939584	Geneious	gene	15099	15212	.	-	.	Name=ASFV G ACD 00270 gene
MG939584	Geneious	CDS	15099	15212	.	-	0	Name=ASFV G ACD 00270 CDS
MG939584	Geneious	gene	15255	16418	.	-	.	Name=MGF 360-4L gene
MG939584	Geneious	CDS	15255	16418	.	-	0	Name=MGF 360-4L CDS
MG939584	Geneious	gene	16971	17087	.	-	.	Name=ASFV G ACD 00300 gene
MG939584	Geneious	CDS	16971	17087	.	-	0	Name=ASFV G ACD 00300 CDS
MG939584	Geneious	gene	17231	18358	.	-	.	Name=MGF 360-6L gene
MG939584	Geneious	CDS	17231	18358	.	-	0	Name=MGF 360-6L CDS
MG939584	Geneious	gene	18586	18711	.	+	.	Name=ASFV G ACD 00320 gene
MG939584	Geneious	CDS	18586	18711	.	+	0	Name=ASFV G ACD 00320 CDS
MG939584	Geneious	gene	18898	19011	.	+	.	Name=ASFV G ACD 00330 gene
MG939584	Geneious	CDS	18898	19011	.	+	0	Name=ASFV G ACD 00330 CDS
MG939584	Geneious	gene	19209	19325	.	-	.	Name=ASFV G ACD 00360 gene
MG939584	Geneious	CDS	19209	19325	.	-	0	Name=ASFV G ACD 00360 CDS
MG939584	Geneious	gene	19237	19446	.	+	.	Name=X69R gene
MG939584	Geneious	CDS	19237	19446	.	+	0	Name=X69R CDS
MG939584	Geneious	gene	19743	20549	.	-	.	Name=MGF 300-1L gene
MG939584	Geneious	CDS	19743	20549	.	-	0	Name=MGF 300-1L CDS
MG939584	Geneious	gene	21949	22941	.	-	.	Name=MGF 300-4L gene
MG939584	Geneious	CDS	21949	22941	.	-	0	Name=MGF 300-4L CDS
MG939584	Geneious	gene	23054	24013	.	-	.	Name=MGF 360-8L gene
MG939584	Geneious	CDS	23054	24013	.	-	0	Name=MGF 360-8L CDS
MG939584	Geneious	gene	24175	25227	.	-	.	Name=MGF 360-9L gene
MG939584	Geneious	CDS	24175	25227	.	-	0	Name=MGF 360-9L CDS
MG939584	Geneious	gene	25413	26450	.	-	.	Name=MGF 360-10L gene
MG939584	Geneious	CDS	25413	26450	.	-	0	Name=MGF 360-10L CDS
MG939584	Geneious	gene	26477	27538	.	-	.	Name=MGF 360-11L gene
MG939584	Geneious	CDS	26477	27538	.	-	0	Name=MGF 360-11L CDS
MG939584	Geneious	gene	27746	29341	.	+	.	Name=MGF 505-1R gene
MG939584	Geneious	CDS	27746	29341	.	+	0	Name=MGF 505-1R CDS
MG939584	Geneious	gene	29394	30446	.	-	.	Name=MGF 360-12L gene
MG939584	Geneious	CDS	29394	30446	.	-	0	Name=MGF 360-12L CDS
MG939584	Geneious	gene	30607	31668	.	-	.	Name=MGF 360-13L gene
MG939584	Geneious	CDS	30607	31668	.	-	0	Name=MGF 360-13L CDS
MG939584	Geneious	gene	31853	32926	.	-	.	Name=MGF 360-14L gene
MG939584	Geneious	CDS	31853	32926	.	-	0	Name=MGF 360-14L CDS
MG939584	Geneious	gene	33132	34712	.	+	.	Name=MGF 505-2R gene
MG939584	Geneious	CDS	33132	34712	.	+	0	Name=MGF 505-2R CDS
MG939584	Geneious	gene	34799	35641	.	+	.	Name=MGF 505-3R gene
MG939584	Geneious	CDS	34799	35641	.	+	0	Name=MGF 505-3R CDS
MG939584	Geneious	gene	35719	35841	.	-	.	Name=ASFV G ACD 00520 gene
MG939584	Geneious	CDS	35719	35841	.	-	0	Name=ASFV G ACD 00520 CDS
MG939584	Geneious	gene	35809	37329	.	+	.	Name=MGF 505-4R gene
MG939584	Geneious	CDS	35809	37329	.	+	0	Name=MGF 505-4R CDS
MG939584	Geneious	gene	37359	38855	.	+	.	Name=MGF 505-5R gene
MG939584	Geneious	CDS	37359	38855	.	+	0	Name=MGF 505-5R CDS
MG939584	Geneious	gene	39056	40633	.	+	.	Name=MGF 505-6R gene
MG939584	Geneious	CDS	39056	40633	.	+	0	Name=MGF 505-6R CDS
MG939584	Geneious	gene	40763	42346	.	+	.	Name=MGF 505-7R gene
MG939584	Geneious	CDS	40763	42346	.	+	0	Name=MGF 505-7R CDS
MG939584	Geneious	gene	42650	44170	.	+	.	Name=MGF 505-9R gene
MG939584	Geneious	CDS	42650	44170	.	+	0	Name=MGF 505-9R CDS
MG939584	Geneious	gene	44582	46210	.	+	.	Name=MGF 505-10R gene
MG939584	Geneious	CDS	44582	46210	.	+	0	Name=MGF 505-10R CDS
MG939584	Geneious	gene	46327	47001	.	-	.	Name=A224L gene
MG939584	Geneious	CDS	46327	47001	.	-	0	Name=A224L CDS
MG939584	Geneious	gene	47040	47192	.	-	.	Name=ASFV G ACD 00600 gene
MG939584	Geneious	CDS	47040	47192	.	-	0	Name=ASFV G ACD 00600 CDS
MG939584	Geneious	gene	47362	47676	.	+	.	Name=A104R gene
MG939584	Geneious	CDS	47362	47676	.	+	0	Name=A104R CDS
MG939584	Geneious	gene	47673	48383	.	-	.	Name=A240L gene
MG939584	Geneious	CDS	47673	48383	.	-	0	Name=A240L CDS
MG939584	Geneious	gene	48295	48477	.	+	.	Name=A118R gene
MG939584	Geneious	CDS	48295	48477	.	+	0	Name=A118R CDS
MG939584	Geneious	gene	48692	49147	.	+	.	Name=A151R gene
MG939584	Geneious	CDS	48692	49147	.	+	0	Name=A151R CDS
MG939584	Geneious	gene	49429	50259	.	+	.	Name=MGF 360-15R gene
MG939584	Geneious	CDS	49429	50259	.	+	0	Name=MGF 360-15R CDS
MG939584	Geneious	gene	50495	51175	.	-	.	Name=A238L gene
MG939584	Geneious	CDS	50495	51175	.	-	0	Name=A238L CDS
MG939584	Geneious	gene	51225	53801	.	-	.	Name=A859L gene
MG939584	Geneious	CDS	51225	53801	.	-	0	Name=A859L CDS
MG939584	Geneious	gene	53803	54342	.	-	.	Name=A179L gene
MG939584	Geneious	CDS	53803	54342	.	-	0	Name=A179L CDS
MG939584	Geneious	gene	54575	54988	.	+	.	Name=A137R gene
MG939584	Geneious	CDS	54575	54988	.	+	0	Name=A137R CDS
MG939584	Geneious	gene	55021	55974	.	-	.	Name=F317L gene
MG939584	Geneious	CDS	55021	55974	.	-	0	Name=F317L CDS
MG939584	Geneious	gene	55999	57003	.	-	.	Name=F334L gene
MG939584	Geneious	CDS	55999	57003	.	-	0	Name=F334L CDS
MG939584	Geneious	gene	57024	59360	.	+	.	Name=F778R gene
MG939584	Geneious	CDS	57024	59360	.	+	0	Name=F778R CDS
MG939584	Geneious	gene	59393	59890	.	+	.	Name=F165R gene
MG939584	Geneious	CDS	59393	59890	.	+	0	Name=F165R CDS
MG939584	Geneious	gene	59877	63023	.	-	.	Name=F1055L gene
MG939584	Geneious	CDS	59877	63023	.	-	0	Name=F1055L CDS
MG939584	Geneious	gene	63217	63834	.	+	.	Name=K205R gene
MG939584	Geneious	CDS	63217	63834	.	+	0	Name=K205R CDS
MG939584	Geneious	gene	63923	64159	.	+	.	Name=K78R gene
MG939584	Geneious	CDS	63923	64159	.	+	0	Name=K78R CDS
MG939584	Geneious	gene	64156	64746	.	+	.	Name=K196R gene
MG939584	Geneious	CDS	64156	64746	.	+	0	Name=K196R CDS
MG939584	Geneious	gene	64762	65199	.	+	.	Name=K145R gene
MG939584	Geneious	CDS	64762	65199	.	+	0	Name=K145R CDS
MG939584	Geneious	gene	65233	66501	.	+	.	Name=K421R gene
MG939584	Geneious	CDS	65233	66501	.	+	0	Name=K421R CDS
MG939584	Geneious	gene	66542	70270	.	-	.	Name=EP1242L gene
MG939584	Geneious	CDS	66542	70270	.	-	0	Name=EP1242L CDS
MG939584	Geneious	gene	70349	70603	.	+	.	Name=EP84R gene
MG939584	Geneious	CDS	70349	70603	.	+	0	Name=EP84R CDS
MG939584	Geneious	gene	70639	71895	.	+	.	Name=EP424R gene
MG939584	Geneious	CDS	70639	71895	.	+	0	Name=EP424R CDS
MG939584	Geneious	gene	72390	72848	.	+	.	Name=EP152R gene
MG939584	Geneious	CDS	72390	72848	.	+	0	Name=EP152R CDS
MG939584	Geneious	gene	72851	73327	.	+	.	Name=EP153R gene
MG939584	Geneious	CDS	72851	73327	.	+	0	Name=EP153R CDS
MG939584	Geneious	gene	73397	74479	.	+	.	Name=EP402R gene
MG939584	Geneious	CDS	73397	74479	.	+	0	Name=EP402R CDS
MG939584	Geneious	gene	74549	75658	.	+	.	Name=EP364R gene
MG939584	Geneious	CDS	74549	75658	.	+	0	Name=EP364R CDS
MG939584	Geneious	gene	75722	79471	.	-	.	Name=M1249L gene
MG939584	Geneious	CDS	75722	79471	.	-	0	Name=M1249L CDS
MG939584	Geneious	gene	79511	80857	.	+	.	Name=M448R gene
MG939584	Geneious	CDS	79511	80857	.	+	0	Name=M448R CDS
MG939584	Geneious	gene	80944	81333	.	+	.	Name=C129R gene
MG939584	Geneious	CDS	80944	81333	.	+	0	Name=C129R CDS
MG939584	Geneious	gene	81381	81635	.	-	.	Name=C84L gene
MG939584	Geneious	CDS	81381	81635	.	-	0	Name=C84L CDS
MG939584	Geneious	gene	84254	84571	.	+	.	Name=C122R gene
MG939584	Geneious	CDS	84254	84571	.	+	0	Name=C122R CDS
MG939584	Geneious	gene	84984	85757	.	-	.	Name=C257L gene
MG939584	Geneious	CDS	84984	85757	.	-	0	Name=C257L CDS
MG939584	Geneious	gene	85736	87163	.	-	.	Name=C475L gene
MG939584	Geneious	CDS	85736	87163	.	-	0	Name=C475L CDS
MG939584	Geneious	gene	87216	88163	.	+	.	Name=C315R gene
MG939584	Geneious	CDS	87216	88163	.	+	0	Name=C315R CDS
MG939584	Geneious	gene	88231	88674	.	-	.	Name=C147L gene
MG939584	Geneious	CDS	88231	88674	.	-	0	Name=C147L CDS
MG939584	Geneious	gene	88834	89022	.	-	.	Name=C62L gene
MG939584	Geneious	CDS	88834	89022	.	-	0	Name=C62L CDS
MG939584	Geneious	gene	89104	91992	.	+	.	Name=C962R gene
MG939584	Geneious	CDS	89104	91992	.	+	0	Name=C962R CDS
MG939584	Geneious	gene	91943	92101	.	-	.	Name=ASFV G ACD 01020 gene
MG939584	Geneious	CDS	91943	92101	.	-	0	Name=ASFV G ACD 01020 CDS
MG939584	Geneious	gene	92130	95018	.	-	.	Name=B962L gene
MG939584	Geneious	CDS	92130	95018	.	-	0	Name=B962L CDS
MG939584	Geneious	gene	94978	95337	.	-	.	Name=B119L gene
MG939584	Geneious	CDS	94978	95337	.	-	0	Name=B119L CDS
MG939584	Geneious	gene	95318	96274	.	-	.	Name=B318L gene
MG939584	Geneious	CDS	95318	96274	.	-	0	Name=B318L CDS
MG939584	Geneious	gene	96241	97557	.	-	.	Name=B438L gene
MG939584	Geneious	CDS	96241	97557	.	-	0	Name=B438L CDS
MG939584	Geneious	gene	97570	98064	.	-	.	Name=B169L gene
MG939584	Geneious	CDS	97570	98064	.	-	0	Name=B169L CDS
MG939584	Geneious	gene	98081	99508	.	-	.	Name=B475L gene
MG939584	Geneious	CDS	98081	99508	.	-	0	Name=B475L CDS
MG939584	Geneious	gene	99643	100707	.	-	.	Name=B354L gene
MG939584	Geneious	CDS	99643	100707	.	-	0	Name=B354L CDS
MG939584	Geneious	gene	100718	102310	.	-	.	Name=B602L gene
MG939584	Geneious	CDS	100718	102310	.	-	0	Name=B602L CDS
MG939584	Geneious	gene	102365	103522	.	+	.	Name=B385R gene
MG939584	Geneious	CDS	102365	103522	.	+	0	Name=B385R CDS
MG939584	Geneious	gene	103619	105559	.	-	.	Name=B646L gene
MG939584	Geneious	CDS	103619	105559	.	-	0	Name=B646L CDS
MG939584	Geneious	gene	105599	105976	.	+	.	Name=B125R gene
MG939584	Geneious	CDS	105599	105976	.	+	0	Name=B125R CDS
MG939584	Geneious	gene	105949	106296	.	-	.	Name=B117L gene
MG939584	Geneious	CDS	105949	106296	.	-	0	Name=B117L CDS
MG939584	Geneious	gene	106303	107541	.	-	.	Name=B407L gene
MG939584	Geneious	CDS	106303	107541	.	-	0	Name=B407L CDS
MG939584	Geneious	gene	107569	108096	.	-	.	Name=B175L gene
MG939584	Geneious	CDS	107569	108096	.	-	0	Name=B175L CDS
MG939584	Geneious	gene	108143	108934	.	+	.	Name=B263R gene
MG939584	Geneious	CDS	108143	108934	.	+	0	Name=B263R CDS
MG939584	Geneious	gene	108931	109131	.	-	.	Name=B66L gene
MG939584	Geneious	CDS	108931	109131	.	-	0	Name=B66L CDS
MG939584	Geneious	gene	109137	113159	.	-	.	Name=G1340L gene
MG939584	Geneious	CDS	109137	113159	.	-	0	Name=G1340L CDS
MG939584	Geneious	gene	113200	116820	.	+	.	Name=G1211R gene
MG939584	Geneious	CDS	113200	116820	.	+	0	Name=G1211R CDS
MG939584	Geneious	gene	116817	117185	.	-	.	Name=CP123L gene
MG939584	Geneious	CDS	116817	117185	.	-	0	Name=CP123L CDS
MG939584	Geneious	gene	118884	124721	.	-	.	Name=CP2475L gene
MG939584	Geneious	CDS	118884	124721	.	-	0	Name=CP2475L CDS
MG939584	Geneious	gene	124825	125409	.	-	.	Name=CP204L gene
MG939584	Geneious	CDS	124825	125409	.	-	0	Name=CP204L CDS
MG939584	Geneious	gene	125440	127032	.	+	.	Name=CP530R gene
MG939584	Geneious	CDS	125440	127032	.	+	0	Name=CP530R CDS
MG939584	Geneious	gene	127035	127277	.	+	.	Name=CP80R gene
MG939584	Geneious	CDS	127035	127277	.	+	0	Name=CP80R CDS
MG939584	Geneious	gene	127319	128242	.	+	.	Name=CP312R gene
MG939584	Geneious	CDS	127319	128242	.	+	0	Name=CP312R CDS
MG939584	Geneious	gene	128263	128787	.	-	.	Name=O174L gene
MG939584	Geneious	CDS	128263	128787	.	-	0	Name=O174L CDS
MG939584	Geneious	gene	128837	129022	.	+	.	Name=O61R gene
MG939584	Geneious	CDS	128837	129022	.	+	0	Name=O61R CDS
MG939584	Geneious	gene	129102	133454	.	-	.	Name=NP1450L gene
MG939584	Geneious	CDS	129102	133454	.	-	0	Name=NP1450L CDS
MG939584	Geneious	gene	133537	134796	.	-	.	Name=NP419L gene
MG939584	Geneious	CDS	133537	134796	.	-	0	Name=NP419L CDS
MG939584	Geneious	gene	134861	137467	.	+	.	Name=NP868R gene
MG939584	Geneious	CDS	134861	137467	.	+	0	Name=NP868R CDS
MG939584	Geneious	gene	137524	138276	.	+	.	Name=D205R gene
MG939584	Geneious	CDS	137524	138276	.	+	0	Name=D205R CDS
MG939584	Geneious	gene	138456	138845	.	-	.	Name=D129L gene
MG939584	Geneious	CDS	138456	138845	.	-	0	Name=D129L CDS
MG939584	Geneious	gene	138918	139157	.	-	.	Name=DP79L gene
MG939584	Geneious	CDS	138918	139157	.	-	0	Name=DP79L CDS
MG939584	Geneious	gene	139226	140245	.	-	.	Name=D339L gene
MG939584	Geneious	CDS	139226	140245	.	-	0	Name=D339L CDS
MG939584	Geneious	gene	140377	143778	.	-	.	Name=D1133L gene
MG939584	Geneious	CDS	140377	143778	.	-	0	Name=D1133L CDS
MG939584	Geneious	gene	144009	144362	.	-	.	Name=D117L gene
MG939584	Geneious	CDS	144009	144362	.	-	0	Name=D117L CDS
MG939584	Geneious	gene	144419	145036	.	+	.	Name=D205R 1 gene
MG939584	Geneious	CDS	144419	145036	.	+	0	Name=D205R 1 CDS
MG939584	Geneious	gene	145063	146100	.	-	.	Name=D345L gene
MG939584	Geneious	CDS	145063	146100	.	-	0	Name=D345L CDS
MG939584	Geneious	gene	146100	146651	.	-	.	Name=S183L gene
MG939584	Geneious	CDS	146100	146651	.	-	0	Name=S183L CDS
MG939584	Geneious	gene	146712	147533	.	+	.	Name=S273R gene
MG939584	Geneious	CDS	146712	147533	.	+	0	Name=S273R CDS
MG939584	Geneious	gene	147568	151146	.	+	.	Name=P1192R gene
MG939584	Geneious	CDS	147568	151146	.	+	0	Name=P1192R CDS
MG939584	Geneious	gene	151178	152257	.	-	.	Name=H359L gene
MG939584	Geneious	CDS	151178	152257	.	-	0	Name=H359L CDS
MG939584	Geneious	gene	152292	152807	.	+	.	Name=H171R gene
MG939584	Geneious	CDS	152292	152807	.	+	0	Name=H171R CDS
MG939584	Geneious	gene	152848	153222	.	+	.	Name=H124R gene
MG939584	Geneious	CDS	152848	153222	.	+	0	Name=H124R CDS
MG939584	Geneious	gene	153245	154264	.	+	.	Name=H339R gene
MG939584	Geneious	CDS	153245	154264	.	+	0	Name=H339R CDS
MG939584	Geneious	gene	154276	154602	.	+	.	Name=H108R gene
MG939584	Geneious	CDS	154276	154602	.	+	0	Name=H108R CDS
MG939584	Geneious	gene	154562	155263	.	+	.	Name=H233R gene
MG939584	Geneious	CDS	154562	155263	.	+	0	Name=H233R CDS
MG939584	Geneious	gene	155378	156103	.	+	.	Name=H240R gene
MG939584	Geneious	CDS	155378	156103	.	+	0	Name=H240R CDS
MG939584	Geneious	gene	156096	156992	.	-	.	Name=R298L gene
MG939584	Geneious	CDS	156096	156992	.	-	0	Name=R298L CDS
MG939584	Geneious	gene	156967	159087	.	-	.	Name=Q706L gene
MG939584	Geneious	CDS	156967	159087	.	-	0	Name=Q706L CDS
MG939584	Geneious	gene	159045	160574	.	-	.	Name=QP509L gene
MG939584	Geneious	CDS	159045	160574	.	-	0	Name=QP509L CDS
MG939584	Geneious	gene	160564	161715	.	+	.	Name=QP383R gene
MG939584	Geneious	CDS	160564	161715	.	+	0	Name=QP383R CDS
MG939584	Geneious	gene	161663	162217	.	-	.	Name=E184L gene
MG939584	Geneious	CDS	161663	162217	.	-	0	Name=E184L CDS
MG939584	Geneious	gene	162261	162815	.	-	.	Name=E183L gene
MG939584	Geneious	CDS	162261	162815	.	-	0	Name=E183L CDS
MG939584	Geneious	gene	162846	164117	.	+	.	Name=E423R gene
MG939584	Geneious	CDS	162846	164117	.	+	0	Name=E423R CDS
MG939584	Geneious	gene	164268	165173	.	+	.	Name=E301R gene
MG939584	Geneious	CDS	164268	165173	.	+	0	Name=E301R CDS
MG939584	Geneious	gene	165207	165647	.	-	.	Name=E146L gene
MG939584	Geneious	CDS	165207	165647	.	-	0	Name=E146L CDS
MG939584	Geneious	gene	165884	166483	.	-	.	Name=E199L gene
MG939584	Geneious	CDS	165884	166483	.	-	0	Name=E199L CDS
MG939584	Geneious	gene	166511	167008	.	+	.	Name=E165R gene
MG939584	Geneious	CDS	166511	167008	.	+	0	Name=E165R CDS
MG939584	Geneious	gene	167031	167777	.	+	.	Name=E248R gene
MG939584	Geneious	CDS	167031	167777	.	+	0	Name=E248R CDS
MG939584	Geneious	gene	167819	168187	.	+	.	Name=E120R gene
MG939584	Geneious	CDS	167819	168187	.	+	0	Name=E120R CDS
MG939584	Geneious	gene	168217	169107	.	+	.	Name=EP296R gene
MG939584	Geneious	CDS	168217	169107	.	+	0	Name=EP296R CDS
MG939584	Geneious	gene	169110	169445	.	+	.	Name=E111R gene
MG939584	Geneious	CDS	169110	169445	.	+	0	Name=E111R CDS
MG939584	Geneious	gene	169528	169680	.	-	.	Name=E66L gene
MG939584	Geneious	CDS	169528	169680	.	-	0	Name=E66L CDS
MG939584	Geneious	gene	169684	170487	.	-	.	Name=I267L gene
MG939584	Geneious	CDS	169684	170487	.	-	0	Name=I267L CDS
MG939584	Geneious	gene	170639	171319	.	+	.	Name=I226R gene
MG939584	Geneious	CDS	170639	171319	.	+	0	Name=I226R CDS
MG939584	Geneious	gene	171316	172047	.	-	.	Name=I243L gene
MG939584	Geneious	CDS	171316	172047	.	-	0	Name=I243L CDS
MG939584	Geneious	gene	172131	172349	.	+	.	Name=I73R gene
MG939584	Geneious	CDS	172131	172349	.	+	0	Name=I73R CDS
MG939584	Geneious	gene	172559	173548	.	-	.	Name=I329L gene
MG939584	Geneious	CDS	172559	173548	.	-	0	Name=I329L CDS
MG939584	Geneious	gene	173837	174475	.	-	.	Name=I215L gene
MG939584	Geneious	CDS	173837	174475	.	-	0	Name=I215L CDS
MG939584	Geneious	gene	174516	174716	.	-	.	Name=I177L gene
MG939584	Geneious	CDS	174516	174716	.	-	0	Name=I177L CDS
MG939584	Geneious	gene	175041	175649	.	-	.	Name=I196L gene
MG939584	Geneious	CDS	175041	175649	.	-	0	Name=I196L CDS
MG939584	Geneious	gene	175743	176459	.	-	.	Name=DP238L gene
MG939584	Geneious	CDS	175743	176459	.	-	0	Name=DP238L CDS
MG939584	Geneious	gene	176636	177694	.	+	.	Name=DP63R gene
MG939584	Geneious	CDS	176636	177694	.	+	0	Name=DP63R CDS
MG939584	Geneious	gene	177774	179402	.	-	.	Name=MGF 505-11L gene
MG939584	Geneious	CDS	177774	179402	.	-	0	Name=MGF 505-11L CDS
MG939584	Geneious	gene	179521	179946	.	-	.	Name=MGF 100-1L gene
MG939584	Geneious	CDS	179521	179946	.	-	0	Name=MGF 100-1L CDS
MG939584	Geneious	gene	180718	181026	.	-	.	Name=I7L gene
MG939584	Geneious	CDS	180718	181026	.	-	0	Name=I7L CDS
MG939584	Geneious	gene	181240	181551	.	-	.	Name=I8L gene
MG939584	Geneious	CDS	181240	181551	.	-	0	Name=I8L CDS
MG939584	Geneious	gene	181646	181783	.	+	.	Name=ASFV G ACD 01870 gene
MG939584	Geneious	CDS	181646	181783	.	+	0	Name=ASFV G ACD 01870 CDS
MG939584	Geneious	gene	181746	182036	.	+	.	Name=I9R gene
MG939584	Geneious	CDS	181746	182036	.	+	0	Name=I9R CDS
MG939584	Geneious	gene	182112	182624	.	-	.	Name=I10L gene
MG939584	Geneious	CDS	182112	182624	.	-	0	Name=I10L CDS
MG939584	Geneious	gene	182863	183144	.	-	.	Name=L11L gene
MG939584	Geneious	CDS	182863	183144	.	-	0	Name=L11L CDS
MG939584	Geneious	gene	183374	184087	.	+	.	Name=MGF 360-18R gene
MG939584	Geneious	CDS	183374	184087	.	+	0	Name=MGF 360-18R CDS
MG939584	Geneious	gene	184070	184282	.	-	.	Name=DP71L gene
MG939584	Geneious	CDS	184070	184282	.	-	0	Name=DP71L CDS
MG939584	Geneious	gene	184381	184671	.	+	.	Name=DP96R gene
MG939584	Geneious	CDS	184381	184671	.	+	0	Name=DP96R CDS
MG939584	Geneious	gene	184971	185129	.	-	.	Name=ASFV G ACD 01940 gene
MG939584	Geneious	CDS	184971	185129	.	-	0	Name=ASFV G ACD 01940 CDS
MG939584	Geneious	gene	186443	186574	.	-	.	Name=ASFV G ACD 01960 gene
MG939584	Geneious	CDS	186443	186574	.	-	0	Name=ASFV G ACD 01960 CDS
MG939584	Geneious	gene	187020	188090	.	+	.	Name=MGF 360-21R gene
MG939584	Geneious	CDS	187020	188090	.	+	0	Name=MGF 360-21R CDS
MG939584	Geneious	gene	188780	188926	.	-	.	Name=ASFV G ACD 01990 gene
MG939584	Geneious	CDS	188780	188926	.	-	0	Name=ASFV G ACD 01990 CDS
MG939584	Geneious	gene	189047	189226	.	+	.	Name=DP60R gene
MG939584	Geneious	CDS	189047	189226	.	+	0	Name=DP60R CDS
##FASTA
>MG939584
GAATATACCATATTATTGCTATTGCCATCAATGAGAATGC
CACGTAGGCATAGGTCATCCTATGGCCGGACCAATCCATG
GCTGCACTTAAAAATATCAAAAAAGTTTAAGTTTTGGGCC
GGCGTTAAAATTTAAACCTTTTCTGGTTGATCTTTAGCCA
TGTATAGCTGCGATGTTTGGTGCCTTATCTACATGCTATT
GGCATTCCTGATATTCGCACTAAAGTGCTATGTTACAACC
GTCTTATGCGTGATTTTTATCCACCTTATTGGCCGAAGGG
CCGCCTTGTATTTCCTGTTAGGTGGTTTGGCCGTATTCTA
CTGGTGGCAAGCAGCTATCAATAAAATTTAATGGCTCTCA
CTTAAGATCCTTGCTGTAAGCGGGCGTTTACATACTTTGA
TCAAGAAAAAAAATTATTTTTGGACCCCCCCCCCATGTTT
TATACAAAAATCATATAATAAAGTGGCGACAATCAACATA
TTAATCAACCACAGCATTTTATGATGTGTTAATCAACATA
TACCATATTAATCAACCACAGCATTTTATGATGCGTCAAT
CAACATATTATTACGGAGAGCGTCAATCAATATAATATTG
AGAACAGCGACTTGATACCGTGTATGGTGGTGGCGGCGGC
ATGTTGTTTGTAACAGCATTTTTCATCATTCGAAGCTTAC
AAAAGATATGTATAAGATAGCATATTAATGTTATTAACAG
TAATATCAATAAGGCGTAGCTATAGATCTTCACTTTGGTA
GACCAATAATCCATGGTTGCGCTTAAAAATACCAAAAAAA
ACATTAAGTTTTGGAGGGTAAGATTGGTTTTTCACCATTG
GTAAAGATTATTATTCTAAATGTTTACCCCATAGATGTGA
AACAATGATTCTTCATATATTAACATATTTTTTGACTTAT
ACTTTTCTTCATCTAGTAAGGCGTTAATTTTTTCCGGATC
TGTCGTTTTTATTGATAAAAGAGAAGAGTCTGGACTGTAA
TTTTTAAATAATAAGATATTTATTAATATCCAATTATTCG
TTTGGCTCGCTATTTCCATGCTCTCTTCGAAAGCATCAGC
TCCTAAATCTATACAAAGGAATAAGTTACCTTCACAAAAA
TTCATTACCGAGGTAATCATTGCCCGATTAATGTCAGCCC
CCAACATAAAACAATAATATATAGTTGTATAATTACAATC
ATACATACAGGCCAACTGCATCATTTCATCAATGTCTATA
TTTGTCTTCTCTTTGTTATAAATTTCATGAAGGTCAAAGA
CGTTGTTATAAGCAACCCCACATATTAACCGCCAATCTTT
AAAATGACTATATCGTTGATAAAAATATTGGATGGCTTCA
GTAAGCTTATATAGTATCGCCATACTATACCAATACCTAG
TTAGCATTTCGTTGAATGAAATATTATCCAATGTAAAGTT
AATTGATAATGTATCTAGTTCACCAAAAATTCTTAATTTC
AGTTGAGCATTATTTAGGAAAAGGGGATTATCAGATAATA
ATTCATGGCATAGAATAATATTACTGCTAGTTTTAACATA
CTGTACATTATAAAATATTTCTAAAATTTTATTTTCACTC
AAAGCTTTCCTCGCACCTAACTTTTGGCATAGGTCCTGGT
GCACTCCATATTGACAGTAACCAACCCAAAGCTGATGTCT
GCACCCCATTCGGTAAACAGCTCTATTAAACCATGATTGT
TTTCCTGTACAGCCTTCATTAATGCAACATTTAATGTTAA
ACCATGTTTAAAACTTGCTGTTTTTATTAATATTTGTTCA
TCTATACAAGTATGATAAATCGTAATTGGGGCTTCATGCC
ACCACAAACCACAACGCTCTAAAATACAATAATCATCTTT
TAACACAGGCTGTGTAGCTAGTACTTTTTTAGTAAGTGCT
TGTAAAGTAGATGGCATCTTCTATCTGCAAAATAATTATT
TCCGAAAAAAAAATCAAATTAAAATACTAAATTCTATTTT
TTTTTTTAATAAAGCCTGTAAATTATATAATAAATCTCGC
CCACCGTATTATTTCCGGACACAACTTTTTATACCTCATT
ATATTTTTAGATCTATAGTTTTTTAACAAGGCATTAATTT
TTTCTGGATCTGTCGTTTTTAAAGATAAAAGAGAGACGTT
TGAACTATAATAATCTTTAAATGATAATATTTCTACTAAT
ATATCATGATTCTTTTGTTTTGCTAATTCTAAGCTCTCTT
CGAAAGCATTAGCTCCTAAATCTATACAAAAGAACAAGTT
ATTCATATAAAAGTTTTTTACCGAGGTAACCATTGCCCGA
TTGATGTCAGCCCCCAATACAAAACAATAGTAAATGGTTA
AAAAATTGCTATCTCTCATACAGGCCAGATATATCATTTC
ATCAATATTCATATCAACCTTTTTTATATGATACATTTCA
TGAAGATCAGACACGTTATTAAAAGAAAGCCCACATATTA
GCCGCCAATCTTTAAAATGACTATATCGTTGATAAAAATA
TTGGATGGCTTCAGTAAGCTTACATAGTATCGCTATACTA
TACCAATATCTAGTTAGCATTTCGTTGAATGTTATTTCAT
TCAATATAAAGTTGATCGATATCTTCTCTAGAAAACAACA
AATTATTACTTTTAATTCCTCTATATTCTGGAAAAGGGGA
TTATTAGATAACAATTTATGGCATAAAATAATATTACTAC
TAGTTTTAATACGATGTATTTTATAAAATATTTGTACAAT
ATCCATTTCATTCAAAATTTTTGCGCCTAACTCCCGGCAG
AAATTCCAAGTATGCTCCGTATTGACAGTGACTAAGCTAG
AGTTGATGTCTGCACCCCATTCAGTAAACAACTCTATTAG
ATCATAGTTGTTTTCCTGCACAGTTTTCATTAATGCGAGA
TTTAACTCTAAACCATCTTTAAAAATTGCTGATTTTATCA
TCAATTGATTATCCTCATTAGTAGAAAGCATAATTGGAGC
TCCATGCCACCACAAACCACAATATTTCAAAATAAAGTAG
TGTTCTTTAGATATGTGCTGTGTGGCCAGTATTTTTTTAG
CAAGAGCCTGCAGAGAAATTGGAGTAGACATATTTTTTTT
TGCAAAATGGTTTAAGTTTTTCAAGAATACAGATTGGATA
AATTAGGTTGTTGACTTAGTTACAGGAGGTATTAAATATT
ATGTAGACATAAAAATGAGATCCTCCAAAAAAATAAACAA
CAAAAAAAAATATGTTTAATATTAAAATGACAATTTCTAC
ATTGCTTATTGCTCTTATTATACTACTTATTATTATTTTA
GTAGTGTTTTTACACCAGTAAGAAACAACAACCACCGAAA
AAGGTCTGTAAAGTAGATAAAGATTGTGGTAGTGGAGAGC
ATTGTGTTCGTGGATCATGTAGCTCATTGAGCTGCTTAGA
TGCCGTAAAAATGGACAAACGAAATATTAAGATAGATTCT
AAGATTTCCTCATGCGAATTCACTCCCAATTTTTACCGTT
TTACGGATACTGCTGCTGATGAGCAGCAAGAATTTGGAAA
AACACGGCATCCTATAAAAATAACTCCATCTCCAAGTGAA
TCCCATAGCCCCCAAGAGGTGTGTGAAAAATATTGTTCAT
GGGGAACCGATGACTGTACAGGTTGGGAATATGTTGGTGA
TGAAAAGGAGGGAACATGTTATGTATATAATAATCCACAT
CACCCGGTTCTTAAATATGGTAAGGATCACATCATAGCCT
TACCTAGAAATCATAAACATGCATAAATAAATACATTAGG
CTCATCGTATCTTTTTAAAATCCATAAATATTCGTTTGAT
ATATGCTGAAATTTTTATAAAAAAAAATAACTATTTCCTA
TAAATCATCTAGAAATAGTCCTCGTTTTGATCGGTTTATA
TCTTATAATATTGTGCATCGATGCACAACTGCTTTTTTTG
GTCCTTCTGGAACATCATTATATTTTCTTTCATTAATATA
CCATTCAGATGTAAACGTTGAATAATTTTTATGGCAACAA
TCTACCATTGAATTATATTTAGTAACATCTAATACATCGT
TTGTTTTATCAGGCTCAGCTCTATAATCTTGATAATTTTT
GTTATCAGCTTCTAAAGCTCCATCATTATTTTTCAAAGAA
GTATCCATAATTATGTTTGGTAAAAATACTTTAAGTTTTA
ATGTGATATTTAAAATGGTTGTTATATAAATTTACCGCTT
ACAGGTAATCTTTATTCAGTGTCATAAACTATACTTTTGA
TGATTCAGTATTTTGTGAATCAGTACATTTATTATCATTA
ATATTTTTAGGCTGTTTTTCCAATGTTTTATTGTTGCAAT
GAGCCTGCTCCTCCTTTGACGAGGAAGTGTCTGTTGGAGT
CATCTGTTTAGGAAGAGTATCATCCATATCTATTATGAAG
AAAATATATAAATATTGATATACAATCAAAAATATTTTTG
ATCACGTCTTTGTTATCTATCGATATTGTTGATAACGTCT
TGAATAACCTACATCATTTTTTTACATAAAAAAATAGATA
TAATTTTTATTATATCTCAATTATTTTAAAGATAATTATC
AATACAGCAAATATCATAAGCTAACATATTTTTCGAATAA
TAGTTTTTTAGTAAAGTATTAATCTTTTCAGGATTGGTTT
CTTTTGATAATAAGATAGGATTCGCTTTATAAATTTTTAA
AGATAATATATTCACAATGATAGAATAACCGTATATATCT
GCTAATGTCTTACTGTGTTCAATAACATTAGCCCCTAAAT
CCATACAAAAGAACATATTTTCAATACAAAAGTTTTTTAC
CGAGATTAACATTGCTCGATTAGCGTTGGCTCCCAATGCA
AAACAGTAGTAAATGGTCAAAAAATTATTATCGCGCATAC
AGGCCAGCTCCATCATTTTATTAATACTCATATGAATTTT
CGTTGTGTTACATATTTCATGAAGGTCAAACACATTGTTG
AAAGAAAGTGCACAAATTAATCGCCATTCATCAAAATGCC
TGTATTCTTGACAAAAATATTGAATAGCTTCTTTAAGATT
ATATTTTACCGCTATGCCATACCAATATTTGGTTAGCATC
TCACTAAATGAGATCTCATTTAACATAGAATTTGTTGTTA
AATCCTTCAACTCCCAATAAATGATCATCCTTAAATCCAC
CATGTTTACATTTTGTAAAAAAGGGTTATTAGAAAATAAT
TCATGACACAAAATGACATTACTACTTGTTATTTTACACT
TTGTTTCAAAGAAAAATCGTAAAATTTCACTTGTCTCAAG
CTCTTCTTTAGCTCCCAATTTTCGGCATAGGTTTCGAGTA
TGCTCGTTATTAATAAAAAGTAACCCATAATTAATATTTG
CACCCCATTCAGTAAACAACATGATTAGATCATCATTGTT
TTCCTTAACTGCCAATACCAATGCAGTATTAAGCCTTATA
CCCTCTTTAAAGCATAATGTCCTTATCATTATTTGATTAT
CATCATCTATATACATTGAGATAGGAGCTTCATGCCACCA
TAAACCATAACGCTCTAAAATATAATAATCATCTTTAGAT
ACGTGTTGCGTGGCCAATGCCCTTTTAGCAAGTGCTTGTA
AAGTCGATGGCTGCATGTTTATTCTGTTAAAAAAAAATCA
AATTATCGGGTAAACATAAGGATCAACCCGTAGTTAATAT
TTGCAGTAGTATTTTTTAACAATGAATTATAATAAAAAAA
TAATTCATTACTATCTATTATAAAACCCATCTTTAACTTT
AAAGAAGAACTAGATCATCTTTTTTTTGTTGTGTCAGAAC
TTCTTCAATTTATTACCCACATTTTATCTAAAAAAAATAA
AAACTACATCATATCTTGTTTCTTCATCAAATTATCATAC
CATTTATAGGGTGTAGGTTGGGAACATTCCATCATGTGGT
AATCAGGGTATTTATATATTTTTTGATAGTAACATCTATT
TGGCAGATGTATTGTCCAACAATCATGTCTAATAAAATCA
TTTTCACCTATGGGGGAATCATCTTAAAAACCTTATTCCT
ACAGATTCCATTTTGACAGTCCTAGCAAAAGTCACAATAT
TTTCCATGAGTACACCAATGTTCAAGCTCTCTTTCGGGAG
GAATGCTGCCAATTTTATGTTTTTTAGCTTCTAACTCTCT
GTACAACATCAGTTGGGAAAGCAGAAAGAAGATTACCAGG
AGAACCATTAAATATATAATAGTCTGCAAACTACGTTTGC
GAATGTAATTTGCAACTAAAACACAACCCACAAGGTAAAA
TCCATAAGTTAATAACTTTTGCCATTTTCGTATGACAGCC
TCGTGCCATTCATGGTTGTGTTGTGGGCATTCTGTTCGGT
AAACTTCATGAGGCTTTATAGAAGTTACATAGTAGGTACA
GAATTCATTGTGACGAAAAACACTGCAGTTAGCTATGTAG
TCATTTTCAAGAATGGGAGAATGGTTTTCAAAGACCTTAT
TCTTACAGATGCCATCTTGACAGTCCCAACAGAACCTACA
ATGATTTGCATAGGTGCACCAGTATTCAAGCTCCTTTTCA
GGAGGGGTTCTTGTTAGATCCAGGAGCTCTAGCTCATATG
TATAAAGAAGAGTTGGAATGGATAGTAAAGTAAATATTTG
CAGACCAAGCATGGCTACTTGTGAACAAGTGGCTGCTCGT
CAACAAATAGCTGTTTATCAGCAAATAGCTGTTTATCAGC
AACAACTAATTATCAGCAAATGCTGCTTGTGGGTAAGCCA
ATAAATAGGCCATACCCTTGAAAGGAGAATTCAGTTTGAT
AAAAAAAATAACGAGTTTTCTAATAACCCGGTCAAGCATT
TAATAAATGAATAGCATCACACGTCTGCATCGTGCATTCT
GCCTGGAAAATGGGCCCATCTCTAATATATTTACACTGAC
GGTGAATCATACAGTGTTCCATGGGATAGCTATGCTCCTG
TACAGGAGGCATATCTTTTAGAACTTTATTCTTACAAAGA
CCATCTTGACAAGCCCAGCAAAACCGACAATTTTTCACAT
ATTGACACCAGTATCTAAGCTCCTCTTCCAGGGGATTGTC
GGTCGAAAACCCCTGTAGACTAGCTAGGCCAGCTAGCAGC
AAGCCGAGGTAACTAAAGAACCTCATTGTAGTGTTATATT
ACGAAAAAACATGTTAAAATTTGGAAAAAAAAGCCCTTTT
TATAGATCTGGAAAAAAATTTTCACAAATCTAATTAAAAG
CCTTACAGATCATCCTTTTCATAAATTTTCATTAACAATT
GGTGGGGGCGGTTGTGAGGTACTGGATCAGAACAATCCAT
AACATGGTAATGTCCATTTCCTTCACCATATGTACACTGG
TTATACCAGCGAGAAACCTCACAAGATGTCAAATAACTGT
TCTCAACAATCAATGGCATGCTCTTATTCACCTTGTTCTT
GCAAATTCCATGTGCACATTCCCAGCAAAACTTGCAGTTT
TCCATGTAAGTACACCAGTATCCAAGTTCTTCTTGTGGAG
GATTATCCGTTGAACGAAGATGCCCTCCTGCCTGAGTAGG
TAGTCCTAAGACCTGATTGGCCAGCAGGCCAAGAATTTCC
AAGAAGATCACCAACATTGCTACGGCTGGCTGAACAGCTG
GCAGATAGCTAGCTAATTAGCAAACCAAGTGACTCGCCCT
CTCTACTCTTAATATGAGAATTTAAGATTCGGTCCGGCTT
TTTTCCCATGTTTTACAGGGAAAAGGTATTTTTAGCCTAT
GAATGTACATGGTTCCGCACATTAAAAAAAAATAAAAGAA
ATTATTTAATATTGGCTGTTATTTTCTTTCAACTAGCAAC
AAGCCAGGTAACTAAAGAACTTCATTGTAGTTTTATATTA
CGGAAAAGGTTAAATTTTGGACAAAAAAAATCATATCTAA
TTAAAAATCCTCACAGATCTTTCTTTTCATAAATTTTCAT
TAACAATTGGTAGGGGCGGTTGTGAGGTACTGGATCAGAA
CAATCCATAACATGGTAATGCCCATTTCCTTCACCATATG
TACACTGGTTATACCAGCGAGAAACCTCACATGTTGTCAA
GTAGCTGTTTTCAATAATCAATGGCATGCTATTATTCACC
TTGTTCTTGCAAATTCCATGTGCACATTCCCAGCAAAACT
TGCACCTTTCCATGTAAGTGCACCAGTATCCAAGTTCTTC
TTGTGGAGGATTATCCGTTGAACGAAGATGCCCTCCTGCC
TGAGTAGGTAGTCCTACGACCTGATTGGCCAGCAGGCCAA
GAATTCCCAAGAAGACTACCAACATTGCTACGGCTGGCTG
AACAGCTGGCAGATAGCTAGCTAATTAGCAAACCAAGTGA
CTCACCCTCTCTACTCTTAATATGAGAATTTAAGATCCGG
TCCGACATTTTTCCGATATTTTACAAGAAAAAGATATTTT
TAGCTACAAATACACTTCATATATCCCTAAAAAAAACAAA
AATTTATTTAATTTTAACTATTATTTTCTTTCCACTCTCT
CTTTAAGATTTTGTAAGGATTCCAGGGCTTTGGTTCAGAA
CAGGCCATTACATGGTGAATCCCCTGTCCTAGATCATACA
TACATTTATTTAGCCAGCGGGAAACTATACATGATTGCAC
ATACTCATTTTCAAGAATTGTTGTATTCTCCAATTTGCCC
TCACAAAGGCCATTTTGACAATTCCAGCAAAACTTGCAGT
TTTCTGTATAAGTGCACCAGTATTCAAGTTCTTCTTGTGG
AGGATTATCCGTTGGATGAAGTTGTCCAGCTGGTTGATTA
GGTAGCCCTAAGACCTGGTTGCAATTCATGGTATGGTAGA
TACCCTTATCTAAATCATACATACATTTATCCAGCCAACG
GGAAACCAGACATGATTTCACATACTCATTCTTGTAAATT
ACTGACCCATCTATTTTGTTTATACAAGTGCCGTCTTGGC
AGTCCCAGCAAAATTGGCAACTTTCCATGTAGGCACACCA
GTATTCGAGTTCTTCCTCTGGAGGCTCCTCTGTTGGACGA
AGTTGTCCAACGAGCTGACTTGAAACCTGGCTGGCCAGAA
GGCCAAGAATTCCCAAGAAGATCACCAACATTGCTACGGC
TGGCTGAACAGCTGACTGAATAGCTAGCCAATTAGCAATC
CACTGTACTTTTCATAAGATCATTTAAGATTCGGTCGGCA
TTTTTTCAATAGTTTGCTAGGAAAAAATTTTTAATTTTAT
AGATTCACACTACTTCATTCTCATGCTTAGGAAAAAAACA
AACTAAATCTTACAATGTATCTGGATCTAATGAGAAGCTA
GAATTCATCTTTTTTCAAATCCTTTCTGGGATGTTCATTC
TTTTTCCACTCCTTCCTTGCAATTTTATAAGGATTCCAGG
GCTTTGGGTCAGAACAGTTCATGCTATGGTAAATGTGCTC
CTCCACATCATATCTACATAGGTCACCCCAGCGGGAAACC
TCACAATATTTTACATAGTCATTCTCAATAATACTTGTGG
AGTTGTTTCCCCAAACCCTGCTGGTACAAATCCCATCTTC
ACAATCCCAGCAGAACCGACAGCTTTCCACATAAGTGCAC
CAGTATCCAAGTTCATTCTCTGGGGGTTCAAATGTTAGAG
GAAGATGTCCACCTACCCGAGTAGAAGTGGAAGATGAAAC
CAGGTTGCTACTGGCCAGCAGGCCAATAATTCCCAGGATA
ATCACCAGCATTGTGCTCAACCAGCAACGGCTAGCAACGA
CTAGCAACTGACTAGCAATAGCTAGAAATGGCTAGCAATC
AGTAGTAGCTAACGCTCTACTCTTTATAAGAAAATTTAAA
ATTCGATCAGATTTTTTTAGAATTGAGAATGAGTAAAACG
CTTATATTCTTTTTCTAGCTAGAAAAAATAAGCTAGTTTA
AGATAGGATTTCCCTTACTAACGGTTTAATTTTTAGCAAA
GGTATAGGTAAAATACACTTGTACTTAGCTGCAAAAAAAT
AAGCTTATGGCGTATAAGCCGCCATAAGTTTATTTAATTA
AAATGTTAAACTCTGTGATAAGACTGGAATCTTAGGCAGG
TTTGATGTGGAGAACAGCATGAAATACAAGAGTGCCTGTT
ACACGAATAAGTTCTCTCAAACCGGGGATGGTCATACTCA
CATCTATGAAATCCTGGTCTAGGAGATTCATTTGATGCAT
GATGGCCGCACCCACACTTATGAGACACTGAAGAACTAAA
GGGTTTAATTTTGATCTGAATGGTACTATATAGGATGATG
GCAATCCATATCAAGATTAGAGCAATCAAAATCACCTCCT
CAAGAAGCATGATGTAGCCTTAAATCTTAGACTGCTTTAA
ACCTTAGGCCCTCACTATCTTTAATGAAGGAGTTTAAATT
TTGATCCCTTTTTCAAGACCCATTTAGAAGAAAAAAATAA
AGTTTATATCAATCTAATTCATAAGTCATCTCTTTCATAA
ATCTTCATGTATTCTCTATGTGGATAAGTATGGGATGTTG
GATTTGCGCAGTCCATTTGATGATCTGTATGGTTTTTGGG
TCCTTCATAATAACTACATATACCATTCCAGCGGGAAACC
GTGCAATTTATAATCCAGTCATTTTGATGAATAACTGGCC
AATCTGTTTGAATCCTGTTTCGGCAGATACCGTGGACGCA
TTCCCAGCAAAAGTCACATTGGTTTGCGTAAGTGCACCAA
TAAACTAGCTCATGTTCAGGAGGATAACGGGTTGGTAGTA
AATCTTCTAATTTACGTATAGGAGCGGCTTGAAGGACAAC
CACCCCCAGTAGTACTAGAATCAGTACCTTTATAGTGGCC
ACCCTACACTAGACCTCTAAGTTGAAGACAAAGAACTAAA
ATTTAGAGCCGTTTAATTACTACTAATAATTATATTTTTT
ATTGTCTACAATAGGATTCTATTAAAAAATAATGATTTTT
ACCAAGAAATATTTTTATAAAAAATTAATATATTTTGTAA
TAAACTTTATTTCCAATGACTGTTAAAATAAGGAAACTAT
CCTTAGTTAGTCGAGGAAGATGGTTAGGTTATTTCGCAAT
CCGATAAAATGTTTATTTTATCGTAGGTCTCGTAAAATCC
AGGAAAAAAAATTACGGAAGAGTTTAAAAAAGCTAAATTT
TTACCACCCTCCAGAAGATTGTTGTCAAATATATCGTTTG
CTAGAAAATGTTCCTGGAGGAACTTACTTTATTACAGAAA
ATATGACGAATGATTTAATTATGGTCGTAAAGGATTCGGT
GGATAAAAAAATTAAAAGCATTAAATTATATCTTCATGGA
AGTTATATTAAGATTCATCAGCACTATTATATTAATATTT
ATATGTATCTTATGAGATATACCCAAATTTATAAATATCC
CTTAATTTGTTTTAACAAATATTATAACATCTAAGTAAAT
ATTCTTGGAATGGATTTTCTTATAGAATGGTTACAGGATA
TGTCAGCGACAGGCTTAATAACAAATTTGTTAATATTTTT
TTGTTAAATAAATGAACAGGCCACCATTTAATATTACCCG
TTGCAAAATAAGAAAAAAAAACAAACTTATAGTTACAAAT
CATCTTGATTAATCACATGTCGTTTTAACTCAATGAACCA
TTCTAAATCTTTGGGTTGTGAACAATTCATGTTATGTTGA
TAGTGTATCCTAAAGTGAGCTTCATACATACACCGGTCAT
GCCACCGGGAAACTGTACAATTAACAATATAATCATTTTG
CGTAATAATAGGGTGGTCACTAAACACTTTATTTTTACAC
ATTCCATCTTTACAGGTCCAGCAGAAGTCACAGTGTTTTG
CATAGGTGCACCAGAACTTGAGATCCCTTTCAGGAGGCCT
ACGCATTTGCATCGGATTATCTGTGGAAAGAGGTAGGTTC
ATTATTATGTTCGTCATCAAAATTCCTAAAAGAACATAGA
AGCCAAGAAAGATAAGCAGTCTTGTAGCGGCTTGCATTCG
CATTCGTGAGTATTGTTTGCGAACATAGCTTATGAGAGCA
ATGGTAGCTATCATACAAAGACAAGTATGTTTGATATTCT
CAGTGTCAATGACCCTATCCTCCTTTATTTGCATTAACTC
ATCAAACCAATCATAATATGTGGGATTTGTACAGCTCATG
ATGTGAAAGCGGCGTATCCTAGAGTCTGTAAAGTAGCTAC
ATCTTTCATTATAGCGAGAAACCCTACATATTTGTATGTA
ATCATTTTTTTTGATGAGAGGGTGTTTTTCAAAAACCTTA
TTTTTACAAACCCCGTGTCGACAATTCCAGCAGAAGTCAC
ACGATTTTGCATAGGTGCACCAATACTCAAGCTCTCTCTT
TGGAGGTCTCCGGGTCATTGGTAACTCTCCTGTTCCTGGA
AAAGATTGGCTTTGAATGACCGGCTGCATGACCGCCAGTA
CCAAAAGGAACACAATCACCTTCATGGCTGCAACTTATAA
GTTGCAACTTATGGGTTGCAATACTGCAACGTATAGGTTG
CACCTTATAGATCGCGACTCAAAAGGTATGAAAACCTTAC
CCTCAATACAGAATTTAAGTTTTAATCCTGATAATGTATC
TGTTTATGAAAAAAAATTTTTTTTACTCATGTATGAATTC
TTATACGAATCATAATATGTAGGCTGAGAATAATAATTCA
TATACGGTGTTGCGGGCTCAATAAAAATTTTGTTACCACA
AAAAATAAATGCTGGATTTTTAAGATATATATCTATTAAT
GACTAAACCCTTTATACGCTGTAGGCTGAAAACAATCCAT
ATAATGAATATACGGTGATTTGGGTTTAATAAAATACATA
CAACGGTCAAAATAGCGGGCAATACTACATTGACTAATAT
AATCATTTTGTTTAATAAGAGGCATATCATCCCACACTTT
ATTTTTACAAATACCGTTCCTACATTCCCAGCAGAAATCA
CAGTGTTTTCCATACGTGCACCAGTATTCAAGCTCTCTTA
TAGGAGGCGTATAAGTCCTTGGTAAATTTTGTTTCATATA
AAAGATGGAAAGGGGTCGATTTAAACCCGGCTGAGATAGC
CAAATCAAAATACATAAAAGAGCAAGTAGTTTCATAGTGG
TATTTAGATGTAAATTTTTATAGTATGCAAATACAATGTA
ACCTACAAATACAATACTAAATACAAGGTAAAAACAACAA
TGTCTTATAATGATTGGCCAATAATCACCCCCCCCCCCCC
CATTTTTCCATGAATATTTCATTTCCTGTATAGGGTCTAG
GATGTGAACACTCCATGTTATGATGATTAGGCATTTTAAC
TGATATTTCATAAAAACACCCCCAGGAATTGCGATTAACT
ATACAGTTTACAATCGAATTCATCGAATTAGACTCATTTG
TTATCTTATTTTTACAAATGCCATTTTGACAATCCCAGCA
GAAGTCACAATTCTTTACATACGTACACCAATATGGAAGC
TCCTCCTTAGGAGGATGCTGGGTTCTTGGTAATTCTGGTA
ATTCATGTGCAAGAATGAGGACTGAGTAGCCCAACAAAAG
TCCTAGAACCTTCATGTTGTGTCCAAATGGCACCTGTCAT
TTTAAAAAAGATTTAAATTTTGCTACCGCAAAAAAAAATC
CAGTATGTATTTTTTTAATACATATAATTATTGAAGTCTT
ATAAGATAAAGCCGAGAACACTATATTTTGTATAGATGAT
GTATCCGGTATTCAAACTCTCTTATAAGTACATGTAGGAA
ATGGTCAATTATTCAAGATTGGCTGAGATAACAACAAAAC
CAAAATACTCAAAAGCATAAGTAATTTCATGGTTGTACTC
AGTCGTAGATTTTTGCAGATCGCAAATGCAACGCAACCAG
CAAATACAAAGCTAAATACAAGGTAAAAACAATAATACCT
TATAATGATTGGCCAATTCTTATCCCTCCATTTTTCCATG
AACATTTCATGTTCATAAAGTCTAGGATACGAACAACATT
TCATGCTATGATGATTAGGTATTTTAAGTGATATTTCATA
AAAACACCACGGGGTTGTTGGTGATTGATAGGTAAGAATA
AGGATGGTTGAATAACCTAGTAAAAGTCCTAGAAAAACCT
TCATATTGCGTTCATACCACAGATGTTATTTAAAAAAAAT
ATAAATTTTACAGTATGTGATATACACATACCACAAAAAT
GTTCTTATATTAACTAAAATATGTGGGCAGAGAGCAATTC
ATATAATGAATATATGGTATTTTAGGCTCAATAAAGTACA
TACAACGATCAATAAAACGGGTAATACTACATTTACTGAT
GTAATCATTTTGAACAATAAGAGGCATATCATCCAAAACC
TTATTTTTACAAATACCATTCTTACAATCCCAGCAGAAAT
CACAGTGTTTTCCATACGTACACCAATATTCAAGTTCTCT
CATAGGAGGCGTATAGGTCCTTGGTAAAATTTGTTTCGTA
TAAAAGATGGAAAGGGGTCGATTTAAAACTGGCTGTGCTA
ACCAAACCAAAATACTCAAAAGAACGAAAAGTTTCATGGT
TGTACTCAGACGCAGATTCTTACAAAGCGCACATACAAAG
CAGCCTGTATATGCAATACCAATGATGAAATAGAGACAGT
ATTGCTTTATAGATAATTGTTGATGGTCCCCCCCCCCCCC
CCCCCCCCCCTGCATGAATATTTCATTTCCTGTATAGGGT
CTAGGATGTAAACATTCCATGCTAAAGTGATTAGGCATTT
TAGATGAAATTTCATATAAACAGGATTGAGTCTTGGAATC
ACGGAAAACTCTACAGTTTACAATAGAATGATTGGAGTCA
ATGAAACGAGATTCCGTTATCTTATTTTTGCAAATGCCAT
CTTGACAGTCCCAACAGAAATCGCATTGTGGTACATACGT
ACACCAATATGAAAGCTCACTCTTGGGAGGATGCTGGGTT
CTTGGTAAGTCTGGTAATTCATGTGCGAGAATGAGGACTG
AGTAGCCCAACAAAAGTCCCAGAAGAACCTTCATGTTGCG
TCTAAATGACACCTGCACTTACAAAAAAAAATTTAAATTT
TGAATATAACACAAAAAAACCACCTTAAAATTTCTTATAT
TATTTCTTGGATCTGCCCCGACGTCATACAATGTATTAAA
ATTATAGACCAATCATCTTTTTGTATATAGGCTAATCATC
TTTATATATAGATTTTAGATGTTTGCTTGTTGTATCAACT
TAACTGCTAGCGAAGAAAATGGATAAAAACTTTCTGTATT
TTTATAGGTTGAAATCATTTTATGCACATCGCTAGGATCT
AATATTTTATTTTGAAGAACCGAATGTGGGCTTAAAATTT
TTTTCTTAGAAAAAAGTAGAATCATAATATTGCTATGTTT
TTGTTTAATGATTTCTTGTATCTTTTTTGTATACGGGTTG
GCACCCAAACCTATACAAAAATATACATTACTCAAATAAC
TACCTTCTATACATAATCTTTTTTCCCCACGTATTTTCCT
ATTTATTTCCCTATTTATGGAATTAAAGGATATCAATCTC
TCTAAGGCACGGTCAAGGTCTGCGCCTAAGGCAAAACAAT
AATATATACCTAATTTATTCCCAGGGCGTGCACAGGCAAG
AAACATCATGACGTTTAGCCCTAAACGTATATTTTCCTGA
AAATACGCATGATGAACTTCATCAATATTACCTAAGTATA
TGGCCGTTTGTAAACGCCAAAGATCTAAATGAGGAAATTT
TTTACTAAGATAATGAATAGGTTTTGTGAGATTAAAATCT
ATGGCGAACTTATACCAAAATTTTAATACAAGTGTATTTC
TCGTCATTTCTTCTTCTTTTTCATCTAAATATAAGATAAA
ACGATTGTAAACAAAGTCTATCAATAGGTGAAAATCATTG
CTATTAAAGCTGTCGAGAATCAAAATATTGTCATAATAAA
TTTCGATCGCCAGTAAAACCTTTTTTCGTTTGACGAGATA
AACAAACATATTATACAACCCTACATCTAAAAATTCTGGA
TTGGCTCCTAGTTGGATACACAGGTCTTTAGTCTGCTTCG
TTTTGGCACACATGATGCCAAAATTAATATCAGCACCCCA
TAAAACAAATAACTTGATTAGATCAGTCTGGTTTTCCTTC
ACAGCTTTTACTAAGGCTCTGTCAAGCTCATAGCTGTCGA
CATCAGAGCATGACATAGAGCCACCGGTTACCATTTTACA
TTGCTTACAAAAACCTATGGGTCCGTTTTCCCACCATAGT
CCAAGCTGTTGTAGAATAAAAATATCATCCTCATGATAAT
TTGAAAAAGCCTTGGTTTCTATCAAGACTTTTTTTGTAAG
AACCTGTAAAGAGTTCATCGTATTATTATGAATAACAGGA
GTAAACGTAATCAATTATAAAAGTGATTTTTTCGAAAAAA
ACTTTAGATGGTTGAAAATGATAATGTACATGTTCATACA
AAAAATAGATGCAGTGATGTCTAAAATCAAAATTTAATTT
TCTATGTAAAAAGTACAGACTTACTTATTTGGGTTAAATT
GTTTATTTTAAACTTTAATTAACCGTTTGAGTTAGCGATG
TTTGATTTATCTTCCATACTCATCCGGGGGGGGGTCCTTA
TAGCTCTGACATTATTGTGGATTATTGAATATAATGAATA
CTTCATAGATGCTAAACATTTTAATAGTAGTTCTGAGGCT
TAATTGTACTCTATAAATTTATAAAAACTTTTTGATCAAA
ATTTAATTTCTTATAAAAAGAGTACAGACGTCGCTTGTTT
AAGCTTCATCATGTTTCATTCATTACTTTCTACAATTACG
GGGGGGGGAGTCCCCTCATAGCTTTAGTATTGCTATGGTT
TACTAATTATTATGTAGAATTTATAGAAGCATATGTACCT
GAAAGTATACCTACTCTATAAAATTAAATAATTTCAGTAT
ATTTTTTTTATGAATAGAACGGAAATGATATAAAAATAAT
TTAATATTGCAAAAAAAATTCATAATGTTGGTATGTATTA
TAAACATAATAGCATGTGTAATTTATAAACTGACTCCTCT
ATATAATTATTAGATGAGGTACCAACCTACTTATGATATG
CCGATGATAGATATTGTATACTATAAAACAAAATTATTTT
AAATGTATTCATGGATACATTATAACATTTTTACCGCAAA
TTGTCTCTCAGCGAAGAAAATGAATGAAACGTTTCTGTAT
ATTCATAGGTTGAAATTATTTTACGCACTTCACTAGGTTC
TAATATTTTCTTATGAAGTATTGAATGGGGGCTTAAAAGT
CCTTTCTTAAAAAGAAGTTTCATCATAACATTCTTTTCTT
GTCTAAGAAGAGTTTCTTGTATTTTTTTTGTATAAGGATT
GGCACCCAAACTTATACAAAAATGTACATTACTCCAAATA
CCATAATTTGAAAAGAAAGTTATTTCCCTATTTACTTCAT
GATTAATGAAACCTATCAACGTCTCTAAGGCCGTATTGAT
ATTTGCGCCTAAGGCAAAACAATAGTATATACCCAATTTA
TTTTGAGGGTACATACAAGCAAGCGACATCATGTCATTTG
GATCTAAACGTATATTTTCCTGAAAATATGCATGATGGAT
TTCATCAACATTACCTAAGTATACAGCCGTTTTTAAACGC
CAATAATCTAGGTGAGGAAATTTCTTACTAAGAAAACGAA
TAGGTTTTATAAGATTAAACTCTATGGCGATCTTAAACCA
AAATTTTAATACATATGTATTTTTTATCATTTTTTCTTTT
TCATCTAAATTTAAGATAAAACGATTGTAAATAAAGTCTA
TCAACACGTAAAAATCATGGCTATCAAAACTGTCGAGAAT
CGAAATATTGTCATAATAAATATCTATAGCTAATAAGACC
TTTTGTTGTTTAATTAGATCAACAAACATATTATACAACC
CTACATCTAAAAATTTTGGATCAGCTCCTAGTTGAATACA
CAGAACTTTCGTCCTTTCCGTCTTGGCACATATGATGCCA
TAATTAATGTTGGCACCCCATAAAACAAATAACTTGATTA
GATCAGTCTGGTTTTTCTTCACAGCCCTCACCAAGGCTCT
GTCAAGCTCATAGCTGTCAACATCAGAACATGACATAGAG
CCACTGGTTACCATTTTACATTGTTTACAAAAACCTATGG
GTCCGTTTTCCCACCATAATCCAAGCTGCTGTAAAATAAA
AATATCATCCTCATGATAATTTGAAAAAGCCTTGTTTTCT
ATCAAGACTTTTTTTGTAAGAACCTGTAAAGAATTCATCG
TATTATCATGAATGAAAGCAGTAAATGTAATCAATTATAA
AATTGACTTATTGAAGAGAAATGTTAAATGAGTGAAATCG
GTGTTTATGATGATGTACATGATCATACGAAGAAACACGT
TCACTGGTGTCCATGATCAAAATTTAATGTTTTACGTAAA
AAGTACAGATGTTAACTGTTTAGTTTAAACATAAATTTAA
CCTTTAGTTTAAACCCTAGTTAATGATGTTTAATATTTCT
TCTATACTCATTCAGGGAAGTGTAATGATTCTAATACTGT
TGTTATGGATTATTAATGAAAACTTTACAGATGCTGGAGG
GAATAATTTTAATCATACTGTTTTAATGTAGCTATATAAG
CTTTCATCAAAATTTAATTTTTTTTTATAAAAATACACGA
ATTAAACTAAAGTCTAAACTTTAGTTTGACTATTTGAGTT
AATGATGCTTAACTTATCTTCCATGCTTATCAAGGGGGGG
TCCTAATAGTTTTGATACTATTGTTGTGGATTGTTGAATA
TAATAAATACTTTATAGATGCTGAAATGTTTGAAAATAAT
AGTACATCAATGTTGTAAGTTTGATCAAAATTTAATTTCT
CATAAAAAAGGTACACATCAACATTGCTCATTTAAGTTTC
ATGATGTTTGATTCATTACTTCCTACAATTACTGGGGGGG
GGGGGGGGTCTTTAATAGCTTTAGCATTGTTATGGTTTGC
TGACTATTATGTAGAATTCATAGAAGCACGTTTAGATAGT
AATATCACTGCAGTGTAGATTATGAAATACATACTAAACT
AATTTCAGTATATTTTTTTTGTTCATATAAGTTAAGGTAC
AAAAATGATTAAACATTGCAAAAAAAGAAAATCACAATGC
TATTATACATAGTGATCATAGTGGCTTGTATCATTTCTAA
ACTAGTTCCAAATGAATATTGGGCAATACATCTATTTTTT
ATCATTATGATTTTTATGGTATATATGTATGAAAAGTTAG
ATATACATCAAAAATCTCAGTTCTGGAATTATACCATGTC
AGGCTTATCTGGACATAACGTACAGGTAACATGTAAGTGT
TACTAAATACTATGAAGTATCTATTTTTTTTGTTGTAAAA
AAAAGAATTTGATAGTATTTTTTAAAAAATAAAATAATTA
ATTGTACGTCAACTTCCTTATTTTATTCTTTAAAAATAAC
TCGTAAGTATTATTTATCTATTTTTTGAAAAAATAGATGT
AATCGGTTTCATCATTTAGGTGTGTATTTCTTTTTAGCAT
CTATCAAGAATTCATTGTTTAGTGATATGAAAACAATGAA
TGATCATTATCTTCTATTTAACAACCACCTAAATAAATGA
ACGTCTTTTTCATCTTAACTGATTACCAAAAGTTATTTTG
CGAAAAGGCATACATATGATCAATATCAGACCTACAATGA
ATATTTCCATAATATCCCTTTATTGTAATAATTCTATTTT
TGCATTCCGATATCTCATCATCTGTGCTATTATATGTTTC
CATAACTGTTTCATCATCAAACATAAATCCTGTTAAATAG
GCAAAAGACTTTAATCCCGGATAGATTTTTACCATTTTCC
TGAGAGCCGTGTATAGCTTGTAATAAATGGCCAAAAATAT
GCAATAAAGCGTAGAAAGAGAGTAATTTTTGGCATAAAAG
ATTTTGAAGGTTTGATGAATGGCTAAATCGCATATAATAT
AAGATACGATTTTAAAGCGCACCTGTTCACGCAGATTTGT
TGAAAAATTCGTGGAAAGATTTAACAAATAAAAGGTTATT
AATAGTTGCTCATCATTCCCCTTATACGACATCGTCAGAC
GCTCTAATATTTTACTACTAGGCACATCTGCCACATGTTG
AACATTTAAAGCCTGTTCTTCTTCTGTGTTACGGCAAAAG
AGCCGTGCGTATTCAGGTGAAGCTCCCCAGGATAACAACG
TCCTTGCTACGGCTAAATTTTTTTTGACGATGACTTTTAT
CAGAAATAAGTCTTTATTTTTGCATTGATCACTATGCGAA
TTTGTATAGTTGACGCCGTTGCATTGAGTACATTGATATA
ATGTTTTACAATTCCAGCGTAGCCCTAAATGGTATAAAAG
AACTGTATTTTCGACATAAGCATGCTGATTAACGATGTTT
TTGAGACAACACGTCGTTAAGGACACCATATTGTCTCCAA
TTTGTTAGATAAAAGTCTTTACTAAAAAAATAGATTTTTA
GTTTTAACAATCGAGATTTTATTATTTGGATGCATCATCA
AAAAGATTTATAAGTATAAGAGGTTGTATAAGAAAAAAAA
TGATGTTATACTATTTATGTTAAAATTTAATTTATCATAT
AAAAAGTACAGATTTAATCAGTTGGTTAAACTATTTAGTT
AATTAAACTAAATAGTTTAACCATTTAGTCAGACTACTTG
GTTAGCAATGTTTGAGCTTTCTTCCATTCTTATCCGGGGG
GGGGGGTCCTAATCGTTCTAATACTATTGTGGATAGTTGA
ATATAATGAAGACTTTATAGATGCTATAATGATGAATTCT
AGTATGCCTGTATAAAATAATTAACCTTTTTGATCAAAAT
TTAATTTTTTTATAAAAAGCTACAGAGTAGTGTTTTATTA
AACGTGGCTTATTTAAAAGTTACACAATGTTAAAATCTCT
ACTTACTTTAATTCTTTGTGGGGTTTTATTAACTTTATCC
ATATTATGGCTTACTACTTACCATGTAGAACTTATAGAGG
CAATAGATGATTTCTACGACTGAAATATAGAATAGTCCAT
TTTCTATTTGTAAAATAATGATTTATATTCTTTCCTAAAA
ATGATACTTTATATGGTTTGAAAACAAATATTAACAACTT
GATTTTTTTTTCTATAAATAAACTATAAATGAAAATAGTA
AAACTCATAGAGTCTTATAAGTGAACATCTTCATAATGTT
ACTCAAACGTTGGACTATTAAAAAATATTCCGTGTGCATT
ATTGCTTTTAATCAGTATGATTACTTTATACGAAGCCGCT
ATTAAAACGCTTATCACACACCGAAAACAAATTTTAAAAC
ACCCCGATAGCCGTGAAATTTTACTAGCTTTGGGGTTGTA
CTGGGATAAAACTCATATTCTTGTTAAATGTCGTGAATGT
GGGAATATGAGTCTTACCGGAAAACACAGTACAAAATGTA
TTAACATTAATTGTCTACTTATTCTTGCCATAAAAAAAAA
GAATAAGCGTATTGTTGATACCTTGATAGGAATGGGCGCG
GATGTAACATATATACATCTTTTAAAGAATAAGATAAAAC
TGTCATACAACCAGCTGTCTATGCTTAAAAGCAACTCGCA
GATTTCATTGAAGGAGCTTCATGCTATATGCTATCTTTTA
TATGGTCGGCTTCCCAAAAAAATTAAACAAGGGATGCGAC
TGTGTAAAACAATGGCGGGACTATGTGGTGAACTTTTATG
TGCATTTTTAGCTCCGTAAATGATAATATGTATTTAAAAC
AAACAGATATTACCAAAATATATTCTATGTACATAATATC
TGGGAAATTATTTTTTTTTCTCATACCCTTAAATATAAAA
ATATTGGGTTTCTTCACTAAACTTTAGAGGTAAAAATTTT
TCTTTGTTTTGCACCATCATGTATGGGTTTAGGCTGTCCC
AGGGATTGTTTATTTGAATATTTCCTAAATAGGAACACAA
CGCCATGATCATATATCTTTCATTCTGGTAAGCTTTTTGA
TACATCTTCAAAGATGCCGTACCTCCGAGTGTGTAACAGC
AAACAAACGTCCGTACTTTTCCATGGGTCGCAGCCCATTC
CATTCCGTAGCTCAGCATCTTTTGCTGTATTTTTTTATTC
GCTTTATAAAAAAAGTTTTTCATCCATTCCACGTTCTCAT
AAAAACAGGCACTTAAAAAGAGCACTAGGGGTAGTGTAGT
CTTATTATAGAATGTAGGAATGTATGTTTTAGTTATTTTT
TTCAACGCGTGTTCCATACTATGTTTTACCGCCATAAAAA
TACAAAACCAATACCAACTTTTTCTATAAAAGGTTTTGCT
GTACACATATAAACGAGCAAAATATATTTCAAACTCTATA
TTCTTTTTATAAAAAAACTCGAGACAGTCGTTTATGTTAC
GACTTTTTCTAAATACCTCAAAAACAGTAATTAATTCACT
GTCGCTGTGGAAATGTTCGTAAGCTAACTGTTTAATGTCT
TTAGGGGTCAATTCTTTTTTTGGGAGCAGTGGTTTGAGAT
TCGGCAAAGGTCGTCTAAAGTAGTGAGCGAACTTTTCATT
CGCTCCCCAACACAAAAGCCGATAAGCCAGCATGTAGTTA
TCACGTTTTACCGCGTAAATAAGCAAATAGTTTATATTGA
TACATGTACCATGTTGCTGCCCGTTTGGACATATGTTGCC
GCATTCTGAACACTTATGAATGAGATCATAGTTCTTACAA
CATAACCCCAAACGGGTTAGTACTTCTTTGTCACGTTTTA
AAAACTCGACATGATTCTTTAATGTTAATGCTTTGAGCGC
AATGTTAAATAAACTCTGCATTTTATTAAAATGAGGTTAG
TATCATGTTTTAGTATAAAATTTAGCGGCTGTTTACATAA
TGCTAAATAAACTTAACGTTCCTACTAAACCAAAAAAAAT
CAAATTGACTAAGTCATAGAGAATTTGACGATGTTGGTAG
GTAATTTTTTAACATGGTATATATTTTTTTAGGGTCGGTT
ATATTAGGTAATAAAAGAGGACGTGCCGTTAAAGTATTTT
GCTTAAGATCCTTTAGATCCTTACAAAAATATAGATTGTT
CGTCTGATGATGCCACTGTGTTGCAGTGATGGCTTGATCA
ATATCACCTCCCAAGACAAAACAGTAGTATATCGTTAAAA
AGTTGTAATCTTTCATACAAGCCAACTGCATCATTTTATC
GATGTCCATATGAACGATCTTTTGCTCGTATATTTCATGA
AGGTCAAATACATTGTTGAAGTAAATGGCGCACATGAGTC
GCCACATACTAAGGTGCCCATATGTTTGATAGAAAAAGGA
GATAGCTCTTTTAAGCTTATATTTTACTGCTATGGCATAG
CAGTATTTAACGAATACGTTCATGGGTACATTATCTAAGA
TATAAAATATGAAAAACTTTAACTCTCGATGAATCTCTTC
CCCCATTTCCTGTACATTTAGAGCTTCCAACATAGGATTT
TTATCAAATATTTCATGACATAAAATAATGTTATTGCTCG
TTTTATGACGCATTAAACCGGTGAAAATTTCCTTATTATT
TAAACTATCTTTAGCTCCTAACTTTCGACACAGCTCCTGA
GTTTGTTCCGTCCTAGCACAGGTCAGCCCATAATAAATGT
TTGCTCCCCACTCGGTGAACAGCCTTATTACGTCATAGTT
ATTTTCTTTTATGGCCATGATTAATGCCACATCAAGATGA
AGAAGTTCCCCCTTAAAGGGGGTTGAGCTTAAAATAACGT
AATTACAGTAGTGACATAAGCTAATGGGCTTGTTTTGCCA
CCATAAGCCACAATATTTTAAAATATAATGATACTCCTCA
GGCACGCTCTGTTTGGCCACAGCCTTTTTGGCCAGGGTTT
GCAAGGAGAGCATGATAACTTCTTGAAAAAAAAACTCAAA
TTAAGTTCCTACTTTTTTAAAATATTAGTATGGACAGATC
TACCATCATATGAAGGAATTCTTTCATCGTTAAACACTGA
AGAGATAATACTTTCATCGTATAGAGAATATCATGTCAAT
CCATATATTGAATGTTATATATCATTAAACCCATCATTAA
TATAGTGTTTATGTGCTATGGACAGGTTTTTTGAATGATA
ATCTTTTAACATACGTTTTATAACTTCGGGATCAGTTTCT
TTTAAAGATAAAGAATCATTCATGTTATAACAATTTAATG
ATAACATGCTGGCAATGAACGAGTTGTCTTTTTGATGCGC
TAGAGTCTTTCCCTCCTCAAAGGCATTGGCGCCTAAGTCT
ATACAAAAGAATATGTTTCCGATATTATAGAACTGAATAG
AATGAAACATGGCCTGATTGATATCAGCCCCTAAGACGAC
GCAACAGTAATAAATCGTTAAATAGTTATAGTTCTTGCGA
CAGGCCCACTTTAGCATTTCATTCATGTCTATGCGAATCC
TCTCCTTTTCGTACACTTCGTGAAGTTCAAACACATTATT
GTAAAAAAGGGCGCACATAAGCCGCCACCGATGTAGATGA
GCATATCTCTGATAAAAATAGCAAATCGCCTCCTTAAGGT
TACATTCTATTGCCATCGCGTACCAATATTTAGTAAACAT
CTCGCTTAATATATCGGTTTCTACCATTAATCCCTCCAGT
TGTTCATAAATCATTCCCTTTACTTCAAAACGATTTATGG
TATCTAAAATGGGATTATTAGAAAATACCTCATGGCAGAA
AATGATGTTACTGCTAGTTAGATCACGTTTCAATGTGTAA
AAAAATCGTAAAATTTCCTGGTCATTTAACTGTTCTTTGG
CACCTAGCTGCCTGCACAGGTCTCGGGTGTGCTCCGTGTT
GACAGAAAGCAAACCGTAGTTGATGTTTGCACCCCACTCG
GTGAACAATTCTATTAGATCGTGATTGTTTTCCTCCACAG
CTTTCACCAAGGCCGCGTTAAGATTTGTGCCGTTCTTAAA
ATACGGCGTCCATATTTTCTTTTGATGATACATGATAGGG
CCATTATGCCACCATAGACCGCAGCACTTCAAAAAATGAG
GATGGCATTTGGCCGGATACTGGCTGGCCAGCACCTTTTT
GGTGAGAGTCTGCAGAGAGAGGACCATATTTCTTTTTTTT
GAAAAAATCAAATTAAAAAAATCATGCTTGTTTAGCATAC
ATGTAATATTGTTATAATTACGTTATAATTACGTTATAAT
TACGTTATAACTATATTATAACAATGGTATAACAATGGTA
TAACAATGTTATAACAATGTTATAACGATGTATCATTGAT
GTCATCATTCAACTAGGCCAACATACTTTTTAATTTATAG
TTTTTTAATAGATGATATATTTTGTTAGGATCTGCTTCTT
TTAACGTTAATAGCGAGGAGTCTGCACTATAAATGTCTAA
TGATAAATGATGAGATATCAAATAGTAATTCCGTTGCTCT
GCTAGGGCCTTTGCCTCTTCAAAGGCGTCGGCTCCCAGAT
CTATACAAAAGAACAAGTTATCCATATTATAAAATCGTAC
GCAGGCAAGCATAGCTGAATTAATATTAGCTCCTAAGAGA
AAACAATAATATATGGTTAAAAAATTGTTATCTTTTGTGC
AGGCCATCCGCATCATTTCATCCACGTCCATGCGGATCTT
TTCCTTTTCATACAAATTATGTAGGTCAAACAGCTTATTA
AAACAAAGAGCACAGATTAACCACCACGTATTTAGATACT
TAAAATGTTGGTAAACATAAGAAATGGCCTCCCTAAGATT
ATCCTGCAATGCCACTATAAAACAGTATATCGTTAACATA
TCACCATCCGACATATTACTTAATATGTCGGTGTCTTCTA
CTAACCTTTTCAACTTCCAATATATGGATGACCTTATTTC
CCTTATAATGACATAGGCTGGAAAGGGATTATCATTAAAA
AGTTTAAGACATAAGATAATATTACTGCTAGTAGTGCCAG
GGTGTATTAATTTAAAGAACATGTGCATAATCTTCTTTTT
ATCCACGCGGTACTTGGCTCCTAATTCCCAGCAAAATTCT
CGAACAGGCGGCGTATTGGCGCAAATTAACCCATAGTTGA
TGTCTGCGCCCCATTCTGTAAACAGTTTTATTAACTGATA
GTTGTTTTCCTTTGTAGCCAACATTAGTGCCGTATTAAGG
TCCAAGCCGTCTGCAAAGCTTGGCAGCTTTATCAGCATAT
GTTTGCAATCAAGGGAAATTGGGGCCTTATACCACCATAG
TCCGCAGCGTTCTAAGATAACATGGTACTCAATAGATACT
TGCTGTCTGGCTAGTACCTTTTTGGCGAAGGATTGTAAGG
AAGGAAACATCCTGTTTCTTTTTTTTTAAAAATCAATTAT
CTTTGTTCATAATCAAGAAAAATCCCCATATTTATTGAGT
GATAATTTTTTAACATGCAATTTATTTTTTCAGGGTCCGT
AACGATCGACAACAGAGAAATAACCGGATTGTAATGCTTT
AATGATAAGGCATGGGCTATCAGATAATTTTCCTTTTGTT
CTGCCAAAGCTTTGCCCTCCTCAAAGGCATCGGCACCCAG
GTCTATACAAAAGAACAGGTTTCCAAGATTATAGTTTTGT
ATGGAAACAAGCATGGCTTGATTGATGTTGGCTCCCATGA
TAAAACAGTAGTAAATGGCCGAATAGCTATAATCTTGGAT
GCAGGCTATGTGCATCATTTCATCAATATCCATGCGGACC
CTTTCTATTTCGTACAGCTCGTGAAGGTCGAACACGTTGT
TGTAAAAAAGGGCGCACATGAGCCGCCACCTATGTAGACG
CGGGTATTTCTGGTAAAAGTAGCGGATAGCATCTTTGAGG
TCATAGTCCACCGCTATCGCGTACCAGTATTTGGTTAAAA
CAGTGCTAAAGCTATCATCATGGTCCAGCATGAAGGTTAT
CTCCATGAGCCCTCTTAACTCCCACATGATTTCCCCCCTC
AGATCCAGATTATCTATAATCCTTAAATTGGGGTTATTGG
AAAACACCTCGTGGCAAAAGATAATATTGCTACTGGTTTT
ATCGCGCGTTGTATCAAAGAAAATTTTTAAAATATACTCT
CTTTCTAAATATTCTTTGGCTCCCAGCTCTTTGCACAGAT
CACGGGTATTTTCCGTGAGAGCACAAATCATTCCATAGTT
AATATCTGCACCCCATTCAGTAAACAGCTTTATCAAGTCA
TGATTATTCTCCTTCACGGCTTTCATCAGTCCTATGTTTA
ACTCGATACCTTGACTAAAACAGGTTGACCTTATAAATAA
TTTATTGCGTCGAATATGAAGCATAATGGGGCCATTATGC
CACCACAGGCCACAACACTTCAGGACATGATATTGATCTA
CCGGTATACACTGCCCGGCCAGTACTTTCTTCGTGAGGGA
TTGCAGGGAAGGCAACATGCCTTTCCATCCTTTGACGGAA
ATCAAATTATCTACTAATAACTATCAGTGTTTATATTAAG
TATTTAGATATTATCCCGGGCTGGATACGTAGTATCGCTA
TTCACATGTACTTCCAACTCTAGCCGGAGCCTGCAGGGTC
ATTTATTTTTAATATTGATTCTTTTTTGTATTTAATCATT
TAGAGAAGGTCATCATAGGAGCCAGATGTTCTCTCTCCAG
AACTTATGTCGAAAAACATTACCTAACCGTAAACTTCCTG
AATTTTTTGACGAATATATATTACAACTGCTGGGATTATA
CTGGGAAAACCATGGAACTATTCAACGAGCAGGAAACAAC
TGTGTGCTTATACAGCAACATACCCTCATTCCCGTAAATG
AAGCCCTGAGAACAGCAGCATCTGAAGAAAATTATGAGAT
CGTGAGCCTTTTATTAGCGTGGGAGGGGAACCTTTACTAT
GCTATTATAGGGGCTCTAGAGGGCAACCGCCACGACTTAA
TTCGTAAATATGATGACCAAATCAAGGACCATCATGAAAT
TCTGCCATTCATTGACGATCCAGTCATATTTCACAAATGC
CATATCATGCGGCAATGCTTTTTTGATTGTATTTTATATC
AAGCTGTAAAATATAGTAAGTTTCGCGTTCTTCTTTACTT
TAAACATAGATTAGAGGATGATTTGCCCTTCACTCATTTA
CTTATTGAAAAGGCATGTAAAGATCATAATTATGAAGTTA
TTAAATGGATATATGAAAACCTACATATCTACAATATGAT
AGATACCTTTGAATGTGCTATTGCCCATAAGGATCTACAT
CTATATTGTTTGGGGTATAGATTTATATATAACAGAATCG
TACCCGATAAGTATCATCATTTAGATATTCGCATGCTTTC
AAGCCTACAACTCCTACATAAGGTGGCAGCCAAAGGATAC
TTAGATTTTATCCTAGAAACCTTAAAGTATGATCATAATA
AAGATAATATAAATATTATTCTAACACAAGCTGCAACCTA
TAACCATAGAAAAATTTTAATCTATTTCATTCCTCAATCA
ACCCACGCACAGATAGAACAATGTTTACTAGTGGCGATAA
AAGCAAAATCTTCCAGGAAAACCTTGAACTTACTACTGTC
TCACCTAAACCTTTCCATCAACCTCATCAAAAAAATAAGC
CATTATGTTGCCACTTACAATTCAACAAATATAATAGGCA
TTCTGAGTATGCGGCGGAAAAAGAAGATATATTTAGATAT
CATATTGACAAAATTTGTAAAAAAAGCTATTTTTAATAAG
TTTGTCGTTCGATGTATGGATACATTTTCTATAAACCCGG
AAAGAATCCTTAAAATAGCCGCGCGAATAAATAGGATGAT
GTTAGTGAAAAAAATATCTGAACATGTTTGGAAAAATCAT
GCGGTTAGACTTAAATACCTTAAACATGCGGTACACACGA
TGAAGCATAAAGATGGGAAAAATAGACTCATGAACTTTAT
CTATGATCGCTGTTATTACCATATGCAAGGGGAAGAAATC
TTTAGCCTCGCAAGATTTTATGCAATCCATCATGCACCAA
AGTTGTTTGACGTTTTTTATGATTGTTGTATCCTAGATAC
GATACGATTCAAAAGCCTTCTTTTAGATTGTTCACATATC
ATAGGTAAAAACGCTCATGATGCTACCAATATCAACATCG
TGAACAAGTATATCGGCAACCTGTTTGTTATGGGAGTTCT
TAGCAAAAAAGAAATCTTACAGGACTATCCATCCATTTAT
TCTAAACAATACATGCCTTAGTTTATTTTTTTTGCGGCCG
AAACATTATTCTTACCCTAGAAAACGCTTATAGTCATCTT
AAATCATAGGTAAGGAAGATCATCATATTTTTTGAAACGT
AATTTTTTAACGCATGATCTATGATTTCAGGGTCCGTGCT
TTTAGGCAACGGGGTGGTGGCCGGACTATAAATCTTTAGG
GATAAAATGTTCTTTATAAGCTCATACCCTTCCCCTAAAG
CTGTAGTACCCTCTTCGAAAACATCAGCCCCCAGATCTAT
ACAAAAGAACATGTTTTCTATATTATAGTACTGTATTGAG
CTAAGCATGGCTTGATTGATGTTGGCGCCCAGGACATAGC
AGTAGTACATGGTTGAAAGGTTGTGGTCTTTGATGCAGGC
GATCCGCATCATCTCTTCTATGTCCATATGGATCTTGTCC
TTTTCATACGCCTCATGAAGGTCAAACACATTATTAAAAC
AAAGAGCACATGTTAACCGCCACGTATTCAGGTGTGTATA
TTTTTGGTAAAAATACTGTATGGCCTCTTTCAGGTTATAG
CGTATGGCTATAGCGTACCAGTATTTGAGTAGTAATGTAC
TGAGCGAAAACTCATTATTTAGCAGATCGGTTTTTACTAT
TAACTCCCTTAACTCCCAGAAAATTTCTATCCTCATTTTT
ATATTATTTACTTTTTGTAATATCGGATTGTTGGAAAACA
CCTCATGGCATAAAATAATGTTACTACTAGTTTTATGAAA
CTTTAGATCTATAAAAATTTGTAAAATTTCTTCTTCATTC
AAGGTTTCCTTGGCACCTAGCTCTCGACAGAGGTCCCAGG
TGTGCTCCGTGTTGACAGATACCAGCCCGTAGTTGATGTC
CGCCCCCCACTCTGCAAACAGTTTTATAAGGTTGTAGTTG
TTTTCCCTTACAGCCTTCACTAACGCCGTATTTAGGTTTA
AGCCCTCTTTAATACCTGCTGATTTTATGAGCCTTAGGTT
ATGATCAAACGTGATCGGAGCATCATGCCACCATAGGTCA
TAACACTTTAAAAGATAATGTTGGTTCGTGGGCACGCATT
GTCCAGCCAACACCTTTTTGGTCAGAGATTGCAGGGAAGG
CAACATGTCTCTTCATCTTTTAAAAAAAAATCAAATTAAT
TAGCCGAATAAATTTTTCTTTCGAGGGCTTTTTAAAAGAG
CTCTTTAAGAGCTCTTTAAGAGCTTTTTAAGAGATTAAAA
AATTATTCTTGCTGGCATTCTGCCAAGTATGCGGCATTCC
TATCATCTATAGTATATTATGAGAATATTCCCAAATGATG
GATAAGTTTTTTGATTTATAATCTTTTAATAAACTGCTTA
TTTCTTCGGGGTCCTTTAAGTTTAGTGGCAAGGAAGCATC
TGAGCTGTAAATATCCAAAGCCAAACTATGGCTCAGAAAA
TTATAACCTTTTTGTTCCGCTATGGCACGACCCTCTTCAA
AGGCATTACCACCCAAATCTATACAGAAAAATATATTACC
GATGTTATAATATTGTACTGAAGTAAGCATAGCTTGGTTG
ATGTTGCCCCCCAGCGCGTAACAGTAATATATTGTTAATG
GATTGTTATCCTTGGTAGAAGCCAGACATATCATGTCATG
GACGTCTATTTGGATGTTTTCCTTGTGGTACATCTCATGA
AGCTCATATATTTTGTTATAATACAGGAGACATTTTAATC
GCCATTCATTAAGATCCGTATATTTCTCATCTAGAAAACA
AATGGCGTCCTTACAATCGTATTGTACTGCTTTGGCGTAC
CAATACTTCACTAGTAAACCATTTAACTCGTCCGTTTCTT
TTATTTCTATGAGCCCCCATAGTCTTTTATAAATTAAGCC
CCTTAATTGTATAACAAATTTGTTTTCTAAAATAGGATTA
TTCATAAAAATTTCATGGCACAAAATAATACTGCCGCTGG
TTTTATTGTGCATTATCCTGGTAAAAATACGGAAAATATC
GTTGTCCTCTAGAGTTTCTTTGGCGCCTAGCTGTCTACAC
AACTCTCGGATGTGCTTCGTATTGATAGAAAGCAAACCAT
AGTTGATATTTGCGCCCCACTCTGTAAAGAGCTTTATCAG
ACTATAGTTGTTTTCCTTAACAGCTATTATTAATGCCACA
CGAAGGTCTATATCTTCTCCTAAAAATCCTGATTTTATTT
GTATTCGGCCACGATCCATACAAAGCTTGAGAGGAGCATC
ATGCCACCATAGGCCACAATATTTCAAAATGCAGTGTTCA
TCTATTGACAAACACTGGCTGGCTATCGTCTTTTTGACGA
GGGTCTGCAGAGAGAGCGGCAACGACATGTTTCTTTTTCA
CCAAAAAAAAATCAAATGTTCTCGTCTTTAAAGGTTAATT
CATGTTCTTAAAATGTTCATTTCATGATAGTGATTAATAA
TATGGTTTAATAACGCTAGAAGGCTTGTTTATAAGACAGT
CATAAGCAGTCTATAAGACAGTCTATAAGCAGTCTATAAG
ACAGTCTATGACTTAGTCTATAACTATAATTTCTGGATGG
GCTGTAAGATACTCTTCGGCTCGTTTCAGATTTTTTGAAG
TATATGTCTTTAGCATATCATATATTTCCTGGGGTTCGGT
TACATCTAATACCAAGGTCACATCACGGCTGAAAAGCTGC
TTTACTAAGAAAATGTTGCTCAAGTTATACATATAAGCTT
TGTGCGCAATGAGTTGTGCCCTATCAAAATCGGCAGCCCC
CAAATCAATACAGAAAAACATGTTTAAAGTATTATTGTTA
TAGATAGAAAGATTCATGCCATAATCGAGACTAGCCCCCA
ACCTATGACAGTAATAAATGGCCGCGTAATTTTTTTCCCG
CAAGCAAGCAAATTTCATCATCAGATTAGGGCTGATGCAA
ATCTCTTTTTCACGACACAACTCGTGTATGTCAAAAATGT
TATTAAAATAAAGGCTACAAGCTACCCGCCAATAGAGGTG
ATTTTTATGCCTTTTATAGAAATAGTGAATAGCCTTTGTA
AAATTATGTCGTAATGCCAGGGCAAACCAAAACTTTGTTA
ATAGGTGGTGCGCCGTATCCCCCGTCAACGGAATGTTTGA
ACAGGTGTACGTAACTGTGTCTAAAGTGGTTCTAGTTACG
GTTTCCAAGAGTGGATTATGACAAAACATGTCATAACCCA
GCAGAACTCCTGCACAGGATTTTAGCCTGGCCACTTCTTT
TAAAATTTCCAGAAGACGGGGTTCGGATACAGGCGTTAAG
CCTCCCAGTTCCGCACACAGCCGCTTTAGATACACGGCAG
GAACACGTATAAGCCCATATTCAGGATTTGCGCCCCAATC
CACAAATAAACGTATAAGTTCAAGATTATCGCTCTTCACG
GCCTTTACTAGCGCCGCTTCGAGACAAAGATCATCCTCAG
AAAAACACTGTAAATGTTTATACGAAAAAACTTGCTTACA
ATTGTTACATAGGTGAATAGGACCTAAATCCCACCACAAA
CCAAAACGCTGCAACGTATAATCATAGTCACTTGAAAGAT
AATTGCATGCCACAACTTTTTTGGCCAACGTTTGTAAAGA
CAACATACTAAGTTTAAAACATCTTAAATCTAAGCTAGCT
AACTTTCAAGAAAACCCTCTATCCCTAAGAATATATCTTA
TAACTAGACTTATAGCAGTAAAAATCAACTTTGGTTATTC
TTTTTAATATAAAACGTCTAATTACTTGCAAAGGACTATA
AAGCCCATTTTCCTCAGCTAGAATTTTTATTTTTTAATGA
AGTAGGGGGATATGTTTTCCCTTCAAGACCTTTGCCGAAA
GCATCTTTTTATTCTTCCCGATGTTTTTGGCGAGCATGTA
CTACAACGATTAGGACTGTATTGGAGATGTCACGGCTCCC
TTCAACGCATAGGAGACGACCACATACTCATACGACGGGA
TCTCATCCTTTCCACCAACGAGGCCTTAAGAATGGCGGGA
GAGGAAGGAAACAATGAAGTAGTAAAGCTCTTGTTACTGT
GGAAGGGAAATCTTCATTACGCCGTCATAGGAGCCTTGCA
GGGTGATCAATATGACCTGATCCATAAGTATGAAAACCAA
ATCGGCGACTTTCATTTTATCTTACCATTGATTCAAGACG
CGAATACGTTTGAAAAATGCCACGCTTTAGAACGTTTTTG
TGGTGTTTCATGTCTGCTAAAACATGCTACAAAATACAAC
ATGCTCCCTATTCTCCAAAAATACCAAGAAGAGCTGTCTA
TGAGAGCGTATCTTCACGAAACCCTATTTGAACTAGCATG
CCTATGGCAGAGGTATGATGTCCTTAAATGGATAGAGCAA
ACCATACATGTTTACGACCTAAAGATTATGTTTAATATTG
CCATCTCCAAGAGGGATCTGACTATGTACTCCTTAGGATA
TATTTTCCTTTTTGATAGAGGGAACACCGAAGCTACGTTG
CTAACGCAACATCTCAAGAAGACAGCGGCCAAAGGGCTCC
TCCACTTTGTGCTAGAAACGTTAAAATACGGCGGCAACAT
AGATACCGTCCTGACCCAAGCCGTAAAGTACAATCATAGA
AAACTTTTAGATTATTTTCTGCGTCAACTACCTCGTAAAC
ATATTGAAAAACTTTTGTTGCTGGCCGTGCAGGAAAAGGC
TTCTAAAAAAACATTGAACTTACTGTTGTCACATTTAAAC
TACTCCGTGAAACGCATCAAAAAACTACCGCGCTATGTGA
TAGAGTACGAGTCCACCTTGGTGATAAAGATTTTATTAAA
AAAAAGAGTGAACCTGATAGATGCCATGTTGGAAAAGATG
GTAAGATATTTTTCTGCGACGAAAGTGAGGACGATCATGG
ATGAGCTTTCGATTAGTCCGGAAAGAGTCATTAAGATGGC
TATACAGAAAATGAGAACGGATATCGTAATCCATACTTCT
TATGTTTGGGAGGATGATCTAGAACGTCTTACTCGTCTTA
AAAATATGGTATACACCATAAAGTACGAACATGGGAAAAA
AATGTTAATTAAAGTCATGCACGGCATATACAAAAACTTA
TTATACGGCGAAAGGGAAAAAGTCATGTTTTATTTAGCCA
AGCTCTATGTTGCTCAAAACGCGGCCACCCAATTCAGAGA
CATTTGTAAGGACTGTTACAAACTGGATGTGGCACGGTTT
AAACCGCGGTTTAAGCAACTAATATTAGACTGTTTAGAAA
TTATTACTAAAAAATCTTGCTATAGTATCCTGGAAATCTT
AGAAAAACATATTATTTCCCTGTTTACTATGAAAGTTATG
ACTGAAGAAGAAAAAAACCTATGTTTAGAAATATTATATA
AAGTAATTCATTATAAAACAATACAATGTTAAAATTCAAT
AGATATCCATCATTAATATTGATTATATTTTCGAATATTA
TCTTCTATGGTGCAAGATAATCATCTAGCGCGTGAAACAT
GTCCTCTTCTCTTCAGGAACTTTGTCGAAAAAAGCTGCCT
GACTGCATACTTCCAGAGTTTTTTGACGACTATGTATTGC
AACTGTTAGGACTGCACTGGCAAGATCATGGTTCCCTTCA
GCGTATCGAGAAGAACCAGATACTTGTTCAACAGGAACCC
ATCCATATCAATGAAGCACTCAAAGTAGCAGCATCGGAAG
GGAACTATGAAATCGTAGAGCTGTTGTTGTCATGGGAGGC
AGATCCCCGCTACGCCGTCGTAGGAGCCCTAGAAAGCAAA
TACTATGACCTGGTTTACAAATACTATGACCAAGTTAAAG
ACTGCCATGATATCTTGCCGCTGATTCAAAATCCGGAAAC
ATTCGAAAGATGTCATGAGTTAAACAGCACCTGTTCACTG
AAATGCTTATTCAAGCATGCTGTGATAAATGACATGCTGC
CGATTCTTCAAAAATATACAGACTATCTGGATAGGTGGGA
GTATTGCAGCCAGATGCTGTTCGAACTGGCATGTAGTAAA
AAAAAATATGAGATGGTTGTGTGGATAGAGGGAGTTCTAG
GCGTCGGCAAAGTTACATCTCTTTTCACCATTGCGATTAG
CAACAGAGACCTACAGCTGTATTCTCTGGGCTACTCAATT
ATCCTTGAGAATTTGTACTCCTGTGGACAGGACCCCAAGT
TTTTACTAAATCATTTCCTGCGAGACGTTTCAATAAAAGG
GCTTCTACCCTTTGTAATCAAAACCATAGAATATGGTGGA
AGCAAGGAGATAGCCATAACTCTGGCTAAAAAATATCAGC
ATAAACATATTTTGAAATACTTCGAAACCTGGGAAAGCTA
GGTTCAGTATGGTGTACTCACTATTGTAGTGAATCGTATC
CTGTAAATTTTGTAAAAAAGCTTAAACTTTTGACCACATC
ATATTGTTTTAGAAATCTCAAACCAGTGAACAACAGTCTT
ATCATACATTAAAATTCCAGTAAAATTTATATTTTTTTTG
GTAAACAAATGTTTTCTCTTCAAGACATCTGTCGGAAACA
TCTTTTTCAACTTCCTGACGCTTTTGATGAATATATATTA
CAAGCGCTAGGACTATACTGGGAAAAACACGGATCTCTTC
AACGAATAAGAAAGGACGCTGTGTTTGTACAGCGAAACAT
CGTCCTTTCTACCAATGAGGCCCTGAGAATCGCAGCCTCA
GAGGGAAACGAAAGGGTAATAAAACTTCTGTTATCATGGG
AGGGAAATTTTCATTATGTGATCATAGGAGCTCTAGAGGG
TAACCAATATGACCTAATTCATAAGTATGATAGTCAAATT
AAAGACTACCACATGATTTTATCATTGATCCAAAATGCAA
ATACCTTTGAAAAGTGTCATCAGTTATCCAATAGTAATAT
GTGGTGTCTTATACAGAATGCTATAAAATATAATATGCTC
CCTATTCTCCAAAAACACAGAAATATTCTGACACATGAGG
GAGAGAATCAGGAATTGTTTGAGATGGCATGTGAGGAACA
GAAATATGACATAGTTTTATGGATAGGACAAACCCTAATG
TTAAATGAGCCGGAGTTTATTTTTGATATCGCCTTCGAAC
GGATAGATTTTTCTTTATTAACAATGGGTTATAGCCTTCT
TTTTGATAACAAGATGAGTAGTATAGACATTCATGATGAA
GAAGATCTTACTTCATTACCAACAGAACACCTCGAAAAAG
CAGCCACTAAGGGATGTTTCTTCTTTATGCTAGAAACTTT
AAAACATGGTGGAAATGTAAATATGGCAGTCTTATCTAAA
GCTGTTGAGTATAATCATAGAAAAATTTTAGACCATTTTA
TTCGGCGGCAAAAATGTTTATCACGTGAAGAGATTGAAAA
CCTATTATTAACCGCCATAACCAATTGTGCATCCATAAAA
ACGTTAAACTTACTCTTGTCTTACCTAAACTATTCCGTAA
AAAATATCATTGGAAAAATAGTACAACATGTCATAAAAGA
TGGTGATTATACCATCATATTACTTTTAAAAAAAAAGAAA
ATAAACCTAGTGGAACCTGTTTTAACAGGTTTTATAGATT
ATTACTATAGCTATTGTTTTATAAAACATTTTATCCAAGA
GTTTGCTATTCGTCCGGAAAAACTGATTAAAATGGCCGCG
CGAAAAGGTAAACTAAATATGATTATCGAATTCCTTAACG
AAAAATATGTTCATAAAGATGATCTTGGAACTATATTTAA
ATATCTCAAAACCCTAGTATGTACCATGAAACATAAAAAA
GGAAAAGAGACATTAATTGTTCTTATTCATAAAATATATC
AAGATATTCATCTGGAGACTAAAGAAAAATTTAAATTATT
AAGATTTTATGTCATGCATGATGCAACTATCCAATTTCTA
TCTATGTGCAAAGACTGTTTTAATTTAGCCGGTTTTAAAC
CATTTGTTTTAGAATGTTTGGATATTGCTATTAAAAAAAA
TTACCCTGATATGATACAATATATAGAAATTCTATCGAAA
TCTGAGTAAAATTTATTTTATTTGATCAGAGTAAGAAAAT
GTTCTCCCTCCAGGAGATCTGTCGAAAGAACATCTACTTT
CTACCTGACTGGCTCGGTGAGCATGTGATTCAGCGACTAG
GTCTGTACTGGGAAAAACATGGTTCTCTTCAGCGAATCGG
AGACAACTATGTACTTATACAACAGGACCTCATCATCCCC
ATCAATGAAGCCCTAAGAATGGCAGGGGAGGAGGGGAATG
ATGAGGTGGTACAACTCCTATTACTATGGGAGGGAAACAT
TCATTATGCCATCATAGGAGCTTTGGAGAGTGACCATTAT
AGCCTAATACGTAAGCTCTATGACCAAATCGAAGACTGTC
ACGACATCCTTCCCTTGATTCAAGACCCAAAACTCTTTGA
AAAATGCCATGAATTAGATAAATCTTGTAACATTTTATGT
CTCGTATTACACGCCGTAAAAAACGATATGCTTTGCATTC
TTCAAGAGTATAAAATGCATCTAAGTGGAGAGGATATTCA
AGTGGTGTTTGAAACAGCATGCCGTTCACAAAAAAACGAT
ATTGTGTCATGGATGGGACAAAATATTGCAATATACAACC
CCGAAGTTATTTTTGATATTGCCTTTGATAAGATGAATGT
GTCCTTATTATCTATAGGGTATACGCTTCTTTTCAATCAT
CATATAAATAATACGAACGAAAATATTAATTCTTTATTGA
CACAACATCTTGAATGGGCTGCCGGCATGGGCCTTCTTCA
TTTTATGCTGGAAACTTTAAAGTATGGCGGGGATGTAACG
ATAATAGTCTTGTCTGAGGCCGTAAAATATGACCACAGAA
AGATTTTAGATTATTTTCTCCGTCGAAAAAACTTGTACCA
AGAAGATCTTGAAGAACTATTATTGTTGGCGATACGTGCA
GATTGTTCTAAAAAGACCTTAAACTTGTTATTATCTTACT
TAAACTATTCCATAAACAATATCCGTAAAAAAATATTACA
ATGTGTAAAAGAATATGAAACGACCATTATTATAAAAATT
TTACGGAAAAGAAAGATAAATCTGATAGAGCCCATTTTGG
CAGACTTTATAGGATATCATAGCTATACCTATATGGTAGA
TTTTATGCGTGAGTTTTCCATCCATCCGGAAAAAATGATC
AAAATGGCTGCACGAGAATCGAGGGAGGACTTGATCATAA
AATTTTCCAAAAAAGTTTGCAAAGAGCCTAAAGATAGACT
TCACTATCTCAAAAGCTTAGTGTATACTATGCGACATAAA
GAAGGCAAACAACTGTTAATTTATACAATCCATAACTTAT
ACAAAGCTTGTCATCTAGAGAGTAAAGAAATGTTTAATTT
GGCACGATTTTATGCACGGCATAATGCAGTGATCCAGTTC
AAATCGATTTGCCACGATCTCTCCAAGCTCAATATTAATA
TCAAAAACTTGTTGTTAGAATGTTTAGGTATTGCTATTAA
AAAAAATTACTTTCAACTTATCAAAACAATAGAAACGGAT
ATGCGTTATGAGTAACATTTTTAGATGAGGGAAGATTCTA
CCAAACTAACTAAGACCTTTCGCTAGAATGTATCTTATTG
TTAATATAGATGAGATATGTCATTGTGAAAAAATAGATTA
GGTAGGTTGTGAAAAACAGATTAAACTTAAAATTATGTGT
ATTATGTAAAATTTTAGAAATAAAAATTTATTTTTTTTTA
TTGAGGGTACGGAAAATGTTCTCCCTACAGGACCTCTGTC
GGAAGAACATTTTCTTCCTTCCAAATGATTTTAGCAAGCA
TACCCTACAATGGCTGGGATTATATTGGAAAGAGCATGGA
TCCGTCCATCGAGCAGAAAAAGACAGCATAATGATACAGA
ATGAATTGGTTCTTTCTATCAATGATGCTTTACAGCTTGC
AGGAGAGGAGGGGGACACAGATGTAGTACAGCTCTTGTTA
TTATGGGAGGGAAATCTGCATTATGCCATCATAGGAGCCT
TGAAGACTGAAAAATATAACCTAATATGTGAGTATCATAG
CCAAATTCAGGACTGGCATATTCTCCTACCCATGATTCAA
GATCCAGAAACATTCGAAAAATGTCATGATTTAAGCCTTG
GATGTGACTTTATTTGCCTTCTCCAACATGCTGTAAAATA
CAACATGCTTTCTATTCTTGTCAAATATAAGGAGGATCTA
CTAAATGCAAGGATTAGGCATCGTATCCAATCCCTGTTTG
TTTTGGCATGCGAAAATCGGAGAATTGAAATTATTGATTG
GATAGGCCAAAATCTGCCAATTCCTGAACCTGATGCCATT
TTTAGCATTGCTGTTGCTACAAGAGATTTAGAACTGTTTT
CCTTAGGGTACAAGATTATTTTTGATTACATGCAAAGACA
GGGAATCATTCAATTAACCAATGGAGTTCGCATGGTTGTG
CTAAATCGTCACATTAGCATGGCAATAGATAATGGTCTTT
TACCTTTTGTTCTGGAAACTTTAAAACATGGTGGGAATAT
ACATAGAGCCTTATCTTATGCAGTAACACACAATAGAAGA
AAAATTCTGGATTATCTTATTCGCCAGAAAAATATAGCCC
CTAATACAATTGAAAGACTTTTATATCTGGCCGTGAAAAA
TCAATCTTCCAGGAAAACTTTGAACTTGTTGCTATCTTAC
ATAAATTACAAGGTGAAAAATGTTAAAAAGCTGGTAGAGC
ATGTAGTAAATGAGAAATCCACTCTTGTGTTAAAAATTTT
ATTAGAAAAAAAGGAAAATCTAGTGGATGCTGTTTTAACA
AGACTTGTAAAACATTCTACATATTTCCAGGTGAGAGAAT
TTATCCAGGAGTTTTCCATCAGCCCAGAAAAATTCATTAA
AATAGCTGTGCGGGAAAAGAAAAATGTGTTAATCGAGGCT
ATTTCTGAAGATATTTGGGAAAATCCCACAGAAAGAATTA
CTTATCTCAAACAGATAGTGCACACCATAAAATATGAAAG
TGGAAGGCGATTTTTGGTAGACATCATTCACAGCATTTAC
CAAAGTTACTCACTAAAACACGAAGATATTCTTAAACTGG
CAACATTTTATGTCAAACACAATGCAATCACCCATTTTAA
AGACCTCTGCAAATATCTTTGGCTGAACAGAGGAACAGAA
AGTAAGAAACTGTTTTTAGAGTGTTTAGAAATTGCTGATG
AGAAGGAGTTTCCTGATATTAAAAGTATTGTGAGTGAATA
TATTAACTACTTGTTTACTGCAGGAGCTATTACCAAGGAA
GAAATCATGCAAGCCTATGATGCTTTAGAGTAGCCATGTA
TTAACATTCTGAAAGTAGAATAAAATATACTATATACTAA
AAACCAAATTAGCCATTTTTAACTATCTTCTTCTTAAAAA
CTCTGGATAAAAATTTATTTTTTTTTAATTTGGGTAGGGA
AAATGTTCTCCCTTCAGGACCTCTGTCGGAAGAACACCTT
CTTCCTTCCAAGTGATTTTAGCAAGCATACCCTGCATTTG
CTGGGGTTATACTGGAAGGGGCATGGATCTATCCAAAGGA
TAAAGAATGATGGTGTGCTTATAGAGCATGATCTTACTCT
TTCCATCAATGAAGCCTTAATTCTTGCAGGAGAAGAGGGA
AACAATGAAGTAGTAAAGCTCTTGTTACTATGGGAAGGAA
ATCTTCATTATGCCATCATAGGAGCTTTGAGGACTGAGAA
CTATAACCTAGTATGTGAGTACCATAGTCAAATTCAGGAC
TGGCATGTTCTCCTCCCTTTGATTCAAGATCCAGAAACAT
TCGAAAAATGTCATGATTTAAGCCTTGAATGTGATCTTTC
ATGCCTTCTCCAACATGCTGTAAAATATAACATGCTTTCG
ATTCTTGTTAAATATAAAGAGGATCTACTAAATGTACTAT
TTAGGCAACAAATTCAAGGACTATTTATTTTAGCATGTGA
AAATCGGAAGCTTGAGATTCTTACGTGGATGGGTCAAAAT
CTGCCAATTCCTGATCCTGAGCCTATTTTTAGCATTGCTG
TTGTCACAAAAGATTTAGAAATGTTTTCCTTAGGGTACAA
GATTGTTTTTGAATACATGGAAAACCAAGGACTTCATTTA
ACCCAGGTAGTTCGTATGGTTATGCTAAATCATCACTTTG
GCATGGTAATAAATAAAGGACTTTTACCCTTTGTGCTGGA
AATTTTAAATTATGGTGGGAATGTAAATAGAGCCTTATCT
TATGCTGTCACACAAAATAAAAGAAAGATTTTAGACCATG
TTGTTCGCCAAAAGAATATACCCCATAAAACCATTGAAAG
AATGTTGCATCTGGCTGTAAAAAAGCATGCTCCCAGGAAA
ACTCTGAACTTGTTACTATCTTACATAAATTACAAGGTGA
AAAATGTTAAAAAGTTGTTAGAACATGTAGTGAAATACAA
CTCTACTCTTGTGATAAGACTCTTGTTAGAAAAAAAGAAA
AACCTGCTGGATGCTACTTTGACAAGATATGTCAAAGATT
CTACATACTTTCAGGTGAAAGAATTTATGCAAGACTTCTC
CATCAGCCCAGAAAAATTCATTAAAATAGCTGTGCGGGAA
AAGAGAAATGTGTTGATCAAGGGTATTTCTGAAGATATTT
GGGAAAATCCCGCGGAAAGAATCAGGAATCTTAAGCAGAT
AGTGTGTACCATAAAATATGAAAGTGGAAGACAATTCCTG
ATAAATATCATTCACACCATTTACCAGAGTTATTCTTTGA
AACCTGAAGAAATTCTTAAATTGGCAACATTTTATGTCAA
ACACAATGCAACCACCCATTTTAAAGATCTCTGCAAATAT
CTTTGGCTGAACAGAAGAACAGAAAGTAAGAAACTGTTTT
TAGAGTGCTTGGAAATTGCTGATAAGAAGGAGTTTCCTGA
TATTAAAAGTATTGTGAGTGAATACATTAACTATTTGTTT
ACTGCAGGAGCTATTACCAAGGAAGAAATCATGCAAGCCT
ATGCTTTGGAGTATGCCATGTATTAAATTTCTGAATCAGT
AAGCAATAGATAGATTTTAGAATATGCTGTATTAAGTTAG
TTTCTGAATAAGTAATTAATAGATAGATTTTAGTTTATGT
AAAAATGTTAACATTTGTTCATAAGTTTTAGATACCATTT
TAGAGTTACTTTTTTAGATATTACTATTTTAGCCATTATT
ATCTTAAATAATCACTATTTTAGATAGGTCCCCGTATTAA
AAACCAAATTAACCATTATCTATGTTTTTAATAATACTTT
TTAAAAACCCTCCATAAAAATTTATTTTTTTTTCATAAAA
GTAGAGAAAATGTTCTCCCTACAGGATCTCTGTCGGAAGA
ACCTTTTTCTTCCACTTGAGCCCTTAGGCAAGCATGTGGT
TCAACGGCTGGGATTATACTGGGAAGGCCATGGTTCAGTT
AAACGAGTGGGTGATTGCTTTATATGTGTAGACCAGATTT
GGATGCTATCAATCCATAAGGCTATACAAATTGCAGCCTC
GGAAGGAAATGAGAACATTGTCAAGCTTTTCTTACTATGG
AAGGGGAGTCTACAATATGCCATCATAGGAGCCTTAGAGG
GCAGGCAATATGATCTGATTCAAAAATATTACAACCAAAT
TGGGGACTGCCATCAGATTCTACCACTGATTCAAGATCCA
GAAATTTACGAAAGATGTCATGAATTAAATGTTACATGTA
CCTTTCAATGCTTATTTCAACATGCTATAAGAGATAACAT
GCTGCCCATTTTCCAAAAATATGGAGAAGATCTGAATGGA
AACAGGAGAATGGTTCAACTTCTGTATGAGATGGCATGCC
GATTACAAAATTATGATATCATCAAATGGATAGGATCTAA
CCTGCATGTTTATAACTTGGAAGCCATTTTTAGCATTGCT
TTTGTTAGAAAGGATTTAACTTTGTATTCTTTAGGCTACA
TGCTTCTTCTGGGTAGAATGAGTACTGAAGATAGAAACTT
TATCTCAATCATAACACGCCATCTTGAATACGCATCAAAA
AAGGGACTTTTTGACTTTGTACTAGAATCTTTGAAATATG
GAGGTCAAGTGGATACAGTGTTGTTTCAGGCTGTAAAATA
CAACCATAGGAAAATTTTGGCCCATTTTATTCATGAAATT
CCCCGTGAAACGGTTGAAAAGCTGATACTCCATGCTGTGG
AGTCACGGGCCTCCAGAAAAACATTCAACCTGCTTTTATC
TTCCATAAACTACTGTGTGAACCCTTTTGTCAAAAAACTA
CTGCACGCTGTGGTGGAACACAAGTACATGCTTATCATAA
AGCTTTTGCTCGAGCGGCCCAAAAAGAAGATAAACCTGGT
AGATGCTGCTCTATTCAAACTTGTAAAATACTCTACTTAT
ACAGAAATAGTAAAATACATGGGTGAGTTTTCTGTGGACC
CAAAAAGGGTGGTCAAAATGGCAGCACGACTCATGAGAGT
GGACCTGATTAAAAAGATTTCTAATGATGCATGGGAAGAT
AAACTAGAGAGAATCAAGCACCTTAAACAGATGGTAAATA
CCATGAACCACAGAAATGGAAAAAATCTATTGATGTACAA
TATTCACAATATTACTGGATATACCTATCTGAACACCAAA
GAAGCATTTAACTTAACAAGATTTTATGCTGTCCACAATG
CAACATGTTTGTTTAAAGAAATGTGTAAAAGCTGTTTTGT
ACATGATAAAATACAGCTCAGAGAATTGCTTGAAGATTGT
TTACATATTGCTAATAGGCATGATTATATCCAGATTGCAG
AAACCGCAGATGAATGTATCAAATATATAGATCTTATTAC
ATTTAAGTAAACCATGTATATATCAAGTAAATCCAGATTA
AATCAGGCTAATTGTAAATAGTTGTAGATACCATATAATG
AATGTTTTATTAGGATAGTAGTTCAGTTAAGATAGTAGTT
TAGTTAAGATAGTAGTTTAGTTAAGATAGTAGTTATGTTA
AGATAGTAGTTCTGTTAAGATAATAGTTTAGTTAAAACTA
GTTCATGTTAAGTTAATAGTTTTGTTAAGACAATAGTTCA
TTTAAGTCAATAGTTCAGTTAAGTCAATAGTTTTGTTAAG
TCAATAGTTTAGTTAAGTCAATAGTTTAGTTAAGTCAATA
GTTTAGTTAAGTCAATAGTTATATTAAGACATTAGTTCTG
CTAATACATTAGTTTTGTTAAGATAATAAAAATTTATTTT
TTTTTCATCAGGGTAGAGAAAATGTTCTCCCTACAGGAGC
TCTGCCGGAAGAACATTTACATTCTTCCTTACCCCTTGGC
TAAGCATGTACTTCAACAACTAGGGCTGTACTGGAAGGGA
CATGGATCTCTTCAACGAATCGGAGATGACCATGTACTCT
TACAGCAGGACCTGATCTTTTCCATCAACGAGGCCTTAAG
AATGGCAGGAGAGGAAGGAAACAATGAAGTAGTAAAGCTC
TTGTTACTATGGGAGGGAAACCTTCATTATGCCATCATAG
GAGCTTTAGAGGGCGACCGATATGACCTTATCCATAAATA
TTATGATCAAATTGGGGACTGCCACAAGATTCTTCCTTTA
ATCCAAGACCCGCAAATCTTTGAAAAATGCCATGAATTGA
GTAACTCCTGTAATATTCGATGCCTTTTAGAACATGCAGT
AAAACACGACATGCTTTCTATTCTTCAAAAACACAAGGAG
CAAATAAGATTACACATGGCATTAACCCAAATACTATTTG
AATTGGCGTGTCATGAACGTAAAAATGACATCATTAGATG
GATCGGTTATTCCCTGCACATACACCATCTAGAGACTATT
TTTGATGTTGCATTCGCCCATAAAAATTTATCCTTATACG
TTTTAGGGTATGAACTTCTCATGCACAAAGTAAATACAGA
GGCTGCATATATAGAATTACCCAATTTGCTATCATATCAC
CTTCGAACTGCGGCGGCAGGAGGTCTTCTTAACTTTATGT
TAGAAACAATAAAGCATGGTGGATATCTGGATAAAACGGT
TTTATCCGCGGCTATCAGGTACAAGCATAGGAAAATTGTG
GCTCATTTTATTCATCAGGTTCCCCGTAAAACCGTTAAAA
AACTGTTACTCTATGCTGTGCAGGCTCGGGCCCCCAAAAA
AACACTGAACCTACTTTTATCTTCCTTAAACTACTCCGTG
CACACCATCACCAAACAACTCGTACACAATGTCGTCATCT
ACAGTTCCACGCTTATCGTAAAGCTTTTACTCATGCGGCG
AAAAAACAAGTTAAACCTAGTAGATGCCGTTTTAGCCAGA
CTTGTAAAATATTCCACCTATACAGACATTGTACAATTCA
TGGGTGAGTTTTCTGTGAGCCCAGAAAGGGTGATCAAAAT
GGCTGCACGGGAATCCAGGACCTTTCTGATTGAAATGATC
TCCAAAGCTGCTTGGGGAAATCACCCACAGACGTTGATTC
ATCATCTCAAACAACTAACCAATACCATGAAGCCTCAATC
TGGAAAAGACCACATCATATATACCATCCACTATATTTAT
CTAAACTCTAATATGCTGGTAGCGGAGGAGGAAAAAAATA
TTTTTAAATTAGCAAAATTTTATGCGAATCATAATGCGGT
AAACAGGTTTAAACAAATTTGTGAAGACTATTATATATTA
GATGCACGATTTAAAACACTTATTTTAGAATGTTTTGAAA
TTGCCGTCCAGAAAAACTATCCTAGAATTGCAAATATTGT
GGATGACTATATTCGATTCCTTTTTTACAGGGGAAATATA
ACCGAGGAAGAAATTCGTGAAGCCTATTCTTTAAAAGATG
CTGAGGTTTATGTAGATTTAAAATGGTTACAACAAGGAGA
AATGGTTTAAACCAAATCCGGTTTAAACTAAATCCAATTT
AAACTACATTTGGTTTATCATTAGTCATTGAAACCATCGA
AAAAAAAGCTATTTGTTTATCCCCATAAACTCATCTTTTT
TTTGTCTCAAAGTTTGACACTAAAATTCAGTGTTTTATAG
TGTTTATAATTAAGTGTTTTGCATGCATTGCAGAAATTTT
CATCTTTTTTAATTGGTTCAATACCACATGTCATACAATA
TGTTGTTTGATTATCAAGATTAACTTTATGAAAGGAAAGT
AAGTGAGCCGCAAATTTAAAAGTAAAATATCTTTCATTTA
AAATGATCTTATGAATGTATTTTCGATAAGGAGGAATGAA
AGCATTTGCCAAAATAAATCGCATAAAAGGCTTGGAAAAA
CCCATATCTTCTAATCTTTTGTGGGTATAAACCCTATTTT
GGTGTTTTACAAAAACTTCATTGTTATAATAGTCGTTATA
GCTATCAATCATTTTTTTAAGTCCTATAATGCCCAAGGTT
GCACGCATAAAGCCACAGTTTCTGCTCCAAAAAGCATGCA
CCTGTAAAGGGTGCTTTTCATATAACCAATTACAAAATTT
CATTCCGCAACAGTAGCATGTTATTTCAGTGGGGGATGTA
TAGAATAATCCGGCATTCGAAAATTTTTCATAATTTTTTA
TGTCATGGATTGCGAAGCTTTGATTTCGTGCATCTATGGA
GCTATAGCCTACATATTTAGGTTTTACTTCAAATAATCGC
AAAGAGATGTATGGATCTATCGTATTTATTTTAGGAAACA
TTTCATAATTTTAAATTCTTATATATAATATAAAAAAAAT
TACAAACATTTGTAATGATCATCCTCAATTGAAGGCTGAG
TTGTAGGCTTTATTTTTCTAATTATACGAAGAAGGTAGGT
TCTCATAAAGCCTTCAAGATGACTATTGATGTTTCCAATA
CATTTTCTCAATGAGTTCATAAACCCAGACATTTTGCTAA
TGGCTTGGCAAAGTGCCAACAAGTTGTCCACAAAGTACTG
GTAGATTGCCACTAGCTATAGCTAGCTATAGTGAGCCAAC
CTCTCTGTATGTATTTTATATATTTCATTTTTTAATAGAT
TTAATATTTTTATAAAAAAATATTTAGTTTTTTATACAAG
AATGTCGACAAAAAAAAAGCCCACAATTACCAAGCAAGAG
CTTTACTCCTTAGTAGCGGCAGATACCCAGTTAAATAAAG
CATTGATTGAAAGAATCTTTACAAGTCAGCAAAAAATAAT
ACAAAATGCTTTAAAGCACAATCAAGAAGTTATTATACCA
CCCGGAATCAAGTTCACCGTCGTTACGGTGAAAGCTAAAC
CTGCTCGCCAGGGCCATAATCCCGCCACAGGAGAGCCTAT
TCAAATTAAAGCTAAACCTGAACATAAAGCCGTAAAGATA
CGAGCATTGAAACCTGTCCATGATATGTTAAACTAAACTA
TAAAGTCATATTCTTCTTTATCGTTATTATCTTCAATATA
TTTTTGCCAATCGAAATCGAATAAATTCAGATCCTGGACA
TTTAAATACTTATCATCGTACATTTTAATATAATTTAAAC
ATGAGTTGTTGTCAAAAACTTTTAGCGTTTTTGTTAAAAT
TATCATATGAATAATTTCCTTATTAAGAGTTGCCGGAATA
ATACAAAACCTATTTTTAGGTACATCATCCATGATAATAG
TAAAATTAGTAAAAATTGTTTCTTGTTTTTCTTTTGTTTC
AAATAAACGTTGTAAGGTTAAAGGTTTCTCGTTCAATGGT
TTCTTTGAAGATAAAAAGAATGTATAATCTGGTTTAAAGG
TATTTTTGGTTTCAATCGTGATTCCATCTGCTTGAGCATA
TACTAAACCAGACCAAATATAACGGTCCACTATTACAATA
TAATTTAGCTTAAGTAGCACTGCAATTTCTGCGATAAATT
CACTACGATGTTTTGTAAATAATTTATGTAATTGTTCCGA
TGACATTTCTATGGTTTTATTTAACACCTGCAATATAAGA
TCACCGGTGGTCGTGTCTGGATTAGGAAAATGTATACATA
TAGCATTATAATCCATGCATTCCAATGTTTCTTTTAATTT
CATTGCCTGTGTGCTTTTTCCCACACCATTGATTCCCTCG
ATGGCAATGAGTATTCCACGCATGATTAATAAAAGGAAAA
AAAGAATTCAGTTTTTAACATTTCTTACAAATCTTTTTTT
ATACAACATTGTACAACACTGCATTAGCGGTATATGATGT
TATAGCTTCATTAAATATTTGCTTTTATATAATCTTTACC
AACCTATATTTGGTAGATCACTGCAGATGGTCATAAATAG
GCCATAACTAAGATAAAAATTATTTCAGACGCTACTACGG
TAGTATTATTAAAATCATGTGTGGCAATGTATGACGTCTT
AATAGATAAAACATTTAAGGAAAACAAATTTGAATAAAAA
AAATAATTGTTATGATGGCGTTGTTACACAAAGAAAAGCT
TATAGAGTGCATCTATCATGAGCTAGAAAATGGCGGGACA
ATATTGCTTCTAACAAAAAATATTGTTGTGTCAGAAATTT
CATACATTGGCAATACTTATAAATATTTTACCTTTAATGA
CAATCATGATCTGATAAGCAAAGAAGATCTTAAAGGAGCA
ACATCCAAAAACATTGCTAAAATGATTTATAATTGGATTA
TAAAAAATCCTCAAAATAATAAGATTTGGAGTGGTGAGCC
GCGTACTCAAATTTATTTTGAAAATGATTTATATCATACA
AATTACAATCATAAATGTATAAAAGATTTTTGGAATGTTT
CAACTTCAGTCGGTCCTCATATCTTTAATGATCGTAGCAT
TTGGTGTACTAAATGCACATCCTTTTACCCATTTACCAAC
ATTATGTCGCCCAATATATTCCAATAAATTAGATATCTTT
GCTATTAAAATAGTTAAAAACCTTATAGGATAATTAGGTA
CTTTATTACGATAAATTATGATATTTTATAATTAGTTACT
ATTATTTATAATGAATCATCTTTCTTAATGAATCTATCAT
AAGATAACTAATTATTTTTTTCCATATATCAGATAATAAA
TCTGATATGGGCTAAAAGTATGTTTCAAACTATTTACAAT
AGAATTTCTGTTAAGAAAACATACATAATTTGAATAAAAT
TTTTTTAAATATCACCGAAACAATCAACATGGTGTTAATA
GAGTTTTTAACAGGTTTCTTCTATTTATATGGAAAGAGAC
TGTTTTCCATTAGTAAAGTCATGGACATGATATGTCTAGA
CTATTATACCATTATTCCTGCTCCTCTGGCGATGATGTTA
GCGGCAAGACTAAAAAACTATGACCTCATGAAACGACTGC
ACGAATGGGAAATCTCTATTGACTACGCTCTACTTGTAGT
AGATGATGTGCCGTCTATTGACTATTGCTTAAGTCTTGGC
GCTAGATCCCCGACTAGAGCACAAAAAAGAGAACTGCTGA
GGGACAACACGTTTAATCCCGTGTATAAGTATCTTATGAA
CTGTTCCGGCTTCCCAACAAAGAGAGAAAAAAACATTCCT
TGTGATGTTCAATGCGAAAGACTGCAAAAAAACATTATAA
AAGAACTGGTATTTAACTGCTCTGTACTGCTTGAAATGGT
ACTGCACACAGAAAGAGAATATGCATACGCCCTACACTGT
GCTGCAAAACATAACCAATTGCCCATCCTCATGTATTGTT
GGCAACAATCCACAGACGCGGAATCTATTTTGTTGAAAAC
CTGCTGTTCTGATAAGAACATCAATTGTTTTAACTATTGT
ATTCTATATGGCGGCGCCCAAAATTTGGATGCTGCAATGG
TGGAAGCGGCAAAGCACGATGCCCGGATGCTGATAAACTA
CTGTGTCATGCTTGGTGGAAGATCCTTAAACGAAGCAAAA
GAAACGGCTGCCATGTTTGGACACATTGAATGCGCACAAC
ACTGTTTTAAACTGCAGTCTTACGTCGTGGACACATCGAA
TACAGACGACACTGATTAAAGCGACAATCTTACGTCATGA
ACGACTGTCTTTTGAGTATCTATACTTACATTATATTTTT
TTATGAAAAAAATATAAAGGTTGTATACAAACCTTTGTAT
ACAAGAAATTTGGATCATTAAACAATAATTAATTTGGACA
CAGGAAACGATCTAGATCGATCAAAAAGCTATTTTTTTTG
CACACAGAACATTTAGATAATTGAGAGATTACTTTCCATA
CTTGTTAAGCTTTTTTACACACAGGAACTTTGGATTCTGT
TCAGGAAGTTTTTCATAGACATTATGTTTACAGCCAGTAA
TAATAATTTTGGGCTTTTTCTTAAACCACCGGTGGAAAAC
ATCCAGCTTGTAAAGAGGGAAATGCATGTAGAGAGGTTTT
GGTAGTCATGGTTAAGAGATTTGACTAACTCCATGTTTCC
TGTAAAGACTGCCCAGTCCCAAGCAGTAAAACCTCTATGA
TAGTCTTTTTGAGTCGGATCTGCTCCAAATTTTATGAGAG
AAAGCATATTTAAAGAACGGCCCCGTATTGCGGCCTTCAT
CACAGGAGTCATCCCATTAAAATTCGGTAAACAAATTCTG
GTCCCATTTTTTCCGAAATAGCCCAACACCCCTTCCAGGA
TTAAATGATTTTTTTTCTCAGCTAAATAATGTAAAGCAGA
GTTTCCATCTTTATCCCTCCTATGAGGGTTAATTATTTCT
CCAGGATAAGATTCTTGTTCAAAAAGAAATTTTAAAAAGT
CTATACGTCCGTAGATGCATATCCACATGAATACCGAGGA
TCCATTTTTATCGCATCTATTGACAATCCACGGATCTGTT
TTAAAAAATTCCTCAAATAGTGTAAGATTCCCATTTCTAA
TATGTTTTTTAATCCATTTAACAAACAAGTTTTCTATCTC
CCTTTCTGGAAACATGTGTTCCATTTTGAATGTCGCCCCT
ACTCCACTATATGATTTTACTCCTTTAATTTTTAATGTCC
TTTTTTTTCGGACTTCTTTGGATAAGCTGTTTATTACCAT
CTTTAAATGCCTTATAGCGGGGAGGAGCCAGGCCCTTTTC
CCATATGTGCGGTAATTCTTGGTGTTTATGCTTGCCTTTG
GCATAACCAGGCCAGTATTTTTCGATATATTCAGGGTTTG
TTTTTACGTATTCTTTAAAGGTCCGATAGGCTTCTTGAAT
ACAGGTAGGCTCACCGGTATAATTTCCATGTTCATCTTCC
TTTAAAAAGCCATTAACCCTGTCCTTTCTCCACTTAAGAT
TGTGCTTTCCAAAAATGCGATCAAGATCTTGCGCCTGCTG
GGGTGGAATCATAAATCCCTTTTTAGGTCGAAGCTTTTTA
TTTTTTCCATAGCTTCGGCCATCGCGTTGCGAAACAGTGG
TTAGGACGCCTGATAGTCTTTCCATGGGCGTCGCATCTAA
TCCTATCCATCCACCCTGATGAATATCAATGGCAACAAGC
TCTCCTTTATTTTGGGCAAGCCAAGTTTCCAAGAATGCCA
TGCTTTCTTCCCAGGGATAAGGCCCGCCAACACCACGGGT
TGTCCAATCTTGCAAGGACTCCAGGTCCGACACCTGGTAA
GGCTCTAAAGAAGACGGTTCCTTGTTTTTGTACTGCAAAT
AAGATTTAATGACCCATTTATACCATGTGTCGAACCGCAG
CGTGGCGCCTCCAAAGTGAAAGCCGTCGTTGATTTTAGGA
TATCTGCAACATATTTCAACCGTACGTTTGAGTTCTGCAA
AAGCGGCCTTCCAAGGAAGTCTTTCGCTGCGGGTAAGACG
GTCTATTTTGCCCTGCGTGCCATAGCGTATGGCATGTCGT
GCCAATTGCAACAATTCTGACACCGATCCGTGGGCCCCGA
TCCAGTTTATCGGATAGGCAACCTCCGAAGGGTTTAAAAG
ATGCTCGTAAAAGCGTGGATCTTCAGATGCCAAGGCGTCT
GCAAAGGGGATAATGCTAGAAAACCTGTCTAGACATACGT
TTTCTGTGTTTACTTCTAAAGGTAGAAAAATGGTTGCGTG
AGGCTTTTGAACCTGCTTGTTCAGCGGTCTGCATATGCTT
TGAATAATGTCTCTAGGACTATGTCGCGGCGCTGCAAAAA
ATACCGCGTTTAGTTCTGGAACCTCTACGCCCTCTTGAAA
GAGTCGACAGTTTAATAAAATAACGGGTTCCTTTGAGGAA
CAAAATTCTGTAAATGTTTTGAGGATAACCTGTCGCGGCA
GGGTTGAGTGAGCTATCAGGGCATAGACCCCTTGGTCTAC
CAACGCCGCGTATAGCTCCTTGGCCTGTTTAATATCACGG
GTAAATACCAGCATTTTAGGAGCCGGTATATTGGTTTTTA
AATAGGCTAAGGCCATTATAATTTGCTTTACTATGATCTG
TTTCGTGGTCTCCTCTTTGGTACTCGGTTGGTGGGCCAAT
TTAGGCGCGGCTACCATCTGCAATTCAAAATCATTTACAT
AGCCGGCCTCTATGCCTTCTCGCAGATAGTAGCGAAAGGC
AACGCCGCCAAAAAGTTCACGATTTTTCATGGAAAGCGGG
GTGTCGTACCTGGGCGTTGCCGTTAAAAAAAGTCGGTGCC
CTTTTTTAAAGTTGAGCAACACGTGGGTAAAGGGCCGTGT
CTCCCATTCGCCGCAAATCCGGTGACATTCATCGCTAATA
ATAAGATCGAAATCATCCACCAGTAGCGTGGAGGATTGGT
AGGTGGCAATCACAAGAAGAGAAGGGGCCTCCCGTATCCG
TTTTGCAATAAAGACAGGATTGGTGGTCATTTCTATATTG
TCGTGATTTAGCACAATGCGGGTCTGGTCAGACCCCACAA
GCAAAACGTTCTTCAAAGAAATTCCATACTGATAGAGTTT
TTCCAGAGTCTGCCGTAGTAGGGACAGGCCCGGCACCAGG
TACAAAACTTTTCCTTGAAGATAATTGGAGAGGATAAGAT
AGGCGACGCGAGTTTTGCCGCATCGGCAGGCCATCTGCAG
AATGGCCCTCCCACTTCGCCGCAGCTCCTGATAGCCCATA
TTGGCCGCCTCCTTCTGATAAAGTCGATCCTCGATTGCAG
TCCGTGTCTCATCTGTAGAAAAAAATAATACGTCATCTGC
GAAATGTTCATCTTCCACAGGAGTTATCACCAGGTGTCTC
AGTTTCTCCTTGCTTATCAGCGGATCAGAGGGCAAAGATG
GCTCAACCACTATCGTGGAATCATTCATCTCATAGGCGGG
AGAATCACACAAAGTATAGCTTATGTCCAGACAGTTTGCA
ACATCCTCAGCCAATTGTTTTATTTTTTCGGGTAAAAGAC
ATACGAGTTCTTTGTTTTTGACGCGAAAAAACTGTGCACA
ATATAACACCCCTGCTTCAATTTTTTGCGCATCCTTCTTT
GTAGATGTTTCCAATGTGAAACAATACTTCCATTCATCCG
TAAAACAGGTTGTATAAGATCCATCATGAAGCCTAGCGGC
CAAGTTTCCTGTGTGCCCAACTTTATGTAAGGATTGGGCC
TCCAGCCAGGGATGAACCGCCACGTAAAATCCTGCGCACA
TGCTATATCAAATTGCAGTTTCTTAATAACTGTACACAGG
ATCTGAAAAACATGTGATTACAAAATTTAGATAAGAAATA
TTTAATATTAAAAATCACAGAATACATGTCACTGTGTAGA
GAGAAAGCCAAAAACTCCTCTTGACCGCCGTGGGAAATCA
TCCAGGGTAGTAGGTTGTGTTTCATAAAGTTGTATGCCGT
AGTGATCACCGTGGACTCCAGATGGTTATTGGCATCTTTG
CAATACTTTGCCATCTTGGCAGAAAAGACGATAAATCCAC
AAATTCTACCCCAGTTGATAAGATCCTTAAACAGCTCAGT
CACAACCCCAGTAAACTGGGTTTTAATTTCTTGAACACTC
GTAAGAGAAAAGGTAATTGTAACCTGTTTGTTCAAACACT
CATCATAATAGGTTAAAATTTTTTTTATTTGTTGTTGATA
TGGGCTAAGCTCATGCTCTGAAATATCATTAATGTAATAT
TTAATATATCCCACTAGTATTTCATTAATGATATTATGAT
ATATTAACTCTTCTCCCTCCATAGCGGCACCCTATATTTT
TTTATTTAGGTTTCAATGTTATCACAATTGCGATACAATT
GTGATACAATTGTGACACAACTGTGTTGTATACAACAAAT
GTTAGGCCACGTATAGCAACCTATATGTTAAGAAATATTT
TTATCCCAACATTAGTTGGAAACGAGCAGCCGCAAAGAAG
TCATTTAAAATAAGCCATTTAAAGATTTAGAATTTATATG
TATACAACTGTACAATGGAAGCAGTTCTTACCAAACTCGA
CCAGGAGGAAAAAAAGGCTCTCCAAAATTTTCATCGTTGT
GCTTGGGAAGAAACTAAAAATATTATAAACGATTTTCTTG
AAATCCCTGAGGAACGATGCACCTATAAATTCAACTCATA
CACAAAAAAAATGGAGCTTTTATTTACCCCTGAATTCCAC
ACCGCCTGGCATGAAGTTCCTGAGTGCAGAGAGTTCATAT
TAAACTTTTTGAGACTCATTTCGGGACATCGAGTGGTATT
AAAAGGCCCTACATTTGTTTTTACAAAAGAGATCAAGAAT
CTGGGCATTCCTAGTACCATCAATGTTGACTTTCAGGCCA
ACATTGAAAATATGGATGATCTACAGAAGGGAAATCTCAT
CGGCAAGATGAATATCAAAGAAGGCTAAATAAAACAACTA
ACATCAAAAAACATTAAAGGCTATGTTGTGGACGATGCCT
TTGTCTCAATAGTTTCGAGGTCATCCAATAACTCATGTAA
CGTAAAAAAGTTGGTCCATTTTTTTGAAAACATTAAAAGA
CGTTCGTCTTCATAAATAAAAAAGTCATTCGAAGGAAAAA
TGATATACTCAATACCATAGTCTTGTAATATTTTTTTTAG
GTCTCTCAGGGTCCAGGGATTTACCAGGCTTCTACGCGAA
GTGAGCATCATAAAAATATCTAATATTTTTTGCGCCATAA
GCCAGCGCGGATTCTCATTGGCCCACAAATCAACAATAAT
TCTCTTATCAACCGTGAGCATTCCTACTTGATTCGAAGAA
ATGATTAGATGCCCAGCAGTCCACCCCATGAGTAGATAAC
GCAGCGTTGTAGAAATGTCACATATGGAAGGCATTCCTCC
ACAACATGAACCCAAATTAGGATGCGTGTGAAACACAAAC
ATAGCAGGCTTGTTGGCCACCCTGCTATAAATATCAGCAG
GCATCATAGCCTCGCTGCCAAAATAAATGTTCTCTCCTGC
CCTATAGGGGCTTGGAATGATTTCCACTATCTCGGGTACA
CCGTTTATCATATTAATGCGGCCGCACCATTCACGGTCAT
CGTCCAAAAATTTTTTGATGGCACCCCGAACATTGTCCCA
GTTAAGCAACAGAGTATTCACAATCTCATTACGCTCCGCC
CAGTATTCCTTAAAACTTCTTTTAGACTTGCTGAGCTGTT
CCCAGGATTCGAACTCAGTCCAATGTTTTTTTTCTTTTGG
GGAAGACTTCCCTTTTGAAACATTTTTTGCGGCTCCACCA
TCTACACTATGATTTTCCAAAATAATCTCCTTCATCGTTT
GAGTTATATGGGCATTGCTAAGCACCTTAGTGGTAACCTG
TTTACCTATGTGATTTAGCAGAAAACCAAGTTTGTCCATT
TGTGTCTCAACCATTTATTCTTAACAAAACAAAAAAAATT
AAAAATCATCGTCGTTTAAAAAGAGTTTGAAGGCAAACGC
ATCATCCTTAACACAGTTCTGATACTGCGTAGGTCTTAAC
TCGAAAAAGTTGGTTTTTTCTACTTCATTAAGAAAGAATT
TAGTCATCTGAGGAAAAGGGTTTCCCACCTTATAAATGCT
TTTGCACTGCATCATGAAGCACAAATTATCTGTAAAGTAG
CGTATATATTGAAATAGCATTTCTTTTGAAAAACCGGGAA
CTCTTCCTCTTGCCTTGTCAAAGGCATAGTTAATAAACTC
ATCCACCAACTCCACAGCCTCCTTCAAAATTTTGTGAATG
ATCTTTTCCTCGGGAATGTTATACACGTAATTTGAGATAA
GAAAACACGCAAAACTACAGTGCATCCCTTCATCACGTGA
GATAAACTCATTATAGCTTACAAGCCCCGGCATAATATTC
TGTTCCTTAAGAAACTGGATCGCCACAAAGTGGTTTTGAA
ATAAAATGCCTTCTACGGCGGCGAAGCCCACCAGCCGCTC
ACCTAGAGTGTTCCTGTCGGGGTCCATCCACTGCCGCACC
CACTGCGCCATTTTTTTTATGATAGGGTGTTTTTCAATGC
CGCTAAAGATGCGCTGTTGTTCCTTCTCATCCGGGATCAG
CGTTTTTACCTGTATTGAGTAGGCTTCGCTATGAACGCAC
TCTTGGGCAGCCTGCATTGTATAAAAGTATAACACTTCCT
TTACTTTAATTTCGCGCATAAAATTGGTTAAAAGGTTTTC
GATAACAATTTCGTCGGCAACAACAAAGAAGGCTAAAATT
TGTTTATAAAATTCGCGCTGTGGCTTTGGCATGGCTTCCC
AATCATCAATGTCCTTACACATGTCCACCTCCTGCGCCGT
CCACGTCAAACTTTCTAATTTTTTATACCAGTTCCAACAT
TCGGGGTGCTGAATAGGAAAAATAGTGAAACGTTGGGAAT
TTTCAATTAGTAATTCCTCCATATTTGAAATAAATATTAA
CATCTTCAAATTTATTGGCTGCCATGGAGACGTTTTTTAT
TGAGACGTTGGCATCTGATGTGTATGGAAAGGCGTTAAAT
GTTGATTTAGATAGACTATCGCAGGCGCAGGTTAAATATA
CCCTTCAAGAGCTTATTTCCTACTGCAGCGCTCTAACCAT
TTTACATTATGACTATTCAACCCTTGCGGCGCGTCTTTCG
GTGTACCAGCTGCACCAGTCAACGGCCTCCTCCTTCTCAA
AGGCGGTGAGGCTGCAGGCCGCACAATCCTGCTCACGCCT
GTCCCCCCAGTTTGTGGACGTCGTTTACAAGTACAAAGCC
ATTTTTGACAGCTACATTGACTATAGCAGAGATTACAAGC
TGTCCCTCCTGGGGATAGAAACCATGAAAAATTCTTATTT
GTTAAAAAATAAAGATGGGGTCATCATGGAACGCCCGCAG
GATGCTTATATGCGGGTTGCCATCATGATCTATGGGATGG
GAAGAGTGGTCAATATGAAAATGATTCTGCTAACCTATGA
CCTGCTTTCCCAGCACGTCATCACACACGCGTCGCCCACC
ATGTTCAATGCAGGCACCAAAAAGCCACAACTCTCCAGCT
GTTTCCTGCTAAATGTAAATGATAATTTAGAAAATTTATA
TGATATGGTCAAAACGGCCGGCATCATTTCAGGCGGCGGC
GGTGGAATAGGGCTGTGCTTGTCAGGAATACGGGCAAAGA
ATAGTTTTATTTCTGGTAGTGGTCTTAAAAGTAACGGCAT
ACAGAATTATATTGTGCTGCAAAATGCTTCACAATGCTAC
GCGAACCAGGGAGGCCTACGTCCCGGAGCCTACGCCGTCT
ACTTAGAGCTGTGGCACCAAGACATCTTTACATTTTTACA
AATGCCTCGCCTAAAAGGACAAATGGCTGAACAACGGCTT
AATGCCCCTAATCTCAAGTACGGCCTATGGGTCCCCGACC
TATTCATGGAAATACTTGAAGACCAAATACACAACAGAGG
CGACGGCAAATGGTACCTCTTTTCGCCGGATCAGGCCCCC
AATCTACATAAGGTCTTTGATTTGGAACGGTCGCAGCACG
AAAACGCACACCGCGAATTTAAAAAGCTTTACTATCAGTA
TGTTGCTGAAAAAAGGTACACCGGCGTCACAACGGCCAAA
GAGATTATCAAAGAGTGGTTCAAAACAGTTGTTCAAGTAG
GGAATCCCTATATCGGGTTTAAAGATGCCATAAATCGTAA
AAGTAATCTTTCACATGTAGGCACTATCACGAACTCCAAT
CTTTGTATTGAAGTCACAATCCCCTGCTGGGAGGGTGATA
AGGCTGAACAAGGTGTTTGTAATCTGGCCGCAGTAAATCT
AGCCGCCTTTATACGTGAAAATGGCTACGACTACCGTGGG
CTCATAGAAGCATCAGGCAATGTCACAGAAAATTTAGATA
ATATTATAGATAATGGCTACTACCCCACAGAAGCCACGCG
GAGAAGCAATATGCGTCACCGACCTATTGGCATCGGGGTC
TTTGGCCTAGCCGACGTGTTTGCGTCTTTAAAAATGAAAT
TTGGTTCACCCGAGGCCATTGCCATGGATGAGGCCATCCA
TGCGGCCCTATACTACGGGGCCATGCGACGATCCATAGAA
CTTGCAAAAGAAAAAGGAAGTCATCCCAGCTTTCCGGGGT
CTGCGGCCTCAAAGGGTCTACTGCAGCCCGACCTATGGGT
TCGCTGTGGTGATTTAGTTTCCTCCTGGGAAGAACGCGTG
GCACAGACGACGCAGGGTGTGTTGACGCCGAAAAGGTGGT
CGCAGCTACGCCTGGCGGCTATGCAGGGACTTCGAAATGG
ATATGTCACAGCTCTTATGCCCACCGCAACCTCCTCAAAT
TCTACAGGAAAAAACGAATGTTTTGAGCCCTTTACATCCA
ATCTATATACACGTAGAACGTTAAGCGGGGAGTTTATTGT
TTTAAATAAGTATTTAATAGACGATTTAAAAGAAATTAAT
CTTTGGACAGAAGCCATTCAACAGCAGCTACTAAATGCGG
GAGGTAGCATTCAGCACATTTTGGATATACCGGCCGAGAT
CCGCGATCGGTATAAAACCTCCAGGGAAATGAATCAAAAA
ATTTTAACAAAACACGCGGCCGCACGAAACCCCTTTGTAT
CCCAAAGTATGTCCTTGAACTATTACTTTTATGAACCTGA
ACTAAGCCAGGTACTTACAGTGCTCGTCCTAGGCTGGAAA
AAAGGTTTAACTACCGGTTCCTATTACTGTCATTTTAGCC
CTGGAGCGGGTACCCAAAAAAAGATTATAAGAAACTCTGA
GAAAGCGTGTAATGCGGACTGCGAGGCGTGTCTTCTGTAG
GTGTCTCGCGGTAAAAGAGCAGCGGGGACCATATGGTAAA
CCCCAACAAGAGGATAATGAATAAAAAAAGTAAACAGGCA
TCCATTAGTTCCATATTAAATTTTTTTTTCTTCTATATAA
TGGAATATTTTGTTGCGGTAGACAATGAAACCTCCTTGGG
GGTTTTTACTTCTATAGAGCAATGTGAAGAAACGATGAAA
CAATACCCCGGCCTCCATTATGTCGTTTTTAAGTATATGT
GTCCGGCGGATGCAGAAAATACAGATGTTGTATATTTAAT
ACCCTCGTTAACCTTGCATACCCCCATGTTTGTAGACCAC
TGTCCAAATCGTACCAAACAAGCACGACACGTATTGAAAA
AAATAAACTTAGTGTTCGAGGAAGAGTCTATTGAAAATTG
GAAGGTTTCAGTAAATACTGTGTTCCCCCATGTTCACAAC
AGATTATCTGCGCCGAAACTTTCCATCGACGAGGCTAATG
AAGCCGTAGAAAAGTTTTTGATACAAGCAGGACGACTCAT
GTCTCTGTAAATGTCTCTTCCTTTATGGGTGACGTCTCTT
CCTTTGCCGAGGAAGTCTCTGTTATGGGCAAGAGGTTTGA
AACAACGCAAGGACTCTGCTTAATCTGCTGTCTCACAAAG
GGAATCAAACTACCTGCTTTCGTATTTTTAATGTAGTAAT
TACCCTTGTTGTGATGAATTTTAAGACCATAGCGTAGTCC
CAGTACTTTATTAATGAATTTTAAAATTGTTTGAGGGTCC
GTTTTATTGGGCTTTTTAAGCTTAAACTCAAAGCTGATCG
CGCTTAAATCATACTGAACAAATTCATCAACGAGTTTCGT
CATTAATTGTTCATTGGTCAATATATTAGGGTCCTGAACG
CATTTAAAGCCGCACTTAGTTAATAGCATAATAGCGTACA
TATGAGATTGAAAACTATAATTAAATTGTAGATCATGATG
CTCTGCGTGTTGCATGGCCCATTGATGAAAGTTTAATTCC
TGAGTTTGTAACATAGTGAGCGACTCGTATACTGTCTTTC
CGCGGCTTATTTGGACACGGCCAGTATAGTTCTGTTTTGT
CATAAAACTATTGTATTGTTCAACAAATTTGGGAGTAATT
TTATGACCGTGCCATGCATAAAATTCGAGTAGTTTATACT
TTTCATACGCAAATAGGTCTTGCTGGTCTACTGTGATGCC
TTCCTTTAAGTTTTGTTTAATTTGTAAAGCTTTATTGGCA
TCAATGGTTTCAGCCGAGGCAATGTTTACATAGTCCTGGT
GTTTAATTTCCATTTTAATGCTTGTATATTGTTTGACTGT
CTCCAGCTTTTCACCCGTCAGTATAAACACCTTAGCGCCG
GTGTCGGCGATCTGGTTAATAAATCGGGTTATAAAGTGAT
TTTTTGATAGATGTTGTATCCGCATTGTTTCGAGCCATAG
ATGGTAGTATGGAGTTTTATAATATATCGGCCTACCTGTT
TCCTTACTATACGTGAAGGAAAGCTGGTGATTGCTTATGG
TCTGAAAAAGGGTGTCACGTTTTTGTAACGTAAACATTTC
AATGTCTTCGATGGTTTCTGGATAGTAATTTTGTTTCCCC
TGTAAGCAGATTTTATAACACTTACTTTTTAATTCACGCA
CGCGGCCCAACATTTGGCAACATGTTTCTACGTCACACGA
CATATTGTTAAAAAAGCCGTATAAAACATCAAATCTCTTA
TCTTCGTATGAAACACCCGCTGAAATCGTGGGCGTATAGA
TAAGGATATCAACGAGCCCCCAATAATACGATACATTATT
AAAATGGGATTCCCGTTCATGAGCAGTGCTTTTAGAACTA
TAAAACCCAATTTTTTTTTCCGGAAACTTTTTTTGGATAA
ATGATTGCAACAGCCGGGCCTCCATTAATGAATTTGTAGG
GATAACAATTTTTTTGTCTTCTAGCAAATCCTTTAAAAGG
TTATTTAACCAAGTTTCTCGTGAAGAGGTAAAATAATACG
TGTCATGCTGGGCCCTTTTATATTGATTCCAGTGAAAGAA
GATAGGGACATCCCCGCGAAAACGCTGTAGAATATTATAC
GTTCGATTTCCTAGGTTTGCGTCCAAGCATATAACATAAT
TTGCCGTTTCGAGCATCCACATGAAAATGGCAAAAGAGGG
AGCAAAGTATTTGTGCAGGCCGCTATTGAATTGATTAAAA
ATCGATTCTACCTCATCCAAAATAAGTAGGTCTACAGGCT
CGGCTGTGGAGGTTAGCCGGAAAAGTGATTCTACCTGAAT
GATGACTCTTTCGTAGCTGTCCAAATCTCCAGTTACTTCG
CTGTACAATGTGAAATTCGGTAGCCGGGATTGTATATTTT
TTGAGAAGATCTGTCGAAACGTCACAAACCGTATGGTTTG
TTGTTTTGAAATAGAATTATTGCCGTAGTATTTTTGCAAA
TAGTTGCGCAGTTGGACGGTTTTACCTATTTTCATTTGAG
CCTTTACAACAAGCGTAGGGACTCGTTCATATTCTCGCAT
ACTACTTTCATCATAGATGTGTTTTTGAGTATCAGGCAGT
TCTTCAAAGAGAATGGACTCATGAACCTCTATGCTCTTTG
TCATCACTTGGTCCACATATGTTTCCACAAAATTATTTGT
GCCGGAAAGGCTGCCCATGAGAAGGCTATGTTTATTGTCA
TGGCGACAGTGTTGATACACTTTGTTTCCCGTGACTCTTA
AAATTAGGGTATTGTCCTTATCATGCATACGCTTACATAT
TTCGCAGTAACTTGGACTTGTACGTTTAAACAATACTAAA
TTTTTATGAACACGGAGGAAGCAATGATTTTTACATAGTG
TTCCTGCAAATTTTAATACCTCTTCAAGTTCACTTTGTTG
GATAGTATCGCAGGAACTCGGTGTTGTTTCTTTTACATTT
GTGAAGATACAAGGTAAACACGTCGTTTCAAAGGGGGTTG
CTATAAGGGTATCACTCTTTTTCGTGGTTGTACTGGTCTC
AAACACCTCTGCAAGCTCCTCATTAAACATTTTAACACGC
ATGCTACCTTTTTTATGAGACCCTATGATGCGAAAATTTT
GAATACTTTTGTTGACCTGGGGGTCAACAAAAGGATAAAC
GTGTTTGGGAAGATTTTCTAACACTTTGGATGTAAAGACT
TTGGCCTCATTATTGTTTAATACTGAGTATGTATAAAGTA
TGATATGAAAGGAGTATTTAAGTTCTCGCTTTTTATTTAA
TCCGATAGAATCTGTTAGCAAAATTTGTTCACGCGTTAGA
TTGATGTTATAAGGTAAAGAATATGTCTCGTAAAATACAT
CCATGATGACGTTAATTATCATGTCAAGGATGTCATAGAC
ATTGTCTTCGACATTATCATTGTCATCAACATTGTCATCA
GAGTATGACTTATTTACCGGAAAGTCGATGTCAAATTTTA
AGCGCTGAGGCAAAAACCCAAATACCACTTCGTGGAAACA
CTTCTGCTCAAAGGGCTGAGCCGCCTCCCACTCCCAAAAG
TCATCACGACTTGAAAAAACTCTAAAAAGATTATTATATT
CATCTCGCACCACGAAGTGATTCTTTAAGGTTTCGAGAGA
ATATTTATCCTCTACGGCTTCTCCTTGGGAGTTACAGCGA
AGAAACTTGAATGTTTCTTGCATTTTGATATTTAAAATTA
AATCAATTATGATGCGGCCGCTAATGCGGCGGTTGACGCG
GCCGCGCCGCTGACGCAGCCATCATACATAAAGCGGCATG
GCCGTTTTATAACGACTAGTCGGCCGTTATATGACGAACT
ATATAAAAATGAATTCTTTTAATTAGAGTTAAGTATTGTT
GATTGTATAATCCATCATGGTTGAGCCACGCGAACAGTTT
TTTCAAGATCTGCTTTCAGCAGTGGATCAACAAATGGACA
CTGTAAAAAATGACATAAAAGACATTATGAAAGAAAAAAC
GTCTTTTATGGTATCATTCGAAAACTTTATAGAACGTTAC
GATACCATGGAAAAAAATATTCAAGACCTTCAGAATAAGT
ACGAAGAAATGGCGGCCAACCTTATGACCGTCATGACGGA
TACAAAAATTCAGCTTGGAGCCATTATCGCCCAACTTGAG
ATTCTAATGATAAATGGCACTCCACTTCCGGCAAAAAAGA
CAACAATTAAGGAGGCTATGCCCTTACCTTCATCAAACAC
GAATAATGAACAAACGAGTCCTCCCGCCTCAGGCAAAACA
AGTGAAACACCTAAAAAAAATCCCACGAATGCGATGTTCT
TCACGCGTAGCGAATGGGCATCCTCGAATACTTTTCGAGA
AAAGTTTTTAACACCAGAAATTCAAGCCATATTGGATGAG
CAGTTTGCAAACAAGACCGGGATCGAAAGATTGCATGCCG
AGGGTCTTTACATGTGGAGAACCCAATTCTCTGACGAACA
GAAGAAAATGGTCAAAGAGATGATGAAGAAGTAATATTTT
TGGTAAAAATATTTTTATCAAAATTTTTTTACCAAATAAT
AAAAAATATTTTTTACTTTTTTTTCTTCATAATATACATA
GAATGCCTACAAAAGCTGGCACAAAAAGTACCGCAAATAA
AAAAACAACGAAGGGCTCCTCCAAATCTGGTTCTTCCAGA
GGCCACACCGGCAAAACCCATGCTTCTTCGTCCATGCATT
CCGGGATGCTCTATAAAGATATGGTAAATATTGCTAGATC
TAGAGGCATTCCGATTTACCAGAATGGATCGCGTCTTACT
AAAAGTGAATTGGAGAAAAAAATTAAACGGTCAAAATGAA
TATAATCAGGAAACTTAAGCCTGGAACAATTAGCCTTGTG
CTGGGACCCATGTTTGCCGGCAAAACTACGTTTCTTATTC
ATTGCATTTACATGCTCGAACGTTTGGAAAAAAAAGTAGT
CTTCATAAAATCTACCAAAAACACCCGAGACAAAACTATT
AAAACACACTCCGGTATACAGCTACGACCCAAACAATGTA
AAATCATAGAAAGCACACAGTTATCTGACGTGGGTTCTCT
CACCGATATCCATGCAGTTGTCGTAGATGAAGCGCATTTT
TTTGACGATTTAATCACATGCCGCACTTGGGCAGAGGAAG
AAAAAATTATTATTCTTGCGGGACTCAATGCTTCCTTCGA
GCAGAAAATGTTTCCGCCCATCGTTCGTATTTTTCCTTAC
TGCAGCTGGGTTAAGTATATTGGCCGCACCTGTATGAAAT
GTAACCAACATAATGCATGCTTTAATGTGCGTAAGAACGC
AGACAAGACGCTTATCCTTGCGGGAGGAAGTGAACTGTAC
GTAACATGTTGTAACAACTGTCTAAAAAATACATTTATTA
AGCAGTTGCAACCTATTAAATATTAAAAATCTTATACAAT
AATGGATCATTATCTTAAAAAATTACAAGATATTTATACG
AAGCTCGAGGGTCATCCCTTTCTTTTTAGCCCGTCGAAAA
CCAATGAAAAAGAGTTTATTACTCTGCTAAACCAGGCCTT
GGCCTCAACGCAGCTTTACCGCAGCATACAACAGCTGTTT
TTAACGATGTATAAGCTAGATCCCATTGGGTTTATTAACT
ATATTAAAACGAGTAAACAAGAGTATTTATGCCTGTTAAT
TAATCCTAAACTCGTTACTAAGTTTTTAAAAATAACGAGC
TTTAAAATTTACATTAATTTCAGGCTGAAAACTTTTTATA
TAAGTCCTAATAAGTATAATAATTTTTACACCGCTCCCTC
TGAAGAAAAGACTAACCATCTTCTAAAAGAAGAAAAAACT
TGGGCAAAGATTGTTGAAGAAGGAGGAGAAGAATACTAAG
TCGCTTACATTTTTTTTTGCTATTTTTATAGAATGTACAC
GCATGTTGATGTTGTCGGAATAGCTGAAGCCTCAGCGGCC
CTCTACGTGCAAAAAGATAGGGATCGCTACTTAGACGTGC
TAACAACCATTGAAAACTTTATTTACCAACACAAATGCAT
CATAACAGGGGAAAGCGCCCACCTACTCTTTTTAAAAAAA
AATATTTATCTTTACGAATTTTACTCCAACAATGTGGCGG
AGCACAGCAAGGCTTTGGCGACCCTGCTTTATAAACTTGA
TCCGGAATACCTCACTCGTTACACAGTACTCATTACCAAA
ATTCCCAACCATTGGTATGTGATTAACGTAGATCAGCGAG
AATTTGTGCGCCTATATGCCATCCCGGCAGTTAAACAACA
[truncated: 3,095 more rows]
