# Supplementary material for: Bayesian Phylodynamic Analysis Reveals the Dispersal Patterns of African Swine Fever Virus
Source: Viruses. 2022 Apr 25;14(5):889. doi: 10.3390/v14050889 (PMC9147906; doi:10.3390/v14050889)
Supplement: Supplementary file 1 [file viruses-14-00889-s001.zip › Supplementary file S1/MG939585.gff]

##gff-version 3
##source-version geneious 2021.1.1
##sequence-region	MG939585	1	189405
MG939585	Geneious	source	1	189405	.	+	.	Name=source MG939585 UNVERIFIED: African swine fever virus isolate Pol16 20540 o10%2C complete genome
MG939585	Geneious	gene	855	1688	.	-	.	Name=MGF 360-1L gene
MG939585	Geneious	CDS	855	1688	.	-	0	Name=MGF 360-1L CDS
MG939585	Geneious	gene	2022	3110	.	-	.	Name=MGF 360-2L gene
MG939585	Geneious	CDS	2022	3110	.	-	0	Name=MGF 360-2L CDS
MG939585	Geneious	gene	3251	3784	.	+	.	Name=KP177R gene
MG939585	Geneious	CDS	3251	3784	.	+	0	Name=KP177R CDS
MG939585	Geneious	gene	3921	4166	.	-	.	Name=L83L gene
MG939585	Geneious	CDS	3921	4166	.	-	0	Name=L83L CDS
MG939585	Geneious	gene	4267	4425	.	-	.	Name=L60L gene
MG939585	Geneious	CDS	4267	4425	.	-	0	Name=L60L CDS
MG939585	Geneious	gene	4584	5654	.	-	.	Name=MGF 360-3L gene
MG939585	Geneious	CDS	4584	5654	.	-	0	Name=MGF 360-3L CDS
MG939585	Geneious	gene	6100	6690	.	-	.	Name=MGF 110-1L gene
MG939585	Geneious	CDS	6100	6690	.	-	0	Name=MGF 110-1L CDS
MG939585	Geneious	gene	6689	6802	.	+	.	Name=ASFV G ACD 00090 gene
MG939585	Geneious	CDS	6689	6802	.	+	0	Name=ASFV G ACD 00090 CDS
MG939585	Geneious	gene	6870	7184	.	-	.	Name=MGF 110-2L gene
MG939585	Geneious	CDS	6870	7184	.	-	0	Name=MGF 110-2L CDS
MG939585	Geneious	gene	7281	7655	.	-	.	Name=MGF 110-3L gene
MG939585	Geneious	CDS	7281	7655	.	-	0	Name=MGF 110-3L CDS
MG939585	Geneious	gene	7969	8343	.	-	.	Name=MGF 110-4L gene
MG939585	Geneious	CDS	7969	8343	.	-	0	Name=MGF 110-4L CDS
MG939585	Geneious	gene	8532	9149	.	-	.	Name=MGF 110-5L-6L gene
MG939585	Geneious	CDS	8532	9149	.	-	0	Name=MGF 110-5L-6L CDS
MG939585	Geneious	gene	9356	9769	.	-	.	Name=MGF 110-7L gene
MG939585	Geneious	CDS	9356	9769	.	-	0	Name=MGF 110-7L CDS
MG939585	Geneious	gene	10110	10238	.	-	.	Name=ASFV G ACD 00160 gene
MG939585	Geneious	CDS	10110	10238	.	-	0	Name=ASFV G ACD 00160 CDS
MG939585	Geneious	gene	11098	11472	.	+	.	Name=MGF 100-1R gene
MG939585	Geneious	CDS	11098	11472	.	+	0	Name=MGF 100-1R CDS
MG939585	Geneious	gene	11632	12504	.	-	.	Name=MGF 110-9L gene
MG939585	Geneious	CDS	11632	12504	.	-	0	Name=MGF 110-9L CDS
MG939585	Geneious	gene	12503	12694	.	+	.	Name=ASFV G ACD 00210 gene
MG939585	Geneious	CDS	12503	12694	.	+	0	Name=ASFV G ACD 00210 CDS
MG939585	Geneious	gene	13613	13723	.	+	.	Name=ASFV G ACD 00240 gene
MG939585	Geneious	CDS	13613	13723	.	+	0	Name=ASFV G ACD 00240 CDS
MG939585	Geneious	gene	13804	14163	.	-	.	Name=MGF 110-12L gene
MG939585	Geneious	CDS	13804	14163	.	-	0	Name=MGF 110-12L CDS
MG939585	Geneious	gene	14249	15073	.	-	.	Name=MGF 110-13L gene
MG939585	Geneious	CDS	14249	15073	.	-	0	Name=MGF 110-13L CDS
MG939585	Geneious	gene	15098	15211	.	-	.	Name=ASFV G ACD 00270 gene
MG939585	Geneious	CDS	15098	15211	.	-	0	Name=ASFV G ACD 00270 CDS
MG939585	Geneious	gene	15254	16417	.	-	.	Name=MGF 360-4L gene
MG939585	Geneious	CDS	15254	16417	.	-	0	Name=MGF 360-4L CDS
MG939585	Geneious	gene	16970	17086	.	-	.	Name=ASFV G ACD 00300 gene
MG939585	Geneious	CDS	16970	17086	.	-	0	Name=ASFV G ACD 00300 CDS
MG939585	Geneious	gene	17230	18357	.	-	.	Name=MGF 360-6L gene
MG939585	Geneious	CDS	17230	18357	.	-	0	Name=MGF 360-6L CDS
MG939585	Geneious	gene	18585	18710	.	+	.	Name=ASFV G ACD 00320 gene
MG939585	Geneious	CDS	18585	18710	.	+	0	Name=ASFV G ACD 00320 CDS
MG939585	Geneious	gene	18897	19010	.	+	.	Name=ASFV G ACD 00330 gene
MG939585	Geneious	CDS	18897	19010	.	+	0	Name=ASFV G ACD 00330 CDS
MG939585	Geneious	gene	19208	19324	.	-	.	Name=ASFV G ACD 00360 gene
MG939585	Geneious	CDS	19208	19324	.	-	0	Name=ASFV G ACD 00360 CDS
MG939585	Geneious	gene	19236	19445	.	+	.	Name=X69R gene
MG939585	Geneious	CDS	19236	19445	.	+	0	Name=X69R CDS
MG939585	Geneious	gene	19743	20549	.	-	.	Name=MGF 300-1L gene
MG939585	Geneious	CDS	19743	20549	.	-	0	Name=MGF 300-1L CDS
MG939585	Geneious	gene	21950	22942	.	-	.	Name=MGF 300-4L gene
MG939585	Geneious	CDS	21950	22942	.	-	0	Name=MGF 300-4L CDS
MG939585	Geneious	gene	23055	24014	.	-	.	Name=MGF 360-8L gene
MG939585	Geneious	CDS	23055	24014	.	-	0	Name=MGF 360-8L CDS
MG939585	Geneious	gene	24176	25228	.	-	.	Name=MGF 360-9L gene
MG939585	Geneious	CDS	24176	25228	.	-	0	Name=MGF 360-9L CDS
MG939585	Geneious	gene	25414	26451	.	-	.	Name=MGF 360-10L gene
MG939585	Geneious	CDS	25414	26451	.	-	0	Name=MGF 360-10L CDS
MG939585	Geneious	gene	26479	27540	.	-	.	Name=MGF 360-11L gene
MG939585	Geneious	CDS	26479	27540	.	-	0	Name=MGF 360-11L CDS
MG939585	Geneious	gene	27748	29343	.	+	.	Name=MGF 505-1R gene
MG939585	Geneious	CDS	27748	29343	.	+	0	Name=MGF 505-1R CDS
MG939585	Geneious	gene	29396	30448	.	-	.	Name=MGF 360-12L gene
MG939585	Geneious	CDS	29396	30448	.	-	0	Name=MGF 360-12L CDS
MG939585	Geneious	gene	30609	31670	.	-	.	Name=MGF 360-13L gene
MG939585	Geneious	CDS	30609	31670	.	-	0	Name=MGF 360-13L CDS
MG939585	Geneious	gene	31855	32928	.	-	.	Name=MGF 360-14L gene
MG939585	Geneious	CDS	31855	32928	.	-	0	Name=MGF 360-14L CDS
MG939585	Geneious	gene	33134	34714	.	+	.	Name=MGF 505-2R gene
MG939585	Geneious	CDS	33134	34714	.	+	0	Name=MGF 505-2R CDS
MG939585	Geneious	gene	34801	35643	.	+	.	Name=MGF 505-3R gene
MG939585	Geneious	CDS	34801	35643	.	+	0	Name=MGF 505-3R CDS
MG939585	Geneious	gene	35721	35843	.	-	.	Name=ASFV G ACD 00520 gene
MG939585	Geneious	CDS	35721	35843	.	-	0	Name=ASFV G ACD 00520 CDS
MG939585	Geneious	gene	35811	37331	.	+	.	Name=MGF 505-4R gene
MG939585	Geneious	CDS	35811	37331	.	+	0	Name=MGF 505-4R CDS
MG939585	Geneious	gene	37360	38856	.	+	.	Name=MGF 505-5R gene
MG939585	Geneious	CDS	37360	38856	.	+	0	Name=MGF 505-5R CDS
MG939585	Geneious	gene	39057	40634	.	+	.	Name=MGF 505-6R gene
MG939585	Geneious	CDS	39057	40634	.	+	0	Name=MGF 505-6R CDS
MG939585	Geneious	gene	40764	42347	.	+	.	Name=MGF 505-7R gene
MG939585	Geneious	CDS	40764	42347	.	+	0	Name=MGF 505-7R CDS
MG939585	Geneious	gene	42651	44171	.	+	.	Name=MGF 505-9R gene
MG939585	Geneious	CDS	42651	44171	.	+	0	Name=MGF 505-9R CDS
MG939585	Geneious	gene	44583	46211	.	+	.	Name=MGF 505-10R gene
MG939585	Geneious	CDS	44583	46211	.	+	0	Name=MGF 505-10R CDS
MG939585	Geneious	gene	46328	47002	.	-	.	Name=A224L gene
MG939585	Geneious	CDS	46328	47002	.	-	0	Name=A224L CDS
MG939585	Geneious	gene	47041	47193	.	-	.	Name=ASFV G ACD 00600 gene
MG939585	Geneious	CDS	47041	47193	.	-	0	Name=ASFV G ACD 00600 CDS
MG939585	Geneious	gene	47363	47677	.	+	.	Name=A104R gene
MG939585	Geneious	CDS	47363	47677	.	+	0	Name=A104R CDS
MG939585	Geneious	gene	47674	48384	.	-	.	Name=A240L gene
MG939585	Geneious	CDS	47674	48384	.	-	0	Name=A240L CDS
MG939585	Geneious	gene	48296	48478	.	+	.	Name=A118R gene
MG939585	Geneious	CDS	48296	48478	.	+	0	Name=A118R CDS
MG939585	Geneious	gene	48693	49148	.	+	.	Name=A151R gene
MG939585	Geneious	CDS	48693	49148	.	+	0	Name=A151R CDS
MG939585	Geneious	gene	49426	50256	.	+	.	Name=MGF 360-15R gene
MG939585	Geneious	CDS	49426	50256	.	+	0	Name=MGF 360-15R CDS
MG939585	Geneious	gene	50492	51172	.	-	.	Name=A238L gene
MG939585	Geneious	CDS	50492	51172	.	-	0	Name=A238L CDS
MG939585	Geneious	gene	51222	53798	.	-	.	Name=A859L gene
MG939585	Geneious	CDS	51222	53798	.	-	0	Name=A859L CDS
MG939585	Geneious	gene	53800	54339	.	-	.	Name=A179L gene
MG939585	Geneious	CDS	53800	54339	.	-	0	Name=A179L CDS
MG939585	Geneious	gene	54572	54985	.	+	.	Name=A137R gene
MG939585	Geneious	CDS	54572	54985	.	+	0	Name=A137R CDS
MG939585	Geneious	gene	55018	55971	.	-	.	Name=F317L gene
MG939585	Geneious	CDS	55018	55971	.	-	0	Name=F317L CDS
MG939585	Geneious	gene	55997	57001	.	-	.	Name=F334L gene
MG939585	Geneious	CDS	55997	57001	.	-	0	Name=F334L CDS
MG939585	Geneious	gene	57022	59358	.	+	.	Name=F778R gene
MG939585	Geneious	CDS	57022	59358	.	+	0	Name=F778R CDS
MG939585	Geneious	gene	59391	59888	.	+	.	Name=F165R gene
MG939585	Geneious	CDS	59391	59888	.	+	0	Name=F165R CDS
MG939585	Geneious	gene	59875	63021	.	-	.	Name=F1055L gene
MG939585	Geneious	CDS	59875	63021	.	-	0	Name=F1055L CDS
MG939585	Geneious	gene	63215	63832	.	+	.	Name=K205R gene
MG939585	Geneious	CDS	63215	63832	.	+	0	Name=K205R CDS
MG939585	Geneious	gene	63921	64157	.	+	.	Name=K78R gene
MG939585	Geneious	CDS	63921	64157	.	+	0	Name=K78R CDS
MG939585	Geneious	gene	64154	64744	.	+	.	Name=K196R gene
MG939585	Geneious	CDS	64154	64744	.	+	0	Name=K196R CDS
MG939585	Geneious	gene	64760	65197	.	+	.	Name=K145R gene
MG939585	Geneious	CDS	64760	65197	.	+	0	Name=K145R CDS
MG939585	Geneious	gene	65231	66499	.	+	.	Name=K421R gene
MG939585	Geneious	CDS	65231	66499	.	+	0	Name=K421R CDS
MG939585	Geneious	gene	66540	70268	.	-	.	Name=EP1242L gene
MG939585	Geneious	CDS	66540	70268	.	-	0	Name=EP1242L CDS
MG939585	Geneious	gene	70347	70601	.	+	.	Name=EP84R gene
MG939585	Geneious	CDS	70347	70601	.	+	0	Name=EP84R CDS
MG939585	Geneious	gene	70637	71893	.	+	.	Name=EP424R gene
MG939585	Geneious	CDS	70637	71893	.	+	0	Name=EP424R CDS
MG939585	Geneious	gene	72388	72846	.	+	.	Name=EP152R gene
MG939585	Geneious	CDS	72388	72846	.	+	0	Name=EP152R CDS
MG939585	Geneious	gene	72849	73325	.	+	.	Name=EP153R gene
MG939585	Geneious	CDS	72849	73325	.	+	0	Name=EP153R CDS
MG939585	Geneious	gene	73395	74477	.	+	.	Name=EP402R gene
MG939585	Geneious	CDS	73395	74477	.	+	0	Name=EP402R CDS
MG939585	Geneious	gene	74547	75656	.	+	.	Name=EP364R gene
MG939585	Geneious	CDS	74547	75656	.	+	0	Name=EP364R CDS
MG939585	Geneious	gene	75720	79469	.	-	.	Name=M1249L gene
MG939585	Geneious	CDS	75720	79469	.	-	0	Name=M1249L CDS
MG939585	Geneious	gene	79509	80855	.	+	.	Name=M448R gene
MG939585	Geneious	CDS	79509	80855	.	+	0	Name=M448R CDS
MG939585	Geneious	gene	80942	81331	.	+	.	Name=C129R gene
MG939585	Geneious	CDS	80942	81331	.	+	0	Name=C129R CDS
MG939585	Geneious	gene	81379	81633	.	-	.	Name=C84L gene
MG939585	Geneious	CDS	81379	81633	.	-	0	Name=C84L CDS
MG939585	Geneious	gene	84253	84570	.	+	.	Name=C122R gene
MG939585	Geneious	CDS	84253	84570	.	+	0	Name=C122R CDS
MG939585	Geneious	gene	84983	85756	.	-	.	Name=C257L gene
MG939585	Geneious	CDS	84983	85756	.	-	0	Name=C257L CDS
MG939585	Geneious	gene	85735	87162	.	-	.	Name=C475L gene
MG939585	Geneious	CDS	85735	87162	.	-	0	Name=C475L CDS
MG939585	Geneious	gene	87215	88162	.	+	.	Name=C315R gene
MG939585	Geneious	CDS	87215	88162	.	+	0	Name=C315R CDS
MG939585	Geneious	gene	88230	88673	.	-	.	Name=C147L gene
MG939585	Geneious	CDS	88230	88673	.	-	0	Name=C147L CDS
MG939585	Geneious	gene	88833	89021	.	-	.	Name=C62L gene
MG939585	Geneious	CDS	88833	89021	.	-	0	Name=C62L CDS
MG939585	Geneious	gene	89103	91991	.	+	.	Name=C962R gene
MG939585	Geneious	CDS	89103	91991	.	+	0	Name=C962R CDS
MG939585	Geneious	gene	91942	92100	.	-	.	Name=ASFV G ACD 01020 gene
MG939585	Geneious	CDS	91942	92100	.	-	0	Name=ASFV G ACD 01020 CDS
MG939585	Geneious	gene	92129	95017	.	-	.	Name=B962L gene
MG939585	Geneious	CDS	92129	95017	.	-	0	Name=B962L CDS
MG939585	Geneious	gene	94977	95336	.	-	.	Name=B119L gene
MG939585	Geneious	CDS	94977	95336	.	-	0	Name=B119L CDS
MG939585	Geneious	gene	95317	96273	.	-	.	Name=B318L gene
MG939585	Geneious	CDS	95317	96273	.	-	0	Name=B318L CDS
MG939585	Geneious	gene	96240	97556	.	-	.	Name=B438L gene
MG939585	Geneious	CDS	96240	97556	.	-	0	Name=B438L CDS
MG939585	Geneious	gene	97569	98063	.	-	.	Name=B169L gene
MG939585	Geneious	CDS	97569	98063	.	-	0	Name=B169L CDS
MG939585	Geneious	gene	98080	99507	.	-	.	Name=B475L gene
MG939585	Geneious	CDS	98080	99507	.	-	0	Name=B475L CDS
MG939585	Geneious	gene	99642	100706	.	-	.	Name=B354L gene
MG939585	Geneious	CDS	99642	100706	.	-	0	Name=B354L CDS
MG939585	Geneious	gene	100717	102309	.	-	.	Name=B602L gene
MG939585	Geneious	CDS	100717	102309	.	-	0	Name=B602L CDS
MG939585	Geneious	gene	102364	103521	.	+	.	Name=B385R gene
MG939585	Geneious	CDS	102364	103521	.	+	0	Name=B385R CDS
MG939585	Geneious	gene	103618	105558	.	-	.	Name=B646L gene
MG939585	Geneious	CDS	103618	105558	.	-	0	Name=B646L CDS
MG939585	Geneious	gene	105598	105975	.	+	.	Name=B125R gene
MG939585	Geneious	CDS	105598	105975	.	+	0	Name=B125R CDS
MG939585	Geneious	gene	105948	106295	.	-	.	Name=B117L gene
MG939585	Geneious	CDS	105948	106295	.	-	0	Name=B117L CDS
MG939585	Geneious	gene	106302	107540	.	-	.	Name=B407L gene
MG939585	Geneious	CDS	106302	107540	.	-	0	Name=B407L CDS
MG939585	Geneious	gene	107568	108095	.	-	.	Name=B175L gene
MG939585	Geneious	CDS	107568	108095	.	-	0	Name=B175L CDS
MG939585	Geneious	gene	108142	108933	.	+	.	Name=B263R gene
MG939585	Geneious	CDS	108142	108933	.	+	0	Name=B263R CDS
MG939585	Geneious	gene	108930	109130	.	-	.	Name=B66L gene
MG939585	Geneious	CDS	108930	109130	.	-	0	Name=B66L CDS
MG939585	Geneious	gene	109136	113158	.	-	.	Name=G1340L gene
MG939585	Geneious	CDS	109136	113158	.	-	0	Name=G1340L CDS
MG939585	Geneious	gene	113199	116819	.	+	.	Name=G1211R gene
MG939585	Geneious	CDS	113199	116819	.	+	0	Name=G1211R CDS
MG939585	Geneious	gene	116816	117184	.	-	.	Name=CP123L gene
MG939585	Geneious	CDS	116816	117184	.	-	0	Name=CP123L CDS
MG939585	Geneious	gene	117290	124720	.	-	.	Name=CP2475L gene
MG939585	Geneious	CDS	117290	124720	.	-	0	Name=CP2475L CDS
MG939585	Geneious	gene	124824	125408	.	-	.	Name=CP204L gene
MG939585	Geneious	CDS	124824	125408	.	-	0	Name=CP204L CDS
MG939585	Geneious	gene	125439	127031	.	+	.	Name=CP530R gene
MG939585	Geneious	CDS	125439	127031	.	+	0	Name=CP530R CDS
MG939585	Geneious	gene	127034	127276	.	+	.	Name=CP80R gene
MG939585	Geneious	CDS	127034	127276	.	+	0	Name=CP80R CDS
MG939585	Geneious	gene	127318	128241	.	+	.	Name=CP312R gene
MG939585	Geneious	CDS	127318	128241	.	+	0	Name=CP312R CDS
MG939585	Geneious	gene	128262	128786	.	-	.	Name=O174L gene
MG939585	Geneious	CDS	128262	128786	.	-	0	Name=O174L CDS
MG939585	Geneious	gene	128836	129021	.	+	.	Name=O61R gene
MG939585	Geneious	CDS	128836	129021	.	+	0	Name=O61R CDS
MG939585	Geneious	gene	129101	133453	.	-	.	Name=NP1450L gene
MG939585	Geneious	CDS	129101	133453	.	-	0	Name=NP1450L CDS
MG939585	Geneious	gene	133536	134795	.	-	.	Name=NP419L gene
MG939585	Geneious	CDS	133536	134795	.	-	0	Name=NP419L CDS
MG939585	Geneious	gene	134860	137466	.	+	.	Name=NP868R gene
MG939585	Geneious	CDS	134860	137466	.	+	0	Name=NP868R CDS
MG939585	Geneious	gene	137523	138275	.	+	.	Name=D205R gene
MG939585	Geneious	CDS	137523	138275	.	+	0	Name=D205R CDS
MG939585	Geneious	gene	138455	138844	.	-	.	Name=D129L gene
MG939585	Geneious	CDS	138455	138844	.	-	0	Name=D129L CDS
MG939585	Geneious	gene	138917	139156	.	-	.	Name=DP79L gene
MG939585	Geneious	CDS	138917	139156	.	-	0	Name=DP79L CDS
MG939585	Geneious	gene	139225	140244	.	-	.	Name=D339L gene
MG939585	Geneious	CDS	139225	140244	.	-	0	Name=D339L CDS
MG939585	Geneious	gene	140376	143777	.	-	.	Name=D1133L gene
MG939585	Geneious	CDS	140376	143777	.	-	0	Name=D1133L CDS
MG939585	Geneious	gene	144008	144361	.	-	.	Name=D117L gene
MG939585	Geneious	CDS	144008	144361	.	-	0	Name=D117L CDS
MG939585	Geneious	gene	144418	145035	.	+	.	Name=D205R 1 gene
MG939585	Geneious	CDS	144418	145035	.	+	0	Name=D205R 1 CDS
MG939585	Geneious	gene	145062	146099	.	-	.	Name=D345L gene
MG939585	Geneious	CDS	145062	146099	.	-	0	Name=D345L CDS
MG939585	Geneious	gene	146099	146650	.	-	.	Name=S183L gene
MG939585	Geneious	CDS	146099	146650	.	-	0	Name=S183L CDS
MG939585	Geneious	gene	146711	147532	.	+	.	Name=S273R gene
MG939585	Geneious	CDS	146711	147532	.	+	0	Name=S273R CDS
MG939585	Geneious	gene	147567	151145	.	+	.	Name=P1192R gene
MG939585	Geneious	CDS	147567	151145	.	+	0	Name=P1192R CDS
MG939585	Geneious	gene	151177	152256	.	-	.	Name=H359L gene
MG939585	Geneious	CDS	151177	152256	.	-	0	Name=H359L CDS
MG939585	Geneious	gene	152291	152806	.	+	.	Name=H171R gene
MG939585	Geneious	CDS	152291	152806	.	+	0	Name=H171R CDS
MG939585	Geneious	gene	152846	153220	.	+	.	Name=H124R gene
MG939585	Geneious	CDS	152846	153220	.	+	0	Name=H124R CDS
MG939585	Geneious	gene	153243	154262	.	+	.	Name=H339R gene
MG939585	Geneious	CDS	153243	154262	.	+	0	Name=H339R CDS
MG939585	Geneious	gene	154274	154600	.	+	.	Name=H108R gene
MG939585	Geneious	CDS	154274	154600	.	+	0	Name=H108R CDS
MG939585	Geneious	gene	154560	155261	.	+	.	Name=H233R gene
MG939585	Geneious	CDS	154560	155261	.	+	0	Name=H233R CDS
MG939585	Geneious	gene	155376	156101	.	+	.	Name=H240R gene
MG939585	Geneious	CDS	155376	156101	.	+	0	Name=H240R CDS
MG939585	Geneious	gene	156094	156990	.	-	.	Name=R298L gene
MG939585	Geneious	CDS	156094	156990	.	-	0	Name=R298L CDS
MG939585	Geneious	gene	156965	159085	.	-	.	Name=Q706L gene
MG939585	Geneious	CDS	156965	159085	.	-	0	Name=Q706L CDS
MG939585	Geneious	gene	159043	160572	.	-	.	Name=QP509L gene
MG939585	Geneious	CDS	159043	160572	.	-	0	Name=QP509L CDS
MG939585	Geneious	gene	160562	161713	.	+	.	Name=QP383R gene
MG939585	Geneious	CDS	160562	161713	.	+	0	Name=QP383R CDS
MG939585	Geneious	gene	161661	162215	.	-	.	Name=E184L gene
MG939585	Geneious	CDS	161661	162215	.	-	0	Name=E184L CDS
MG939585	Geneious	gene	162259	162813	.	-	.	Name=E183L gene
MG939585	Geneious	CDS	162259	162813	.	-	0	Name=E183L CDS
MG939585	Geneious	gene	162844	164115	.	+	.	Name=E423R gene
MG939585	Geneious	CDS	162844	164115	.	+	0	Name=E423R CDS
MG939585	Geneious	gene	164266	165171	.	+	.	Name=E301R gene
MG939585	Geneious	CDS	164266	165171	.	+	0	Name=E301R CDS
MG939585	Geneious	gene	165205	165645	.	-	.	Name=E146L gene
MG939585	Geneious	CDS	165205	165645	.	-	0	Name=E146L CDS
MG939585	Geneious	gene	165882	166481	.	-	.	Name=E199L gene
MG939585	Geneious	CDS	165882	166481	.	-	0	Name=E199L CDS
MG939585	Geneious	gene	166509	167006	.	+	.	Name=E165R gene
MG939585	Geneious	CDS	166509	167006	.	+	0	Name=E165R CDS
MG939585	Geneious	gene	167029	167775	.	+	.	Name=E248R gene
MG939585	Geneious	CDS	167029	167775	.	+	0	Name=E248R CDS
MG939585	Geneious	gene	167817	168185	.	+	.	Name=E120R gene
MG939585	Geneious	CDS	167817	168185	.	+	0	Name=E120R CDS
MG939585	Geneious	gene	168215	169105	.	+	.	Name=EP296R gene
MG939585	Geneious	CDS	168215	169105	.	+	0	Name=EP296R CDS
MG939585	Geneious	gene	169108	169443	.	+	.	Name=E111R gene
MG939585	Geneious	CDS	169108	169443	.	+	0	Name=E111R CDS
MG939585	Geneious	gene	169526	169678	.	-	.	Name=E66L gene
MG939585	Geneious	CDS	169526	169678	.	-	0	Name=E66L CDS
MG939585	Geneious	gene	169682	170485	.	-	.	Name=I267L gene
MG939585	Geneious	CDS	169682	170485	.	-	0	Name=I267L CDS
MG939585	Geneious	gene	170637	171317	.	+	.	Name=I226R gene
MG939585	Geneious	CDS	170637	171317	.	+	0	Name=I226R CDS
MG939585	Geneious	gene	171314	172045	.	-	.	Name=I243L gene
MG939585	Geneious	CDS	171314	172045	.	-	0	Name=I243L CDS
MG939585	Geneious	gene	172129	172347	.	+	.	Name=I73R gene
MG939585	Geneious	CDS	172129	172347	.	+	0	Name=I73R CDS
MG939585	Geneious	gene	172567	173556	.	-	.	Name=I329L gene
MG939585	Geneious	CDS	172567	173556	.	-	0	Name=I329L CDS
MG939585	Geneious	gene	173845	174483	.	-	.	Name=I215L gene
MG939585	Geneious	CDS	173845	174483	.	-	0	Name=I215L CDS
MG939585	Geneious	gene	174524	174724	.	-	.	Name=I177L gene
MG939585	Geneious	CDS	174524	174724	.	-	0	Name=I177L CDS
MG939585	Geneious	gene	175050	175658	.	-	.	Name=I196L gene
MG939585	Geneious	CDS	175050	175658	.	-	0	Name=I196L CDS
MG939585	Geneious	gene	175752	176468	.	-	.	Name=DP238L gene
MG939585	Geneious	CDS	175752	176468	.	-	0	Name=DP238L CDS
MG939585	Geneious	gene	176645	177703	.	+	.	Name=DP63R gene
MG939585	Geneious	CDS	176645	177703	.	+	0	Name=DP63R CDS
MG939585	Geneious	gene	177783	179411	.	-	.	Name=MGF 505-11L gene
MG939585	Geneious	CDS	177783	179411	.	-	0	Name=MGF 505-11L CDS
MG939585	Geneious	gene	179530	179955	.	-	.	Name=MGF 100-1L gene
MG939585	Geneious	CDS	179530	179955	.	-	0	Name=MGF 100-1L CDS
MG939585	Geneious	gene	180727	181035	.	-	.	Name=I7L gene
MG939585	Geneious	CDS	180727	181035	.	-	0	Name=I7L CDS
MG939585	Geneious	gene	181249	181560	.	-	.	Name=I8L gene
MG939585	Geneious	CDS	181249	181560	.	-	0	Name=I8L CDS
MG939585	Geneious	gene	181655	181792	.	+	.	Name=ASFV G ACD 01870 gene
MG939585	Geneious	CDS	181655	181792	.	+	0	Name=ASFV G ACD 01870 CDS
MG939585	Geneious	gene	181755	182045	.	+	.	Name=I9R gene
MG939585	Geneious	CDS	181755	182045	.	+	0	Name=I9R CDS
MG939585	Geneious	gene	182121	182633	.	-	.	Name=I10L gene
MG939585	Geneious	CDS	182121	182633	.	-	0	Name=I10L CDS
MG939585	Geneious	gene	182872	183153	.	-	.	Name=L11L gene
MG939585	Geneious	CDS	182872	183153	.	-	0	Name=L11L CDS
MG939585	Geneious	gene	183383	184096	.	+	.	Name=MGF 360-18R gene
MG939585	Geneious	CDS	183383	184096	.	+	0	Name=MGF 360-18R CDS
MG939585	Geneious	gene	184079	184291	.	-	.	Name=DP71L gene
MG939585	Geneious	CDS	184079	184291	.	-	0	Name=DP71L CDS
MG939585	Geneious	gene	184390	184680	.	+	.	Name=DP96R gene
MG939585	Geneious	CDS	184390	184680	.	+	0	Name=DP96R CDS
MG939585	Geneious	gene	184980	185138	.	-	.	Name=ASFV G ACD 01940 gene
MG939585	Geneious	CDS	184980	185138	.	-	0	Name=ASFV G ACD 01940 CDS
MG939585	Geneious	gene	186452	186583	.	-	.	Name=ASFV G ACD 01960 gene
MG939585	Geneious	CDS	186452	186583	.	-	0	Name=ASFV G ACD 01960 CDS
MG939585	Geneious	gene	187029	188099	.	+	.	Name=MGF 360-21R gene
MG939585	Geneious	CDS	187029	188099	.	+	0	Name=MGF 360-21R CDS
MG939585	Geneious	gene	188789	188935	.	-	.	Name=ASFV G ACD 01990 gene
MG939585	Geneious	CDS	188789	188935	.	-	0	Name=ASFV G ACD 01990 CDS
MG939585	Geneious	gene	189056	189235	.	+	.	Name=DP60R gene
MG939585	Geneious	CDS	189056	189235	.	+	0	Name=DP60R CDS
##FASTA
>MG939585
GAATATACCATATTATTGCTATTGCCATCAATGAGAATGC
CACGTAGGCATAGGTCATCCTATGGCCGGACCAATCCATG
GCTGCACTTAAAAATATCAAAAAAGTTTAAGTTTTGGGCC
GGCGTTAAAATTTAAACCTTTTCTGGTTGATCTTTAGCCA
TGTATAGCTGCGATGTTTGGTGCCTTATCTACATGCTATT
GGCATTCCTGATATTCGCACTAAAGTGCTATGTTACAACC
GTCTTATGCGTGATTTTTATCCACCTTATTGGCCGAAGGG
CCGCCTTGTATTTCCTGTTAGGTGGTTTGGCCGTATTCTA
CTGGTGGCAAGCAGCTATCAATAAAATTTAATGGCTCTCA
CTTAAGATCCTTGCTGTAAGCGGGCGTTTACATACTTTGA
TCAAGAAAAAAAATTATTTTTGGACCCCCCCCCATGTTTT
ATACAAAAATCATATAATAAAGTGGCGACAATCAACATAT
TAATCAACCACAGCATTTTATGATGTGTTAATCAACATAT
ACCATATTAATCAACCACAGCATTTTATGATGCGTCAATC
AACATATTATTACGGAGAGCGTCAATCAATATAATATTGA
GAACAGCGACTTGATACCGTGTATGGTGGTGGCGGCGGCA
TGTTGTTTGTAACAGCATTTTTCATCATTCGAAGCTTACA
AAAGATATGTATAAGATAGCATATTAATGTTATTAACAGT
AATATCAATAAGGCGTAGCTATAGATCTTCACTTTGGTAG
ACCAATAATCCATGGTTGCGCTTAAAAATACCAAAAAAAA
CATTAAGTTTTGGAGGGTAAGATTGGTTTTTCACCATTGG
TAAAGATTATTATTCTAAATGTTTACCCCATAGATGTGAA
ACAATGATTCTTCATATATTAACATATTTTTTGACTTATA
CTTTTCTTCATCTAGTAAGGCGTTAATTTTTTCCGGATCT
GTCGTTTTTATTGATAAAAGAGAAGAGTCTGGACTGTAAT
TTTTAAATAATAAGATATTTATTAATATCCAATTATTCGT
TTGGCTCGCTATTTCCATGCTCTCTTCGAAAGCATCAGCT
CCTAAATCTATACAAAGGAATAAGTTACCTTCACAAAAAT
TCATTACCGAGGTAATCATTGCCCGATTAATGTCAGCCCC
CAACATAAAACAATAATATATAGTTGTATAATTACAATCA
TACATACAGGCCAACTGCATCATTTCATCAATGTCTATAT
TTGTCTTCTCTTTGTTATAAATTTCATGAAGGTCAAAGAC
GTTGTTATAAGCAACCCCACATATTAACCGCCAATCTTTA
AAATGACTATATCGTTGATAAAAATATTGGATGGCTTCAG
TAAGCTTATATAGTATCGCCATACTATACCAATACCTAGT
TAGCATTTCGTTGAATGAAATATTATCCAATGTAAAGTTA
ATTGATAATGTATCTAGTTCACCAAAAATTCTTAATTTCA
GTTGAGCATTATTTAGGAAAAGGGGATTATCAGATAATAA
TTCATGGCATAGAATAATATTACTGCTAGTTTTAACATAC
TGTACATTATAAAATATTTCTAAAATTTTATTTTCACTCA
AAGCTTTCCTCGCACCTAACTTTTGGCATAGGTCCTGGTG
CACTCCATATTGACAGTAACCAACCCAAAGCTGATGTCTG
CACCCCATTCGGTAAACAGCTCTATTAAACCATGATTGTT
TTCCTGTACAGCCTTCATTAATGCAACATTTAATGTTAAA
CCATGTTTAAAACTTGCTGTTTTTATTAATATTTGTTCAT
CTATACAAGTATGATAAATCGTAATTGGGGCTTCATGCCA
CCACAAACCACAACGCTCTAAAATACAATAATCATCTTTT
AACACAGGCTGTGTAGCTAGTACTTTTTTAGTAAGTGCTT
GTAAAGTAGATGGCATCTTCTATCTGCAAAATAATTATTT
CCGAAAAAAAAATCAAATTAAAATACTAAATTCTATTTTT
TTTTTTAATAAAGCCTGTAAATTATATAATAAATCTCGCC
CACCGTATTATTTCCGGACACAACTTTTTATACCTCATTA
TATTTTTAGATCTATAGTTTTTTAACAAGGCATTAATTTT
TTCTGGATCTGTCGTTTTTAAAGATAAAAGAGAGACGTTT
GAACTATAATAATCTTTAAATGATAATATTTCTACTAATA
TATCATGATTCTTTTGTTTTGCTAATTCTAAGCTCTCTTC
GAAAGCATTAGCTCCTAAATCTATACAAAAGAACAAGTTA
TTCATATAAAAGTTTTTTACCGAGGTAACCATTGCCCGAT
TGATGTCAGCCCCCAATACAAAACAATAGTAAATGGTTAA
AAAATTGCTATCTCTCATACAGGCCAGATATATCATTTCA
TCAATATTCATATCAACCTTTTTTATATGATACATTTCAT
GAAGATCAGACACGTTATTAAAAGAAAGCCCACATATTAG
CCGCCAATCTTTAAAATGACTATATCGTTGATAAAAATAT
TGGATGGCTTCAGTAAGCTTACATAGTATCGCTATACTAT
ACCAATATCTAGTTAGCATTTCGTTGAATGTTATTTCATT
CAATATAAAGTTGATCGATATCTTCTCTAGAAAACAACAA
ATTATTACTTTTAATTCCTCTATATTCTGGAAAAGGGGAT
TATTAGATAACAATTTATGGCATAAAATAATATTACTACT
AGTTTTAATACGATGTATTTTATAAAATATTTGTACAATA
TCCATTTCATTCAAAATTTTTGCGCCTAACTCCCGGCAGA
AATTCCAAGTATGCTCCGTATTGACAGTGACTAAGCTAGA
GTTGATGTCTGCACCCCATTCAGTAAACAACTCTATTAGA
TCATAGTTGTTTTCCTGCACAGTTTTCATTAATGCGAGAT
TTAACTCTAAACCATCTTTAAAAATTGCTGATTTTATCAT
CAATTGATTATCCTCATTAGTAGAAAGCATAATTGGAGCT
CCATGCCACCACAAACCACAATATTTCAAAATAAAGTAGT
GTTCTTTAGATATGTGCTGTGTGGCCAGTATTTTTTTAGC
AAGAGCCTGCAGAGAAATTGGAGTAGACATATTTTTTTTT
GCAAAATGGTTTAAGTTTTTCAAGAATACAGATTGGATAA
ATTAGGTTGTTGACTTAGTTACAGGAGGTATTAAATATTA
TGTAGACATAAAAATGAGATCCTCCAAAAAAATAAACAAC
AAAAAAAAATATGTTTAATATTAAAATGACAATTTCTACA
TTGCTTATTGCTCTTATTATACTACTTATTATTATTTTAG
TAGTGTTTTTATACTATAAGAAACAACAACCACCGAAAAA
GGTCTGTAAAGTAGATAAAGATTGTGGTAGTGGAGAGCAT
TGTGTTCGTGGATCATGTAGCTCATTGAGCTGCTTAGATG
CCGTAAAAATGGACAAACGAAATATTAAGATAGATTCTAA
GATTTCCTCATGCGAATTCACTCCCAATTTTTACCGTTTT
ACGGATACTGCTGCTGATGAGCAGCAAGAATTTGGAAAAA
CACGGCATCCTATAAAAATAACTCCATCTCCAAGTGAATC
CCATAGCCCCCAAGAGGTGTGTGAAAAATATTGTTCATGG
GGAACCGATGACTGTACAGGTTGGGAATATGTTGGTGATG
AAAAGGAGGGAACATGTTATGTATATAATAATCCACATCA
CCCGGTTCTTAAATATGGTAAGGATCACATCATAGCCTTA
CCTAGAAATCATAAACATGCATAAATAAATACATTAGGCT
CATCGTATCTTTTTAAAATCCATAAATATTCGTTTGATAT
ATGCTGAAATTTTTATAAAAAAAAATAACTATTTCCTATA
AATCATCTAGAAATAGTCCTCGTTTTGATCGGTTTATATC
TTATAATATTGTGCATCGATGCACAACTGCTTTTTTTGGT
CCTTCTGGAACATCATTATATTTTCTTTCATTAATATACC
ATTCAGATGTAAACGTTGAATAATTTTTATGGCAACAATC
TACCATTGAATTATATTTAGTAACATCTAATACATCGTTT
GTTTTATCAGGCTCAGCTCTATAATCTTGATAATTTTTGT
TATCAGCTTCTAAAGCTCCATCATTATTTTTCAAAGAAGT
ATCCATAATTATGTTTGGTAAAAATACTTTAAGTTTTAAT
GTGATATTTAAAATGGTTGTTATATAAATTTACCGCTTAC
AGGTAATCTTTATTCAGTGTCATAAACTATACTTTTGATG
ATTCAGTATTTTGTGAATCAGTACATTTATTATCATTAAT
ATTTTTAGGCTGTTTTTCCAATGTTTTATTGTTGCAATGA
GCCTGCTCCTCCTTTGACGAGGAAGTGTCTGTTGGAGTCA
TCTGTTTAGGAAGAGTATCATCCATATCTATTATGAAGAA
AATATATAAATATTGATATACAATCAAAAATATTTTTGAT
CACGTCTTTGTTATCTATCGATATTGTTGATAACGTCTTG
AATAACCTACATCATTTTTTTACATAAAAAAATAGATATA
ATTTTTATTATATCTCAATTATTTTAAAGATAATTATCAA
TACAGCAAATATCATAAGCTAACATATTTTTCGAATAATA
GTTTTTTAGTAAAGTATTAATCTTTTCAGGATTGGTTTCT
TTTGATAATAAGATAGGATTCGCTTTATAAATTTTTAAAG
ATAATATATTCACAATGATAGAATAACCGTATATATCTGC
TAATGTCTTACTGTGTTCAATAACATTAGCCCCTAAATCC
ATACAAAAGAACATATTTTCAATACAAAAGTTTTTTACCG
AGATTAACATTGCTCGATTAGCGTTGGCTCCCAATGCAAA
ACAGTAGTAAATGGTCAAAAAATTATTATCGCGCATACAG
GCCAGCTCCATCATTTTATTAATACTCATATGAATTTTCG
TTGTGTTACATATTTCATGAAGGTCAAACACATTGTTGAA
AGAAAGTGCACAAATTAATCGCCATTCATCAAAATGCCTG
TATTCTTGACAAAAATATTGAATAGCTTCTTTAAGATTAT
ATTTTACCGCTATGCCATACCAATATTTGGTTAGCATCTC
ACTAAATGAGATCTCATTTAACATAGAATTTGTTGTTAAA
TCCTTCAACTCCCAATAAATGATCATCCTTAAATCCACCA
TGTTTACATTTTGTAAAAAAGGGTTATTAGAAAATAATTC
ATGACACAAAATGACATTACTACTTGTTATTTTACACTTT
GTTTCAAAGAAAAATCGTAAAATTTCACTTGTCTCAAGCT
CTTCTTTAGCTCCCAATTTTCGGCATAGGTTTCGAGTATG
CTCGTTATTAATAAAAAGTAACCCATAATTAATATTTGCA
CCCCATTCAGTAAACAACATGATTAGATCATCATTGTTTT
CCTTAACTGCCAATACCAATGCAGTATTAAGCCTTATACC
CTCTTTAAAGCATAATGTCCTTATCATTATTTGATTATCA
TCATCTATATACATTGAGATAGGAGCTTCATGCCACCATA
AACCATAACGCTCTAAAATATAATAATCATCTTTAGATAC
GTGTTGCGTGGCCAATGCCCTTTTAGCAAGTGCTTGTAAA
GTCGATGGCTGCATGTTTATTCTGTTAAAAAAAAATCAAA
TTATCGGGTAAACATAAGGATCAACCCGTAGTTAATATTT
GCAGTAGTATTTTTTAACAATGAATTATAATAAAAAAATA
ATTCATTACTATCTATTATAAAACCCATCTTTAACTTTAA
AGAAGAACTAGATCATCTTTTTTTTGTTGTGTCAGAACTT
CTTCAATTTATTACCCACATTTTATCTAAAAAAAATAAAA
ACTACATCATATCTTGTTTCTTCATCAAATTATCATACCA
TTTATAGGGTGTAGGTTGGGAACATTCCATCATGTGGTAA
TCAGGGTATTTATATATTTTTTGATAGTAACATCTATTTG
GCAGATGTATTGTCCAACAATCATGTCTAATAAAATCATT
TTCACCTATGGGGGAATCATCTTAAAAACCTTATTCCTAC
AGATTCCATTTTGACAGTCCTAGCAAAAGTCACAATATTT
TCCATGAGTACACCAATGTTCAAGCTCTCTTTCGGGAGGA
ATGCTGCCAATTTTATGTTTTTTAGCTTCTAACTCTCTGT
ACAACATCAGTTGGGAAAGCAGAAAGAAGATTACCAGGAG
AACCATTAAATATATAATAGTCTGCAAACTACGTTTGCGA
ATGTAATTTGCAACTAAAACACAACCCACAAGGTAAAATC
CATAAGTTAATAACTTTTGCCATTTTCGTATGACAGCCTC
GTGCCATTCATGGTTGTGTTGTGGGCATTCTGTTCGGTAA
ACTTCATGAGGCTTTATAGAAGTTACATAGTAGGTACAGA
ATTCATTGTGACGAAAAACACTGCAGTTAGCTATGTAGTC
ATTTTCAAGAATGGGAGAATGGTTTTCAAAGACCTTATTC
TTACAGATGCCATCTTGACAGTCCCAACAGAACCTACAAT
GATTTGCATAGGTGCACCAGTATTCAAGCTCCTTTTCAGG
AGGGGTTCTTGTTAGATCCAGGAGCTCTAGCTCATATGTA
TAAAGAAGAGTTGGAATGGATAGTAAAGTAAATATTTGCA
GACCAAGCATGGCTACTTGTGAACAAGTGGCTGCTCGTCA
ACAAATAGCTGTTTATCAGCAAATAGCTGTTTATCAGCAA
CAACTAATTATCAGCAAATGCTGCTTGTGGGTAAGCCAAT
AAATAGGCCATACCCTTGAAAGGAGAATTCAGTTTGATAA
AAAAAATAACGAGTTTTCTAATAACCCGGTCAAGCATTTA
ATAAATGAATAGCATCACACGTCTGCATCGTGCATTCTGC
CTGGAAAATGGGCCCATCTCTAATATATTTACACTGACGG
TGAATCATACAGTGTTCCATGGGATAGCTATGCTCCTGTA
CAGGAGGCATATCTTTTAGAACTTTATTCTTACAAAGACC
ATCTTGACAAGCCCAGCAAAACCGACAATTTTTCACATAT
TGACACCAGTATCTAAGCTCCTCTTCCAGGGGATTGTCGG
TCGAAAACCCCTGTAGACTAGCTAGGCCAGCTAGCAGCAA
GCCGAGGTAACTAAAGAACCTCATTGTAGTGTTATATTAC
GAAAAAACATGTTAAAATTTGGAAAAAAAAGCCCTTTTTA
TAGATCTGGAAAAAAATTTTCACAAATCTAATTAAAAGCC
TTACAGATCATCCTTTTCATAAATTTTCATTAACAATTGG
TGGGGGCGGTTGTGAGGTACTGGATCAGAACAATCCATAA
CATGGTAATGTCCATTTCCTTCACCATATGTACACTGGTT
ATACCAGCGAGAAACCTCACAAGATGTCAAATAACTGTTC
TCAACAATCAATGGCATGCTCTTATTCACCTTGTTCTTGC
AAATTCCATGTGCACATTCCCAGCAAAACTTGCAGTTTTC
CATGTAAGTACACCAGTATCCAAGTTCTTCTTGTGGAGGA
TTATCCGTTGAACGAAGATGCCCTCCTGCCTGAGTAGGTA
GTCCTAAGACCTGATTGGCCAGCAGGCCAAGAATTTCCAA
GAAGATCACCAACATTGCTACGGCTGGCTGAACAGCTGGC
AGATAGCTAGCTAATTAGCAAACCAAGTGACTCGCCCTCT
CTACTCTTAATATGAGAATTTAAGATTCGGTCCGGCTTTT
TTCCCATGTTTTACAGGGAAAAGGTATTTTTAGCCTATGA
ATGTACATGGTTCCGCACATTAAAAAAAAATAAAAGAAAT
TATTTAATATTGGCTGTTATTTTCTTTCAACTAGCAACAA
GCCAGGTAACTAAAGAACTTCATTGTAGTTTTATATTACG
GAAAAGGTTAAATTTTGGACAAAAAAAATCATATCTAATT
AAAAATCCTCACAGATCTTTCTTTTCATAAATTTTCATTA
ACAATTGGTAGGGGCGGTTGTGAGGTACTGGATCAGAACA
ATCCATAACATGGTAATGCCCATTTCCTTCACCATATGTA
CACTGGTTATACCAGCGAGAAACCTCACATGTTGTCAAGT
AGCTGTTTTCAATAATCAATGGCATGCTATTATTCACCTT
GTTCTTGCAAATTCCATGTGCACATTCCCAGCAAAACTTG
CACCTTTCCATGTAAGTGCACCAGTATCCAAGTTCTTCTT
GTGGAGGATTATCCGTTGAACGAAGATGCCCTCCTGCCTG
AGTAGGTAGTCCTACGACCTGATTGGCCAGCAGGCCAAGA
ATTCCCAAGAAGACTACCAACATTGCTACGGCTGGCTGAA
CAGCTGGCAGATAGCTAGCTAATTAGCAAACCAAGTGACT
CACCCTCTCTACTCTTAATATGAGAATTTAAGATCCGGTC
CGACATTTTTCCGATATTTTACAAGAAAAAGATATTTTTA
GCTACAAATACACTTCATATATCCCTAAAAAAAACAAAAA
TTTATTTAATTTTAACTATTATTTTCTTTCCACTCTCTCT
TTAAGATTTTGTAAGGATTCCAGGGCTTTGGTTCAGAACA
GGCCATTACATGGTGAATCCCCTGTCCTAGATCATACATA
CATTTATTTAGCCAGCGGGAAACTATACATGATTGCACAT
ACTCATTTTCAAGAATTGTTGTATTCTCCAATTTGCCCTC
ACAAAGGCCATTTTGACAATTCCAGCAAAACTTGCAGTTT
TCTGTATAAGTGCACCAGTATTCAAGTTCTTCTTGTGGAG
GATTATCCGTTGGATGAAGTTGTCCAGCTGGTTGATTAGG
TAGCCCTAAGACCTGGTTGCAATTCATGGTATGGTAGATA
CCCTTATCTAAATCATACATACATTTATCCAGCCAACGGG
AAACCAGACATGATTTCACATACTCATTCTTGTAAATTAC
TGACCCATCTATTTTGTTTATACAAGTGCCGTCTTGGCAG
TCCCAGCAAAATTGGCAACTTTCCATGTAGGCACACCAGT
ATTCGAGTTCTTCCTCTGGAGGCTCCTCTGTTGGACGAAG
TTGTCCAACGAGCTGACTTGAAACCTGGCTGGCCAGAAGG
CCAAGAATTCCCAAGAAGATCACCAACATTGCTACGGCTG
GCTGAACAGCTGACTGAATAGCTAGCCAATTAGCAATCCA
CTGTACTTTTCATAAGATCATTTAAGATTCGGTCGGCATT
TTTTCAATAGTTTGCTAGGAAAAAATTTTTAATTTTATAG
ATTCACACTACTTCATTCTCATGCTTAGGAAAAAAACAAA
CTAAATCTTACAATGTATCTGGATCTAATGAGAAGCTAGA
ATTCATCTTTTTTCAAATCCTTTCTGGGATGTTCATTCTT
TTTCCACTCCTTCCTTGCAATTTTATAAGGATTCCAGGGC
TTTGGGTCAGAACAGTTCATGCTATGGTAAATGTGCTCCT
CCACATCATATCTACATAGGTCACCCCAGCGGGAAACCTC
ACAATATTTTACATAGTCATTCTCAATAATACTTGTGGAG
TTGTTTCCCCAAACCCTGCTGGTACAAATCCCATCTTCAC
AATCCCAGCAGAACCGACAGCTTTCCACATAAGTGCACCA
GTATCCAAGTTCATTCTCTGGGGGTTCAAATGTTAGAGGA
AGATGTCCACCTACCCGAGTAGAAGTGGAAGATGAAACCA
GGTTGCTACTGGCCAGCAGGCCAATAATTCCCAGGATAAT
CACCAGCATTGTGCTCAACCAGCAACGGCTAGCAACGACT
AGCAACTGACTAGCAATAGCTAGAAATGGCTAGCAATCAG
TAGTAGCTAACGCTCTACTCTTTATAAGAAAATTTAAAAT
TCGATCAGATTTTTTTAGAATTGAGAATGAGTAAAACGCT
TATATTCTTTTTCTAGCTAGAAAAAATAAGCTAGTTTAAG
ATAGGATTTCCCTTACTAACGGTTTAATTTTTAGCAAAGG
TATAGGTAAAATACACTTGTACTTAGCTGCAAAAAAATAA
GCTTATGGCGTATAAGCCGCCATAAGTTTATTTAATTAAA
ATGTTAAACTCTGTGATAAGACTGGAATCTTAGGCAGGTT
TGATGTGGAGAACAGCATGAAATACAAGAGTGCCTGTTAC
ACGAATAAGTTCTCTCAAACCGGGGATGGTCATACTCACA
TCTATGAAATCCTGGTCTAGGAGATTCATTTGATGCATGA
TGGCCGCACCCACACTTATGAGACACTGAAGAACTAAAGG
GTTTAATTTTGATCTGAATGGTACTATATAGGATGATGGC
AATCCATATCAAGATTAGAGCAATCAAAATCACCTCCTCA
AGAAGCATGATGTAGCCTTAAATCTTAGACTGCTTTAAAC
CTTAGGCCCTCACTATCTTTAATGAAGGAGTTTAAATTTT
GATCCCTTTTTCAAGACCCATTTAGAAGAAAAAAATAAAG
TTTATATCAATCTAATTCATAAGTCATCTCTTTCATAAAT
CTTCATGTATTCTCTATGTGGATAAGTATGGGATGTTGGA
TTTGCGCAGTCCATTTGATGATCTGTATGGTTTTTGGGTC
CTTCATAATAACTACATATACCATTCCAGCGGGAAACCGT
GCAATTTATAATCCAGTCATTTTGATGAATAACTGGCCAA
TCTGTTTGAATCCTGTTTCGGCAGATACCGTGGACGCATT
CCCAGCAAAAGTCACATTGGTTTGCGTAAGTGCACCAATA
AACTAGCTCATGTTCAGGAGGATAACGGGTTGGTAGTAAA
TCTTCTAATTTACGTATAGGAGCGGCTTGAAGGACAACCA
CCCCCAGTAGTACTAGAATCAGTACCTTTATAGTGGCCAC
CCTACACTAGACCTCTAAGTTGAAGACAAAGAACTAAAAT
TTAGAGCCGTTTAATTACTACTAATAATTATATTTTTTAT
TGTCTACAATAGGATTCTATTAAAAAATAATGATTTTTAC
CAAGAAATATTTTTATAAAAAATTAATATATTTTGTAATA
AACTTTATTTCCAATGACTGTTAAAATAAGGAAACTATCC
TTAGTTAGTCGAGGAAGATGGTTAGGTTATTTCGCAATCC
GATAAAATGTTTATTTTATCGTAGGTCTCGTAAAATCCAG
GAAAAAAAATTACGGAAGAGTTTAAAAAAGCTAAATTTTT
ACCACCCTCCAGAAGATTGTTGTCAAATATATCGTTTGCT
AGAAAATGTTCCTGGAGGAACTTACTTTATTACAGAAAAT
ATGACGAATGATTTAATTATGGTCGTAAAGGATTCGGTGG
ATAAAAAAATTAAAAGCATTAAATTATATCTTCATGGAAG
TTATATTAAGATTCATCAGCACTATTATATTAATATTTAT
ATGTATCTTATGAGATATACCCAAATTTATAAATATCCCT
TAATTTGTTTTAACAAATATTATAACATCTAAGTAAATAT
TCTTGGAATGGATTTTCTTATAGAATGGTTACAGGATATG
TCAGCGACAGGCTTAATAACAAATTTGTTAATATTTTTTT
GTTAAATAAATGAACAGGCCACCATTTAATATTACCCGTT
GCAAAATAAGAAAAAAAAAACAAACTTATAGTTACAAATC
ATCTTGATTAATCACATGTCGTTTTAACTCAATGAACCAT
TCTAAATCTTTGGGTTGTGAACAATTCATGTTATGTTGAT
AGTGTATCCTAAAGTGAGCTTCATACATACACCGGTCATG
CCACCGGGAAACTGTACAATTAACAATATAATCATTTTGC
GTAATAATAGGGTGGTCACTAAACACTTTATTTTTACACA
TTCCATCTTTACAGGTCCAGCAGAAGTCACAGTGTTTTGC
ATAGGTGCACCAGAACTTGAGATCCCTTTCAGGAGGCCTA
CGCATTTGCATCGGATTATCTGTGGAAAGAGGTAGGTTCA
TTATTATGTTCGTCATCAAAATTCCTAAAAGAACATAGAA
GCCAAGAAAGATAAGCAGTCTTGTAGCGGCTTGCATTCGC
ATTCGTGAGTATTGTTTGCGAACATAGCTTATGAGAGCAA
TGGTAGCTATCATACAAAGACAAGTATGTTTGATATTCTC
AGTGTCAATGACCCTATCCTCCTTTATTTGCATTAACTCA
TCAAACCAATCATAATATGTGGGATTTGTACAGCTCATGA
TGTGAAAGCGGCGTATCCTAGAGTCTGTAAAGTAGCTACA
TCTTTCATTATAGCGAGAAACCCTACATATTTGTATGTAA
TCATTTTTTTTGATGAGAGGGTGTTTTTCAAAAACCTTAT
TTTTACAAACCCCGTGTCGACAATTCCAGCAGAAGTCACA
CGATTTTGCATAGGTGCACCAATACTCAAGCTCTCTCTTT
GGAGGTCTCCGGGTCATTGGTAACTCTCCTGTTCCTGGAA
AAGATTGGCTTTGAATGACCGGCTGCATGACCGCCAGTAC
CAAAAGGAACACAATCACCTTCATGGCTGCAACTTATAAG
TTGCAACTTATGGGTTGCAATACTGCAACGTATAGGTTGC
ACCTTATAGATCGCGACTCAAAAGGTATGAAAACCTTACC
CTCAATACAGAATTTAAGTTTTAATCCTGATAATGTATCT
GTTTATGAAAAAAAATTTTTTTTACTCATGTATGAATTCT
TATACGAATCATAATATGTAGGCTGAGAATAATAATTCAT
ATACGGTGTTGCGGGCTCAATAAAAATTTTGTTACCACAA
AAAATAAATGCTGGATTTTTAAGATATATATCTATTAATG
ACTAAACCCTTTATACGCTGTAGGCTGAAAACAATCCATA
TAATGAATATACGGTGATTTGGGTTTAATAAAATACATAC
AACGGTCAAAATAGCGGGCAATACTACATTGACTAATATA
ATCATTTTGTTTAATAAGAGGCATATCATCCCACACTTTA
TTTTTACAAATACCGTTCCTACATTCCCAGCAGAAATCAC
AGTGTTTTCCATACGTGCACCAGTATTCAAGCTCTCTTAT
AGGAGGCGTATAAGTCCTTGGTAAATTTTGTTTCATATAA
AAGATGGAAAGGGGTCGATTTAAACCCGGCTGAGATAGCC
AAATCAAAATACATAAAAGAGCAAGTAGTTTCATAGTGGT
ATTTAGATGTAAATTTTTATAGTATGCAAATACAATGTAA
CCTACAAATACAATACTAAATACAAGGTAAAAACAACAAT
GTCTTATAATGATTGGCCAATAATCACCCCCCCCCCCCCC
ATTTTTCCATGAATATTTCATTTCCTGTATAGGGTCTAGG
ATGTGAACACTCCATGTTATGATGATTAGGCATTTTAACT
GATATTTCATAAAAACACCCCCAGGAATTGCGATTAACTA
TACAGTTTACAATCGAATTCATCGAATTAGACTCATTTGT
TATCTTATTTTTACAAATGCCATTTTGACAATCCCAGCAG
AAGTCACAATTCTTTACATACGTACACCAATATGGAAGCT
CCTCCTTAGGAGGATGCTGGGTTCTTGGTAATTCTGGTAA
TTCATGTGCAAGAATGAGGACTGAGTAGCCCAACAAAAGT
CCTAGAACCTTCATGTTGTGTCCAAATGGCACCTGTCATT
TTAAAAAAGATTTAAATTTTGCTACCGCAAAAAAAAATCC
AGTATGTATTTTTTTAATACATATAATTATTGAAGTCTTA
TAAGATAAAGCCGAGAACACTATATTTTGTATAGATGATG
TATCCGGTATTCAAACTCTCTTATAAGTACATGTAGGAAA
TGGTCAATTATTCAAGATTGGCTGAGATAACAACAAAACC
AAAATACTCAAAAGCATAAGTAATTTCATGGTTGTACTCA
GTCGTAGATTTTTGCAGATCGCAAATGCAACGCAACCAGC
AAATACAAAGCTAAATACAAGGTAAAAACAATAATACCTT
ATAATGATTGGCCAATTCTTATCCCTCCATTTTTCCATGA
ACATTTCATGTTCATAAAGTCTAGGATACGAACAACATTT
CATGCTATGATGATTAGGTATTTTAAGTGATATTTCATAA
AAACACCACGGGGTTGTTGGTGATTGATAGGTAAGAATAA
GGATGGTTGAATAACCTAGTAAAAGTCCTAGAAAAACCTT
CATATTGCGTTCATACCACAGATGTTATTTAAAAAAAATA
TAAATTTTACAGTATGTGATATACACATACCACAAAAATG
TTCTTATATTAACTAAAATATGTGGGCAGAGAGCAATTCA
TATAATGAATATATGGTATTTTAGGCTCAATAAAGTACAT
ACAACGATCAATAAAACGGGTAATACTACATTTACTGATG
TAATCATTTTGAACAATAAGAGGCATATCATCCAAAACCT
TATTTTTACAAATACCATTCTTACAATCCCAGCAGAAATC
ACAGTGTTTTCCATACGTACACCAATATTCAAGTTCTCTC
ATAGGAGGCGTATAGGTCCTTGGTAAAATTTGTTTCGTAT
AAAAGATGGAAAGGGGTCGATTTAAAACTGGCTGTGCTAA
CCAAACCAAAATACTCAAAAGAACGAAAAGTTTCATGGTT
GTACTCAGACGCAGATTCTTACAAAGCGCACATACAAAGC
AGCCTGTATATGCAATACCAATGATGAAATAGAGACAGTA
TTGCTTTATAGATAATTGTTGATGGTCACCCCCCCCCCCC
CCCCATGTTTGCATGAATATTTCATTTCCTGTATAGGGTC
TAGGATGTAAACATTCCATGCTAAAGTGATTAGGCATTTT
AGATGAAATTTCATATAAACAGGATTGAGTCTTGGAATCA
CGGAAAACTCTACAGTTTACAATAGAATGATTGGAGTCAA
TGAAACGAGATTCCGTTATCTTATTTTTGCAAATGCCATC
TTGACAGTCCCAACAGAAATCGCATTGTGGTACATACGTA
CACCAATATGAAAGCTCACTCTTGGGAGGATGCTGGGTTC
TTGGTAAGTCTGGTAATTCATGTGCGAGAATGAGGACTGA
GTAGCCCAACAAAAGTCCCAGAAGAACCTTCATGTTGCGT
CTAAATGACACCTGCACTTACAAAAAAAAATTTAAATTTT
GAATATAACACAAAAAAACCACCTTAAAATTTCTTATATT
ATTTCTTGGATCTGCCCCGACGTCATACAATGTATTAAAA
TTATAGACCAATCATCTTTTTGTATATAGGCTAATCATCT
TTATATATAGATTTTAGATGTTTGCTTGTTGTATCAACTT
AACTGCTAGCGAAGAAAATGGATAAAAACTTTCTGTATTT
TTATAGGTTGAAATCATTTTATGCACATCGCTAGGATCTA
ATATTTTATTTTGAAGAACCGAATGTGGGCTTAAAATTTT
TTTCTTAGAAAAAAGTAGAATCATAATATTGCTATGTTTT
TGTTTAATGATTTCTTGTATCTTTTTTGTATACGGGTTGG
CACCCAAACCTATACAAAAATATACATTACTCAAATAACT
ACCTTCTATACATAATCTTTTTTCCCCACGTATTTTCCTA
TTTATTTCCCTATTTATGGAATTAAAGGATATCAATCTCT
CTAAGGCACGGTCAAGGTCTGCGCCTAAGGCAAAACAATA
ATATATACCTAATTTATTCCCAGGGCGTGCACAGGCAAGA
AACATCATGACGTTTAGCCCTAAACGTATATTTTCCTGAA
AATACGCATGATGAACTTCATCAATATTACCTAAGTATAT
GGCCGTTTGTAAACGCCAAAGATCTAAATGAGGAAATTTT
TTACTAAGATAATGAATAGGTTTTGTGAGATTAAAATCTA
TGGCGAACTTATACCAAAATTTTAATACAAGTGTATTTCT
CGTCATTTCTTCTTCTTTTTCATCTAAATATAAGATAAAA
CGATTGTAAACAAAGTCTATCAATAGGTGAAAATCATTGC
TATTAAAGCTGTCGAGAATCAAAATATTGTCATAATAAAT
TTCGATCGCCAGTAAAACCTTTTTTCGTTTGACGAGATAA
ACAAACATATTATACAACCCTACATCTAAAAATTCTGGAT
TGGCTCCTAGTTGGATACACAGGTCTTTAGTCTGCTTCGT
TTTGGCACACATGATGCCAAAATTAATATCAGCACCCCAT
AAAACAAATAACTTGATTAGATCAGTCTGGTTTTCCTTCA
CAGCTTTTACTAAGGCTCTGTCAAGCTCATAGCTGTCGAC
ATCAGAGCATGACATAGAGCCACCGGTTACCATTTTACAT
TGCTTACAAAAACCTATGGGTCCGTTTTCCCACCATAGTC
CAAGCTGTTGTAGAATAAAAATATCATCCTCATGATAATT
TGAAAAAGCCTTGGTTTCTATCAAGACTTTTTTTGTAAGA
ACCTGTAAAGAGTTCATCGTATTATTATGAATAACAGGAG
TAAACGTAATCAATTATAAAAGTGATTTTTTCGAAAAAAA
CTTTAGATGGTTGAAAATGATAATGTACATGTTCATACAA
AAAATAGATGCAGTGATGTCTAAAATCAAAATTTAATTTT
CTATGTAAAAAGTACAGACTTACTTATTTGGGTTAAATTG
TTTATTTTAAACTTTAATTAACCGTTTGAGTTAGCGATGT
TTGATTTATCTTCCATACTCATCCGGGGGGGGGTCCTTAT
AGCTCTGACATTATTGTGGATTATTGAATATAATGAATAC
TTCATAGATGCTAAACATTTTAATAGTAGTTCTGAGGCTT
AATTGTACTCTATAAATTTATAAAAACTTTTTGATCAAAA
TTTAATTTCTTATAAAAAGAGTACAGACGTCGCTTGTTTA
AGCTTCATCATGTTTCATTCATTACTTTCTACAATTACGG
GGGGGGGAGTCCCCTCATAGCTTTAGTATTGCTATGGTTT
ACTAATTATTATGTAGAATTTATAGAAGCATATGTACCTG
AAAGTATACCTACTCTATAAAATTAAATAATTTCAGTATA
TTTTTTTTATGAATAGAACGGAAATGATATAAAAATAATT
TAATATTGCAAAAAAAATTCATAATGTTGGTATGTATTAT
AAACATAATAGCATGTGTAATTTATAAACTGACTCCTCTA
TATAATTATTAGATGAGGTACCAACCTACTTATGATATGC
CGATGATAGATATTGTATACTATAAAACAAAATTATTTTA
AATGTATTCATGGATACATTATAACATTTTTACCGCAAAT
TGTCTCTCAGCGAAGAAAATGAATGAAACGTTTCTGTATA
TTCATAGGTTGAAATTATTTTACGCACTTCACTAGGTTCT
AATATTTTCTTATGAAGTATTGAATGGGGGCTTAAAAGTC
CTTTCTTAAAAAGAAGTTTCATCATAACATTCTTTTCTTG
TCTAAGAAGAGTTTCTTGTATTTTTTTTGTATAAGGATTG
GCACCCAAACTTATACAAAAATGTACATTACTCCAAATAC
CATAATTTGAAAAGAAAGTTATTTCCCTATTTACTTCATG
ATTAATGAAACCTATCAACGTCTCTAAGGCCGTATTGATA
TTTGCGCCTAAGGCAAAACAATAGTATATACCCAATTTAT
TTTGAGGGTACATACAAGCAAGCGACATCATGTCATTTGG
ATCTAAACGTATATTTTCCTGAAAATATGCATGATGGATT
TCATCAACATTACCTAAGTATACAGCCGTTTTTAAACGCC
AATAATCTAGGTGAGGAAATTTCTTACTAAGAAAACGAAT
AGGTTTTATAAGATTAAACTCTATGGCGATCTTAAACCAA
AATTTTAATACATATGTATTTTTTATCATTTTTTCTTTTT
CATCTAAATTTAAGATAAAACGATTGTAAATAAAGTCTAT
CAACACGTAAAAATCATGGCTATCAAAACTGTCGAGAATC
GAAATATTGTCATAATAAATATCTATAGCTAATAAGACCT
TTTGTTGTTTAATTAGATCAACAAACATATTATACAACCC
TACATCTAAAAATTTTGGATCAGCTCCTAGTTGAATACAC
AGAACTTTCGTCCTTTCCGTCTTGGCACATATGATGCCAT
AATTAATGTTGGCACCCCATAAAACAAATAACTTGATTAG
ATCAGTCTGGTTTTTCTTCACAGCCCTCACCAAGGCTCTG
TCAAGCTCATAGCTGTCAACATCAGAACATGACATAGAGC
CACTGGTTACCATTTTACATTGTTTACAAAAACCTATGGG
TCCGTTTTCCCACCATAATCCAAGCTGCTGTAAAATAAAA
ATATCATCCTCATGATAATTTGAAAAAGCCTTGTTTTCTA
TCAAGACTTTTTTTGTAAGAACCTGTAAAGAATTCATCGT
ATTATCATGAATGAAAGCAGTAAATGTAATCAATTATAAA
ATTGACTTATTGAAGAGAAATGTTAAATGAGTGAAATCGG
TGTTTATGATGATGTACATGATCATACGAAGAAACACGTT
CACTGGTGTCCATGATCAAAATTTAATGTTTTACGTAAAA
AGTACAGATGTTAACTGTTTAGTTTAAACATAAATTTAAC
CTTTAGTTTAAACCCTAGTTAATGATGTTTAATATTTCTT
CTATACTCATTCAGGGAAGTGTAATGATTCTAATACTGTT
GTTATGGATTATTAATGAAAACTTTACAGATGCTGGAGGG
AATAATTTTAATCATACTGTTTTAATGTAGCTATATAAGC
TTTCATCAAAATTTAATTTTTTTTTATAAAAATACACGAA
TTAAACTAAAGTCTAAACTTTAGTTTGACTATTTGAGTTA
ATGATGCTTAACTTATCTTCCATGCTTATCAAGGGGGGGT
CCTAATAGTTTTGATACTATTGTTGTGGATTGTTGAATAT
AATAAATACTTTATAGATGCTGAAATGTTTGAAAATAATA
GTACATCAATGTTGTAAGTTTGATCAAAATTTAATTTCTC
ATAAAAAAGGTACACATCAACATTGCTCATTTAAGTTTCA
TGATGTTTGATTCATTACTTCCTACAATTACTGGGGGGGG
GGGGGGGTCTTTAATAGCTTTAGCATTGTTATGGTTTGCT
GACTATTATGTAGAATTCATAGAAGCACGTTTAGATAGTA
ATATCACTGCAGTGTAGATTATGAAATACATACTAAACTA
ATTTCAGTATATTTTTTTTGTTCATATAAGTTAAGGTACA
AAAATGATTAAACATTGCAAAAAAAGAAAATCACAATGCT
ATTATACATAGTGATCATAGTGGCTTGTATCATTTCTAAA
CTAGTTCCAAATGAATATTGGGCAATACATCTATTTTTTA
TCATTATGATTTTTATGGTATATATGTATGAAAAGTTAGA
TATACATCAAAAATCTCAGTTCTGGAATTATACCATGTCA
GGCTTATCTGGACATAACGTACAGGTAACATGTAAGTGTT
ACTAAATACTATGAAGTATCTATTTTTTTTTGTTGTAAAA
AAAAGAACTTGATAGTATTTTTTAAAAAATAAAATAATTA
ATTGTACGTCAACTTCCTTATTTTATTCTTTAAAAATAAC
TCGTAAGTATTATTTATCTATTTTTTGAAAAAATAGATGT
AATCGGTTTCATCATTTAGGTGTGTATTTCTTTTTAGCAT
CTATCAAGAATTCATTGTTTAGTGATATGAAAACAATGAA
TGATCATTATCTTCTATTTAACAACCACCTAAATAAATGA
ACGTCTTTTTCATCTTAACTGATTACCAAAAGTTATTTTG
CGAAAAGGCATACATATGATCAATATCAGACCTACAATGA
ATATTTCCATAATATCCCTTTATTGTAATAATTCTATTTT
TGCATTCCGATATCTCATCATCTGTGCTATTATATGTTTC
CATAACTGTTTCATCATCAAACATAAATCCTGTTAAATAG
GCAAAAGACTTTAATCCCGGATAGATTTTTACCATTTTCC
TGAGAGCCGTGTATAGCTTGTAATAAATGGCCAAAAATAT
GCAATAAAGCGTAGAAAGAGAGTAATTTTTGGCATAAAAG
ATTTTGAAGGTTTGATGAATGGCTAAATCGCATATAATAT
AAGATACGATTTTAAAGCGCACCTGTTCACGCAGATTTGT
TGAAAAATTCGTGGAAAGATTTAACAAATAAAAGGTTATT
AATAGTTGCTCATCATTCCCCTTATACGACATCGTCAGAC
GCTCTAATATTTTACTACTAGGCACATCTGCCACATGTTG
AACATTTAAAGCCTGTTCTTCTTCTGTGTTACGGCAAAAG
AGCCGTGCGTATTCAGGTGAAGCTCCCCAGGATAACAACG
TCCTTGCTACGGCTAAATTTTTTTTGACGATGACTTTTAT
CAGAAATAAGTCTTTATTTTTGCATTGATCACTATGCGAA
TTTGTATAGTTGACGCCGTTGCATTGAGTACATTGATATA
ATGTTTTACAATTCCAGCGTAGCCCTAAATGGTATAAAAG
AACTGTATTTTCGACATAAGCATGCTGATTAACGATGTTT
TTGAGACAACACGTCGTTAAGGACACCATATTGTCTCCAA
TTTGTTAGATAAAAGTCTTTACTAAAAAAATAGATTTTTA
GTTTTAACAATCGAGATTTTATTATTTGGATGCATCATCA
AAAAGATTTATAAGTATAAGAGGTTGTATAAGAAAAAAAA
TGATGTTATACTATTTATGTTAAAATTTAATTTATCATAT
AAAAAGTACAGATTTAATCAGTTGGTTAAACTATTTAGTT
AATTAAACTAAATAGTTTAACCATTTAGTCAGACTACTTG
GTTAGCAATGTTTGAGCTTTCTTCCATTCTTATCCGGGGG
GGGGGGGTCCTAATCGTTCTAATACTATTGTGGATAGTTG
AATATAATGAAGACTTTATAGATGCTATAATGATGAATTC
TAGTATGCCTGTATAAAATAATTAACCTTTTTGATCAAAA
TTTAATTTTTTTATAAAAAGCTACAGAGTAGTGTTTTATT
AAACGTGGCTTATTTAAAAGTTACACAATGTTAAAATCTC
TACTTACTTTAATTCTTTGTGGGGTTTTATTAACTTTATC
CATATTATGGCTTACTACTTACCATGTAGAACTTATAGAG
GCAATAGATGATTTCTACGACTGAAATATAGAATAGTCCA
TTTTCTATTTGTAAAATAATGATTTATATTCTTTCCTAAA
AATGATACTTTATATGGTTTGAAAACAAATATTAACAACT
TGATTTTTTTTTCTATAAATAAACTATAAATGAAAATAGT
AAAACTCATAGAGTCTTATAAGTGAACATCTTCATAATGT
TACTCAAACGTTGGACTATTAAAAAATATTCCGTGTGCAT
TATTGCTTTTAATCAGTATGATTACTTTATACGAAGCCGC
TATTAAAACGCTTATCACACACCGAAAACAAATTTTAAAA
CACCCCGATAGCCGTGAAATTTTACTAGCTTTGGGGTTGT
ACTGGGATAAAACTCATATTCTTGTTAAATGTCGTGAATG
TGGGAATATGAGTCTTACCGGAAAACACAGTACAAAATGT
ATTAACATTAATTGTCTACTTATTCTTGCCATAAAAAAAA
AGAATAAGCGTATTGTTGATACCTTGATAGGAATGGGCGC
GGATGTAACATATATACATCTTTTAAAGAATAAGATAAAA
CTGTCATACAACCAGCTGTCTATGCTTAAAAGCAACTCGC
AGATTTCATTGAAGGAGCTTCATGCTATATGCTATCTTTT
ATATGGTCGGCTTCCCAAAAAAATTAAACAAGGGATGCGA
CTGTGTAAAACAATGGCGGGACTATGTGGTGAACTTTTAT
GTGCATTTTTAGCTCCGTAAATGATAATATGTATTTAAAA
CAAACAGATATTACCAAAATATATTCTATGTACATAATAT
CTGGGAAATTATTTTTTTTTCTCATACCCTTAAATATAAA
AATATTGGGTTTCTTCACTAAACTTTAGAGGTAAAAATTT
TTCTTTGTTTTGCACCATCATGTATGGGTTTAGGCTGTCC
CAGGGATTGTTTATTTGAATATTTCCTAAATAGGAACACA
ACGCCATGATCATATATCTTTCATTCTGGTAAGCTTTTTG
ATACATCTTCAAAGATGCCGTACCTCCGAGTGTGTAACAG
CAAACAAACGTCCGTACTTTTCCATGGGTCGCAGCCCATT
CCATTCCGTAGCTCAGCATCTTTTGCTGTATTTTTTTATT
CGCTTTATAAAAAAAGTTTTTCATCCATTCCACGTTCTCA
TAAAAACAGGCACTTAAAAAGAGCACTAGGGGTAGTGTAG
TCTTATTATAGAATGTAGGAATGTATGTTTTAGTTATTTT
TTTCAACGCGTGTTCCATACTATGTTTTACCGCCATAAAA
ATACAAAACCAATACCAACTTTTTCTATAAAAGGTTTTGC
TGTACACATATAAACGAGCAAAATATATTTCAAACTCTAT
ATTCTTTTTATAAAAAAACTCGAGACAGTCGTTTATGTTA
CGACTTTTTCTAAATACCTCAAAAACAGTAATTAATTCAC
TGTCGCTGTGGAAATGTTCGTAAGCTAACTGTTTAATGTC
TTTAGGGGTCAATTCTTTTTTTGGGAGCAGTGGTTTGAGA
TTCGGCAAAGGTCGTCTAAAGTAGTGAGCGAACTTTTCAT
TCGCTCCCCAACACAAAAGCCGATAAGCCAGCATGTAGTT
ATCACGTTTTACCGCGTAAATAAGCAAATAGTTTATATTG
ATACATGTACCATGTTGCTGCCCGTTTGGACATATGTTGC
CGCATTCTGAACACTTATGAATGAGATCATAGTTCTTACA
ACATAACCCCAAACGGGTTAGTACTTCTTTGTCACGTTTT
AAAAACTCGACATGATTCTTTAATGTTAATGCTTTGAGCG
CAATGTTAAATAAACTCTGCATTTTATTAAAATGAGGTTA
GTATCATGTTTTAGTATAAAATTTAGCGGCTGTTTACATA
ATGCTAAATAAACTTAACGTTCCTACTAAACCAAAAAAAA
TCAAATTGACTAAGTCATAGAGAATTTGACGATGTTGGTA
GGTAATTTTTTAACATGGTATATATTTTTTTAGGGTCGGT
TATATTAGGTAATAAAAGAGGACGTGCCGTTAAAGTATTT
TGCTTAAGATCCTTTAGATCCTTACAAAAATATAGATTGT
TCGTCTGATGATGCCACTGTGTTGCAGTGATGGCTTGATC
AATATCACCTCCCAAGACAAAACAGTAGTATATCGTTAAA
AAGTTGTAATCTTTCATACAAGCCAACTGCATCATTTTAT
CGATGTCCATATGAACGATCTTTTGCTCGTATATTTCATG
AAGGTCAAATACATTGTTGAAGTAAATGGCGCACATGAGT
CGCCACATACTAAGGTGCCCATATGTTTGATAGAAAAAGG
AGATAGCTCTTTTAAGCTTATATTTTACTGCTATGGCATA
GCAGTATTTAACGAATACGTTCATGGGTACATTATCTAAG
ATATAAAATATGAAAAACTTTAACTCTCGATGAATCTCTT
CCCCCATTTCCTGTACATTTAGAGCTTCCAACATAGGATT
TTTATCAAATATTTCATGACATAAAATAATGTTATTGCTC
GTTTTATGACGCATTAAACCGGTGAAAATTTCCTTATTAT
TTAAACTATCTTTAGCTCCTAACTTTCGACACAGCTCCTG
AGTTTGTTCCGTCCTAGCACAGGTCAGCCCATAATAAATG
TTTGCTCCCCACTCGGTGAACAGCCTTATTACGTCATAGT
TATTTTCTTTTATGGCCATGATTAATGCCACATCAAGATG
AAGAAGTTCCCCCTTAAAGGGGGTTGAGCTTAAAATAACG
TAATTACAGTAGTGACATAAGCTAATGGGCTTGTTTTGCC
ACCATAAGCCACAATATTTTAAAATATAATGATACTCCTC
AGGCACGCTCTGTTTGGCCACAGCCTTTTTGGCCAGGGTT
TGCAAGGAGAGCATGATAACTTCTTGAAAAAAAAACTCAA
ATTAAGTTCCTACTTTTTTAAAATATTAGTATGGACAGAT
CTACCATCATATGAAGGAATTCTTTCATCGTTAAACACTG
AAGAGATAATACTTTCATCGTATAGAGAATATCATGTCAA
TCCATATATTGAATGTTATATATCATTAAACCCATCATTA
ATATAGTGTTTATGTGCTATGGACAGGTTTTTTGAATGAT
AATCTTTTAACATACGTTTTATAACTTCGGGATCAGTTTC
TTTTAAAGATAAAGAATCATTCATGTTATAACAATTTAAT
GATAACATGCTGGCAATGAACGAGTTGTCTTTTTGATGCG
CTAGAGTCTTTCCCTCCTCAAAGGCATTGGCGCCTAAGTC
TATACAAAAGAATATGTTTCCGATATTATAGAACTGAATA
GAATGAAACATGGCCTGATTGATATCAGCCCCTAAGACGA
CGCAACAGTAATAAATCGTTAAATAGTTATAGTTCTTGCG
ACAGGCCCACTTTAGCATTTCATTCATGTCTATGCGAATC
CTCTCCTTTTCGTACACTTCGTGAAGTTCAAACACATTAT
TGTAAAAAAGGGCGCACATAAGCCGCCACCGATGTAGATG
AGCATATCTCTGATAAAAATAGCAAATCGCCTCCTTAAGG
TTACATTCTATTGCCATCGCGTACCAATATTTAGTAAACA
TCTCGCTTAATATATCGGTTTCTACCATTAATCCCTCCAG
TTGTTCATAAATCATTCCCTTTACTTCAAAACGATTTATG
GTATCTAAAATGGGATTATTAGAAAATACCTCATGGCAGA
AAATGATGTTACTGCTAGTTAGATCACGTTTCAATGTGTA
AAAAAATCGTAAAATTTCCTGGTCATTTAACTGTTCTTTG
GCACCTAGCTGCCTGCACAGGTCTCGGGTGTGCTCCGTGT
TGACAGAAAGCAAACCGTAGTTGATGTTTGCACCCCACTC
GGTGAACAATTCTATTAGATCGTGATTGTTTTCCTCCACA
GCTTTCACCAAGGCCGCGTTAAGATTTGTGCCGTTCTTAA
AATACGGCGTCCATATTTTCTTTTGATGATACATGATAGG
GCCATTATGCCACCATAGACCGCAGCACTTCAAAAAATGA
GGATGGCATTTGGCCGGATACTGGCTGGCCAGCACCTTTT
TGGTGAGAGTCTGCAGAGAGAGGACCATATTTCTTTTTTT
TGAAAAAATCAAATTAAAAAAATCATGCTTGTTTAGCATA
CATGTAATATTGTTATAATTACGTTATAATTACGTTATAA
TTACGTTATAACTATATTATAACAATGGTATAACAATGGT
ATAACAATGTTATAACAATGTTATAACGATGTATCATTGA
TGTCATCATTCAACTAGGCCAACATACTTTTTAATTTATA
GTTTTTTAATAGATGATATATTTTGTTAGGATCTGCTTCT
TTTAACGTTAATAGCGAGGAGTCTGCACTATAAATGTCTA
ATGATAAATGATGAGATATCAAATAGTAATTCCGTTGCTC
TGCTAGGGCCTTTGCCTCTTCAAAGGCGTCGGCTCCCAGA
TCTATACAAAAGAACAAGTTATCCATATTATAAAATCGTA
CGCAGGCAAGCATAGCTGAATTAATATTAGCTCCTAAGAG
AAAACAATAATATATGGTTAAAAAATTGTTATCTTTTGTG
CAGGCCATCCGCATCATTTCATCCACGTCCATGCGGATCT
TTTCCTTTTCATACAAATTATGTAGGTCAAACAGCTTATT
AAAACAAAGAGCACAGATTAACCACCACGTATTTAGATAC
TTAAAATGTTGGTAAACATAAGAAATGGCCTCCCTAAGAT
TATCCTGCAATGCCACTATAAAACAGTATATCGTTAACAT
ATCACCATCCGACATATTACTTAATATGTCGGTGTCTTCT
ACTAACCTTTTCAACTTCCAATATATGGATGACCTTATTT
CCCTTATAATGACATAGGCTGGAAAGGGATTATCATTAAA
AAGTTTAAGACATAAGATAATATTACTGCTAGTAGTGCCA
GGGTGTATTAATTTAAAGAACATGTGCATAATCTTCTTTT
TATCCACGCGGTACTTGGCTCCTAATTCCCAGCAAAATTC
TCGAACAGGCGGCGTATTGGCGCAAATTAACCCATAGTTG
ATGTCTGCGCCCCATTCTGTAAACAGTTTTATTAACTGAT
AGTTGTTTTCCTTTGTAGCCAACATTAGTGCCGTATTAAG
GTCCAAGCCGTCTGCAAAGCTTGGCAGCTTTATCAGCATA
TGTTTGCAATCAAGGGAAATTGGGGCCTTATACCACCATA
GTCCGCAGCGTTCTAAGATAACATGGTACTCAATAGATAC
TTGCTGTCTGGCTAGTACCTTTTTGGCGAAGGATTGTAAG
GAAGGAAACATCCTGTTTCTTTTTTTTTTAAAAATCAATT
ATCTTTGTTCATAATCAAGAAAAATCCCCATATTTATTGA
GTGATAATTTTTTAACATGCAATTTATTTTTTCAGGGTCC
GTAACGATCGACAACAGAGAAATAACCGGATTGTAATGCT
TTAATGATAAGGCATGGGCTATCAGATAATTTTCCTTTTG
TTCTGCCAAAGCTTTGCCCTCCTCAAAGGCATCGGCACCC
AGGTCTATACAAAAGAACAGGTTTCCAAGATTATAGTTTT
GTATGGAAACAAGCATGGCTTGATTGATGTTGGCTCCCAT
GATAAAACAGTAGTAAATGGCCGAATAGCTATAATCTTGG
ATGCAGGCTATGTGCATCATTTCATCAATATCCATGCGGA
CCCTTTCTATTTCGTACAGCTCGTGAAGGTCGAACACGTT
GTTGTAAAAAAGGGCGCACATGAGCCGCCACCTATGTAGA
CGCGGGTATTTCTGGTAAAAGTAGCGGATAGCATCTTTGA
GGTCATAGTCCACCGCTATCGCGTACCAGTATTTGGTTAA
AACAGTGCTAAAGCTATCATCATGGTCCAGCATGAAGGTT
ATCTCCATGAGCCCTCTTAACTCCCACATGATTTCCCCCC
TCAGATCCAGATTATCTATAATCCTTAAATTGGGGTTATT
GGAAAACACCTCGTGGCAAAAGATAATATTGCTACTGGTT
TTATCGCGCGTTGTATCAAAGAAAATTTTTAAAATATACT
CTCTTTCTAAATATTCTTTGGCTCCCAGCTCTTTGCACAG
ATCACGGGTATTTTCCGTGAGAGCACAAATCATTCCATAG
TTAATATCTGCACCCCATTCAGTAAACAGCTTTATCAAGT
CATGATTATTCTCCTTCACGGCTTTCATCAGTCCTATGTT
TAACTCGATACCTTGACTAAAACAGGTTGACCTTATAAAT
AATTTATTGCGTCGAATATGAAGCATAATGGGGCCATTAT
GCCACCACAGGCCACAACACTTCAGGACATGATATTGATC
TACCGGTATACACTGCCCGGCCAGTACTTTCTTCGTGAGG
GATTGCAGGGAAGGCAACATGCCTTTCCATCCTTTGACGG
AAATCAAATTATCTACTAATAACTATCAGTGTTTATATTA
AGTATTTAGATATTATCCCGGGCTGGATACGTAGTATCGC
TATTCACATGTACTTCCAACTCTAGCCGGAGCCTGCAGGG
TCATTTATTTTTAATATTGATTCTTTTTTGTATTTAATCA
TTTAGAGAAGGTCATCATAGGAGCCAGATGTTCTCTCTCC
AGAACTTATGTCGAAAAACATTACCTAACCGTAAACTTCC
TGAATTTTTTGACGAATATATATTACAACTGCTGGGATTA
TACTGGGAAAACCATGGAACTATTCAACGAGCAGGAAACA
ACTGTGTGCTTATACAGCAACATACCCTCATTCCCGTAAA
TGAAGCCCTGAGAACAGCAGCATCTGAAGAAAATTATGAG
ATCGTGAGCCTTTTATTAGCGTGGGAGGGGAACCTTTACT
ATGCTATTATAGGGGCTCTAGAGGGCAACCGCCACGACTT
AATTCGTAAATATGATGACCAAATCAAGGACCATCATGAA
ATTCTGCCATTCATTGACGATCCAGTCATATTTCACAAAT
GCCATATCATGCGGCAATGCTTTTTTGATTGTATTTTATA
TCAAGCTGTAAAATATAGTAAGTTTCGCGTTCTTCTTTAC
TTTAAACATAGATTAGAGGATGATTTGCCCTTCACTCATT
TACTTATTGAAAAGGCATGTAAAGATCATAATTATGAAGT
TATTAAATGGATATATGAAAACCTACATATCTACAATATG
ATAGATACCTTTGAATGTGCTATTGCCCATAAGGATCTAC
ATCTATATTGTTTGGGGTATAGATTTATATATAACAGAAT
CGTACCCGATAAGTATCATCATTTAGATATTCGCATGCTT
TCAAGCCTACAACTCCTACATAAGGTGGCAGCCAAAGGAT
ACTTAGATTTTATCCTAGAAACCTTAAAGTATGATCATAA
TAAAGATAATATAAATATTATTCTAACACAAGCTGCAACC
TATAACCATAGAAAAATTTTAATCTATTTCATTCCTCAAT
CAACCCACGCACAGATAGAACAATGTTTACTAGTGGCGAT
AAAAGCAAAATCTTCCAGGAAAACCTTGAACTTACTACTG
TCTCACCTAAACCTTTCCATCAACCTCATCAAAAAAATAA
GCCATTATGTTGCCACTTACAATTCAACAAATATAATAGG
CATTCTGAGTATGCGGCGGAAAAAGAAGATATATTTAGAT
ATCATATTGACAAAATTTGTAAAAAAAGCTATTTTTAATA
AGTTTGTCGTTCGATGTATGGATACATTTTCTATAAACCC
GGAAAGAATCCTTAAAATAGCCGCGCGAATAAATAGGATG
ATGTTAGTGAAAAAAATATCTGAACATGTTTGGAAAAATC
ATGCGGTTAGACTTAAATACCTTAAACATGCGGTACACAC
GATGAAGCATAAAGATGGGAAAAATAGACTCATGAACTTT
ATCTATGATCGCTGTTATTACCATATGCAAGGGGAAGAAA
TCTTTAGCCTCGCAAGATTTTATGCAATCCATCATGCACC
AAAGTTGTTTGACGTTTTTTATGATTGTTGTATCCTAGAT
ACGATACGATTCAAAAGCCTTCTTTTAGATTGTTCACATA
TCATAGGTAAAAACGCTCATGATGCTACCAATATCAACAT
CGTGAACAAGTATATCGGCAACCTGTTTGTTATGGGAGTT
CTTAGCAAAAAAGAAATCTTACAGGACTATCCATCCATTT
ATTCTAAACAATACATGCCTTAGTTTATTTTTTTTGCGGC
CGAAACATTATTCTTACCCTAGAAAACGCTTATAGTCATC
TTAAATCATAGGTAAGGAAGATCATCATATTTTTTGAAAC
GTAATTTTTTAACGCATGATCTATGATTTCAGGGTCCGTG
CTTTTAGGCAACGGGGTGGTGGCCGGACTATAAATCTTTA
GGGATAAAATGTTCTTTATAAGCTCATACCCTTCCCCTAA
AGCTGTAGTACCCTCTTCGAAAACATCAGCCCCCAGATCT
ATACAAAAGAACATGTTTTCTATATTATAGTACTGTATTG
AGCTAAGCATGGCTTGATTGATGTTGGCGCCCAGGACATA
GCAGTAGTACATGGTTGAAAGGTTGTGGTCTTTGATGCAG
GCGATCCGCATCATCTCTTCTATGTCCATATGGATCTTGT
CCTTTTCATACGCCTCATGAAGGTCAAACACATTATTAAA
ACAAAGAGCACATGTTAACCGCCACGTATTCAGGTGTGTA
TATTTTTGGTAAAAATACTGTATGGCCTCTTTCAGGTTAT
AGCGTATGGCTATAGCGTACCAGTATTTGAGTAGTAATGT
ACTGAGCGAAAACTCATTATTTAGCAGATCGGTTTTTACT
ATTAACTCCCTTAACTCCCAGAAAATTTCTATCCTCATTT
TTATATTATTTACTTTTTGTAATATCGGATTGTTGGAAAA
CACCTCATGGCATAAAATAATGTTACTACTAGTTTTATGA
AACTTTAGATCTATAAAAATTTGTAAAATTTCTTCTTCAT
TCAAGGTTTCCTTGGCACCTAGCTCTCGACAGAGGTCCCA
GGTGTGCTCCGTGTTGACAGATACCAGCCCGTAGTTGATG
TCCGCCCCCCACTCTGCAAACAGTTTTATAAGGTTGTAGT
TGTTTTCCCTTACAGCCTTCACTAACGCCGTATTTAGGTT
TAAGCCCTCTTTAATACCTGCTGATTTTATGAGCCTTAGG
TTATGATCAAACGTGATCGGAGCATCATGCCACCATAGGT
CATAACACTTTAAAAGATAATGTTGGTTCGTGGGCACGCA
TTGTCCAGCCAACACCTTTTTGGTCAGAGATTGCAGGGAA
GGCAACATGTCTCTTCATCTTTTAAAAAAAAATCAAATTA
ATTAGCCGAATAAATTTTTCTTTCGAGGGCTTTTTAAAAG
AGCTCTTTAAGAGCTCTTTAAGAGCTTTTTAAGAGATTAA
AAAATTATTCTTGCTGGCATTCTGCCAAGTATGCGGCATT
CCTATCATCTATAGTATATTATGAGAATATTCCCAAATGA
TGGATAAGTTTTTTGATTTATAATCTTTTAATAAACTGCT
TATTTCTTCGGGGTCCTTTAAGTTTAGTGGCAAGGAAGCA
TCTGAGCTGTAAATATCCAAAGCCAAACTATGGCTCAGAA
AATTATAACCTTTTTGTTCCGCTATGGCACGACCCTCTTC
AAAGGCATTACCACCCAAATCTATACAGAAAAATATATTA
CCGATGTTATAATATTGTACTGAAGTAAGCATAGCTTGGT
TGATGTTGCCCCCCAGCGCGTAACAGTAATATATTGTTAA
TGGATTGTTATCCTTGGTAGAAGCCAGACATATCATGTCA
TGGACGTCTATTTGGATGTTTTCCTTGTGGTACATCTCAT
GAAGCTCATATATTTTGTTATAATACAGGAGACATTTTAA
TCGCCATTCATTAAGATCCGTATATTTCTCATCTAGAAAA
CAAATGGCGTCCTTACAATCGTATTGTACTGCTTTGGCGT
ACCAATACTTCACTAGTAAACCATTTAACTCGTCCGTTTC
TTTTATTTCTATGAGCCCCCATAGTCTTTTATAAATTAAG
CCCCTTAATTGTATAACAAATTTGTTTTCTAAAATAGGAT
TATTCATAAAAATTTCATGGCACAAAATAATACTGCCGCT
GGTTTTATTGTGCATTATCCTGGTAAAAATACGGAAAATA
TCGTTGTCCTCTAGAGTTTCTTTGGCGCCTAGCTGTCTAC
ACAACTCTCGGATGTGCTTCGTATTGATAGAAAGCAAACC
ATAGTTGATATTTGCGCCCCACTCTGTAAAGAGCTTTATC
AGACTATAGTTGTTTTCCTTAACAGCTATTATTAATGCCA
CACGAAGGTCTATATCTTCTCCTAAAAATCCTGATTTTAT
TTGTATTCGGCCACGATCCATACAAAGCTTGAGAGGAGCA
TCATGCCACCATAGGCCACAATATTTCAAAATGCAGTGTT
CATCTATTGACAAACACTGGCTGGCTATCGTCTTTTTGAC
GAGGGTCTGCAGAGAGAGCGGCAACGACATGTTTCTTTTT
CACCAAAAAAAAATCAAATGTTCTCGTCTTTAAAGGTTAA
TTCATGTTCTTAAAATGTTCATTTCATGATAGTGATTAAT
AATATGGTTTAATAACGCTAGAAGGCTTGTTTATAAGACA
GTCATAAGCAGTCTATAAGACAGTCTATAAGCAGTCTATA
AGACAGTCTATGACTTAGTCTATAACTATAATTTCTGGAT
GGGCTGTAAGATACTCTTCGGCTCGTTTCAGATTTTTTGA
AGTATATGTCTTTAGCATATCATATATTTCCTGGGGTTCG
GTTACATCTAATACCAAGGTCACATCACGGCTGAAAAGCT
GCTTTACTAAGAAAATGTTGCTCAAGTTATACATATAAGC
TTTGTGCGCAATGAGTTGTGCCCTATCAAAATCGGCAGCC
CCCAAATCAATACAGAAAAACATGTTTAAAGTATTATTGT
TATAGATAGAAAGATTCATGCCATAATCGAGACTAGCCCC
CAACCTATGACAGTAATAAATGGCCGCGTAATTTTTTTCC
CGCAAGCAAGCAAATTTCATCATCAGATTAGGGCTGATGC
AAATCTCTTTTTCACGACACAACTCGTGTATGTCAAAAAT
GTTATTAAAATAAAGGCTACAAGCTACCCGCCAATAGAGG
TGATTTTTATGCCTTTTATAGAAATAGTGAATAGCCTTTG
TAAAATTATGTCGTAATGCCAGGGCAAACCAAAACTTTGT
TAATAGGTGGTGCGCCGTATCCCCCGTCAACGGAATGTTT
GAACAGGTGTACGTAACTGTGTCTAAAGTGGTTCTAGTTA
CGGTTTCCAAGAGTGGATTATGACAAAACATGTCATAACC
CAGCAGAACTCCTGCACAGGATTTTAGCCTGGCCACTTCT
TTTAAAATTTCCAGAAGACGGGGTTCGGATACAGGCGTTA
AGCCTCCCAGTTCCGCACACAGCCGCTTTAGATACACGGC
AGGAACACGTATAAGCCCATATTCAGGATTTGCGCCCCAA
TCCACAAATAAACGTATAAGTTCAAGATTATCGCTCTTCA
CGGCCTTTACTAGCGCCGCTTCGAGACAAAGATCATCCTC
AGAAAAACACTGTAAATGTTTATACGAAAAAACTTGCTTA
CAATTGTTACATAGGTGAATAGGACCTAAATCCCACCACA
AACCAAAACGCTGCAACGTATAATCATAGTCACTTGAAAG
ATAATTGCATGCCACAACTTTTTTGGCCAACGTTTGTAAA
GACAACATACTAAGTTTAAAACATCTTAAATCTAAGCTAG
CTAACTTTCAAGAAAACCCTCTATCCCTAAGAATATATCT
TATAACTAGACTTATAGCAGTAAAAATCAACTTTGGTTAT
TCTTTTTAATATAAAACGTCTAATTACTTGCAAAGGACTA
TAAAGCCCATTTTCCTCAGCTAGAATTTTTATTTTTTAAT
GAAGTAGGGGGATATGTTTTCCCTTCAAGACCTTTGCCGA
AAGCATCTTTTTATTCTTCCCGATGTTTTTGGCGAGCATG
TACTACAACGATTAGGACTGTATTGGAGATGTCACGGCTC
CCTTCAACGCATAGGAGACGACCACATACTCATACGACGG
GATCTCATCCTTTCCACCAACGAGGCCTTAAGAATGGCGG
GAGAGGAAGGAAACAATGAAGTAGTAAAGCTCTTGTTACT
GTGGAAGGGAAATCTTCATTACGCCGTCATAGGAGCCTTG
CAGGGTGATCAATATGACCTGATCCATAAGTATGAAAACC
AAATCGGCGACTTTCATTTTATCTTACCATTGATTCAAGA
CGCGAATACGTTTGAAAAATGCCACGCTTTAGAACGTTTT
TGTGGTGTTTCATGTCTGCTAAAACATGCTACAAAATACA
ACATGCTCCCTATTCTCCAAAAATACCAAGAAGAGCTGTC
TATGAGAGCGTATCTTCACGAAACCCTATTTGAACTAGCA
TGCCTATGGCAGAGGTATGATGTCCTTAAATGGATAGAGC
AAACCATACATGTTTACGACCTAAAGATTATGTTTAATAT
TGCCATCTCCAAGAGGGATCTGACTATGTACTCCTTAGGA
TATATTTTCCTTTTTGATAGAGGGAACACCGAAGCTACGT
TGCTAACGCAACATCTCAAGAAGACAGCGGCCAAAGGGCT
CCTCCACTTTGTGCTAGAAACGTTAAAATACGGCGGCAAC
ATAGATACCGTCCTGACCCAAGCCGTAAAGTACAATCATA
GAAAACTTTTAGATTATTTTCTGCGTCAACTACCTCGTAA
ACATATTGAAAAACTTTTGTTGCTGGCCGTGCAGGAAAAG
GCTTCTAAAAAAACATTGAACTTACTGTTGTCACATTTAA
ACTACTCCGTGAAACGCATCAAAAAACTACCGCGCTATGT
GATAGAGTACGAGTCCACCTTGGTGATAAAGATTTTATTA
AAAAAAAGAGTGAACCTGATAGATGCCATGTTGGAAAAGA
TGGTAAGATATTTTTCTGCGACGAAAGTGAGGACGATCAT
GGATGAGCTTTCGATTAGTCCGGAAAGAGTCATTAAGATG
GCTATACAGAAAATGAGAACGGATATCGTAATCCATACTT
CTTATGTTTGGGAGGATGATCTAGAACGTCTTACTCGTCT
TAAAAATATGGTATACACCATAAAGTACGAACATGGGAAA
AAAATGTTAATTAAAGTCATGCACGGCATATACAAAAACT
TATTATACGGCGAAAGGGAAAAAGTCATGTTTTATTTAGC
CAAGCTCTATGTTGCTCAAAACGCGGCCACCCAATTCAGA
GACATTTGTAAGGACTGTTACAAACTGGATGTGGCACGGT
TTAAACCGCGGTTTAAGCAACTAATATTAGACTGTTTAGA
AATTATTACTAAAAAATCTTGCTATAGTATCCTGGAAATC
TTAGAAAAACATATTATTTCCCTGTTTACTATGAAAGTTA
TGACTGAAGAAGAAAAAAACCTATGTTTAGAAATATTATA
TAAAGTAATTCATTATAAAACAATACAATGTTAAAATTCA
ATAGATATCCATCATTAATATTGATTATATTTTCGAATAT
TATCTTCTATGGTGCAAGATAATCATCTAGCGCGTGAAAC
ATGTCCTCTTCTCTTCAGGAACTTTGTCGAAAAAAGCTGC
CTGACTGCATACTTCCAGAGTTTTTTGACGACTATGTATT
GCAACTGTTAGGACTGCACTGGCAAGATCATGGTTCCCTT
CAGCGTATCGAGAAGAACCAGATACTTGTTCAACAGGAAC
CCATCCATATCAATGAAGCACTCAAAGTAGCAGCATCGGA
AGGGAACTATGAAATCGTAGAGCTGTTGTTGTCATGGGAG
GCAGATCCCCGCTACGCCGTCGTAGGAGCCCTAGAAAGCA
AATACTATGACCTGGTTTACAAATACTATGACCAAGTTAA
AGACTGCCATGATATCTTGCCGCTGATTCAAAATCCGGAA
ACATTCGAAAGATGTCATGAGTTAAACAGCACCTGTTCAC
TGAAATGCTTATTCAAGCATGCTGTGATAAATGACATGCT
GCCGATTCTTCAAAAATATACAGACTATCTGGATAGGTGG
GAGTATTGCAGCCAGATGCTGTTCGAACTGGCATGTAGTA
AAAAAAAATATGAGATGGTTGTGTGGATAGAGGGAGTTCT
AGGCGTCGGCAAAGTTACATCTCTTTTCACCATTGCGATT
AGCAACAGAGACCTACAGCTGTATTCTCTGGGCTACTCAA
TTATCCTTGAGAATTTGTACTCCTGTGGACAGGACCCCAA
GTTTTTACTAAATCATTTCCTGCGAGACGTTTCAATAAAA
GGGCTTCTACCCTTTGTAATCAAAACCATAGAATATGGTG
GAAGCAAGGAGATAGCCATAACTCTGGCTAAAAAATATCA
GCATAAACATATTTTGAAATACTTCGAAACCTGGGAAAGC
TAGGTTCAGTATGGTGTACTCACTATTGTAGTGAATCGTA
TCCTGTAAATTTTGTAAAAAAGCTTAAACTTTTGACCACA
TCATATTGTTTTAGAAATCTCAAACCAGTGAACAACAGTC
TTATCATACATTAAAATTCCAGTAAAATTTATATTTTTTT
TGGTAAACAAATGTTTTCTCTTCAAGACATCTGTCGGAAA
CATCTTTTTCAACTTCCTGACGCTTTTGATGAATATATAT
TACAAGCGCTAGGACTATACTGGGAAAAACACGGATCTCT
TCAACGAATAAGAAAGGACGCTGTGTTTGTACAGCGAAAC
ATCGTCCTTTCTACCAATGAGGCCCTGAGAATCGCAGCCT
CAGAGGGAAACGAAAGGGTAATAAAACTTCTGTTATCATG
GGAGGGAAATTTTCATTATGTGATCATAGGAGCTCTAGAG
GGTAACCAATATGACCTAATTCATAAGTATGATAGTCAAA
TTAAAGACTACCACATGATTTTATCATTGATCCAAAATGC
AAATACCTTTGAAAAGTGTCATCAGTTATCCAATAGTAAT
ATGTGGTGTCTTATACAGAATGCTATAAAATATAATATGC
TCCCTATTCTCCAAAAACACAGAAATATTCTGACACATGA
GGGAGAGAATCAGGAATTGTTTGAGATGGCATGTGAGGAA
CAGAAATATGACATAGTTTTATGGATAGGACAAACCCTAA
TGTTAAATGAGCCGGAGTTTATTTTTGATATCGCCTTCGA
ACGGATAGATTTTTCTTTATTAACAATGGGTTATAGCCTT
CTTTTTGATAACAAGATGAGTAGTATAGACATTCATGATG
AAGAAGATCTTACTTCATTACCAACAGAACACCTCGAAAA
AGCAGCCACTAAGGGATGTTTCTTCTTTATGCTAGAAACT
TTAAAACATGGTGGAAATGTAAATATGGCAGTCTTATCTA
AAGCTGTTGAGTATAATCATAGAAAAATTTTAGACCATTT
TATTCGGCGGCAAAAATGTTTATCACGTGAAGAGATTGAA
AACCTATTATTAACCGCCATAACCAATTGTGCATCCATAA
AAACGTTAAACTTACTCTTGTCTTACCTAAACTATTCCGT
AAAAAATATCATTGGAAAAATAGTACAACATGTCATAAAA
GATGGTGATTATACCATCATATTACTTTTAAAAAAAAAGA
AAATAAACCTAGTGGAACCTGTTTTAACAGGTTTTATAGA
TTATTACTATAGCTATTGTTTTATAAAACATTTTATCCAA
GAGTTTGCTATTCGTCCGGAAAAACTGATTAAAATGGCCG
CGCGAAAAGGTAAACTAAATATGATTATCGAATTCCTTAA
CGAAAAATATGTTCATAAAGATGATCTTGGAACTATATTT
AAATATCTCAAAACCCTAGTATGTACCATGAAACATAAAA
AAGGAAAAGAGACATTAATTGTTCTTATTCATAAAATATA
TCAAGATATTCATCTGGAGACTAAAGAAAAATTTAAATTA
TTAAGATTTTATGTCATGCATGATGCAACTATCCAATTTC
TATCTATGTGCAAAGACTGTTTTAATTTAGCCGGTTTTAA
ACCATTTGTTTTAGAATGTTTGGATATTGCTATTAAAAAA
AATTACCCTGATATGATACAATATATAGAAATTCTATCGA
AATCTGAGTAAAATTTATTTTTTTGATCAGAGTAAGAAAA
TGTTCTCCCTCCAGGAGATCTGTCGAAAGAACATCTACTT
TCTACCTGACTGGCTCGGTGAGCATGTGATTCAGCGACTA
GGTCTGTACTGGGAAAAACATGGTTCTCTTCAGCGAATCG
GAGACAACTATGTACTTATACAACAGGACCTCATCATCCC
CATCAATGAAGCCCTAAGAATGGCAGGGGAGGAGGGGAAT
GATGAGGTGGTACAACTCCTATTACTATGGGAGGGAAACA
TTCATTATGCCATCATAGGAGCTTTGGAGAGTGACCATTA
TAGCCTAATACGTAAGCTCTATGACCAAATCGAAGACTGT
CACGACATCCTTCCCTTGATTCAAGACCCAAAACTCTTTG
AAAAATGCCATGAATTAGATAAATCTTGTAACATTTTATG
TCTCGTATTACACGCCGTAAAAAACGATATGCTTTGCATT
CTTCAAGAGTATAAAATGCATCTAAGTGGAGAGGATATTC
AAGTGGTGTTTGAAACAGCATGCCGTTCACAAAAAAACGA
TATTGTGTCATGGATGGGACAAAATATTGCAATATACAAC
CCCGAAGTTATTTTTGATATTGCCTTTGATAAGATGAATG
TGTCCTTATTATCTATAGGGTATACGCTTCTTTTCAATCA
TCATATAAATAATACGAACGAAAATATTAATTCTTTATTG
ACACAACATCTTGAATGGGCTGCCGGCATGGGCCTTCTTC
ATTTTATGCTGGAAACTTTAAAGTATGGCGGGGATGTAAC
GATAATAGTCTTGTCTGAGGCCGTAAAATATGACCACAGA
AAGATTTTAGATTATTTTCTCCGTCGAAAAAACTTGTACC
AAGAAGATCTTGAAGAACTATTATTGTTGGCGATACGTGC
AGATTGTTCTAAAAAGACCTTAAACTTGTTATTATCTTAC
TTAAACTATTCCATAAACAATATCCGTAAAAAAATATTAC
AATGTGTAAAAGAATATGAAACGACCATTATTATAAAAAT
TTTACGGAAAAGAAAGATAAATCTGATAGAGCCCATTTTG
GCAGACTTTATAGGATATCATAGCTATACCTATATGGTAG
ATTTTATGCGTGAGTTTTCCATCCATCCGGAAAAAATGAT
CAAAATGGCTGCACGAGAATCGAGGGAGGACTTGATCATA
AAATTTTCCAAAAAAGTTTGCAAAGAGCCTAAAGATAGAC
TTCACTATCTCAAAAGCTTAGTGTATACTATGCGACATAA
AGAAGGCAAACAACTGTTAATTTATACAATCCATAACTTA
TACAAAGCTTGTCATCTAGAGAGTAAAGAAATGTTTAATT
TGGCACGATTTTATGCACGGCATAATGCAGTGATCCAGTT
CAAATCGATTTGCCACGATCTCTCCAAGCTCAATATTAAT
ATCAAAAACTTGTTGTTAGAATGTTTAGGTATTGCTATTA
AAAAAAATTACTTTCAACTTATCAAAACAATAGAAACGGA
TATGCGTTATGAGTAACATTTTTAGATGAGGGAAGATTCT
ACCAAACTAACTAAGACCTTTCGCTAGAATGTATCTTATT
GTTAATATAGATGAGATATGTCATTGTGAAAAAATAGATT
AGGTAGGTTGTGAAAAACAGATTAAACTTAAAATTATGTG
TATTATGTAAAATTTTAGAAATAAAAATTTATTTTTTTTT
ATTGAGGGTACGGAAAATGTTCTCCCTACAGGACCTCTGT
CGGAAGAACATTTTCTTCCTTCCAAATGATTTTAGCAAGC
ATACCCTACAATGGCTGGGATTATATTGGAAAGAGCATGG
ATCCGTCCATCGAGCAGAAAAAGACAGCATAATGATACAG
AATGAATTGGTTCTTTCTATCAATGATGCTTTACAGCTTG
CAGGAGAGGAGGGGGACACAGATGTAGTACAGCTCTTGTT
ATTATGGGAGGGAAATCTGCATTATGCCATCATAGGAGCC
TTGAAGACTGAAAAATATAACCTAATATGTGAGTATCATA
GCCAAATTCAGGACTGGCATATTCTCCTACCCATGATTCA
AGATCCAGAAACATTCGAAAAATGTCATGATTTAAGCCTT
GGATGTGACTTTATTTGCCTTCTCCAACATGCTGTAAAAT
ACAACATGCTTTCTATTCTTGTCAAATATAAGGAGGATCT
ACTAAATGCAAGGATTAGGCATCGTATCCAATCCCTGTTT
GTTTTGGCATGCGAAAATCGGAGAATTGAAATTATTGATT
GGATAGGCCAAAATCTGCCAATTCCTGAACCTGATGCCAT
TTTTAGCATTGCTGTTGCTACAAGAGATTTAGAACTGTTT
TCCTTAGGGTACAAGATTATTTTTGATTACATGCAAAGAC
AGGGAATCATTCAATTAACCAATGGAGTTCGCATGGTTGT
GCTAAATCGTCACATTAGCATGGCAATAGATAATGGTCTT
TTACCTTTTGTTCTGGAAACTTTAAAACATGGTGGGAATA
TACATAGAGCCTTATCTTATGCAGTAACACACAATAGAAG
AAAAATTCTGGATTATCTTATTCGCCAGAAAAATATAGCC
CCTAATACAATTGAAAGACTTTTATATCTGGCCGTGAAAA
ATCAATCTTCCAGGAAAACTTTGAACTTGTTGCTATCTTA
CATAAATTACAAGGTGAAAAATGTTAAAAAGCTGGTAGAG
CATGTAGTAAATGAGAAATCCACTCTTGTGTTAAAAATTT
TATTAGAAAAAAAGGAAAATCTAGTGGATGCTGTTTTAAC
AAGACTTGTAAAACATTCTACATATTTCCAGGTGAGAGAA
TTTATCCAGGAGTTTTCCATCAGCCCAGAAAAATTCATTA
AAATAGCTGTGCGGGAAAAGAAAAATGTGTTAATCGAGGC
TATTTCTGAAGATATTTGGGAAAATCCCACAGAAAGAATT
ACTTATCTCAAACAGATAGTGCACACCATAAAATATGAAA
GTGGAAGGCGATTTTTGGTAGACATCATTCACAGCATTTA
CCAAAGTTACTCACTAAAACACGAAGATATTCTTAAACTG
GCAACATTTTATGTCAAACACAATGCAATCACCCATTTTA
AAGACCTCTGCAAATATCTTTGGCTGAACAGAGGAACAGA
AAGTAAGAAACTGTTTTTAGAGTGTTTAGAAATTGCTGAT
GAGAAGGAGTTTCCTGATATTAAAAGTATTGTGAGTGAAT
ATATTAACTACTTGTTTACTGCAGGAGCTATTACCAAGGA
AGAAATCATGCAAGCCTATGATGCTTTAGAGTAGCCATGT
ATTAACATTCTGAAAGTAGAATAAAATATACTATATACTA
AAAACCAAATTAGCCATTTTTAACTATCTTCTTCTTAAAA
ACTCTGGATAAAAATTTATTTTTTTTTAATTTGGGTAGGG
AAAATGTTCTCCCTTCAGGACCTCTGTCGGAAGAACACCT
TCTTCCTTCCAAGTGATTTTAGCAAGCATACCCTGCATTT
GCTGGGGTTATACTGGAAGGGGCATGGATCTATCCAAAGG
ATAAAGAATGATGGTGTGCTTATAGAGCATGATCTTACTC
TTTCCATCAATGAAGCCTTAATTCTTGCAGGAGAAGAGGG
AAACAATGAAGTAGTAAAGCTCTTGTTACTATGGGAAGGA
AATCTTCATTATGCCATCATAGGAGCTTTGAGGACTGAGA
ACTATAACCTAGTATGTGAGTACCATAGTCAAATTCAGGA
CTGGCATGTTCTCCTCCCTTTGATTCAAGATCCAGAAACA
TTCGAAAAATGTCATGATTTAAGCCTTGAATGTGATCTTT
CATGCCTTCTCCAACATGCTGTAAAATATAACATGCTTTC
GATTCTTGTTAAATATAAAGAGGATCTACTAAATGTACTA
TTTAGGCAACAAATTCAAGGACTATTTATTTTAGCATGTG
AAAATCGGAAGCTTGAGATTCTTACGTGGATGGGTCAAAA
TCTGCCAATTCCTGATCCTGAGCCTATTTTTAGCATTGCT
GTTGTCACAAAAGATTTAGAAATGTTTTCCTTAGGGTACA
AGATTGTTTTTGAATACATGGAAAACCAAGGACTTCATTT
AACCCAGGTAGTTCGTATGGTTATGCTAAATCATCACTTT
GGCATGGTAATAAATAAAGGACTTTTACCCTTTGTGCTGG
AAATTTTAAATTATGGTGGGAATGTAAATAGAGCCTTATC
TTATGCTGTCACACAAAATAAAAGAAAGATTTTAGACCAT
GTTGTTCGCCAAAAGAATATACCCCATAAAACCATTGAAA
GAATGTTGCATCTGGCTGTAAAAAAGCATGCTCCCAGGAA
AACTCTGAACTTGTTACTATCTTACATAAATTACAAGGTG
AAAAATGTTAAAAAGTTGTTAGAACATGTAGTGAAATACA
ACTCTACTCTTGTGATAAGACTCTTGTTAGAAAAAAAGAA
AAACCTGCTGGATGCTACTTTGACAAGATATGTCAAAGAT
TCTACATACTTTCAGGTGAAAGAATTTATGCAAGACTTCT
CCATCAGCCCAGAAAAATTCATTAAAATAGCTGTGCGGGA
AAAGAGAAATGTGTTGATCAAGGGTATTTCTGAAGATATT
TGGGAAAATCCCGCGGAAAGAATCAGGAATCTTAAGCAGA
TAGTGTGTACCATAAAATATGAAAGTGGAAGACAATTCCT
GATAAATATCATTCACACCATTTACCAGAGTTATTCTTTG
AAACCTGAAGAAATTCTTAAATTGGCAACATTTTATGTCA
AACACAATGCAACCACCCATTTTAAAGATCTCTGCAAATA
TCTTTGGCTGAACAGAAGAACAGAAAGTAAGAAACTGTTT
TTAGAGTGCTTGGAAATTGCTGATAAGAAGGAGTTTCCTG
ATATTAAAAGTATTGTGAGTGAATACATTAACTATTTGTT
TACTGCAGGAGCTATTACCAAGGAAGAAATCATGCAAGCC
TATGCTTTGGAGTATGCCATGTATTAAATTTCTGAATCAG
TAAGCAATAGATAGATTTTAGAATATGCTGTATTAAGTTA
GTTTCTGAATAAGTAATTAATAGATAGATTTTAGTTTATG
TAAAAATGTTAACATTTGTTCATAAGTTTTAGATACCATT
TTAGAGTTACTTTTTTAGATATTACTATTTTAGCCATTAT
TATCTTAAATAATCACTATTTTAGATAGGTCCCCGTATTA
AAAACCAAATTAACCATTATCTATGTTTTTAATAATACTT
TTTAAAAACCCTCCATAAAAATTTATTTTTTTTTCATAAA
AGTAGAGAAAATGTTCTCCCTACAGGATCTCTGTCGGAAG
AACCTTTTTCTTCCACTTGAGCCCTTAGGCAAGCATGTGG
TTCAACGGCTGGGATTATACTGGGAAGGCCATGGTTCAGT
TAAACGAGTGGGTGATTGCTTTATATGTGTAGACCAGATT
TGGATGCTATCAATCCATAAGGCTATACAAATTGCAGCCT
CGGAAGGAAATGAGAACATTGTCAAGCTTTTCTTACTATG
GAAGGGGAGTCTACAATATGCCATCATAGGAGCCTTAGAG
GGCAGGCAATATGATCTGATTCAAAAATATTACAACCAAA
TTGGGGACTGCCATCAGATTCTACCACTGATTCAAGATCC
AGAAATTTACGAAAGATGTCATGAATTAAATGTTACATGT
ACCTTTCAATGCTTATTTCAACATGCTATAAGAGATAACA
TGCTGCCCATTTTCCAAAAATATGGAGAAGATCTGAATGG
AAACAGGAGAATGGTTCAACTTCTGTATGAGATGGCATGC
CGATTACAAAATTATGATATCATCAAATGGATAGGATCTA
ACCTGCATGTTTATAACTTGGAAGCCATTTTTAGCATTGC
TTTTGTTAGAAAGGATTTAACTTTGTATTCTTTAGGCTAC
ATGCTTCTTCTGGGTAGAATGAGTACTGAAGATAGAAACT
TTATCTCAATCATAACACGCCATCTTGAATACGCATCAAA
AAAGGGACTTTTTGACTTTGTACTAGAATCTTTGAAATAT
GGAGGTCAAGTGGATACAGTGTTGTTTCAGGCTGTAAAAT
ACAACCATAGGAAAATTTTGGCCCATTTTATTCATGAAAT
TCCCCGTGAAACGGTTGAAAAGCTGATACTCCATGCTGTG
GAGTCACGGGCCTCCAGAAAAACATTCAACCTGCTTTTAT
CTTCCATAAACTACTGTGTGAACCCTTTTGTCAAAAAACT
ACTGCACGCTGTGGTGGAACACAAGTACATGCTTATCATA
AAGCTTTTGCTCGAGCGGCCCAAAAAGAAGATAAACCTGG
TAGATGCTGCTCTATTCAAACTTGTAAAATACTCTACTTA
TACAGAAATAGTAAAATACATGGGTGAGTTTTCTGTGGAC
CCAAAAAGGGTGGTCAAAATGGCAGCACGACTCATGAGAG
TGGACCTGATTAAAAAGATTTCTAATGATGCATGGGAAGA
TAAACTAGAGAGAATCAAGCACCTTAAACAGATGGTAAAT
ACCATGAACCACAGAAATGGAAAAAATCTATTGATGTACA
ATATTCACAATATTACTGGATATACCTATCTGAACACCAA
AGAAGCATTTAACTTAACAAGATTTTATGCTGTCCACAAT
GCAACATGTTTGTTTAAAGAAATGTGTAAAAGCTGTTTTG
TACATGATAAAATACAGCTCAGAGAATTGCTTGAAGATTG
TTTACATATTGCTAATAGGCATGATTATATCCAGATTGCA
GAAACCGCAGATGAATGTATCAAATATATAGATCTTATTA
CATTTAAGTAAACCATGTATATATCAAGTAAATCCAGATT
AAATCAGGCTAATTGTAAATAGTTGTAGATACCATATAAT
GAATGTTTTATTAGGATAGTAGTTCAGTTAAGATAGTAGT
TTAGTTAAGATAGTAGTTTAGTTAAGATAGTAGTTATGTT
AAGATAGTAGTTCTGTTAAGATAATAGTTTAGTTAAAACT
AGTTCATGTTAAGTTAATAGTTTTGTTAAGACAATAGTTC
ATTTAAGTCAATAGTTCAGTTAAGTCAATAGTTTTGTTAA
GTCAATAGTTTAGTTAAGTCAATAGTTTAGTTAAGTCAAT
AGTTTAGTTAAGTCAATAGTTATATTAAGACATTAGTTCT
GCTAATACATTAGTTTTGTTAAGATAATAAAAATTTATTT
TTTTTTCATCAGGGTAGAGAAAATGTTCTCCCTACAGGAG
CTCTGCCGGAAGAACATTTACATTCTTCCTTACCCCTTGG
CTAAGCATGTACTTCAACAACTAGGGCTGTACTGGAAGGG
ACATGGATCTCTTCAACGAATCGGAGATGACCATGTACTC
TTACAGCAGGACCTGATCTTTTCCATCAACGAGGCCTTAA
GAATGGCAGGAGAGGAAGGAAACAATGAAGTAGTAAAGCT
CTTGTTACTATGGGAGGGAAACCTTCATTATGCCATCATA
GGAGCTTTAGAGGGCGACCGATATGACCTTATCCATAAAT
ATTATGATCAAATTGGGGACTGCCACAAGATTCTTCCTTT
AATCCAAGACCCGCAAATCTTTGAAAAATGCCATGAATTG
AGTAACTCCTGTAATATTCGATGCCTTTTAGAACATGCAG
TAAAACACGACATGCTTTCTATTCTTCAAAAACACAAGGA
GCAAATAAGATTACACATGGCATTAACCCAAATACTATTT
GAATTGGCGTGTCATGAACGTAAAAATGACATCATTAGAT
GGATCGGTTATTCCCTGCACATACACCATCTAGAGACTAT
TTTTGATGTTGCATTCGCCCATAAAAATTTATCCTTATAC
GTTTTAGGGTATGAACTTCTCATGCACAAAGTAAATACAG
AGGCTGCATATATAGAATTACCCAATTTGCTATCATATCA
CCTTCGAACTGCGGCGGCAGGAGGTCTTCTTAACTTTATG
TTAGAAACAATAAAGCATGGTGGATATCTGGATAAAACGG
TTTTATCCGCGGCTATCAGGTACAAGCATAGGAAAATTGT
GGCTCATTTTATTCATCAGGTTCCCCGTAAAACCGTTAAA
AAACTGTTACTCTATGCTGTGCAGGCTCGGGCCCCCAAAA
AAACACTGAACCTACTTTTATCTTCCTTAAACTACTCCGT
GCACACCATCACCAAACAACTCGTACACAATGTCGTCATC
TACAGTTCCACGCTTATCGTAAAGCTTTTACTCATGCGGC
GAAAAAACAAGTTAAACCTAGTAGATGCCGTTTTAGCCAG
ACTTGTAAAATATTCCACCTATACAGACATTGTACAATTC
ATGGGTGAGTTTTCTGTGAGCCCAGAAAGGGTGATCAAAA
TGGCTGCACGGGAATCCAGGACCTTTCTGATTGAAATGAT
CTCCAAAGCTGCTTGGGGAAATCACCCACAGACGTTGATT
CATCATCTCAAACAACTAACCAATACCATGAAGCCTCAAT
CTGGAAAAGACCACATCATATATACCATCCACTATATTTA
TCTAAACTCTAATATGCTGGTAGCGGAGGAGGAAAAAAAT
ATTTTTAAATTAGCAAAATTTTATGCGAATCATAATGCGG
TAAACAGGTTTAAACAAATTTGTGAAGACTATTATATATT
AGATGCACGATTTAAAACACTTATTTTAGAATGTTTTGAA
ATTGCCGTCCAGAAAAACTATCCTAGAATTGCAAATATTG
TGGATGACTATATTCGATTCCTTTTTTACAGGGGAAATAT
AACCGAGGAAGAAATTCGTGAAGCCTATTCTTTAAAAGAT
GCTGAGGTTTATGTAGATTTAAAATGGTTACAACAAGGAG
AAATGGTTTAAACCAAATCCGGTTTAAACTAAATCCAATT
TAAACTACATTTGGTTTATCATTAGTCATTGAAACCATCG
AAAAAAAAGCTATTTGTTTATCCCCATAAACTCATCTTTT
TTTTGTCTCAAAGTTTGACACTAAAATTCAGTGTTTTATA
GTGTTTATAATTAAGTGTTTTGCATGCATTGCAGAAATTT
TCATCTTTTTTAATTGGTTCAATACCACATGTCATACAAT
ATGTTGTTTGATTATCAAGATTAACTTTATGAAAGGAAAG
TAAGTGAGCCGCAAATTTAAAAGTAAAATATCTTTCATTT
AAAATGATCTTATGAATGTATTTTCGATAAGGAGGAATGA
AAGCATTTGCCAAAATAAATCGCATAAAAGGCTTGGAAAA
ACCCATATCTTCTAATCTTTTGTGGGTATAAACCCTATTT
TGGTGTTTTACAAAAACTTCATTGTTATAATAGTCGTTAT
AGCTATCAATCATTTTTTTAAGTCCTATAATGCCCAAGGT
TGCACGCATAAAGCCACAGTTTCTGCTCCAAAAAGCATGC
ACCTGTAAAGGGTGCTTTTCATATAACCAATTACAAAATT
TCATTCCGCAACAGTAGCATGTTATTTCAGTGGGGGATGT
ATAGAATAATCCGGCATTCGAAAATTTTTCATAATTTTTT
ATGTCATGGATTGCGAAGCTTTGATTTCGTGCATCTATGG
AGCTATAGCCTACATATTTAGGTTTTACTTCAAATAATCG
CAAAGAGATGTATGGATCTATCGTATTTATTTTAGGAAAC
ATTTCATAATTTTAAATTCTTATATATAATATAAAAAAAA
TTACAAACATTTGTAATGATCATCCTCAATTGAAGGCTGA
GTTGTAGGCTTTATTTTTCTAATTATACGAAGAAGGTAGG
TTCTCATAAAGCCTTCAAGATGACTATTGATGTTTCCAAT
ACATTTTCTCAATGAGTTCATAAACCCAGACATTTTGCTA
ATGGCTTGGCAAAGTGCCAACAAGTTGTCCACAAAGTACT
GGTAGATTGCCACTAGCTATAGCTAGCTATAGTGAGCCAA
CCTCTCTGTATGTATTTTATATATTTCATTTTTTAATAGA
TTTAATATTTTTATAAAAAAATATTTAGTTTTTTATACAA
GAATGTCGACAAAAAAAAAGCCCACAATTACCAAGCAAGA
GCTTTACTCCTTAGTAGCGGCAGATACCCAGTTAAATAAA
GCATTGATTGAAAGAATCTTTACAAGTCAGCAAAAAATAA
TACAAAATGCTTTAAAGCACAATCAAGAAGTTATTATACC
ACCCGGAATCAAGTTCACCGTCGTTACGGTGAAAGCTAAA
CCTGCTCGCCAGGGCCATAATCCCGCCACAGGAGAGCCTA
TTCAAATTAAAGCTAAACCTGAACATAAAGCCGTAAAGAT
ACGAGCATTGAAACCTGTCCATGATATGTTAAACTAAACT
ATAAAGTCATATTCTTCTTTATCGTTATTATCTTCAATAT
ATTTTTGCCAATCGAAATCGAATAAATTCAGATCCTGGAC
ATTTAAATACTTATCATCGTACATTTTAATATAATTTAAA
CATGAGTTGTTGTCAAAAACTTTTAGCGTTTTTGTTAAAA
TTATCATATGAATAATTTCCTTATTAAGAGTTGCCGGAAT
AATACAAAACCTATTTTTAGGTACATCATCCATGATAATA
GTAAAATTAGTAAAAATTGTTTCTTGTTTTTCTTTTGTTT
CAAATAAACGTTGTAAGGTTAAAGGTTTCTCGTTCAATGG
TTTCTTTGAAGATAAAAAGAATGTATAATCTGGTTTAAAG
GTATTTTTGGTTTCAATCGTGATTCCATCTGCTTGAGCAT
ATACTAAACCAGACCAAATATAACGGTCCACTATTACAAT
ATAATTTAGCTTAAGTAGCACTGCAATTTCTGCGATAAAT
TCACTACGATGTTTTGTAAATAATTTATGTAATTGTTCCG
ATGACATTTCTATGGTTTTATTTAACACCTGCAATATAAG
ATCACCGGTGGTCGTGTCTGGATTAGGAAAATGTATACAT
ATAGCATTATAATCCATGCATTCCAATGTTTCTTTTAATT
TCATTGCCTGTGTGCTTTTTCCCACACCATTGATTCCCTC
GATGGCAATGAGTATTCCACGCATGATTAATAAAAGGAAA
AAAAGAATTCAGTTTTTAACATTTCTTACAAATCTTTTTT
TATACAACATTGTACAACACTGCATTAGCGGTATATGATG
TTATAGCTTCATTAAATATTTGCTTTTATATAATCTTTAC
CAACCTATATTTGGTAGATCACTGCAGATGGTCATAAATA
GGCCATAACTAAGATAAAAATTATTTCAGACGCTACTACG
GTAGTATTATTAAAATCATGTGTGGCAATGTATGACGTCT
TAATAGATAAAACATTTAAGGAAAACAAATTTGAATAAAA
AAAATAATTGTTATGATGGCGTTGTTACACAAAGAAAAGC
TTATAGAGTGCATCTATCATGAGCTAGAAAATGGCGGGAC
AATATTGCTTCTAACAAAAAATATTGTTGTGTCAGAAATT
TCATACATTGGCAATACTTATAAATATTTTACCTTTAATG
ACAATCATGATCTGATAAGCAAAGAAGATCTTAAAGGAGC
AACATCCAAAAACATTGCTAAAATGATTTATAATTGGATT
ATAAAAAATCCTCAAAATAATAAGATTTGGAGTGGTGAGC
CGCGTACTCAAATTTATTTTGAAAATGATTTATATCATAC
AAATTACAATCATAAATGTATAAAAGATTTTTGGAATGTT
TCAACTTCAGTCGGTCCTCATATCTTTAATGATCGTAGCA
TTTGGTGTACTAAATGCACATCCTTTTACCCATTTACCAA
CATTATGTCGCCCAATATATTCCAATAAATTAGATATCTT
TGCTATTAAAATAGTTAAAAACCTTATAGGATAATTAGGT
ACTTTATTACGATAAATTATGATATTTTATAATTAGTTAC
TTTATTATAATTAATCTCTTTATTAATGAATTATCATAAG
ATAACTAATTATTTTTTTCCATATATCAGATAATAAATCT
GATATGGGCTAAAAGTATGTTTCAAACTATTTACAATAGA
ATTTCTGTTAAGAAAACATACATAATTTGAATAAAATTTT
TTTAAATATCACCGAAACAATCAACATGGTGTTAATAGAG
TTTTTAACAGGTTTCTTCTATTTATATGGAAAGAGACTGT
TTTCCATTAGTAAAGTCATGGACATGATATGTCTAGACTA
TTATACCATTATTCCTGCTCCTCTGGCGATGATGTTAGCG
GCAAGACTAAAAAACTATGACCTCATGAAACGACTGCACG
AATGGGAAATCTCTATTGACTACGCTCTACTTGTAGTAGA
TGATGTGCCGTCTATTGACTATTGCTTAAGTCTTGGCGCT
AGATCCCCGACTAGAGCACAAAAAAGAGAACTGCTGAGGG
ACAACACGTTTAATCCCGTGTATAAGTATCTTATGAACTG
TTCCGGCTTCCCAACAAAGAGAGAAAAAAACATTCCTTGT
GATGTTCAATGCGAAAGACTGCAAAAAAACATTATAAAAG
AACTGGTATTTAACTGCTCTGTACTGCTTGAAATGGTACT
GCACACAGAAAGAGAATATGCATACGCCCTACACTGTGCT
GCAAAACATAACCAATTGCCCATCCTCATGTATTGTTGGC
AACAATCCACAGACGCGGAATCTATTTTGTTGAAAACCTG
CTGTTCTGATAAGAACATCAATTGTTTTAACTATTGTATT
CTATATGGCGGCGCCCAAAATTTGGATGCTGCAATGGTGG
AAGCGGCAAAGCACGATGCCCGGATGCTGATAAACTACTG
TGTCATGCTTGGTGGAAGATCCTTAAACGAAGCAAAAGAA
ACGGCTGCCATGTTTGGACACATTGAATGCGCACAACACT
GTTTTAAACTGCAGTCTTACGTCGTGGACACATCGAATAC
AGACGACACTGATTAAAGCGACAATCTTACGTCATGAACG
ACTGTCTTTTGAGTATCTATACTTACATTATATTTTTTTA
TGAAAAAAATATAAAGGTTGTATACAAACCTTTGTATACA
AGAAATTTGGATCATTAAACAATAATTAATTTGGACACAG
GAAACGATCTAGATCGATCAAAAAGCTATTTTTTTTGCAC
ACAGAACATTTAGATAATTGAGAGATTACTTTCCATACTT
GTTAAGCTTTTTTACACACAGGAACTTTGGATTCTGTTCA
GGAAGTTTTTCATAGACATTATGTTTACAGCCAGTAATAA
TAATTTTGGGCTTTTTCTTAAACCACCGGTGGAAAACATC
CAGCTTGTAAAGAGGGAAATGCATGTAGAGAGGTTTTGGT
AGTCATGGTTAAGAGATTTGACTAACTCCATGTTTCCTGT
AAAGACTGCCCAGTCCCAAGCAGTAAAACCTCTATGATAG
TCTTTTTGAGTCGGATCTGCTCCAAATTTTATGAGAGAAA
GCATATTTAAAGAACGGCCCCGTATTGCGGCCTTCATCAC
AGGAGTCATCCCATTAAAATTCGGTAAACAAATTCTGGTC
CCATTTTTTCCGAAATAGCCCAACACCCCTTCCAGGATTA
AATGATTTTTTTTCTCAGCTAAATAATGTAAAGCAGAGTT
TCCATCTTTATCCCTCCTATGAGGGTTAATTATTTCTCCA
GGATAAGATTCTTGTTCAAAAAGAAATTTTAAAAAGTCTA
TACGTCCGTAGATGCATATCCACATGAATACCGAGGATCC
ATTTTTATCGCATCTATTGACAATCCACGGATCTGTTTTA
AAAAATTCCTCAAATAGTGTAAGATTCCCATTTCTAATAT
GTTTTTTAATCCATTTAACAAACAAGTTTTCTATCTCCCT
TTCTGGAAACATGTGTTCCATTTTGAATGTCGCCCCTACT
CCACTATATGATTTTACTCCTTTAATTTTTAATGTCCTTT
TTTTTCGGACTTCTTTGGATAAGCTGTTTATTACCATCTT
TAAATGCCTTATAGCGGGGAGGAGCCAGGCCCTTTTCCCA
TATGTGCGGTAATTCTTGGTGTTTATGCTTGCCTTTGGCA
TAACCAGGCCAGTATTTTTCGATATATTCAGGGTTTGTTT
TTACGTATTCTTTAAAGGTCCGATAGGCTTCTTGAATACA
GGTAGGCTCACCGGTATAATTTCCATGTTCATCTTCCTTT
AAAAAGCCATTAACCCTGTCCTTTCTCCACTTAAGATTGT
GCTTTCCAAAAATGCGATCAAGATCTTGCGCCTGCTGGGG
TGGAATCATAAATCCCTTTTTAGGTCGAAGCTTTTTATTT
TTTCCATAGCTTCGGCCATCGCGTTGCGAAACAGTGGTTA
GGACGCCTGATAGTCTTTCCATGGGCGTCGCATCTAATCC
TATCCATCCACCCTGATGAATATCAATGGCAACAAGCTCT
CCTTTATTTTGGGCAAGCCAAGTTTCCAAGAATGCCATGC
TTTCTTCCCAGGGATAAGGCCCGCCAACACCACGGGTTGT
CCAATCTTGCAAGGACTCCAGGTCCGACACCTGGTAAGGC
TCTAAAGAAGACGGTTCCTTGTTTTTGTACTGCAAATAAG
ATTTAATGACCCATTTATACCATGTGTCGAACCGCAGCGT
GGCGCCTCCAAAGTGAAAGCCGTCGTTGATTTTAGGATAT
CTGCAACATATTTCAACCGTACGTTTGAGTTCTGCAAAAG
CGGCCTTCCAAGGAAGTCTTTCGCTGCGGGTAAGACGGTC
TATTTTGCCCTGCGTGCCATAGCGTATGGCATGTCGTGCC
AATTGCAACAATTCTGACACCGATCCGTGGGCCCCGATCC
AGTTTATCGGATAGGCAACCTCCGAAGGGTTTAAAAGATG
CTCGTAAAAGCGTGGATCTTCAGATGCCAAGGCGTCTGCA
AAGGGGATAATGCTAGAAAACCTGTCTAGACATACGTTTT
CTGTGTTTACTTCTAAAGGTAGAAAAATGGTTGCGTGAGG
CTTTTGAACCTGCTTGTTCAGCGGTCTGCATATGCTTTGA
ATAATGTCTCTAGGACTATGTCGCGGCGCTGCAAAAAATA
CCGCGTTTAGTTCTGGAACCTCTACGCCCTCTTGAAAGAG
TCGACAGTTTAATAAAATAACGGGTTCCTTTGAGGAACAA
AATTCTGTAAATGTTTTGAGGATAACCTGTCGCGGCAGGG
TTGAGTGAGCTATCAGGGCATAGACCCCTTGGTCTACCAA
CGCCGCGTATAGCTCCTTGGCCTGTTTAATATCACGGGTA
AATACCAGCATTTTAGGAGCCGGTATATTGGTTTTTAAAT
AGGCTAAGGCCATTATAATTTGCTTTACTATGATCTGTTT
CGTGGTCTCCTCTTTGGTACTCGGTTGGTGGGCCAATTTA
GGCGCGGCTACCATCTGCAATTCAAAATCATTTACATAGC
CGGCCTCTATGCCTTCTCGCAGATAGTAGCGAAAGGCAAC
GCCGCCAAAAAGTTCACGATTTTTCATGGAAAGCGGGGTG
TCGTACCTGGGCGTTGCCGTTAAAAAAAGTCGGTGCCCTT
TTTTAAAGTTGAGCAACACGTGGGTAAAGGGCCGTGTCTC
CCATTCGCCGCAAATCCGGTGACATTCATCGCTAATAATA
AGATCGAAATCATCCACCAGTAGCGTGGAGGATTGGTAGG
TGGCAATCACAAGAAGAGAAGGGGCCTCCCGTATCCGTTT
TGCAATAAAGACAGGATTGGTGGTCATTTCTATATTGTCG
TGATTTAGCACAATGCGGGTCTGGTCAGACCCCACAAGCA
AAACGTTCTTCAAAGAAATTCCATACTGATAGAGTTTTTC
CAGAGTCTGCCGTAGTAGGGACAGGCCCGGCACCAGGTAC
AAAACTTTTCCTTGAAGATAATTGGAGAGGATAAGATAGG
CGACGCGAGTTTTGCCGCATCGGCAGGCCATCTGCAGAAT
GGCCCTCCCACTTCGCCGCAGCTCCTGATAGCCCATATTG
GCCGCCTCCTTCTGATAAAGTCGATCCTCGATTGCAGTCC
GTGTCTCATCTGTAGAAAAAAATAATACGTCATCTGCGAA
ATGTTCATCTTCCACAGGAGTTATCACCAGGTGTCTCAGT
TTCTCCTTGCTTATCAGCGGATCAGAGGGCAAAGATGGCT
CAACCACTATCGTGGAATCATTCATCTCATAGGCGGGAGA
ATCACACAAAGTATAGCTTATGTCCAGACAGTTTGCAACA
TCCTCAGCCAATTGTTTTATTTTTTCGGGTAAAAGACATA
CGAGTTCTTTGTTTTTGACGCGAAAAAACTGTGCACAATA
TAACACCCCTGCTTCAATTTTTTGCGCATCCTTCTTTGTA
GATGTTTCCAATGTGAAACAATACTTCCATTCATCCGTAA
AACAGGTTGTATAAGATCCATCATGAAGCCTAGCGGCCAA
GTTTCCTGTGTGCCCAACTTTATGTAAGGATTGGGCCTCC
AGCCAGGGATGAACCGCCACGTAAAATCCTGCGCACATGC
TATATCAAATTGCAGTTTCTTAATAACTGTACACAGGATC
TGAAAAACATGTGATTACAAAATTTAGATAAGAAATATTT
AATATTAAAAATCACAGAATACATGTCACTGTGTAGAGAG
AAAGCCAAAAACTCCTCTTGACCGCCGTGGGAAATCATCC
AGGGTAGTAGGTTGTGTTTCATAAAGTTGTATGCCGTAGT
GATCACCGTGGACTCCAGATGGTTATTGGCATCTTTGCAA
TACTTTGCCATCTTGGCAGAAAAGACGATAAATCCACAAA
TTCTACCCCAGTTGATAAGATCCTTAAACAGCTCAGTCAC
AACCCCAGTAAACTGGGTTTTAATTTCTTGAACACTCGTA
AGAGAAAAGGTAATTGTAACCTGTTTGTTCAAACACTCAT
CATAATAGGTTAAAATTTTTTTTATTTGTTGTTGATATGG
GCTAAGCTCATGCTCTGAAATATCATTAATGTAATATTTA
ATATATCCCACTAGTATTTCATTAATGATATTATGATATA
TTAACTCTTCTCCCTCCATAGCGGCACCCTATATTTTTTT
ATTTAGGTTTCAATGTTATCACAATTGCGATACAATTGTG
ATACAATTGTGACACAACTGTGTTGTATACAACAAATGTT
AGGCCACGTATAGCAACCTATATGTTAAGAAATATTTTTA
TCCCAACATTAGTTGGAAACGAGCAGCCGCAAAGAAGTCA
TTTAAAATAAGCCATTTAAAGATTTAGAATTTATATGTAT
ACAACTGTACAATGGAAGCAGTTCTTACCAAACTCGACCA
GGAGGAAAAAAAGGCTCTCCAAAATTTTCATCGTTGTGCT
TGGGAAGAAACTAAAAATATTATAAACGATTTTCTTGAAA
TCCCTGAGGAACGATGCACCTATAAATTCAACTCATACAC
AAAAAAAATGGAGCTTTTATTTACCCCTGAATTCCACACC
GCCTGGCATGAAGTTCCTGAGTGCAGAGAGTTCATATTAA
ACTTTTTGAGACTCATTTCGGGACATCGAGTGGTATTAAA
AGGCCCTACATTTGTTTTTACAAAAGAGATCAAGAATCTG
GGCATTCCTAGTACCATCAATGTTGACTTTCAGGCCAACA
TTGAAAATATGGATGATCTACAGAAGGGAAATCTCATCGG
CAAGATGAATATCAAAGAAGGCTAAATAAAACAACTAACA
TCAAAAAACATTAAAGGCTATGTTGTGGACGATGCCTTTG
TCTCAATAGTTTCGAGGTCATCCAATAACTCATGTAACGT
AAAAAAGTTGGTCCATTTTTTTGAAAACATTAAAAGACGT
TCGTCTTCATAAATAAAAAAGTCATTCGAAGGAAAAATGA
TATACTCAATACCATAGTCTTGTAATATTTTTTTTAGGTC
TCTCAGGGTCCAGGGATTTACCAGGCTTCTACGCGAAGTG
AGCATCATAAAAATATCTAATATTTTTTGCGCCATAAGCC
AGCGCGGATTCTCATTGGCCCACAAATCAACAATAATTCT
CTTATCAACCGTGAGCATTCCTACTTGATTCGAAGAAATG
ATTAGATGCCCAGCAGTCCACCCCATGAGTAGATAACGCA
GCGTTGTAGAAATGTCACATATGGAAGGCATTCCTCCACA
ACATGAACCCAAATTAGGATGCGTGTGAAACACAAACATA
GCAGGCTTGTTGGCCACCCTGCTATAAATATCAGCAGGCA
TCATAGCCTCGCTGCCAAAATAAATGTTCTCTCCTGCCCT
ATAGGGGCTTGGAATGATTTCCACTATCTCGGGTACACCG
TTTATCATATTAATGCGGCCGCACCATTCACGGTCATCGT
CCAAAAATTTTTTGATGGCACCCCGAACATTGTCCCAGTT
AAGCAACAGAGTATTCACAATCTCATTACGCTCCGCCCAG
TATTCCTTAAAACTTCTTTTAGACTTGCTGAGCTGTTCCC
AGGATTCGAACTCAGTCCAATGTTTTTTTTCTTTTGGGGA
AGACTTCCCTTTTGAAACATTTTTTGCGGCTCCACCATCT
ACACTATGATTTTCCAAAATAATCTCCTTCATCGTTTGAG
TTATATGGGCATTGCTAAGCACCTTAGTGGTAACCTGTTT
ACCTATGTGATTTAGCAGAAAACCAAGTTTGTCCATTTGT
GTCTCAACCATTTATTCTTAACAAAACAAAAAAAAATTAA
AAATCATCGTCGTTTAAAAAGAGTTTGAAGGCAAACGCAT
CATCCTTAACACAGTTCTGATACTGCGTAGGTCTTAACTC
GAAAAAGTTGGTTTTTTCTACTTCATTAAGAAAGAATTTA
GTCATCTGAGGAAAAGGGTTTCCCACCTTATAAATGCTTT
TGCACTGCATCATGAAGCACAAATTATCTGTAAAGTAGCG
TATATATTGAAATAGCATTTCTTTTGAAAAACCGGGAACT
CTTCCTCTTGCCTTGTCAAAGGCATAGTTAATAAACTCAT
CCACCAACTCCACAGCCTCCTTCAAAATTTTGTGAATGAT
CTTTTCCTCGGGAATGTTATACACGTAATTTGAGATAAGA
AAACACGCAAAACTACAGTGCATCCCTTCATCACGTGAGA
TAAACTCATTATAGCTTACAAGCCCCGGCATAATATTCTG
TTCCTTAAGAAACTGGATCGCCACAAAGTGGTTTTGAAAT
AAAATGCCTTCTACGGCGGCGAAGCCCACCAGCCGCTCAC
CTAGAGTGTTCCTGTCGGGGTCCATCCACTGCCGCACCCA
CTGCGCCATTTTTTTTATGATAGGGTGTTTTTCAATGCCG
CTAAAGATGCGCTGTTGTTCCTTCTCATCCGGGATCAGCG
TTTTTACCTGTATTGAGTAGGCTTCGCTATGAACGCACTC
TTGGGCAGCCTGCATTGTATAAAAGTATAACACTTCCTTT
ACTTTAATTTCGCGCATAAAATTGGTTAAAAGGTTTTCGA
TAACAATTTCGTCGGCAACAACAAAGAAGGCTAAAATTTG
TTTATAAAATTCGCGCTGTGGCTTTGGCATGGCTTCCCAA
TCATCAATGTCCTTACACATGTCCACCTCCTGCGCCGTCC
ACGTCAAACTTTCTAATTTTTTATACCAGTTCCAACATTC
GGGGTGCTGAATAGGAAAAATAGTGAAACGTTGGGAATTT
TCAATTAGTAATTCCTCCATATTTGAAATAAATATTAACA
TCTTCAAATTTATTGGCTGCCATGGAGACGTTTTTTATTG
AGACGTTGGCATCTGATGTGTATGGAAAGGCGTTAAATGT
TGATTTAGATAGACTATCGCAGGCGCAGGTTAAATATACC
CTTCAAGAGCTTATTTCCTACTGCAGCGCTCTAACCATTT
TACATTATGACTATTCAACCCTTGCGGCGCGTCTTTCGGT
GTACCAGCTGCACCAGTCAACGGCCTCCTCCTTCTCAAAG
GCGGTGAGGCTGCAGGCCGCACAATCCTGCTCACGCCTGT
CCCCCCAGTTTGTGGACGTCGTTTACAAGTACAAAGCCAT
TTTTGACAGCTACATTGACTATAGCAGAGATTACAAGCTG
TCCCTCCTGGGGATAGAAACCATGAAAAATTCTTATTTGT
TAAAAAATAAAGATGGGGTCATCATGGAACGCCCGCAGGA
TGCTTATATGCGGGTTGCCATCATGATCTATGGGATGGGA
AGAGTGGTCAATATGAAAATGATTCTGCTAACCTATGACC
TGCTTTCCCAGCACGTCATCACACACGCGTCGCCCACCAT
GTTCAATGCAGGCACCAAAAAGCCACAACTCTCCAGCTGT
TTCCTGCTAAATGTAAATGATAATTTAGAAAATTTATATG
ATATGGTCAAAACGGCCGGCATCATTTCAGGCGGCGGCGG
TGGAATAGGGCTGTGCTTGTCAGGAATACGGGCAAAGAAT
AGTTTTATTTCTGGTAGTGGTCTTAAAAGTAACGGCATAC
AGAATTATATTGTGCTGCAAAATGCTTCACAATGCTACGC
GAACCAGGGAGGCCTACGTCCCGGAGCCTACGCCGTCTAC
TTAGAGCTGTGGCACCAAGACATCTTTACATTTTTACAAA
TGCCTCGCCTAAAAGGACAAATGGCTGAACAACGGCTTAA
TGCCCCTAATCTCAAGTACGGCCTATGGGTCCCCGACCTA
TTCATGGAAATACTTGAAGACCAAATACACAACAGAGGCG
ACGGCAAATGGTACCTCTTTTCGCCGGATCAGGCCCCCAA
TCTACATAAGGTCTTTGATTTGGAACGGTCGCAGCACGAA
AACGCACACCGCGAATTTAAAAAGCTTTACTATCAGTATG
TTGCTGAAAAAAGGTACACCGGCGTCACAACGGCCAAAGA
GATTATCAAAGAGTGGTTCAAAACAGTTGTTCAAGTAGGG
AATCCCTATATCGGGTTTAAAGATGCCATAAATCGTAAAA
GTAATCTTTCACATGTAGGCACTATCACGAACTCCAATCT
TTGTATTGAAGTCACAATCCCCTGCTGGGAGGGTGATAAG
GCTGAACAAGGTGTTTGTAATCTGGCCGCAGTAAATCTAG
CCGCCTTTATACGTGAAAATGGCTACGACTACCGTGGGCT
CATAGAAGCATCAGGCAATGTCACAGAAAATTTAGATAAT
ATTATAGATAATGGCTACTACCCCACAGAAGCCACGCGGA
GAAGCAATATGCGTCACCGACCTATTGGCATCGGGGTCTT
TGGCCTAGCCGACGTGTTTGCGTCTTTAAAAATGAAATTT
GGTTCACCCGAGGCCATTGCCATGGATGAGGCCATCCATG
CGGCCCTATACTACGGGGCCATGCGACGATCCATAGAACT
TGCAAAAGAAAAAGGAAGTCATCCCAGCTTTCCGGGGTCT
GCGGCCTCAAAGGGTCTACTGCAGCCCGACCTATGGGTTC
GCTGTGGTGATTTAGTTTCCTCCTGGGAAGAACGCGTGGC
ACAGACGACGCAGGGTGTGTTGACGCCGAAAAGGTGGTCG
CAGCTACGCCTGGCGGCTATGCAGGGACTTCGAAATGGAT
ATGTCACAGCTCTTATGCCCACCGCAACCTCCTCAAATTC
TACAGGAAAAAACGAATGTTTTGAGCCCTTTACATCCAAT
CTATATACACGTAGAACGTTAAGCGGGGAGTTTATTGTTT
TAAATAAGTATTTAATAGACGATTTAAAAGAAATTAATCT
TTGGACAGAAGCCATTCAACAGCAGCTACTAAATGCGGGA
GGTAGCATTCAGCACATTTTGGATATACCGGCCGAGATCC
GCGATCGGTATAAAACCTCCAGGGAAATGAATCAAAAAAT
TTTAACAAAACACGCGGCCGCACGAAACCCCTTTGTATCC
CAAAGTATGTCCTTGAACTATTACTTTTATGAACCTGAAC
TAAGCCAGGTACTTACAGTGCTCGTCCTAGGCTGGAAAAA
AGGTTTAACTACCGGTTCCTATTACTGTCATTTTAGCCCT
GGAGCGGGTACCCAAAAAAAGATTATAAGAAACTCTGAGA
AAGCGTGTAATGCGGACTGCGAGGCGTGTCTTCTGTAGGT
GTCTCGCGGTAAAAGAGCAGCGGGGACCATATGGTAAACC
CCAACAAGAGGATAATGAATAAAAAAAGTAAACAGGCATC
CATTAGTTCCATATTAAATTTTTTTTTCTTCTATATAATG
GAATATTTTGTTGCGGTAGACAATGAAACCTCCTTGGGGG
TTTTTACTTCTATAGAGCAATGTGAAGAAACGATGAAACA
ATACCCCGGCCTCCATTATGTCGTTTTTAAGTATATGTGT
CCGGCGGATGCAGAAAATACAGATGTTGTATATTTAATAC
CCTCGTTAACCTTGCATACCCCCATGTTTGTAGACCACTG
TCCAAATCGTACCAAACAAGCACGACACGTATTGAAAAAA
ATAAACTTAGTGTTCGAGGAAGAGTCTATTGAAAATTGGA
AGGTTTCAGTAAATACTGTGTTCCCCCATGTTCACAACAG
ATTATCTGCGCCGAAACTTTCCATCGACGAGGCTAATGAA
GCCGTAGAAAAGTTTTTGATACAAGCAGGACGACTCATGT
CTCTGTAAATGTCTCTTCCTTTATGGGTGACGTCTCTTCC
TTTGCCGAGGAAGTCTCTGTTATGGGCAAGAGGTTTGAAA
CAACGCAAGGACTCTGCTTAATCTGCTGTCTCACAAAGGG
AATCAAACTACCTGCTTTCGTATTTTTAATGTAGTAATTA
CCCTTGTTGTGATGAATTTTAAGACCATAGCGTAGTCCCA
GTACTTTATTAATGAATTTTAAAATTGTTTGAGGGTCCGT
TTTATTGGGCTTTTTAAGCTTAAACTCAAAGCTGATCGCG
CTTAAATCATACTGAACAAATTCATCAACGAGTTTCGTCA
TTAATTGTTCATTGGTCAATATATTAGGGTCCTGAACGCA
TTTAAAGCCGCACTTAGTTAATAGCATAATAGCGTACATA
TGAGATTGAAAACTATAATTAAATTGTAGATCATGATGCT
CTGCGTGTTGCATGGCCCATTGATGAAAGTTTAATTCCTG
AGTTTGTAACATAGTGAGCGACTCGTATACTGTCTTTCCG
CGGCTTATTTGGACACGGCCAGTATAGTTCTGTTTTGTCA
TAAAACTATTGTATTGTTCAACAAATTTGGGAGTAATTTT
ATGACCGTGCCATGCATAAAATTCGAGTAGTTTATACTTT
TCATACGCAAATAGGTCTTGCTGGTCTACTGTGATGCCTT
CCTTTAAGTTTTGTTTAATTTGTAAAGCTTTATTGGCATC
AATGGTTTCAGCCGAGGCAATGTTTACATAGTCCTGGTGT
TTAATTTCCATTTTAATGCTTGTATATTGTTTGACTGTCT
CCAGCTTTTCACCCGTCAGTATAAACACCTTAGCGCCGGT
GTCGGCGATCTGGTTAATAAATCGGGTTATAAAGTGATTT
TTTGATAGATGTTGTATCCGCATTGTTTCGAGCCATAGAT
GGTAGTATGGAGTTTTATAATATATCGGCCTACCTGTTTC
CTTACTATACGTGAAGGAAAGCTGGTGATTGCTTATGGTC
TGAAAAAGGGTGTCACGTTTTTGTAACGTAAACATTTCAA
TGTCTTCGATGGTTTCTGGATAGTAATTTTGTTTCCCCTG
TAAGCAGATTTTATAACACTTACTTTTTAATTCACGCACG
CGGCCCAACATTTGGCAACATGTTTCTACGTCACACGACA
TATTGTTAAAAAAGCCGTATAAAACATCAAATCTCTTATC
TTCGTATGAAACACCCGCTGAAATCGTGGGCGTATAGATA
AGGATATCAACGAGCCCCCAATAATACGATACATTATTAA
AATGGGATTCCCGTTCATGAGCAGTGCTTTTAGAACTATA
AAACCCAATTTTTTTTTCCGGAAACTTTTTTTGGATAAAT
GATTGCAACAGCCGGGCCTCCATTAATGAATTTGTAGGGA
TAACAATTTTTTTGTCTTCTAGCAAATCCTTTAAAAGGTT
ATTTAACCAAGTTTCTCGTGAAGAGGTAAAATAATACGTG
TCATGCTGGGCCCTTTTATATTGATTCCAGTGAAAGAAGA
TAGGGACATCCCCGCGAAAACGCTGTAGAATATTATACGT
TCGATTTCCTAGGTTTGCGTCCAAGCATATAACATAATTT
GCCGTTTCGAGCATCCACATGAAAATGGCAAAAGAGGGAG
CAAAGTATTTGTGCAGGCCGCTATTGAATTGATTAAAAAT
CGATTCTACCTCATCCAAAATAAGTAGGTCTACAGGCTCG
GCTGTGGAGGTTAGCCGGAAAAGTGATTCTACCTGAATGA
TGACTCTTTCGTAGCTGTCCAAATCTCCAGTTACTTCGCT
GTACAATGTGAAATTCGGTAGCCGGGATTGTATATTTTTT
GAGAAGATCTGTCGAAACGTCACAAACCGTATGGTTTGTT
GTTTTGAAATAGAATTATTGCCGTAGTATTTTTGCAAATA
GTTGCGCAGTTGGACGGTTTTACCTATTTTCATTTGAGCC
TTTACAACAAGCGTAGGGACTCGTTCATATTCTCGCATAC
TACTTTCATCATAGATGTGTTTTTGAGTATCAGGCAGTTC
TTCAAAGAGAATGGACTCATGAACCTCTATGCTCTTTGTC
ATCACTTGGTCCACATATGTTTCCACAAAATTATTTGTGC
CGGAAAGGCTGCCCATGAGAAGGCTATGTTTATTGTCATG
GCGACAGTGTTGATACACTTTGTTTCCCGTGACTCTTAAA
ATTAGGGTATTGTCCTTATCATGCATACGCTTACATATTT
CGCAGTAACTTGGACTTGTACGTTTAAACAATACTAAATT
TTTATGAACACGGAGGAAGCAATGATTTTTACATAGTGTT
CCTGCAAATTTTAATACCTCTTCAAGTTCACTTTGTTGGA
TAGTATCGCAGGAACTCGGTGTTGTTTCTTTTACATTTGT
GAAGATACAAGGTAAACACGTCGTTTCAAAGGGGGTTGCT
ATAAGGGTATCACTCTTTTTCGTGGTTGTACTGGTCTCAA
ACACCTCTGCAAGCTCCTCATTAAACATTTTAACACGCAT
GCTACCTTTTTTATGAGACCCTATGATGCGAAAATTTTGA
ATACTTTTGTTGACCTGGGGGTCAACAAAAGGATAAACGT
GTTTGGGAAGATTTTCTAACACTTTGGATGTAAAGACTTT
GGCCTCATTATTGTTTAATACTGAGTATGTATAAAGTATG
ATATGAAAGGAGTATTTAAGTTCTCGCTTTTTATTTAATC
CGATAGAATCTGTTAGCAAAATTTGTTCACGCGTTAGATT
GATGTTATAAGGTAAAGAATATGTCTCGTAAAATACATCC
ATGATGACGTTAATTATCATGTCAAGGATGTCATAGACAT
TGTCTTCGACATTATCATTGTCATCAACATTGTCATCAGA
GTATGACTTATTTACCGGAAAGTCGATGTCAAATTTTAAG
CGCTGAGGCAAAAACCCAAATACCACTTCGTGGAAACACT
TCTGCTCAAAGGGCTGAGCCGCCTCCCACTCCCAAAAGTC
ATCACGACTTGAAAAAACTCTAAAAAGATTATTATATTCA
TCTCGCACCACGAAGTGATTCTTTAAGGTTTCGAGAGAAT
ATTTATCCTCTACGGCTTCTCCTTGGGAGTTACAGCGAAG
AAACTTGAATGTTTCTTGCATTTTGATATTTAAAATTAAA
TCAATTATGATGCGGCCGCTAATGCGGCGGTTGACGCGGC
CGCGCCGCTGACGCAGCCATCATACATAAAGCGGCATGGC
CGTTTTATAACGACTAGTCGGCCGTTATATGACGAACTAT
ATAAAAATGAATTCTTTTAATTAGAGTTAAGTATTGTTGA
TTGTATAATCCATCATGGTTGAGCCACGCGAACAGTTTTT
TCAAGATCTGCTTTCAGCAGTGGATCAACAAATGGACACT
GTAAAAAATGACATAAAAGACATTATGAAAGAAAAAACGT
CTTTTATGGTATCATTCGAAAACTTTATAGAACGTTACGA
TACCATGGAAAAAAATATTCAAGACCTTCAGAATAAGTAC
GAAGAAATGGCGGCCAACCTTATGACCGTCATGACGGATA
CAAAAATTCAGCTTGGAGCCATTATCGCCCAACTTGAGAT
TCTAATGATAAATGGCACTCCACTTCCGGCAAAAAAGACA
ACAATTAAGGAGGCTATGCCCTTACCTTCATCAAACACGA
ATAATGAACAAACGAGTCCTCCCGCCTCAGGCAAAACAAG
TGAAACACCTAAAAAAAATCCCACGAATGCGATGTTCTTC
ACGCGTAGCGAATGGGCATCCTCGAATACTTTTCGAGAAA
AGTTTTTAACACCAGAAATTCAAGCCATATTGGATGAGCA
GTTTGCAAACAAGACCGGGATCGAAAGATTGCATGCCGAG
GGTCTTTACATGTGGAGAACCCAATTCTCTGACGAACAGA
AGAAAATGGTCAAAGAGATGATGAAGAAGTAATATTTTTG
GTAAAAATATTTTTATCAAAATTTTTTTACCAAATAATAA
AAAATATTTTTTACTTTTTTTTCTTCATAATATACATAGA
ATGCCTACAAAAGCTGGCACAAAAAGTACCGCAAATAAAA
AAACAACGAAGGGCTCCTCCAAATCTGGTTCTTCCAGAGG
CCACACCGGCAAAACCCATGCTTCTTCGTCCATGCATTCC
GGGATGCTCTATAAAGATATGGTAAATATTGCTAGATCTA
GAGGCATTCCGATTTACCAGAATGGATCGCGTCTTACTAA
AAGTGAATTGGAGAAAAAAATTAAACGGTCAAAATGAATA
TAATCAGGAAACTTAAGCCTGGAACAATTAGCCTTGTGCT
GGGACCCATGTTTGCCGGCAAAACTACGTTTCTTATTCAT
TGCATTTACATGCTCGAACGTTTGGAAAAAAAAGTAGTCT
TCATAAAATCTACCAAAAACACCCGAGACAAAACTATTAA
AACACACTCCGGTATACAGCTACGACCCAAACAATGTAAA
ATCATAGAAAGCACACAGTTATCTGACGTGGGTTCTCTCA
CCGATATCCATGCAGTTGTCGTAGATGAAGCGCATTTTTT
TGACGATTTAATCACATGCCGCACTTGGGCAGAGGAAGAA
AAAATTATTATTCTTGCGGGACTCAATGCTTCCTTCGAGC
AGAAAATGTTTCCGCCCATCGTTCGTATTTTTCCTTACTG
CAGCTGGGTTAAGTATATTGGCCGCACCTGTATGAAATGT
AACCAACATAATGCATGCTTTAATGTGCGTAAGAACGCAG
ACAAGACGCTTATCCTTGCGGGAGGAAGTGAACTGTACGT
AACATGTTGTAACAACTGTCTAAAAAATACATTTATTAAG
CAGTTGCAACCTATTAAATATTAAAAATCTTATACAATAA
TGGATCATTATCTTAAAAAATTACAAGATATTTATACGAA
GCTCGAGGGTCATCCCTTTCTTTTTAGCCCGTCGAAAACC
AATGAAAAAGAGTTTATTACTCTGCTAAACCAGGCCTTGG
CCTCAACGCAGCTTTACCGCAGCATACAACAGCTGTTTTT
AACGATGTATAAGCTAGATCCCATTGGGTTTATTAACTAT
ATTAAAACGAGTAAACAAGAGTATTTATGCCTGTTAATTA
ATCCTAAACTCGTTACTAAGTTTTTAAAAATAACGAGCTT
TAAAATTTACATTAATTTCAGGCTGAAAACTTTTTATATA
AGTCCTAATAAGTATAATAATTTTTACACCGCTCCCTCTG
AAGAAAAGACTAACCATCTTCTAAAAGAAGAAAAAACTTG
GGCAAAGATTGTTGAAGAAGGAGGAGAAGAATACTAAGTC
GCTTACATTTTTTTTTGCTATTTTTATAGAATGTACACGC
ATGTTGATGTTGTCGGAATAGCTGAAGCCTCAGCGGCCCT
CTACGTGCAAAAAGATAGGGATCGCTACTTAGACGTGCTA
ACAACCATTGAAAACTTTATTTACCAACACAAATGCATCA
TAACAGGGGAAAGCGCCCACCTACTCTTTTTAAAAAAAAA
TATTTATCTTTACGAATTTTACTCCAACAATGTGGCGGAG
CACAGCAAGGCTTTGGCGACCCTGCTTTATAAACTTGATC
CGGAATACCTCACTCGTTACACAGTACTCATTACCAAAAT
TCCCAACCATTGGTATGTGATTAACGTAGATCAGCGAGAA
TTTGTGCGCCTATATGCCATCCCGGCAGTTAAACAACACT
TACCGATTCCCATTTTACCCTTCTATTGCACCAGCGCACT
CACCCAGCAAGAATTGTTTTGTTTAGGACCTGAACTGCAG
[truncated: 3,094 more rows]
