# Supplementary material for: Bayesian Phylodynamic Analysis Reveals the Dispersal Patterns of African Swine Fever Virus
Source: Viruses. 2022 Apr 25;14(5):889. doi: 10.3390/v14050889 (PMC9147906; doi:10.3390/v14050889)
Supplement: Supplementary file 1 [file viruses-14-00889-s001.zip › Supplementary file S1/MG939586.gff]

##gff-version 3
##source-version geneious 2021.1.1
##sequence-region	MG939586	1	189393
MG939586	Geneious	source	1	189393	.	+	.	Name=source African swine fever virus strain Pol16 29413 o23
MG939586	Geneious	gene	856	1689	.	-	.	Name=MGF 360-1L gene
MG939586	Geneious	CDS	856	1689	.	-	0	Name=MGF 360-1L CDS
MG939586	Geneious	gene	2023	3111	.	-	.	Name=MGF 360-2L gene
MG939586	Geneious	CDS	2023	3111	.	-	0	Name=MGF 360-2L CDS
MG939586	Geneious	gene	3252	3785	.	+	.	Name=KP177R gene
MG939586	Geneious	CDS	3252	3785	.	+	0	Name=KP177R CDS
MG939586	Geneious	gene	3922	4167	.	-	.	Name=L83L gene
MG939586	Geneious	CDS	3922	4167	.	-	0	Name=L83L CDS
MG939586	Geneious	gene	4268	4426	.	-	.	Name=L60L gene
MG939586	Geneious	CDS	4268	4426	.	-	0	Name=L60L CDS
MG939586	Geneious	gene	4585	5655	.	-	.	Name=MGF 360-3L gene
MG939586	Geneious	CDS	4585	5655	.	-	0	Name=MGF 360-3L CDS
MG939586	Geneious	gene	6101	6691	.	-	.	Name=MGF 110-1L gene
MG939586	Geneious	CDS	6101	6691	.	-	0	Name=MGF 110-1L CDS
MG939586	Geneious	gene	6690	6803	.	+	.	Name=ASFV G ACD 00090 gene
MG939586	Geneious	CDS	6690	6803	.	+	0	Name=ASFV G ACD 00090 CDS
MG939586	Geneious	gene	6871	7185	.	-	.	Name=MGF 110-2L gene
MG939586	Geneious	CDS	6871	7185	.	-	0	Name=MGF 110-2L CDS
MG939586	Geneious	gene	7282	7656	.	-	.	Name=MGF 110-3L gene
MG939586	Geneious	CDS	7282	7656	.	-	0	Name=MGF 110-3L CDS
MG939586	Geneious	gene	7970	8344	.	-	.	Name=MGF 110-4L gene
MG939586	Geneious	CDS	7970	8344	.	-	0	Name=MGF 110-4L CDS
MG939586	Geneious	gene	8533	9150	.	-	.	Name=MGF 110-5L-6L gene
MG939586	Geneious	CDS	8533	9150	.	-	0	Name=MGF 110-5L-6L CDS
MG939586	Geneious	gene	9357	9770	.	-	.	Name=MGF 110-7L gene
MG939586	Geneious	CDS	9357	9770	.	-	0	Name=MGF 110-7L CDS
MG939586	Geneious	gene	10111	10239	.	-	.	Name=ASFV G ACD 00160 gene
MG939586	Geneious	CDS	10111	10239	.	-	0	Name=ASFV G ACD 00160 CDS
MG939586	Geneious	gene	11099	11473	.	+	.	Name=MGF 100-1R gene
MG939586	Geneious	CDS	11099	11473	.	+	0	Name=MGF 100-1R CDS
MG939586	Geneious	gene	11633	12505	.	-	.	Name=MGF 110-9L gene
MG939586	Geneious	CDS	11633	12505	.	-	0	Name=MGF 110-9L CDS
MG939586	Geneious	gene	12504	12695	.	+	.	Name=ASFV G ACD 00210 gene
MG939586	Geneious	CDS	12504	12695	.	+	0	Name=ASFV G ACD 00210 CDS
MG939586	Geneious	gene	12796	13611	.	-	.	Name=MGF110-11L-14L fusion gene
MG939586	Geneious	CDS	12796	13611	.	-	0	Name=MGF110-11L-14L fusion CDS
MG939586	Geneious	gene	13610	13720	.	+	.	Name=ASFV G ACD 00240 gene
MG939586	Geneious	CDS	13610	13720	.	+	0	Name=ASFV G ACD 00240 CDS
MG939586	Geneious	gene	13801	14160	.	-	.	Name=MGF 110-12L gene
MG939586	Geneious	CDS	13801	14160	.	-	0	Name=MGF 110-12L CDS
MG939586	Geneious	gene	14246	15070	.	-	.	Name=MGF 110-13L gene
MG939586	Geneious	CDS	14246	15070	.	-	0	Name=MGF 110-13L CDS
MG939586	Geneious	gene	15095	15208	.	-	.	Name=ASFV G ACD 00270 gene
MG939586	Geneious	CDS	15095	15208	.	-	0	Name=ASFV G ACD 00270 CDS
MG939586	Geneious	gene	15251	16414	.	-	.	Name=MGF 360-4L gene
MG939586	Geneious	CDS	15251	16414	.	-	0	Name=MGF 360-4L CDS
MG939586	Geneious	gene	16970	17086	.	-	.	Name=ASFV G ACD 00300 gene
MG939586	Geneious	CDS	16970	17086	.	-	0	Name=ASFV G ACD 00300 CDS
MG939586	Geneious	gene	17230	18357	.	-	.	Name=MGF 360-6L gene
MG939586	Geneious	CDS	17230	18357	.	-	0	Name=MGF 360-6L CDS
MG939586	Geneious	gene	18585	18710	.	+	.	Name=ASFV G ACD 00320 gene
MG939586	Geneious	CDS	18585	18710	.	+	0	Name=ASFV G ACD 00320 CDS
MG939586	Geneious	gene	18897	19010	.	+	.	Name=ASFV G ACD 00330 gene
MG939586	Geneious	CDS	18897	19010	.	+	0	Name=ASFV G ACD 00330 CDS
MG939586	Geneious	gene	19208	19324	.	-	.	Name=ASFV G ACD 00360 gene
MG939586	Geneious	CDS	19208	19324	.	-	0	Name=ASFV G ACD 00360 CDS
MG939586	Geneious	gene	19236	19445	.	+	.	Name=X69R gene
MG939586	Geneious	CDS	19236	19445	.	+	0	Name=X69R CDS
MG939586	Geneious	gene	19743	20549	.	-	.	Name=MGF 300-1L gene
MG939586	Geneious	CDS	19743	20549	.	-	0	Name=MGF 300-1L CDS
MG939586	Geneious	gene	21947	22939	.	-	.	Name=MGF 300-4L gene
MG939586	Geneious	CDS	21947	22939	.	-	0	Name=MGF 300-4L CDS
MG939586	Geneious	gene	23053	24012	.	-	.	Name=MGF 360-8L gene
MG939586	Geneious	CDS	23053	24012	.	-	0	Name=MGF 360-8L CDS
MG939586	Geneious	gene	24174	25226	.	-	.	Name=MGF 360-9L gene
MG939586	Geneious	CDS	24174	25226	.	-	0	Name=MGF 360-9L CDS
MG939586	Geneious	gene	25412	26449	.	-	.	Name=MGF 360-10L gene
MG939586	Geneious	CDS	25412	26449	.	-	0	Name=MGF 360-10L CDS
MG939586	Geneious	gene	26477	27538	.	-	.	Name=MGF 360-11L gene
MG939586	Geneious	CDS	26477	27538	.	-	0	Name=MGF 360-11L CDS
MG939586	Geneious	gene	27746	29341	.	+	.	Name=MGF 505-1R gene
MG939586	Geneious	CDS	27746	29341	.	+	0	Name=MGF 505-1R CDS
MG939586	Geneious	gene	29394	30446	.	-	.	Name=MGF 360-12L gene
MG939586	Geneious	CDS	29394	30446	.	-	0	Name=MGF 360-12L CDS
MG939586	Geneious	gene	30607	31668	.	-	.	Name=MGF 360-13L gene
MG939586	Geneious	CDS	30607	31668	.	-	0	Name=MGF 360-13L CDS
MG939586	Geneious	gene	31853	32926	.	-	.	Name=MGF 360-14L gene
MG939586	Geneious	CDS	31853	32926	.	-	0	Name=MGF 360-14L CDS
MG939586	Geneious	gene	33132	34712	.	+	.	Name=MGF 505-2R gene
MG939586	Geneious	CDS	33132	34712	.	+	0	Name=MGF 505-2R CDS
MG939586	Geneious	gene	34799	35641	.	+	.	Name=MGF 505-3R gene
MG939586	Geneious	CDS	34799	35641	.	+	0	Name=MGF 505-3R CDS
MG939586	Geneious	gene	35719	35841	.	-	.	Name=ASFV G ACD 00520 gene
MG939586	Geneious	CDS	35719	35841	.	-	0	Name=ASFV G ACD 00520 CDS
MG939586	Geneious	gene	35809	37329	.	+	.	Name=MGF 505-4R gene
MG939586	Geneious	CDS	35809	37329	.	+	0	Name=MGF 505-4R CDS
MG939586	Geneious	gene	37358	38854	.	+	.	Name=MGF 505-5R gene
MG939586	Geneious	CDS	37358	38854	.	+	0	Name=MGF 505-5R CDS
MG939586	Geneious	gene	39055	40632	.	+	.	Name=MGF 505-6R gene
MG939586	Geneious	CDS	39055	40632	.	+	0	Name=MGF 505-6R CDS
MG939586	Geneious	gene	40762	42345	.	+	.	Name=MGF 505-7R gene
MG939586	Geneious	CDS	40762	42345	.	+	0	Name=MGF 505-7R CDS
MG939586	Geneious	gene	42649	44169	.	+	.	Name=MGF 505-9R gene
MG939586	Geneious	CDS	42649	44169	.	+	0	Name=MGF 505-9R CDS
MG939586	Geneious	gene	44581	46209	.	+	.	Name=MGF 505-10R gene
MG939586	Geneious	CDS	44581	46209	.	+	0	Name=MGF 505-10R CDS
MG939586	Geneious	gene	46326	47000	.	-	.	Name=A224L gene
MG939586	Geneious	CDS	46326	47000	.	-	0	Name=A224L CDS
MG939586	Geneious	gene	47039	47191	.	-	.	Name=ASFV G ACD 00600 gene
MG939586	Geneious	CDS	47039	47191	.	-	0	Name=ASFV G ACD 00600 CDS
MG939586	Geneious	gene	47361	47675	.	+	.	Name=A104R gene
MG939586	Geneious	CDS	47361	47675	.	+	0	Name=A104R CDS
MG939586	Geneious	gene	47672	48382	.	-	.	Name=A240L gene
MG939586	Geneious	CDS	47672	48382	.	-	0	Name=A240L CDS
MG939586	Geneious	gene	48294	48476	.	+	.	Name=A118R gene
MG939586	Geneious	CDS	48294	48476	.	+	0	Name=A118R CDS
MG939586	Geneious	gene	48691	49146	.	+	.	Name=A151R gene
MG939586	Geneious	CDS	48691	49146	.	+	0	Name=A151R CDS
MG939586	Geneious	gene	49424	50254	.	+	.	Name=MGF 360-15R gene
MG939586	Geneious	CDS	49424	50254	.	+	0	Name=MGF 360-15R CDS
MG939586	Geneious	gene	50490	51170	.	-	.	Name=A238L gene
MG939586	Geneious	CDS	50490	51170	.	-	0	Name=A238L CDS
MG939586	Geneious	gene	51220	53796	.	-	.	Name=A859L gene
MG939586	Geneious	CDS	51220	53796	.	-	0	Name=A859L CDS
MG939586	Geneious	gene	53798	54337	.	-	.	Name=A179L gene
MG939586	Geneious	CDS	53798	54337	.	-	0	Name=A179L CDS
MG939586	Geneious	gene	54570	54983	.	+	.	Name=A137R gene
MG939586	Geneious	CDS	54570	54983	.	+	0	Name=A137R CDS
MG939586	Geneious	gene	55016	55969	.	-	.	Name=F317L gene
MG939586	Geneious	CDS	55016	55969	.	-	0	Name=F317L CDS
MG939586	Geneious	gene	55995	56999	.	-	.	Name=F334L gene
MG939586	Geneious	CDS	55995	56999	.	-	0	Name=F334L CDS
MG939586	Geneious	gene	57020	59356	.	+	.	Name=F778R gene
MG939586	Geneious	CDS	57020	59356	.	+	0	Name=F778R CDS
MG939586	Geneious	gene	59389	59886	.	+	.	Name=F165R gene
MG939586	Geneious	CDS	59389	59886	.	+	0	Name=F165R CDS
MG939586	Geneious	gene	59873	63019	.	-	.	Name=F1055L gene
MG939586	Geneious	CDS	59873	63019	.	-	0	Name=F1055L CDS
MG939586	Geneious	gene	63213	63830	.	+	.	Name=K205R gene
MG939586	Geneious	CDS	63213	63830	.	+	0	Name=K205R CDS
MG939586	Geneious	gene	63919	64155	.	+	.	Name=K78R gene
MG939586	Geneious	CDS	63919	64155	.	+	0	Name=K78R CDS
MG939586	Geneious	gene	64152	64742	.	+	.	Name=K196R gene
MG939586	Geneious	CDS	64152	64742	.	+	0	Name=K196R CDS
MG939586	Geneious	gene	64758	65195	.	+	.	Name=K145R gene
MG939586	Geneious	CDS	64758	65195	.	+	0	Name=K145R CDS
MG939586	Geneious	gene	65229	66497	.	+	.	Name=K421R gene
MG939586	Geneious	CDS	65229	66497	.	+	0	Name=K421R CDS
MG939586	Geneious	gene	66538	70266	.	-	.	Name=EP1242L gene
MG939586	Geneious	CDS	66538	70266	.	-	0	Name=EP1242L CDS
MG939586	Geneious	gene	70345	70599	.	+	.	Name=EP84R gene
MG939586	Geneious	CDS	70345	70599	.	+	0	Name=EP84R CDS
MG939586	Geneious	gene	70635	71891	.	+	.	Name=EP424R gene
MG939586	Geneious	CDS	70635	71891	.	+	0	Name=EP424R CDS
MG939586	Geneious	gene	72386	72844	.	+	.	Name=EP152R gene
MG939586	Geneious	CDS	72386	72844	.	+	0	Name=EP152R CDS
MG939586	Geneious	gene	72847	73323	.	+	.	Name=EP153R gene
MG939586	Geneious	CDS	72847	73323	.	+	0	Name=EP153R CDS
MG939586	Geneious	gene	73393	74475	.	+	.	Name=EP402R gene
MG939586	Geneious	CDS	73393	74475	.	+	0	Name=EP402R CDS
MG939586	Geneious	gene	74545	75654	.	+	.	Name=EP364R gene
MG939586	Geneious	CDS	74545	75654	.	+	0	Name=EP364R CDS
MG939586	Geneious	gene	75718	79467	.	-	.	Name=M1249L gene
MG939586	Geneious	CDS	75718	79467	.	-	0	Name=M1249L CDS
MG939586	Geneious	gene	79507	80853	.	+	.	Name=M448R gene
MG939586	Geneious	CDS	79507	80853	.	+	0	Name=M448R CDS
MG939586	Geneious	gene	80940	81329	.	+	.	Name=C129R gene
MG939586	Geneious	CDS	80940	81329	.	+	0	Name=C129R CDS
MG939586	Geneious	gene	81377	81631	.	-	.	Name=C84L gene
MG939586	Geneious	CDS	81377	81631	.	-	0	Name=C84L CDS
MG939586	Geneious	gene	84251	84568	.	+	.	Name=C122R gene
MG939586	Geneious	CDS	84251	84568	.	+	0	Name=C122R CDS
MG939586	Geneious	gene	84981	85754	.	-	.	Name=C257L gene
MG939586	Geneious	CDS	84981	85754	.	-	0	Name=C257L CDS
MG939586	Geneious	gene	85733	87160	.	-	.	Name=C475L gene
MG939586	Geneious	CDS	85733	87160	.	-	0	Name=C475L CDS
MG939586	Geneious	gene	87213	88160	.	+	.	Name=C315R gene
MG939586	Geneious	CDS	87213	88160	.	+	0	Name=C315R CDS
MG939586	Geneious	gene	88228	88671	.	-	.	Name=C147L gene
MG939586	Geneious	CDS	88228	88671	.	-	0	Name=C147L CDS
MG939586	Geneious	gene	88831	89019	.	-	.	Name=C62L gene
MG939586	Geneious	CDS	88831	89019	.	-	0	Name=C62L CDS
MG939586	Geneious	gene	89101	91989	.	+	.	Name=C962R gene
MG939586	Geneious	CDS	89101	91989	.	+	0	Name=C962R CDS
MG939586	Geneious	gene	91940	92098	.	-	.	Name=ASFV G ACD 01020 gene
MG939586	Geneious	CDS	91940	92098	.	-	0	Name=ASFV G ACD 01020 CDS
MG939586	Geneious	gene	92127	95015	.	-	.	Name=B962L gene
MG939586	Geneious	CDS	92127	95015	.	-	0	Name=B962L CDS
MG939586	Geneious	gene	94975	95334	.	-	.	Name=B119L gene
MG939586	Geneious	CDS	94975	95334	.	-	0	Name=B119L CDS
MG939586	Geneious	gene	95315	96271	.	-	.	Name=B318L gene
MG939586	Geneious	CDS	95315	96271	.	-	0	Name=B318L CDS
MG939586	Geneious	gene	96238	97554	.	-	.	Name=B438L gene
MG939586	Geneious	CDS	96238	97554	.	-	0	Name=B438L CDS
MG939586	Geneious	gene	97567	98061	.	-	.	Name=B169L gene
MG939586	Geneious	CDS	97567	98061	.	-	0	Name=B169L CDS
MG939586	Geneious	gene	98078	99505	.	-	.	Name=B475L gene
MG939586	Geneious	CDS	98078	99505	.	-	0	Name=B475L CDS
MG939586	Geneious	gene	99640	100704	.	-	.	Name=B354L gene
MG939586	Geneious	CDS	99640	100704	.	-	0	Name=B354L CDS
MG939586	Geneious	gene	100715	102307	.	-	.	Name=B602L gene
MG939586	Geneious	CDS	100715	102307	.	-	0	Name=B602L CDS
MG939586	Geneious	gene	102362	103519	.	+	.	Name=B385R gene
MG939586	Geneious	CDS	102362	103519	.	+	0	Name=B385R CDS
MG939586	Geneious	gene	103616	105556	.	-	.	Name=B646L gene
MG939586	Geneious	CDS	103616	105556	.	-	0	Name=B646L CDS
MG939586	Geneious	gene	105596	105973	.	+	.	Name=B125R gene
MG939586	Geneious	CDS	105596	105973	.	+	0	Name=B125R CDS
MG939586	Geneious	gene	105946	106293	.	-	.	Name=B117L gene
MG939586	Geneious	CDS	105946	106293	.	-	0	Name=B117L CDS
MG939586	Geneious	gene	106300	107538	.	-	.	Name=B407L gene
MG939586	Geneious	CDS	106300	107538	.	-	0	Name=B407L CDS
MG939586	Geneious	gene	107566	108093	.	-	.	Name=B175L gene
MG939586	Geneious	CDS	107566	108093	.	-	0	Name=B175L CDS
MG939586	Geneious	gene	108140	108931	.	+	.	Name=B263R gene
MG939586	Geneious	CDS	108140	108931	.	+	0	Name=B263R CDS
MG939586	Geneious	gene	108928	109128	.	-	.	Name=B66L gene
MG939586	Geneious	CDS	108928	109128	.	-	0	Name=B66L CDS
MG939586	Geneious	gene	109134	113156	.	-	.	Name=G1340L gene
MG939586	Geneious	CDS	109134	113156	.	-	0	Name=G1340L CDS
MG939586	Geneious	gene	113197	116817	.	+	.	Name=G1211R gene
MG939586	Geneious	CDS	113197	116817	.	+	0	Name=G1211R CDS
MG939586	Geneious	gene	116814	117182	.	-	.	Name=CP123L gene
MG939586	Geneious	CDS	116814	117182	.	-	0	Name=CP123L CDS
MG939586	Geneious	gene	117288	124718	.	-	.	Name=CP2475L gene
MG939586	Geneious	CDS	117288	124718	.	-	0	Name=CP2475L CDS
MG939586	Geneious	gene	124822	125406	.	-	.	Name=CP204L gene
MG939586	Geneious	CDS	124822	125406	.	-	0	Name=CP204L CDS
MG939586	Geneious	gene	125437	127029	.	+	.	Name=CP530R gene
MG939586	Geneious	CDS	125437	127029	.	+	0	Name=CP530R CDS
MG939586	Geneious	gene	127032	127274	.	+	.	Name=CP80R gene
MG939586	Geneious	CDS	127032	127274	.	+	0	Name=CP80R CDS
MG939586	Geneious	gene	127316	128239	.	+	.	Name=CP312R gene
MG939586	Geneious	CDS	127316	128239	.	+	0	Name=CP312R CDS
MG939586	Geneious	gene	128260	128784	.	-	.	Name=O174L gene
MG939586	Geneious	CDS	128260	128784	.	-	0	Name=O174L CDS
MG939586	Geneious	gene	128834	129019	.	+	.	Name=O61R gene
MG939586	Geneious	CDS	128834	129019	.	+	0	Name=O61R CDS
MG939586	Geneious	gene	129099	133451	.	-	.	Name=NP1450L gene
MG939586	Geneious	CDS	129099	133451	.	-	0	Name=NP1450L CDS
MG939586	Geneious	gene	133534	134793	.	-	.	Name=NP419L gene
MG939586	Geneious	CDS	133534	134793	.	-	0	Name=NP419L CDS
MG939586	Geneious	gene	134858	137464	.	+	.	Name=NP868R gene
MG939586	Geneious	CDS	134858	137464	.	+	0	Name=NP868R CDS
MG939586	Geneious	gene	137521	138273	.	+	.	Name=D205R gene
MG939586	Geneious	CDS	137521	138273	.	+	0	Name=D205R CDS
MG939586	Geneious	gene	138453	138842	.	-	.	Name=D129L gene
MG939586	Geneious	CDS	138453	138842	.	-	0	Name=D129L CDS
MG939586	Geneious	gene	138915	139154	.	-	.	Name=DP79L gene
MG939586	Geneious	CDS	138915	139154	.	-	0	Name=DP79L CDS
MG939586	Geneious	gene	139223	140242	.	-	.	Name=D339L gene
MG939586	Geneious	CDS	139223	140242	.	-	0	Name=D339L CDS
MG939586	Geneious	gene	140374	143775	.	-	.	Name=D1133L gene
MG939586	Geneious	CDS	140374	143775	.	-	0	Name=D1133L CDS
MG939586	Geneious	gene	144006	144359	.	-	.	Name=D117L gene
MG939586	Geneious	CDS	144006	144359	.	-	0	Name=D117L CDS
MG939586	Geneious	gene	144416	145033	.	+	.	Name=D205R 1 gene
MG939586	Geneious	CDS	144416	145033	.	+	0	Name=D205R 1 CDS
MG939586	Geneious	gene	145060	146097	.	-	.	Name=D345L gene
MG939586	Geneious	CDS	145060	146097	.	-	0	Name=D345L CDS
MG939586	Geneious	gene	146097	146648	.	-	.	Name=S183L gene
MG939586	Geneious	CDS	146097	146648	.	-	0	Name=S183L CDS
MG939586	Geneious	gene	146709	147530	.	+	.	Name=S273R gene
MG939586	Geneious	CDS	146709	147530	.	+	0	Name=S273R CDS
MG939586	Geneious	gene	147565	151143	.	+	.	Name=P1192R gene
MG939586	Geneious	CDS	147565	151143	.	+	0	Name=P1192R CDS
MG939586	Geneious	gene	151175	152254	.	-	.	Name=H359L gene
MG939586	Geneious	CDS	151175	152254	.	-	0	Name=H359L CDS
MG939586	Geneious	gene	152289	152804	.	+	.	Name=H171R gene
MG939586	Geneious	CDS	152289	152804	.	+	0	Name=H171R CDS
MG939586	Geneious	gene	152844	153218	.	+	.	Name=H124R gene
MG939586	Geneious	CDS	152844	153218	.	+	0	Name=H124R CDS
MG939586	Geneious	gene	153241	154260	.	+	.	Name=H339R gene
MG939586	Geneious	CDS	153241	154260	.	+	0	Name=H339R CDS
MG939586	Geneious	gene	154272	154598	.	+	.	Name=H108R gene
MG939586	Geneious	CDS	154272	154598	.	+	0	Name=H108R CDS
MG939586	Geneious	gene	154558	155259	.	+	.	Name=H233R gene
MG939586	Geneious	CDS	154558	155259	.	+	0	Name=H233R CDS
MG939586	Geneious	gene	155374	156099	.	+	.	Name=H240R gene
MG939586	Geneious	CDS	155374	156099	.	+	0	Name=H240R CDS
MG939586	Geneious	gene	156092	156988	.	-	.	Name=R298L gene
MG939586	Geneious	CDS	156092	156988	.	-	0	Name=R298L CDS
MG939586	Geneious	gene	156963	159083	.	-	.	Name=Q706L gene
MG939586	Geneious	CDS	156963	159083	.	-	0	Name=Q706L CDS
MG939586	Geneious	gene	159041	160570	.	-	.	Name=QP509L gene
MG939586	Geneious	CDS	159041	160570	.	-	0	Name=QP509L CDS
MG939586	Geneious	gene	160560	161711	.	+	.	Name=QP383R gene
MG939586	Geneious	CDS	160560	161711	.	+	0	Name=QP383R CDS
MG939586	Geneious	gene	161659	162213	.	-	.	Name=E184L gene
MG939586	Geneious	CDS	161659	162213	.	-	0	Name=E184L CDS
MG939586	Geneious	gene	162257	162811	.	-	.	Name=E183L gene
MG939586	Geneious	CDS	162257	162811	.	-	0	Name=E183L CDS
MG939586	Geneious	gene	162842	164113	.	+	.	Name=E423R gene
MG939586	Geneious	CDS	162842	164113	.	+	0	Name=E423R CDS
MG939586	Geneious	gene	164264	165169	.	+	.	Name=E301R gene
MG939586	Geneious	CDS	164264	165169	.	+	0	Name=E301R CDS
MG939586	Geneious	gene	165203	165643	.	-	.	Name=E146L gene
MG939586	Geneious	CDS	165203	165643	.	-	0	Name=E146L CDS
MG939586	Geneious	gene	165880	166479	.	-	.	Name=E199L gene
MG939586	Geneious	CDS	165880	166479	.	-	0	Name=E199L CDS
MG939586	Geneious	gene	166507	167004	.	+	.	Name=E165R gene
MG939586	Geneious	CDS	166507	167004	.	+	0	Name=E165R CDS
MG939586	Geneious	gene	167027	167773	.	+	.	Name=E248R gene
MG939586	Geneious	CDS	167027	167773	.	+	0	Name=E248R CDS
MG939586	Geneious	gene	167815	168183	.	+	.	Name=E120R gene
MG939586	Geneious	CDS	167815	168183	.	+	0	Name=E120R CDS
MG939586	Geneious	gene	168213	169103	.	+	.	Name=EP296R gene
MG939586	Geneious	CDS	168213	169103	.	+	0	Name=EP296R CDS
MG939586	Geneious	gene	169106	169441	.	+	.	Name=E111R gene
MG939586	Geneious	CDS	169106	169441	.	+	0	Name=E111R CDS
MG939586	Geneious	gene	169524	169676	.	-	.	Name=E66L gene
MG939586	Geneious	CDS	169524	169676	.	-	0	Name=E66L CDS
MG939586	Geneious	gene	169680	170483	.	-	.	Name=I267L gene
MG939586	Geneious	CDS	169680	170483	.	-	0	Name=I267L CDS
MG939586	Geneious	gene	170635	171315	.	+	.	Name=I226R gene
MG939586	Geneious	CDS	170635	171315	.	+	0	Name=I226R CDS
MG939586	Geneious	gene	171312	172043	.	-	.	Name=I243L gene
MG939586	Geneious	CDS	171312	172043	.	-	0	Name=I243L CDS
MG939586	Geneious	gene	172127	172345	.	+	.	Name=I73R gene
MG939586	Geneious	CDS	172127	172345	.	+	0	Name=I73R CDS
MG939586	Geneious	gene	172555	173544	.	-	.	Name=I329L gene
MG939586	Geneious	CDS	172555	173544	.	-	0	Name=I329L CDS
MG939586	Geneious	gene	173833	174471	.	-	.	Name=I215L gene
MG939586	Geneious	CDS	173833	174471	.	-	0	Name=I215L CDS
MG939586	Geneious	gene	174512	174712	.	-	.	Name=I177L gene
MG939586	Geneious	CDS	174512	174712	.	-	0	Name=I177L CDS
MG939586	Geneious	gene	175038	175646	.	-	.	Name=I196L gene
MG939586	Geneious	CDS	175038	175646	.	-	0	Name=I196L CDS
MG939586	Geneious	gene	175740	176456	.	-	.	Name=DP238L gene
MG939586	Geneious	CDS	175740	176456	.	-	0	Name=DP238L CDS
MG939586	Geneious	gene	176633	177691	.	+	.	Name=DP63R gene
MG939586	Geneious	CDS	176633	177691	.	+	0	Name=DP63R CDS
MG939586	Geneious	gene	177771	179399	.	-	.	Name=MGF 505-11L gene
MG939586	Geneious	CDS	177771	179399	.	-	0	Name=MGF 505-11L CDS
MG939586	Geneious	gene	179518	179943	.	-	.	Name=MGF 100-1L gene
MG939586	Geneious	CDS	179518	179943	.	-	0	Name=MGF 100-1L CDS
MG939586	Geneious	gene	180715	181023	.	-	.	Name=I7L gene
MG939586	Geneious	CDS	180715	181023	.	-	0	Name=I7L CDS
MG939586	Geneious	gene	181237	181548	.	-	.	Name=I8L gene
MG939586	Geneious	CDS	181237	181548	.	-	0	Name=I8L CDS
MG939586	Geneious	gene	181643	181780	.	+	.	Name=ASFV G ACD 01870 gene
MG939586	Geneious	CDS	181643	181780	.	+	0	Name=ASFV G ACD 01870 CDS
MG939586	Geneious	gene	181743	182033	.	+	.	Name=I9R gene
MG939586	Geneious	CDS	181743	182033	.	+	0	Name=I9R CDS
MG939586	Geneious	gene	182109	182621	.	-	.	Name=I10L gene
MG939586	Geneious	CDS	182109	182621	.	-	0	Name=I10L CDS
MG939586	Geneious	gene	182860	183141	.	-	.	Name=L11L gene
MG939586	Geneious	CDS	182860	183141	.	-	0	Name=L11L CDS
MG939586	Geneious	gene	183371	184084	.	+	.	Name=MGF 360-18R gene
MG939586	Geneious	CDS	183371	184084	.	+	0	Name=MGF 360-18R CDS
MG939586	Geneious	gene	184067	184279	.	-	.	Name=DP71L gene
MG939586	Geneious	CDS	184067	184279	.	-	0	Name=DP71L CDS
MG939586	Geneious	gene	184378	184668	.	+	.	Name=DP96R gene
MG939586	Geneious	CDS	184378	184668	.	+	0	Name=DP96R CDS
MG939586	Geneious	gene	184968	185126	.	-	.	Name=ASFV G ACD 01940 gene
MG939586	Geneious	CDS	184968	185126	.	-	0	Name=ASFV G ACD 01940 CDS
MG939586	Geneious	gene	186440	186571	.	-	.	Name=ASFV G ACD 01960 gene
MG939586	Geneious	CDS	186440	186571	.	-	0	Name=ASFV G ACD 01960 CDS
MG939586	Geneious	gene	187017	188087	.	+	.	Name=MGF 360-21R gene
MG939586	Geneious	CDS	187017	188087	.	+	0	Name=MGF 360-21R CDS
MG939586	Geneious	gene	188777	188923	.	-	.	Name=ASFV G ACD 01990 gene
MG939586	Geneious	CDS	188777	188923	.	-	0	Name=ASFV G ACD 01990 CDS
MG939586	Geneious	gene	189044	189223	.	+	.	Name=DP60R gene
MG939586	Geneious	CDS	189044	189223	.	+	0	Name=DP60R CDS
##FASTA
>MG939586
GAATATACCATATTATTGCTATTGCCATCAATGAGAATGC
CACGTAGGCATAGGTCATCCTATGGCCGGACCAATCCATG
GCTGCACTTAAAAATATCAAAAAAGTTTAAGTTTTGGGCC
GGCGTTAAAATTTAAACCTTTTCTGGTTGATCTTTAGCCA
TGTATAGCTGCGATGTTTGGTGCCTTATCTACATGCTATT
GGCATTCCTGATATTCGCACTAAAGTGCTATGTTACAACC
GTCTTATGCGTGATTTTTATCCACCTTATTGGCCGAAGGG
CCGCCTTGTATTTCCTGTTAGGTGGTTTGGCCGTATTCTA
CTGGTGGCAAGCAGCTATCAATAAAATTTAATGGCTCTCA
CTTAAGATCCTTGCTGTAAGCGGGCGTTTACATACTTTGA
TCAAGAAAAAAAATTATTTTTGGACCCCCCCCCCATGTTT
TATACAAAAATCATATAATAAAGTGGCGACAATCAACATA
TTAATCAACCACAGCATTTTATGATGTGTTAATCAACATA
TACCATATTAATCAACCACAGCATTTTATGATGCGTCAAT
CAACATATTATTACGGAGAGCGTCAATCAATATAATATTG
AGAACAGCGACTTGATACCGTGTATGGTGGTGGCGGCGGC
ATGTTGTTTGTAACAGCATTTTTCATCATTCGAAGCTTAC
AAAAGATATGTATAAGATAGCATATTAATGTTATTAACAG
TAATATCAATAAGGCGTAGCTATAGATCTTCACTTTGGTA
GACCAATAATCCATGGTTGCGCTTAAAAATACCAAAAAAA
ACATTAAGTTTTGGAGGGTAAGATTGGTTTTTCACCATTG
GTAAAGATTATTATTCTAAATGTTTACCCCATAGATGTGA
AACAATGATTCTTCATATATTAACATATTTTTTGACTTAT
ACTTTTCTTCATCTAGTAAGGCGTTAATTTTTTCCGGATC
TGTCGTTTTTATTGATAAAAGAGAAGAGTCTGGACTGTAA
TTTTTAAATAATAAGATATTTATTAATATCCAATTATTCG
TTTGGCTCGCTATTTCCATGCTCTCTTCGAAAGCATCAGC
TCCTAAATCTATACAAAGGAATAAGTTACCTTCACAAAAA
TTCATTACCGAGGTAATCATTGCCCGATTAATGTCAGCCC
CCAACATAAAACAATAATATATAGTTGTATAATTACAATC
ATACATACAGGCCAACTGCATCATTTCATCAATGTCTATA
TTTGTCTTCTCTTTGTTATAAATTTCATGAAGGTCAAAGA
CGTTGTTATAAGCAACCCCACATATTAACCGCCAATCTTT
AAAATGACTATATCGTTGATAAAAATATTGGATGGCTTCA
GTAAGCTTATATAGTATCGCCATACTATACCAATACCTAG
TTAGCATTTCGTTGAATGAAATATTATCCAATGTAAAGTT
AATTGATAATGTATCTAGTTCACCAAAAATTCTTAATTTC
AGTTGAGCATTATTTAGGAAAAGGGGATTATCAGATAATA
ATTCATGGCATAGAATAATATTACTGCTAGTTTTAACATA
CTGTACATTATAAAATATTTCTAAAATTTTATTTTCACTC
AAAGCTTTCCTCGCACCTAACTTTTGGCATAGGTCCTGGT
GCACTCCATATTGACAGTAACCAACCCAAAGCTGATGTCT
GCACCCCATTCGGTAAACAGCTCTATTAAACCATGATTGT
TTTCCTGTACAGCCTTCATTAATGCAACATTTAATGTTAA
ACCATGTTTAAAACTTGCTGTTTTTATTAATATTTGTTCA
TCTATACAAGTATGATAAATCGTAATTGGGGCTTCATGCC
ACCACAAACCACAACGCTCTAAAATACAATAATCATCTTT
TAACACAGGCTGTGTAGCTAGTACTTTTTTAGTAAGTGCT
TGTAAAGTAGATGGCATCTTCTATCTGCAAAATAATTATT
TCCGAAAAAAAAATCAAATTAAAATACTAAATTCTATTTT
TTTTTTTAATAAAGCCTGTAAATTATATAATAAATCTCGC
CCACCGTATTATTTCCGGACACAACTTTTTATACCTCATT
ATATTTTTAGATCTATAGTTTTTTAACAAGGCATTAATTT
TTTCTGGATCTGTCGTTTTTAAAGATAAAAGAGAGACGTT
TGAACTATAATAATCTTTAAATGATAATATTTCTACTAAT
ATATCATGATTCTTTTGTTTTGCTAATTCTAAGCTCTCTT
CGAAAGCATTAGCTCCTAAATCTATACAAAAGAACAAGTT
ATTCATATAAAAGTTTTTTACCGAGGTAACCATTGCCCGA
TTGATGTCAGCCCCCAATACAAAACAATAGTAAATGGTTA
AAAAATTGCTATCTCTCATACAGGCCAGATATATCATTTC
ATCAATATTCATATCAACCTTTTTTATATGATACATTTCA
TGAAGATCAGACACGTTATTAAAAGAAAGCCCACATATTA
GCCGCCAATCTTTAAAATGACTATATCGTTGATAAAAATA
TTGGATGGCTTCAGTAAGCTTACATAGTATCGCTATACTA
TACCAATATCTAGTTAGCATTTCGTTGAATGTTATTTCAT
TCAATATAAAGTTGATCGATATCTTCTCTAGAAAACAACA
AATTATTACTTTTAATTCCTCTATATTCTGGAAAAGGGGA
TTATTAGATAACAATTTATGGCATAAAATAATATTACTAC
TAGTTTTAATACGATGTATTTTATAAAATATTTGTACAAT
ATCCATTTCATTCAAAATTTTTGCGCCTAACTCCCGGCAG
AAATTCCAAGTATGCTCCGTATTGACAGTGACTAAGCTAG
AGTTGATGTCTGCACCCCATTCAGTAAACAACTCTATTAG
ATCATAGTTGTTTTCCTGCACAGTTTTCATTAATGCGAGA
TTTAACTCTAAACCATCTTTAAAAATTGCTGATTTTATCA
TCAATTGATTATCCTCATTAGTAGAAAGCATAATTGGAGC
TCCATGCCACCACAAACCACAATATTTCAAAATAAAGTAG
TGTTCTTTAGATATGTGCTGTGTGGCCAGTATTTTTTTAG
CAAGAGCCTGCAGAGAAATTGGAGTAGACATATTTTTTTT
TGCAAAATGGTTTAAGTTTTTCAAGAATACAGATTGGATA
AATTAGGTTGTTGACTTAGTTACAGGAGGTATTAAATATT
ATGTAGACATAAAAATGAGATCCTCCAAAAAAATAAACAA
CAAAAAAAAATATGTTTAATATTAAAATGACAATTTCTAC
ATTGCTTATTGCTCTTATTATACTACTTATTATTATTTTA
GTAGTGTTTTTATACTATAAGAAACAACAACCACCGAAAA
AGGTCTGTAAAGTAGATAAAGATTGTGGTAGTGGAGAGCA
TTGTGTTCGTGGATCATGTAGCTCATTGAGCTGCTTAGAT
GCCGTAAAAATGGACAAACGAAATATTAAGATAGATTCTA
AGATTTCCTCATGCGAATTCACTCCCAATTTTTACCGTTT
TACGGATACTGCTGCTGATGAGCAGCAAGAATTTGGAAAA
ACACGGCATCCTATAAAAATAACTCCATCTCCAAGTGAAT
CCCATAGCCCCCAAGAGGTGTGTGAAAAATATTGTTCATG
GGGAACCGATGACTGTACAGGTTGGGAATATGTTGGTGAT
GAAAAGGAGGGAACATGTTATGTATATAATAATCCACATC
ACCCGGTTCTTAAATATGGTAAGGATCACATCATAGCCTT
ACCTAGAAATCATAAACATGCATAAATAAATACATTAGGC
TCATCGTATCTTTTTAAAATCCATAAATATTCGTTTGATA
TATGCTGAAATTTTTATAAAAAAAAATAACTATTTCCTAT
AAATCATCTAGAAATAGTCCTCGTTTTGATCGGTTTATAT
CTTATAATATTGTGCATCGATGCACAACTGCTTTTTTTGG
TCCTTCTGGAACATCATTATATTTTCTTTCATTAATATAC
CATTCAGATGTAAACGTTGAATAATTTTTATGGCAACAAT
CTACCATTGAATTATATTTAGTAACATCTAATACATCGTT
TGTTTTATCAGGCTCAGCTCTATAATCTTGATAATTTTTG
TTATCAGCTTCTAAAGCTCCATCATTATTTTTCAAAGAAG
TATCCATAATTATGTTTGGTAAAAATACTTTAAGTTTTAA
TGTGATATTTAAAATGGTTGTTATATAAATTTACCGCTTA
CAGGTAATCTTTATTCAGTGTCATAAACTATACTTTTGAT
GATTCAGTATTTTGTGAATCAGTACATTTATTATCATTAA
TATTTTTAGGCTGTTTTTCCAATGTTTTATTGTTGCAATG
AGCCTGCTCCTCCTTTGACGAGGAAGTGTCTGTTGGAGTC
ATCTGTTTAGGAAGAGTATCATCCATATCTATTATGAAGA
AAATATATAAATATTGATATACAATCAAAAATATTTTTGA
TCACGTCTTTGTTATCTATCGATATTGTTGATAACGTCTT
GAATAACCTACATCATTTTTTTACATAAAAAAATAGATAT
AATTTTTATTATATCTCAATTATTTTAAAGATAATTATCA
ATACAGCAAATATCATAAGCTAACATATTTTTCGAATAAT
AGTTTTTTAGTAAAGTATTAATCTTTTCAGGATTGGTTTC
TTTTGATAATAAGATAGGATTCGCTTTATAAATTTTTAAA
GATAATATATTCACAATGATAGAATAACCGTATATATCTG
CTAATGTCTTACTGTGTTCAATAACATTAGCCCCTAAATC
CATACAAAAGAACATATTTTCAATACAAAAGTTTTTTACC
GAGATTAACATTGCTCGATTAGCGTTGGCTCCCAATGCAA
AACAGTAGTAAATGGTCAAAAAATTATTATCGCGCATACA
GGCCAGCTCCATCATTTTATTAATACTCATATGAATTTTC
GTTGTGTTACATATTTCATGAAGGTCAAACACATTGTTGA
AAGAAAGTGCACAAATTAATCGCCATTCATCAAAATGCCT
GTATTCTTGACAAAAATATTGAATAGCTTCTTTAAGATTA
TATTTTACCGCTATGCCATACCAATATTTGGTTAGCATCT
CACTAAATGAGATCTCATTTAACATAGAATTTGTTGTTAA
ATCCTTCAACTCCCAATAAATGATCATCCTTAAATCCACC
ATGTTTACATTTTGTAAAAAAGGGTTATTAGAAAATAATT
CATGACACAAAATGACATTACTACTTGTTATTTTACACTT
TGTTTCAAAGAAAAATCGTAAAATTTCACTTGTCTCAAGC
TCTTCTTTAGCTCCCAATTTTCGGCATAGGTTTCGAGTAT
GCTCGTTATTAATAAAAAGTAACCCATAATTAATATTTGC
ACCCCATTCAGTAAACAACATGATTAGATCATCATTGTTT
TCCTTAACTGCCAATACCAATGCAGTATTAAGCCTTATAC
CCTCTTTAAAGCATAATGTCCTTATCATTATTTGATTATC
ATCATCTATATACATTGAGATAGGAGCTTCATGCCACCAT
AAACCATAACGCTCTAAAATATAATAATCATCTTTAGATA
CGTGTTGCGTGGCCAATGCCCTTTTAGCAAGTGCTTGTAA
AGTCGATGGCTGCATGTTTATTCTGTTAAAAAAAAATCAA
ATTATCGGGTAAACATAAGGATCAACCCGTAGTTAATATT
TGCAGTAGTATTTTTTAACAATGAATTATAATAAAAAAAT
AATTCATTACTATCTATTATAAAACCCATCTTTAACTTTA
AAGAAGAACTAGATCATCTTTTTTTTGTTGTGTCAGAACT
TCTTCAATTTATTACCCACATTTTATCTAAAAAAAATAAA
AACTACATCATATCTTGTTTCTTCATCAAATTATCATACC
ATTTATAGGGTGTAGGTTGGGAACATTCCATCATGTGGTA
ATCAGGGTATTTATATATTTTTTGATAGTAACATCTATTT
GGCAGATGTATTGTCCAACAATCATGTCTAATAAAATCAT
TTTCACCTATGGGGGAATCATCTTAAAAACCTTATTCCTA
CAGATTCCATTTTGACAGTCCTAGCAAAAGTCACAATATT
TTCCATGAGTACACCAATGTTCAAGCTCTCTTTCGGGAGG
AATGCTGCCAATTTTATGTTTTTTAGCTTCTAACTCTCTG
TACAACATCAGTTGGGAAAGCAGAAAGAAGATTACCAGGA
GAACCATTAAATATATAATAGTCTGCAAACTACGTTTGCG
AATGTAATTTGCAACTAAAACACAACCCACAAGGTAAAAT
CCATAAGTTAATAACTTTTGCCATTTTCGTATGACAGCCT
CGTGCCATTCATGGTTGTGTTGTGGGCATTCTGTTCGGTA
AACTTCATGAGGCTTTATAGAAGTTACATAGTAGGTACAG
AATTCATTGTGACGAAAAACACTGCAGTTAGCTATGTAGT
CATTTTCAAGAATGGGAGAATGGTTTTCAAAGACCTTATT
CTTACAGATGCCATCTTGACAGTCCCAACAGAACCTACAA
TGATTTGCATAGGTGCACCAGTATTCAAGCTCCTTTTCAG
GAGGGGTTCTTGTTAGATCCAGGAGCTCTAGCTCATATGT
ATAAAGAAGAGTTGGAATGGATAGTAAAGTAAATATTTGC
AGACCAAGCATGGCTACTTGTGAACAAGTGGCTGCTCGTC
AACAAATAGCTGTTTATCAGCAAATAGCTGTTTATCAGCA
ACAACTAATTATCAGCAAATGCTGCTTGTGGGTAAGCCAA
TAAATAGGCCATACCCTTGAAAGGAGAATTCAGTTTGATA
AAAAAAATAACGAGTTTTCTAATAACCCGGTCAAGCATTT
AATAAATGAATAGCATCACACGTCTGCATCGTGCATTCTG
CCTGGAAAATGGGCCCATCTCTAATATATTTACACTGACG
GTGAATCATACAGTGTTCCATGGGATAGCTATGCTCCTGT
ACAGGAGGCATATCTTTTAGAACTTTATTCTTACAAAGAC
CATCTTGACAAGCCCAGCAAAACCGACAATTTTTCACATA
TTGACACCAGTATCTAAGCTCCTCTTCCAGGGGATTGTCG
GTCGAAAACCCCTGTAGACTAGCTAGGCCAGCTAGCAGCA
AGCCGAGGTAACTAAAGAACCTCATTGTAGTGTTATATTA
CGAAAAAACATGTTAAAATTTGGAAAAAAAAGCCCTTTTT
ATAGATCTGGAAAAAAATTTTCACAAATCTAATTAAAAGC
CTTACAGATCATCCTTTTCATAAATTTTCATTAACAATTG
GTGGGGGCGGTTGTGAGGTACTGGATCAGAACAATCCATA
ACATGGTAATGTCCATTTCCTTCACCATATGTACACTGGT
TATACCAGCGAGAAACCTCACAAGATGTCAAATAACTGTT
CTCAACAATCAATGGCATGCTCTTATTCACCTTGTTCTTG
CAAATTCCATGTGCACATTCCCAGCAAAACTTGCAGTTTT
CCATGTAAGTACACCAGTATCCAAGTTCTTCTTGTGGAGG
ATTATCCGTTGAACGAAGATGCCCTCCTGCCTGAGTAGGT
AGTCCTAAGACCTGATTGGCCAGCAGGCCAAGAATTTCCA
AGAAGATCACCAACATTGCTACGGCTGGCTGAACAGCTGG
CAGATAGCTAGCTAATTAGCAAACCAAGTGACTCGCCCTC
TCTACTCTTAATATGAGAATTTAAGATTCGGTCCGGCTTT
TTTCCCATGTTTTACAGGGAAAAGGTATTTTTAGCCTATG
AATGTACATGGTTCCGCACATTAAAAAAAAATAAAAGAAA
TTATTTAATATTGGCTGTTATTTTCTTTCAACTAGCAACA
AGCCAGGTAACTAAAGAACTTCATTGTAGTTTTATATTAC
GGAAAAGGTTAAATTTTGGACAAAAAAAATCATATCTAAT
TAAAAATCCTCACAGATCTTTCTTTTCATAAATTTTCATT
AACAATTGGTAGGGGCGGTTGTGAGGTACTGGATCAGAAC
AATCCATAACATGGTAATGCCCATTTCCTTCACCATATGT
ACACTGGTTATACCAGCGAGAAACCTCACATGTTGTCAAG
TAGCTGTTTTCAATAATCAATGGCATGCTATTATTCACCT
TGTTCTTGCAAATTCCATGTGCACATTCCCAGCAAAACTT
GCACCTTTCCATGTAAGTGCACCAGTATCCAAGTTCTTCT
TGTGGAGGATTATCCGTTGAACGAAGATGCCCTCCTGCCT
GAGTAGGTAGTCCTACGACCTGATTGGCCAGCAGGCCAAG
AATTCCCAAGAAGACTACCAACATTGCTACGGCTGGCTGA
ACAGCTGGCAGATAGCTAGCTAATTAGCAAACCAAGTGAC
TCACCCTCTCTACTCTTAATATGAGAATTTAAGATCCGGT
CCGACATTTTTCCGATATTTTACAAGAAAAAGATATTTTT
AGCTACAAATACACTTCATATATCCCTAAAAAAAACAAAA
ATTTATTTAATTTTAACTATTATTTTCTTTCCACTCTCTC
TTTAAGATTTTGTAAGGATTCCAGGGCTTTGGTTCAGAAC
AGGCCATTACATGGTGAATCCCCTGTCCTAGATCATACAT
ACATTTATTTAGCCAGCGGGAAACTATACATGATTGCACA
TACTCATTTTCAAGAATTGTTGTATTCTCCAATTTGCCCT
CACAAAGGCCATTTTGACAATTCCAGCAAAACTTGCAGTT
TTCTGTATAAGTGCACCAGTATTCAAGTTCTTCTTGTGGA
GGATTATCCGTTGGATGAAGTTGTCCAGCTGGTTGATTAG
GTAGCCCTAAGACCTGGTTGCAATTCATGGTATGGTAGAT
ACCCTTATCTAAATCATACATACATTTATCCAGCCAACGG
GAAACCAGACATGATTTCACATACTCATTCTTGTAAATTA
CTGACCCATCTATTTTGTTTATACAAGTGCCGTCTTGGCA
GTCCCAGCAAAATTGGCAACTTTCCATGTAGGCACACCAG
TATTCGAGTTCTTCCTCTGGAGGCTCCTCTGTTGGACGAA
GTTGTCCAACGAGCTGACTTGAAACCTGGCTGGCCAGAAG
GCCAAGAATTCCCAAGAAGATCACCAACATTGCTACGGCT
GGCTGAACAGCTGACTGAATAGCTAGCCAATTAGCAATCC
ACTGTACTTTTCATAAGATCATTTAAGATTCGGTCGGCAT
TTTTTCAATAGTTTGCTAGGAAAAAATTTTTAATTTTATA
GATTCACACTACTTCATTCTCATGCTTAGGAAAAAAACAA
ACTAAATCTTACAATGTATCTGGATCTAATGAGAAGCTAG
AATTCATCTTTTTTCAAATCCTTTCTGGGATGTTCATTCT
TTTTCCACTCCTTCCTTGCAATTTTATAAGGATTCCAGGG
CTTTGGGTCAGAACAGTTCATGCTATGGTAAATGTGCTCC
TCCACATCATATCTACATAGGTCACCCCAGCGGGAAACCT
CACAATATTTTACATAGTCATTCTCAATAATACTTGTGGA
GTTGTTTCCCCAAACCCTGCTGGTACAAATCCCATCTTCA
CAATCCCAGCAGAACCGACAGCTTTCCACATAAGTGCACC
AGTATCCAAGTTCATTCTCTGGGGGTTCAAATGTTAGAGG
AAGATGTCCACCTACCCGAGTAGAAGTGGAAGATGAAACC
AGGTTGCTACTGGCCAGCAGGCCAATAATTCCCAGGATAA
TCACCAGCATTGTGCTCAACCAGCAACGGCTAGCAACGAC
TAGCAACTGACTAGCAATAGCTAGAAATGGCTAGCAATCA
GTAGTAGCTAACGCTCTACTCTTTATAAGAAAATTTAAAA
TTCGATCAGATTTTTTTAGAATTGAGAATGAGTAAAACGC
TTATATTCTTTTTCTAGCTAGAAAAAATAAGCTAGTTTAA
GATAGGATTTCCCTTACTAACGGTTTAATTTTTAGCAAAG
GTATAGGTAAAATACACTTGTACTTAGCTGCAAAAAAATA
AGCTTATGGCGTATAAGCCGCCATAAGTTTATTTAATTAA
AATGTTAAACTCTGTGATAAGACTGGAATCTTAGGCAGGT
TTGATGTGGAGAACAGCATGAAATACAAGAGTGCCTGTTA
CACGAATAAGTTCTCTCAAACCGGGGATGGTCATACTCAC
ATCTATGAAATCCTGGTCTAGGAGATTCATTTGATGCATG
ATGGCCGCACCCACACTTATGAGACACTGAAGAACTAAAG
GGTTTAATTTTGATCTGAATGGTACTATATAGGATGATGG
CAATCCATATCAAGATTAGAGCAATCAAAATCACCTCCTC
AAGAAGCATGATGTAGCCTTAAATCTTAGACTGCTTTAAA
CCTTAGGCCCTCACTATCTTTAATGAAGGAGTTTAAATTT
TGATCCCTTTTTCAAGACCCATTTAGAAGAAAAAAATAAA
GTTTATATCAATCTAATTCATAAGTCATCTCTTTCATAAA
TCTTCATGTATTCTCTATGTGGATAAGTATGGGATGTTGG
ATTTGCGCAGTCCATTTGATGATCTGTATGGTTTTTGGGT
CCTTCATAATAACTACATATACCATTCCAGCGGGAAACCG
TGCAATTTATAATCCAGTCATTTTGATGAATAACTGGCCA
ATCTGTTTGAATCCTGTTTCGGCAGATACCGTGGACGCAT
TCCCAGCAAAAGTCACATTGGTTTGCGTAAGTGCACCAAT
AAACTAGCTCATGTTCAGGAGGATAACGGGTTGGTAGTAA
ATCTTCTAATTTACGTATAGGAGCGGCTTGAAGGACAACC
ACCCCCAGTAGTACTAGAATCAGTACCTTTATAGTGGCCA
CCCTACACTAGACCTCTAAGTTGAAGACAAAGAACTAAAA
TTTAGAGCCGTTTAATTACTACTAATAATTATATTTTTTA
TTGTCTACAATAGGATTCTATTAAAAAATAATGATTTTTA
CCAAGAAATATTTTTATAAAAAATTAATATATTTTGTAAT
AAACTTTATTTCCAATGACTGTTAAAATAAGGAAACTATC
CTTAGTTAGTCGAGGAAGATGGTTAGGTTATTTCGCAATC
CGATAAAATGTTTATTTTATCGTAGGTCTCGTAAAATCCA
GGAAAAAAAATTACGGAAGAGTTTAAAAAAGCTAAATTTT
TACCACCCTCCAGAAGATTGTTGTCAAATATATCGTTTGC
TAGAAAATGTTCCTGGAGGAACTTACTTTATTACAGAAAA
TATGACGAATGATTTAATTATGGTCGTAAAGGATTCGGTG
GATAAAAAAATTAAAAGCATTAAATTATATCTTCATGGAA
GTTATATTAAGATTCATCAGCACTATTATATTAATATTTA
TATGTATCTTATGAGATATACCCAAATTTATAAATATCCC
TTAATTTGTTTTAACAAATATTATAACATCTAAGTAAATA
TTCTTGGAATGGATTTTCTTATAGAATGGTTACAGGATAT
GTCAGCGACAGGCTTAATAACAAATTTGTTAATATTTTTT
TGTTAAATAAATGAACAGGCCACCATTTAATATTACCCGT
TGCAAAATAAGAAAAAAAAAACAAACTTATAGTTACAAAT
CATCTTGATTAATCACATGTCGTTTTAACTCAATGAACCA
TTCTAAATCTTTGGGTTGTGAACAATTCATGTTATGTTGA
TAGTGTATCCTAAAGTGAGCTTCATACATACACCGGTCAT
GCCACCGGGAAACTGTACAATTAACAATATAATCATTTTG
CGTAATAATAGGGTGGTCACTAAACACTTTATTTTTACAC
ATTCCATCTTTACAGGTCCAGCAGAAGTCACAGTGTTTTG
CATAGGTGCACCAGAACTTGAGATCCCTTTCAGGAGGCCT
ACGCATTTGCATCGGATTATCTGTGGAAAGAGGTAGGTTC
ATTATTATGTTCGTCATCAAAATTCCTAAAAGAACATAGA
AGCCAAGAAAGATAAGCAGTCTTGTAGCGGCTTGCATTCG
CATTCGTGAGTATTGTTTGCGAACATAGCTTATGAGAGCA
ATGGTAGCTATCATACAAAGACAAGTATGTTTGATATTCT
CAGTGTCAATGACCCTATCCTCCTTTATTTGCATTAACTC
ATCAAACCAATCATAATATGTGGGATTTGTACAGCTCATG
ATGTGAAAGCGGCGTATCCTAGAGTCTGTAAAGTAGCTAC
ATCTTTCATTATAGCGAGAAACCCTACATATTTGTATGTA
ATCATTTTTTTTGATGAGAGGGTGTTTTTCAAAAACCTTA
TTTTTACAAACCCCGTGTCGACAATTCCAGCAGAAGTCAC
ACGATTTTGCATAGGTGCACCAATACTCAAGCTCTCTCTT
TGGAGGTCTCCGGGTCATTGGTAACTCTCCTGTTCCTGGA
AAAGATTGGCTTTGAATGACCGGCTGCATGACCGCCAGTA
CCAAAAGGAACACAATCACCTTCATGGCTGCAACTTATAA
GTTGCAACTTATGGGTTGCAATACTGCAACGTATAGGTTG
CACCTTATAGATCGCGACTCAAAAGGTATGAAAACCTTAC
CCTCAATACAGAATTTAAGTTTTAATCCTGATAATGTATC
TGTTTATGAAAAAAAATTTTTTTTACTCATGTATGAATTC
TTATACGAATCATAATATGTAGGCTGAGAATAATAATTCA
TATACGGTGTTGCGGGCTCAATAAAAATTTTGTTACCACA
AAAAATAAATGCTGGATTTTTAAGATATATATCTATTAAT
GACTAAACCCTTTATACGCTGTAGGCTGAAAACAATCCAT
ATAATGAATATACGGTGATTTGGGTTTAATAAAATACATA
CAACGGTCAAAATAGCGGGCAATACTACATTGACTAATAT
AATCATTTTGTTTAATAAGAGGCATATCATCCCACACTTT
ATTTTTACAAATACCGTTCCTACATTCCCAGCAGAAATCA
CAGTGTTTTCCATACGTGCACCAGTATTCAAGCTCTCTTA
TAGGAGGCGTATAAGTCCTTGGTAAATTTTGTTTCATATA
AAAGATGGAAAGGGGTCGATTTAAACCCGGCTGAGATAGC
CAAATCAAAATACATAAAAGAGCAAGTAGTTTCATAGTGG
TATTTAGATGTAAATTTTTATAGTATGCAAATACAATGTA
ACCTACAAATACAATACTAAATACAAGGTAAAAACAACAA
TGTCTTATAATGATTGGCCAATAATCACCCCCCCCCCATT
TTTCCATGAATATTTCATTTCCTGTATAGGGTCTAGGATG
TGAACACTCCATGTTATGATGATTAGGCATTTTAACTGAT
ATTTCATAAAAACACCCCCAGGAATTGCGATTAACTATAC
AGTTTACAATCGAATTCATCGAATTAGACTCATTTGTTAT
CTTATTTTTACAAATGCCATTTTGACAATCCCAGCAGAAG
TCACAATTCTTTACATACGTACACCAATATGGAAGCTCCT
CCTTAGGAGGATGCTGGGTTCTTGGTAATTCTGGTAATTC
ATGTGCAAGAATGAGGACTGAGTAGCCCAACAAAAGTCCT
AGAACCTTCATGTTGTGTCCAAATGGCACCTGTCATTTTA
AAAAAGATTTAAATTTTGCTACCGCAAAAAAAAATCCAGT
ATGTATTTTTTTAATACATATAATTATTGAAGTCTTATAA
GATAAAGCCGAGAACACTATATTTTGTATAGATGATGTAT
CCGGTATTCAAACTCTCTTATAAGTACATGTAGGAAATGG
TCAATTATTCAAGATTGGCTGAGATAACAACAAAACCAAA
ATACTCAAAAGCATAAGTAATTTCATGGTTGTACTCAGTC
GTAGATTTTTGCAGATCGCAAATGCAACGCAACCAGCAAA
TACAAAGCTAAATACAAGGTAAAAACAATAATACCTTATA
ATGATTGGCCAATTCTTATCCCTCCATTTTTCCATGAACA
TTTCATGTTCATAAAGTCTAGGATACGAACAACATTTCAT
GCTATGATGATTAGGTATTTTAAGTGATATTTCATAAAAA
CACCACGGGGTTGTTGGTGATTGATAGGTAAGAATAAGGA
TGGTTGAATAACCTAGTAAAAGTCCTAGAAAAACCTTCAT
ATTGCGTTCATACCACAGATGTTATTTAAAAAAAATATAA
ATTTTACAGTATGTGATATACACATACCACAAAAATGTTC
TTATATTAACTAAAATATGTGGGCAGAGAGCAATTCATAT
AATGAATATATGGTATTTTAGGCTCAATAAAGTACATACA
ACGATCAATAAAACGGGTAATACTACATTTACTGATGTAA
TCATTTTGAACAATAAGAGGCATATCATCCAAAACCTTAT
TTTTACAAATACCATTCTTACAATCCCAGCAGAAATCACA
GTGTTTTCCATACGTACACCAATATTCAAGTTCTCTCATA
GGAGGCGTATAGGTCCTTGGTAAAATTTGTTTCGTATAAA
AGATGGAAAGGGGTCGATTTAAAACTGGCTGTGCTAACCA
AACCAAAATACTCAAAAGAACGAAAAGTTTCATGGTTGTA
CTCAGACGCAGATTCTTACAAAGCGCACATACAAAGCAGC
CTGTATATGCAATACCAATGATGAAATAGAGACAGTATTG
CTTTATAGATAATTGTTGATGGTCACCCCCCCCCCCCCCC
CATGTTTGCATGAATATTTCATTTCCTGTATAGGGTCTAG
GATGTAAACATTCCATGCTAAAGTGATTAGGCATTTTAGA
TGAAATTTCATATAAACAGGATTGAGTCTTGGAATCACGG
AAAACTCTACAGTTTACAATAGAATGATTGGAGTCAATGA
AACGAGATTCCGTTATCTTATTTTTGCAAATGCCATCTTG
ACAGTCCCAACAGAAATCGCATTGTGGTACATACGTACAC
CAATATGAAAGCTCACTCTTGGGAGGATGCTGGGTTCTTG
GTAAGTCTGGTAATTCATGTGCGAGAATGAGGACTGAGTA
GCCCAACAAAAGTCCCAGAAGAACCTTCATGTTGCGTCTA
AATGACACCTGCACTTACAAAAAAAAATTTAAATTTTGAA
TATAACACAAAAAAACCACCTTAAAATTTCTTATATTATT
TCTTGGATCTGCCCCGACGTCATACAATGTATTAAAATTA
TAGACCAATCATCTTTTTGTATATAGGCTAATCATCTTTA
TATATAGATTTTAGATGTTTGCTTGTTGTATCAACTTAAC
TGCTAGCGAAGAAAATGGATAAAAACTTTCTGTATTTTTA
TAGGTTGAAATCATTTTATGCACATCGCTAGGATCTAATA
TTTTATTTTGAAGAACCGAATGTGGGCTTAAAATTTTTTT
CTTAGAAAAAAGTAGAATCATAATATTGCTATGTTTTTGT
TTAATGATTTCTTGTATCTTTTTTGTATACGGGTTGGCAC
CCAAACCTATACAAAAATATACATTACTCAAATAACTACC
TTCTATACATAATCTTTTTTCCCCACGTATTTTCCTATTT
ATTTCCCTATTTATGGAATTAAAGGATATCAATCTCTCTA
AGGCACGGTCAAGGTCTGCGCCTAAGGCAAAACAATAATA
TATACCTAATTTATTCCCAGGGCGTGCACAGGCAAGAAAC
ATCATGACGTTTAGCCCTAAACGTATATTTTCCTGAAAAT
ACGCATGATGAACTTCATCAATATTACCTAAGTATATGGC
CGTTTGTAAACGCCAAAGATCTAAATGAGGAAATTTTTTA
CTAAGATAATGAATAGGTTTTGTGAGATTAAAATCTATGG
CGAACTTATACCAAAATTTTAATACAAGTGTATTTCTCGT
CATTTCTTCTTCTTTTTCATCTAAATATAAGATAAAACGA
TTGTAAACAAAGTCTATCAATAGGTGAAAATCATTGCTAT
TAAAGCTGTCGAGAATCAAAATATTGTCATAATAAATTTC
GATCGCCAGTAAAACCTTTTTTCGTTTGACGAGATAAACA
AACATATTATACAACCCTACATCTAAAAATTCTGGATTGG
CTCCTAGTTGGATACACAGGTCTTTAGTCTGCTTCGTTTT
GGCACACATGATGCCAAAATTAATATCAGCACCCCATAAA
ACAAATAACTTGATTAGATCAGTCTGGTTTTCCTTCACAG
CTTTTACTAAGGCTCTGTCAAGCTCATAGCTGTCGACATC
AGAGCATGACATAGAGCCACCGGTTACCATTTTACATTGC
TTACAAAAACCTATGGGTCCGTTTTCCCACCATAGTCCAA
GCTGTTGTAGAATAAAAATATCATCCTCATGATAATTTGA
AAAAGCCTTGGTTTCTATCAAGACTTTTTTTGTAAGAACC
TGTAAAGAGTTCATCGTATTATTATGAATAACAGGAGTAA
ACGTAATCAATTATAAAAGTGATTTTTTCGAAAAAAACTT
TAGATGGTTGAAAATGATAATGTACATGTTCATACAAAAA
ATAGATGCAGTGATGTCTAAAATCAAAATTTAATTTTCTA
TGTAAAAAGTACAGACTTACTTATTTGGGTTAAATTGTTT
ATTTTAAACTTTAATTAACCGTTTGAGTTAGCGATGTTTG
ATTTATCTTCCATACTCATCCGGGGGGGGGGGTCCTTATA
GCTCTGACATTATTGTGGATTATTGAATATAATGAATACT
TCATAGATGCTAAACATTTTAATAGTAGTTCTGAGGCTTA
ATTGTACTCTATAAATTTATAAAAACTTTTTGATCAAAAT
TTAATTTCTTATAAAAAGAGTACAGACGTCGCTTGTTTAA
GCTTCATCATGTTTCATTCATTACTTTCTACAATTACGGG
GGGGGGGAGTCCCCTCATAGCTTTAGTATTGCTATGGTTT
ACTAATTATTATGTAGAATTTATAGAAGCATATGTACCTG
AAAGTATACCTACTCTATAAAATTAAATAATTTCAGTATA
TTTTTTTTATGAATAGAACGGAAATGATATAAAAATAATT
TAATATTGCAAAAAAAATTCATAATGTTGGTATGTATTAT
AAACATAATAGCATGTGTAATTTATAAACTGACTCCTCTA
TATAATTATTAGATGAGGTACCAACCTACTTATGATATGC
CGATGATAGATATTGTATACTATAAAACAAAATTATTTTA
AATGTATTCATGGATACATTATAACATTTTTACCGCAAAT
TGTCTCTCAGCGAAGAAAATGAATGAAACGTTTCTGTATA
TTCATAGGTTGAAATTATTTTACGCACTTCACTAGGTTCT
AATATTTTCTTATGAAGTATTGAATGGGGGCTTAAAAGTC
CTTTCTTAAAAAGAAGTTTCATCATAACATTCTTTTCTTG
TCTAAGAAGAGTTTCTTGTATTTTTTTTGTATAAGGATTG
GCACCCAAACTTATACAAAAATGTACATTACTCCAAATAC
CATAATTTGAAAAGAAAGTTATTTCCCTATTTACTTCATG
ATTAATGAAACCTATCAACGTCTCTAAGGCCGTATTGATA
TTTGCGCCTAAGGCAAAACAATAGTATATACCCAATTTAT
TTTGAGGGTACATACAAGCAAGCGACATCATGTCATTTGG
ATCTAAACGTATATTTTCCTGAAAATATGCATGATGGATT
TCATCAACATTACCTAAGTATACAGCCGTTTTTAAACGCC
AATAATCTAGGTGAGGAAATTTCTTACTAAGAAAACGAAT
AGGTTTTATAAGATTAAACTCTATGGCGATCTTAAACCAA
AATTTTAATACATATGTATTTTTTATCATTTTTTCTTTTT
CATCTAAATTTAAGATAAAACGATTGTAAATAAAGTCTAT
CAACACGTAAAAATCATGGCTATCAAAACTGTCGAGAATC
GAAATATTGTCATAATAAATATCTATAGCTAATAAGACCT
TTTGTTGTTTAATTAGATCAACAAACATATTATACAACCC
TACATCTAAAAATTTTGGATCAGCTCCTAGTTGAATACAC
AGAACTTTCGTCCTTTCCGTCTTGGCACATATGATGCCAT
AATTAATGTTGGCACCCCATAAAACAAATAACTTGATTAG
ATCAGTCTGGTTTTTCTTCACAGCCCTCACCAAGGCTCTG
TCAAGCTCATAGCTGTCAACATCAGAACATGACATAGAGC
CACTGGTTACCATTTTACATTGTTTACAAAAACCTATGGG
TCCGTTTTCCCACCATAATCCAAGCTGCTGTAAAATAAAA
ATATCATCCTCATGATAATTTGAAAAAGCCTTGTTTTCTA
TCAAGACTTTTTTTGTAAGAACCTGTAAAGAATTCATCGT
ATTATCATGAATGAAAGCAGTAAATGTAATCAATTATAAA
ATTGACTTATTGAAGAGAAATGTTAAATGAGTGAAATCGG
TGTTTATGATGATGTACATGATCATACGAAGAAACACGTT
CACTGGTGTCCATGATCAAAATTTAATGTTTTACGTAAAA
AGTACAGATGTTAACTGTTTAGTTTAAACATAAATTTAAC
CTTTAGTTTAAACCCTAGTTAATGATGTTTAATATTTCTT
CTATACTCATTCAGGGAAGTGTAATGATTCTAATACTGTT
GTTATGGATTATTAATGAAAACTTTACAGATGCTGGAGGG
AATAATTTTAATCATACTGTTTTAATGTAGCTATATAAGC
TTTCATCAAAATTTAATTTTTTTTTATAAAAATACACGAA
TTAAACTAAAGTCTAAACTTTAGTTTGACTATTTGAGTTA
ATGATGCTTAACTTATCTTCCATGCTTATCAAGGGGGGGT
CCTAATAGTTTTGATACTATTGTTGTGGATTGTTGAATAT
AATAAATACTTTATAGATGCTGAAATGTTTGAAAATAATA
GTACATCAATGTTGTAAGTTTGATCAAAATTTAATTTCTC
ATAAAAAAGGTACACATCAACATTGCTCATTTAAGTTTCA
TGATGTTTGATTCATTACTTCCTACAATTACTGGGGGGGG
GGGGGGGTCTTTAATAGCTTTAGCATTGTTATGGTTTGCT
GACTATTATGTAGAATTCATAGAAGCACGTTTAGATAGTA
ATATCACTGCAGTGTAGATTATGAAATACATACTAAACTA
ATTTCAGTATATTTTTTTTGTTCATATAAGTTAAGGTACA
AAAATGATTAAACATTGCAAAAAAAGAAAATCACAATGCT
ATTATACATAGTGATCATAGTGGCTTGTATCATTTCTAAA
CTAGTTCCAAATGAATATTGGGCAATACATCTATTTTTTA
TCATTATGATTTTTATGGTATATATGTATGAAAAGTTAGA
TATACATCAAAAATCTCAGTTCTGGAATTATACCATGTCA
GGCTTATCTGGACATAACGTACAGGTAACATGTAAGTGTT
ACTAAATACTATGAAGTATCTATTTTTTTTTGTTGTAAAA
AAAAGAACTTGATAGTATTTTTTAAAAAATAAAATAATTA
ATTGTACGTCAACTTCCTTATTTTATTCTTTAAAAATAAC
TCGTAAGTATTATTTATCTATTTTTTGAAAAAATAGATGT
AATCGGTTTCATCATTTAGGTGTGTATTTCTTTTTAGCAT
CTATCAAGAATTCATTGTTTAGTGATATGAAAACAATGAA
TGATCATTATCTTCTATTTAACAACCACCTAAATAAATGA
ACGTCTTTTTCATCTTAACTGATTACCAAAAGTTATTTTG
CGAAAAGGCATACATATGATCAATATCAGACCTACAATGA
ATATTTCCATAATATCCCTTTATTGTAATAATTCTATTTT
TGCATTCCGATATCTCATCATCTGTGCTATTATATGTTTC
CATAACTGTTTCATCATCAAACATAAATCCTGTTAAATAG
GCAAAAGACTTTAATCCCGGATAGATTTTTACCATTTTCC
TGAGAGCCGTGTATAGCTTGTAATAAATGGCCAAAAATAT
GCAATAAAGCGTAGAAAGAGAGTAATTTTTGGCATAAAAG
ATTTTGAAGGTTTGATGAATGGCTAAATCGCATATAATAT
AAGATACGATTTTAAAGCGCACCTGTTCACGCAGATTTGT
TGAAAAATTCGTGGAAAGATTTAACAAATAAAAGGTTATT
AATAGTTGCTCATCATTCCCCTTATACGACATCGTCAGAC
GCTCTAATATTTTACTACTAGGCACATCTGCCACATGTTG
AACATTTAAAGCCTGTTCTTCTTCTGTGTTACGGCAAAAG
AGCCGTGCGTATTCAGGTGAAGCTCCCCAGGATAACAACG
TCCTTGCTACGGCTAAATTTTTTTTGACGATGACTTTTAT
CAGAAATAAGTCTTTATTTTTGCATTGATCACTATGCGAA
TTTGTATAGTTGACGCCGTTGCATTGAGTACATTGATATA
ATGTTTTACAATTCCAGCGTAGCCCTAAATGGTATAAAAG
AACTGTATTTTCGACATAAGCATGCTGATTAACGATGTTT
TTGAGACAACACGTCGTTAAGGACACCATATTGTCTCCAA
TTTGTTAGATAAAAGTCTTTACTAAAAAAATAGATTTTTA
GTTTTAACAATCGAGATTTTATTATTTGGATGCATCATCA
AAAAGATTTATAAGTATAAGAGGTTGTATAAGAAAAAAAA
TGATGTTATACTATTTATGTTAAAATTTAATTTATCATAT
AAAAAGTACAGATTTAATCAGTTGGTTAAACTATTTAGTT
AATTAAACTAAATAGTTTAACCATTTAGTCAGACTACTTG
GTTAGCAATGTTTGAGCTTTCTTCCATTCTTATCCGGGGG
GGGGTCCTAATCGTTCTAATACTATTGTGGATAGTTGAAT
ATAATGAAGACTTTATAGATGCTATAATGATGAATTCTAG
TATGCCTGTATAAAATAATTAACCTTTTTGATCAAAATTT
AATTTTTTTATAAAAAGCTACAGAGTAGTGTTTTATTAAA
CGTGGCTTATTTAAAAGTTACACAATGTTAAAATCTCTAC
TTACTTTAATTCTTTGTGGGGTTTTATTAACTTTATCCAT
ATTATGGCTTACTACTTACCATGTAGAACTTATAGAGGCA
ATAGATGATTTCTACGACTGAAATATAGAATAGTCCATTT
TCTATTTGTAAAATAATGATTTATATTCTTTCCTAAAAAT
GATACTTTATATGGTTTGAAAACAAATATTAACAACTTGA
TTTTTTTTTCTATAAATAAACTATAAATGAAAATAGTAAA
ACTCATAGAGTCTTATAAGTGAACATCTTCATAATGTTAC
TCAAACGTTGGACTATTAAAAAATATTCCGTGTGCATTAT
TGCTTTTAATCAGTATGATTACTTTATACGAAGCCGCTAT
TAAAACGCTTATCACACACCGAAAACAAATTTTAAAACAC
CCCGATAGCCGTGAAATTTTACTAGCTTTGGGGTTGTACT
GGGATAAAACTCATATTCTTGTTAAATGTCGTGAATGTGG
GAATATGAGTCTTACCGGAAAACACAGTACAAAATGTATT
AACATTAATTGTCTACTTATTCTTGCCATAAAAAAAAAGA
ATAAGCGTATTGTTGATACCTTGATAGGAATGGGCGCGGA
TGTAACATATATACATCTTTTAAAGAATAAGATAAAACTG
TCATACAACCAGCTGTCTATGCTTAAAAGCAACTCGCAGA
TTTCATTGAAGGAGCTTCATGCTATATGCTATCTTTTATA
TGGTCGGCTTCCCAAAAAAATTAAACAAGGGATGCGACTG
TGTAAAACAATGGCGGGACTATGTGGTGAACTTTTATGTG
CATTTTTAGCTCCGTAAATGATAATATGTATTTAAAACAA
ACAGATATTACCAAAATATATTCTATGTACATAATATCTG
GGAAATTATTTTTTTTTCTCATACCCTTAAATATAAAAAT
ATTGGGTTTCTTCACTAAACTTTAGAGGTAAAAATTTTTC
TTTGTTTTGCACCATCATGTATGGGTTTAGGCTGTCCCAG
GGATTGTTTATTTGAATATTTCCTAAATAGGAACACAACG
CCATGATCATATATCTTTCATTCTGGTAAGCTTTTTGATA
CATCTTCAAAGATGCCGTACCTCCGAGTGTGTAACAGCAA
ACAAACGTCCGTACTTTTCCATGGGTCGCAGCCCATTCCA
TTCCGTAGCTCAGCATCTTTTGCTGTATTTTTTTATTCGC
TTTATAAAAAAAGTTTTTCATCCATTCCACGTTCTCATAA
AAACAGGCACTTAAAAAGAGCACTAGGGGTAGTGTAGTCT
TATTATAGAATGTAGGAATGTATGTTTTAGTTATTTTTTT
CAACGCGTGTTCCATACTATGTTTTACCGCCATAAAAATA
CAAAACCAATACCAACTTTTTCTATAAAAGGTTTTGCTGT
ACACATATAAACGAGCAAAATATATTTCAAACTCTATATT
CTTTTTATAAAAAAACTCGAGACAGTCGTTTATGTTACGA
CTTTTTCTAAATACCTCAAAAACAGTAATTAATTCACTGT
CGCTGTGGAAATGTTCGTAAGCTAACTGTTTAATGTCTTT
AGGGGTCAATTCTTTTTTTGGGAGCAGTGGTTTGAGATTC
GGCAAAGGTCGTCTAAAGTAGTGAGCGAACTTTTCATTCG
CTCCCCAACACAAAAGCCGATAAGCCAGCATGTAGTTATC
ACGTTTTACCGCGTAAATAAGCAAATAGTTTATATTGATA
CATGTACCATGTTGCTGCCCGTTTGGACATATGTTGCCGC
ATTCTGAACACTTATGAATGAGATCATAGTTCTTACAACA
TAACCCCAAACGGGTTAGTACTTCTTTGTCACGTTTTAAA
AACTCGACATGATTCTTTAATGTTAATGCTTTGAGCGCAA
TGTTAAATAAACTCTGCATTTTATTAAAATGAGGTTAGTA
TCATGTTTTAGTATAAAATTTAGCGGCTGTTTACATAATG
CTAAATAAACTTAACGTTCCTACTAAACCAAAAAAAAATC
AAATTGACTAAGTCATAGAGAATTTGACGATGTTGGTAGG
TAATTTTTTAACATGGTATATATTTTTTTAGGGTCGGTTA
TATTAGGTAATAAAAGAGGACGTGCCGTTAAAGTATTTTG
CTTAAGATCCTTTAGATCCTTACAAAAATATAGATTGTTC
GTCTGATGATGCCACTGTGTTGCAGTGATGGCTTGATCAA
TATCACCTCCCAAGACAAAACAGTAGTATATCGTTAAAAA
GTTGTAATCTTTCATACAAGCCAACTGCATCATTTTATCG
ATGTCCATATGAACGATCTTTTGCTCGTATATTTCATGAA
GGTCAAATACATTGTTGAAGTAAATGGCGCACATGAGTCG
CCACATACTAAGGTGCCCATATGTTTGATAGAAAAAGGAG
ATAGCTCTTTTAAGCTTATATTTTACTGCTATGGCATAGC
AGTATTTAACGAATACGTTCATGGGTACATTATCTAAGAT
ATAAAATATGAAAAACTTTAACTCTCGATGAATCTCTTCC
CCCATTTCCTGTACATTTAGAGCTTCCAACATAGGATTTT
TATCAAATATTTCATGACATAAAATAATGTTATTGCTCGT
TTTATGACGCATTAAACCGGTGAAAATTTCCTTATTATTT
AAACTATCTTTAGCTCCTAACTTTCGACACAGCTCCTGAG
TTTGTTCCGTCCTAGCACAGGTCAGCCCATAATAAATGTT
TGCTCCCCACTCGGTGAACAGCCTTATTACGTCATAGTTA
TTTTCTTTTATGGCCATGATTAATGCCACATCAAGATGAA
GAAGTTCCCCCTTAAAGGGGGTTGAGCTTAAAATAACGTA
ATTACAGTAGTGACATAAGCTAATGGGCTTGTTTTGCCAC
CATAAGCCACAATATTTTAAAATATAATGATACTCCTCAG
GCACGCTCTGTTTGGCCACAGCCTTTTTGGCCAGGGTTTG
CAAGGAGAGCATGATAACTTCTTGAAAAAAAAACTCAAAT
TAAGTTCCTACTTTTTTAAAATATTAGTATGGACAGATCT
ACCATCATATGAAGGAATTCTTTCATCGTTAAACACTGAA
GAGATAATACTTTCATCGTATAGAGAATATCATGTCAATC
CATATATTGAATGTTATATATCATTAAACCCATCATTAAT
ATAGTGTTTATGTGCTATGGACAGGTTTTTTGAATGATAA
TCTTTTAACATACGTTTTATAACTTCGGGATCAGTTTCTT
TTAAAGATAAAGAATCATTCATGTTATAACAATTTAATGA
TAACATGCTGGCAATGAACGAGTTGTCTTTTTGATGCGCT
AGAGTCTTTCCCTCCTCAAAGGCATTGGCGCCTAAGTCTA
TACAAAAGAATATGTTTCCGATATTATAGAACTGAATAGA
ATGAAACATGGCCTGATTGATATCAGCCCCTAAGACGACG
CAACAGTAATAAATCGTTAAATAGTTATAGTTCTTGCGAC
AGGCCCACTTTAGCATTTCATTCATGTCTATGCGAATCCT
CTCCTTTTCGTACACTTCGTGAAGTTCAAACACATTATTG
TAAAAAAGGGCGCACATAAGCCGCCACCGATGTAGATGAG
CATATCTCTGATAAAAATAGCAAATCGCCTCCTTAAGGTT
ACATTCTATTGCCATCGCGTACCAATATTTAGTAAACATC
TCGCTTAATATATCGGTTTCTACCATTAATCCCTCCAGTT
GTTCATAAATCATTCCCTTTACTTCAAAACGATTTATGGT
ATCTAAAATGGGATTATTAGAAAATACCTCATGGCAGAAA
ATGATGTTACTGCTAGTTAGATCACGTTTCAATGTGTAAA
AAAATCGTAAAATTTCCTGGTCATTTAACTGTTCTTTGGC
ACCTAGCTGCCTGCACAGGTCTCGGGTGTGCTCCGTGTTG
ACAGAAAGCAAACCGTAGTTGATGTTTGCACCCCACTCGG
TGAACAATTCTATTAGATCGTGATTGTTTTCCTCCACAGC
TTTCACCAAGGCCGCGTTAAGATTTGTGCCGTTCTTAAAA
TACGGCGTCCATATTTTCTTTTGATGATACATGATAGGGC
CATTATGCCACCATAGACCGCAGCACTTCAAAAAATGAGG
ATGGCATTTGGCCGGATACTGGCTGGCCAGCACCTTTTTG
GTGAGAGTCTGCAGAGAGAGGACCATATTTCTTTTTTTTG
AAAAAATCAAATTAAAAAAATCATGCTTGTTTAGCATACA
TGTAATATTGTTATAATTACGTTATAATTACGTTATAATT
ACGTTATAACTATATTATAACAATGGTATAACAATGGTAT
AACAATGTTATAACAATGTTATAACGATGTATCATTGATG
TCATCATTCAACTAGGCCAACATACTTTTTAATTTATAGT
TTTTTAATAGATGATATATTTTGTTAGGATCTGCTTCTTT
TAACGTTAATAGCGAGGAGTCTGCACTATAAATGTCTAAT
GATAAATGATGAGATATCAAATAGTAATTCCGTTGCTCTG
CTAGGGCCTTTGCCTCTTCAAAGGCGTCGGCTCCCAGATC
TATACAAAAGAACAAGTTATCCATATTATAAAATCGTACG
CAGGCAAGCATAGCTGAATTAATATTAGCTCCTAAGAGAA
AACAATAATATATGGTTAAAAAATTGTTATCTTTTGTGCA
GGCCATCCGCATCATTTCATCCACGTCCATGCGGATCTTT
TCCTTTTCATACAAATTATGTAGGTCAAACAGCTTATTAA
AACAAAGAGCACAGATTAACCACCACGTATTTAGATACTT
AAAATGTTGGTAAACATAAGAAATGGCCTCCCTAAGATTA
TCCTGCAATGCCACTATAAAACAGTATATCGTTAACATAT
CACCATCCGACATATTACTTAATATGTCGGTGTCTTCTAC
TAACCTTTTCAACTTCCAATATATGGATGACCTTATTTCC
CTTATAATGACATAGGCTGGAAAGGGATTATCATTAAAAA
GTTTAAGACATAAGATAATATTACTGCTAGTAGTGCCAGG
GTGTATTAATTTAAAGAACATGTGCATAATCTTCTTTTTA
TCCACGCGGTACTTGGCTCCTAATTCCCAGCAAAATTCTC
GAACAGGCGGCGTATTGGCGCAAATTAACCCATAGTTGAT
GTCTGCGCCCCATTCTGTAAACAGTTTTATTAACTGATAG
TTGTTTTCCTTTGTAGCCAACATTAGTGCCGTATTAAGGT
CCAAGCCGTCTGCAAAGCTTGGCAGCTTTATCAGCATATG
TTTGCAATCAAGGGAAATTGGGGCCTTATACCACCATAGT
CCGCAGCGTTCTAAGATAACATGGTACTCAATAGATACTT
GCTGTCTGGCTAGTACCTTTTTGGCGAAGGATTGTAAGGA
AGGAAACATCCTGTTTCTTTTTTTTTTAAAAATCAATTAT
CTTTGTTCATAATCAAGAAAAATCCCCATATTTATTGAGT
GATAATTTTTTAACATGCAATTTATTTTTTCAGGGTCCGT
AACGATCGACAACAGAGAAATAACCGGATTGTAATGCTTT
AATGATAAGGCATGGGCTATCAGATAATTTTCCTTTTGTT
CTGCCAAAGCTTTGCCCTCCTCAAAGGCATCGGCACCCAG
GTCTATACAAAAGAACAGGTTTCCAAGATTATAGTTTTGT
ATGGAAACAAGCATGGCTTGATTGATGTTGGCTCCCATGA
TAAAACAGTAGTAAATGGCCGAATAGCTATAATCTTGGAT
GCAGGCTATGTGCATCATTTCATCAATATCCATGCGGACC
CTTTCTATTTCGTACAGCTCGTGAAGGTCGAACACGTTGT
TGTAAAAAAGGGCGCACATGAGCCGCCACCTATGTAGACG
CGGGTATTTCTGGTAAAAGTAGCGGATAGCATCTTTGAGG
TCATAGTCCACCGCTATCGCGTACCAGTATTTGGTTAAAA
CAGTGCTAAAGCTATCATCATGGTCCAGCATGAAGGTTAT
CTCCATGAGCCCTCTTAACTCCCACATGATTTCCCCCCTC
AGATCCAGATTATCTATAATCCTTAAATTGGGGTTATTGG
AAAACACCTCGTGGCAAAAGATAATATTGCTACTGGTTTT
ATCGCGCGTTGTATCAAAGAAAATTTTTAAAATATACTCT
CTTTCTAAATATTCTTTGGCTCCCAGCTCTTTGCACAGAT
CACGGGTATTTTCCGTGAGAGCACAAATCATTCCATAGTT
AATATCTGCACCCCATTCAGTAAACAGCTTTATCAAGTCA
TGATTATTCTCCTTCACGGCTTTCATCAGTCCTATGTTTA
ACTCGATACCTTGACTAAAACAGGTTGACCTTATAAATAA
TTTATTGCGTCGAATATGAAGCATAATGGGGCCATTATGC
CACCACAGGCCACAACACTTCAGGACATGATATTGATCTA
CCGGTATACACTGCCCGGCCAGTACTTTCTTCGTGAGGGA
TTGCAGGGAAGGCAACATGCCTTTCCATCCTTTGACGGAA
ATCAAATTATCTACTAATAACTATCAGTGTTTATATTAAG
TATTTAGATATTATCCCGGGCTGGATACGTAGTATCGCTA
TTCACATGTACTTCCAACTCTAGCCGGAGCCTGCAGGGTC
ATTTATTTTTAATATTGATTCTTTTTTGTATTTAATCATT
TAGAGAAGGTCATCATAGGAGCCAGATGTTCTCTCTCCAG
AACTTATGTCGAAAAACATTACCTAACCGTAAACTTCCTG
AATTTTTTGACGAATATATATTACAACTGCTGGGATTATA
CTGGGAAAACCATGGAACTATTCAACGAGCAGGAAACAAC
TGTGTGCTTATACAGCAACATACCCTCATTCCCGTAAATG
AAGCCCTGAGAACAGCAGCATCTGAAGAAAATTATGAGAT
CGTGAGCCTTTTATTAGCGTGGGAGGGGAACCTTTACTAT
GCTATTATAGGGGCTCTAGAGGGCAACCGCCACGACTTAA
TTCGTAAATATGATGACCAAATCAAGGACCATCATGAAAT
TCTGCCATTCATTGACGATCCAGTCATATTTCACAAATGC
CATATCATGCGGCAATGCTTTTTTGATTGTATTTTATATC
AAGCTGTAAAATATAGTAAGTTTCGCGTTCTTCTTTACTT
TAAACATAGATTAGAGGATGATTTGCCCTTCACTCATTTA
CTTATTGAAAAGGCATGTAAAGATCATAATTATGAAGTTA
TTAAATGGATATATGAAAACCTACATATCTACAATATGAT
AGATACCTTTGAATGTGCTATTGCCCATAAGGATCTACAT
CTATATTGTTTGGGGTATAGATTTATATATAACAGAATCG
TACCCGATAAGTATCATCATTTAGATATTCGCATGCTTTC
AAGCCTACAACTCCTACATAAGGTGGCAGCCAAAGGATAC
TTAGATTTTATCCTAGAAACCTTAAAGTATGATCATAATA
AAGATAATATAAATATTATTCTAACACAAGCTGCAACCTA
TAACCATAGAAAAATTTTAATCTATTTCATTCCTCAATCA
ACCCACGCACAGATAGAACAATGTTTACTAGTGGCGATAA
AAGCAAAATCTTCCAGGAAAACCTTGAACTTACTACTGTC
TCACCTAAACCTTTCCATCAACCTCATCAAAAAAATAAGC
CATTATGTTGCCACTTACAATTCAACAAATATAATAGGCA
TTCTGAGTATGCGGCGGAAAAAGAAGATATATTTAGATAT
CATATTGACAAAATTTGTAAAAAAAGCTATTTTTAATAAG
TTTGTCGTTCGATGTATGGATACATTTTCTATAAACCCGG
AAAGAATCCTTAAAATAGCCGCGCGAATAAATAGGATGAT
GTTAGTGAAAAAAATATCTGAACATGTTTGGAAAAATCAT
GCGGTTAGACTTAAATACCTTAAACATGCGGTACACACGA
TGAAGCATAAAGATGGGAAAAATAGACTCATGAACTTTAT
CTATGATCGCTGTTATTACCATATGCAAGGGGAAGAAATC
TTTAGCCTCGCAAGATTTTATGCAATCCATCATGCACCAA
AGTTGTTTGACGTTTTTTATGATTGTTGTATCCTAGATAC
GATACGATTCAAAAGCCTTCTTTTAGATTGTTCACATATC
ATAGGTAAAAACGCTCATGATGCTACCAATATCAACATCG
TGAACAAGTATATCGGCAACCTGTTTGTTATGGGAGTTCT
TAGCAAAAAAGAAATCTTACAGGACTATCCATCCATTTAT
TCTAAACAATACATGCCTTAGTTTATTTTTTTTGCGGCCG
AAACATTATTCTTACCCTAGAAAACGCTTATAGTCATCTT
AAATCATAGGTAAGGAAGATCATCATATTTTTTGAAACGT
AATTTTTTAACGCATGATCTATGATTTCAGGGTCCGTGCT
TTTAGGCAACGGGGTGGTGGCCGGACTATAAATCTTTAGG
GATAAAATGTTCTTTATAAGCTCATACCCTTCCCCTAAAG
CTGTAGTACCCTCTTCGAAAACATCAGCCCCCAGATCTAT
ACAAAAGAACATGTTTTCTATATTATAGTACTGTATTGAG
CTAAGCATGGCTTGATTGATGTTGGCGCCCAGGACATAGC
AGTAGTACATGGTTGAAAGGTTGTGGTCTTTGATGCAGGC
GATCCGCATCATCTCTTCTATGTCCATATGGATCTTGTCC
TTTTCATACGCCTCATGAAGGTCAAACACATTATTAAAAC
AAAGAGCACATGTTAACCGCCACGTATTCAGGTGTGTATA
TTTTTGGTAAAAATACTGTATGGCCTCTTTCAGGTTATAG
CGTATGGCTATAGCGTACCAGTATTTGAGTAGTAATGTAC
TGAGCGAAAACTCATTATTTAGCAGATCGGTTTTTACTAT
TAACTCCCTTAACTCCCAGAAAATTTCTATCCTCATTTTT
ATATTATTTACTTTTTGTAATATCGGATTGTTGGAAAACA
CCTCATGGCATAAAATAATGTTACTACTAGTTTTATGAAA
CTTTAGATCTATAAAAATTTGTAAAATTTCTTCTTCATTC
AAGGTTTCCTTGGCACCTAGCTCTCGACAGAGGTCCCAGG
TGTGCTCCGTGTTGACAGATACCAGCCCGTAGTTGATGTC
CGCCCCCCACTCTGCAAACAGTTTTATAAGGTTGTAGTTG
TTTTCCCTTACAGCCTTCACTAACGCCGTATTTAGGTTTA
AGCCCTCTTTAATACCTGCTGATTTTATGAGCCTTAGGTT
ATGATCAAACGTGATCGGAGCATCATGCCACCATAGGTCA
TAACACTTTAAAAGATAATGTTGGTTCGTGGGCACGCATT
GTCCAGCCAACACCTTTTTGGTCAGAGATTGCAGGGAAGG
CAACATGTCTCTTCATCTTTTAAAAAAAAATCAAATTAAT
TAGCCGAATAAATTTTTCTTTCGAGGGCTTTTTAAAAGAG
CTCTTTAAGAGCTCTTTAAGAGCTTTTTAAGAGATTAAAA
AATTATTCTTGCTGGCATTCTGCCAAGTATGCGGCATTCC
TATCATCTATAGTATATTATGAGAATATTCCCAAATGATG
GATAAGTTTTTTGATTTATAATCTTTTAATAAACTGCTTA
TTTCTTCGGGGTCCTTTAAGTTTAGTGGCAAGGAAGCATC
TGAGCTGTAAATATCCAAAGCCAAACTATGGCTCAGAAAA
TTATAACCTTTTTGTTCCGCTATGGCACGACCCTCTTCAA
AGGCATTACCACCCAAATCTATACAGAAAAATATATTACC
GATGTTATAATATTGTACTGAAGTAAGCATAGCTTGGTTG
ATGTTGCCCCCCAGCGCGTAACAGTAATATATTGTTAATG
GATTGTTATCCTTGGTAGAAGCCAGACATATCATGTCATG
GACGTCTATTTGGATGTTTTCCTTGTGGTACATCTCATGA
AGCTCATATATTTTGTTATAATACAGGAGACATTTTAATC
GCCATTCATTAAGATCCGTATATTTCTCATCTAGAAAACA
AATGGCGTCCTTACAATCGTATTGTACTGCTTTGGCGTAC
CAATACTTCACTAGTAAACCATTTAACTCGTCCGTTTCTT
TTATTTCTATGAGCCCCCATAGTCTTTTATAAATTAAGCC
CCTTAATTGTATAACAAATTTGTTTTCTAAAATAGGATTA
TTCATAAAAATTTCATGGCACAAAATAATACTGCCGCTGG
TTTTATTGTGCATTATCCTGGTAAAAATACGGAAAATATC
GTTGTCCTCTAGAGTTTCTTTGGCGCCTAGCTGTCTACAC
AACTCTCGGATGTGCTTCGTATTGATAGAAAGCAAACCAT
AGTTGATATTTGCGCCCCACTCTGTAAAGAGCTTTATCAG
ACTATAGTTGTTTTCCTTAACAGCTATTATTAATGCCACA
CGAAGGTCTATATCTTCTCCTAAAAATCCTGATTTTATTT
GTATTCGGCCACGATCCATACAAAGCTTGAGAGGAGCATC
ATGCCACCATAGGCCACAATATTTCAAAATGCAGTGTTCA
TCTATTGACAAACACTGGCTGGCTATCGTCTTTTTGACGA
GGGTCTGCAGAGAGAGCGGCAACGACATGTTTCTTTTTCA
CCAAAAAAAAATCAAATGTTCTCGTCTTTAAAGGTTAATT
CATGTTCTTAAAATGTTCATTTCATGATAGTGATTAATAA
TATGGTTTAATAACGCTAGAAGGCTTGTTTATAAGACAGT
CATAAGCAGTCTATAAGACAGTCTATAAGCAGTCTATAAG
ACAGTCTATGACTTAGTCTATAACTATAATTTCTGGATGG
GCTGTAAGATACTCTTCGGCTCGTTTCAGATTTTTTGAAG
TATATGTCTTTAGCATATCATATATTTCCTGGGGTTCGGT
TACATCTAATACCAAGGTCACATCACGGCTGAAAAGCTGC
TTTACTAAGAAAATGTTGCTCAAGTTATACATATAAGCTT
TGTGCGCAATGAGTTGTGCCCTATCAAAATCGGCAGCCCC
CAAATCAATACAGAAAAACATGTTTAAAGTATTATTGTTA
TAGATAGAAAGATTCATGCCATAATCGAGACTAGCCCCCA
ACCTATGACAGTAATAAATGGCCGCGTAATTTTTTTCCCG
CAAGCAAGCAAATTTCATCATCAGATTAGGGCTGATGCAA
ATCTCTTTTTCACGACACAACTCGTGTATGTCAAAAATGT
TATTAAAATAAAGGCTACAAGCTACCCGCCAATAGAGGTG
ATTTTTATGCCTTTTATAGAAATAGTGAATAGCCTTTGTA
AAATTATGTCGTAATGCCAGGGCAAACCAAAACTTTGTTA
ATAGGTGGTGCGCCGTATCCCCCGTCAACGGAATGTTTGA
ACAGGTGTACGTAACTGTGTCTAAAGTGGTTCTAGTTACG
GTTTCCAAGAGTGGATTATGACAAAACATGTCATAACCCA
GCAGAACTCCTGCACAGGATTTTAGCCTGGCCACTTCTTT
TAAAATTTCCAGAAGACGGGGTTCGGATACAGGCGTTAAG
CCTCCCAGTTCCGCACACAGCCGCTTTAGATACACGGCAG
GAACACGTATAAGCCCATATTCAGGATTTGCGCCCCAATC
CACAAATAAACGTATAAGTTCAAGATTATCGCTCTTCACG
GCCTTTACTAGCGCCGCTTCGAGACAAAGATCATCCTCAG
AAAAACACTGTAAATGTTTATACGAAAAAACTTGCTTACA
ATTGTTACATAGGTGAATAGGACCTAAATCCCACCACAAA
CCAAAACGCTGCAACGTATAATCATAGTCACTTGAAAGAT
AATTGCATGCCACAACTTTTTTGGCCAACGTTTGTAAAGA
CAACATACTAAGTTTAAAACATCTTAAATCTAAGCTAGCT
AACTTTCAAGAAAACCCTCTATCCCTAAGAATATATCTTA
TAACTAGACTTATAGCAGTAAAAATCAACTTTGGTTATTC
TTTTTAATATAAAACGTCTAATTACTTGCAAAGGACTATA
AAGCCCATTTTCCTCAGCTAGAATTTTTATTTTTTAATGA
AGTAGGGGGATATGTTTTCCCTTCAAGACCTTTGCCGAAA
GCATCTTTTTATTCTTCCCGATGTTTTTGGCGAGCATGTA
CTACAACGATTAGGACTGTATTGGAGATGTCACGGCTCCC
TTCAACGCATAGGAGACGACCACATACTCATACGACGGGA
TCTCATCCTTTCCACCAACGAGGCCTTAAGAATGGCGGGA
GAGGAAGGAAACAATGAAGTAGTAAAGCTCTTGTTACTGT
GGAAGGGAAATCTTCATTACGCCGTCATAGGAGCCTTGCA
GGGTGATCAATATGACCTGATCCATAAGTATGAAAACCAA
ATCGGCGACTTTCATTTTATCTTACCATTGATTCAAGACG
CGAATACGTTTGAAAAATGCCACGCTTTAGAACGTTTTTG
TGGTGTTTCATGTCTGCTAAAACATGCTACAAAATACAAC
ATGCTCCCTATTCTCCAAAAATACCAAGAAGAGCTGTCTA
TGAGAGCGTATCTTCACGAAACCCTATTTGAACTAGCATG
CCTATGGCAGAGGTATGATGTCCTTAAATGGATAGAGCAA
ACCATACATGTTTACGACCTAAAGATTATGTTTAATATTG
CCATCTCCAAGAGGGATCTGACTATGTACTCCTTAGGATA
TATTTTCCTTTTTGATAGAGGGAACACCGAAGCTACGTTG
CTAACGCAACATCTCAAGAAGACAGCGGCCAAAGGGCTCC
TCCACTTTGTGCTAGAAACGTTAAAATACGGCGGCAACAT
AGATACCGTCCTGACCCAAGCCGTAAAGTACAATCATAGA
AAACTTTTAGATTATTTTCTGCGTCAACTACCTCGTAAAC
ATATTGAAAAACTTTTGTTGCTGGCCGTGCAGGAAAAGGC
TTCTAAAAAAACATTGAACTTACTGTTGTCACATTTAAAC
TACTCCGTGAAACGCATCAAAAAACTACCGCGCTATGTGA
TAGAGTACGAGTCCACCTTGGTGATAAAGATTTTATTAAA
AAAAAGAGTGAACCTGATAGATGCCATGTTGGAAAAGATG
GTAAGATATTTTTCTGCGACGAAAGTGAGGACGATCATGG
ATGAGCTTTCGATTAGTCCGGAAAGAGTCATTAAGATGGC
TATACAGAAAATGAGAACGGATATCGTAATCCATACTTCT
TATGTTTGGGAGGATGATCTAGAACGTCTTACTCGTCTTA
AAAATATGGTATACACCATAAAGTACGAACATGGGAAAAA
AATGTTAATTAAAGTCATGCACGGCATATACAAAAACTTA
TTATACGGCGAAAGGGAAAAAGTCATGTTTTATTTAGCCA
AGCTCTATGTTGCTCAAAACGCGGCCACCCAATTCAGAGA
CATTTGTAAGGACTGTTACAAACTGGATGTGGCACGGTTT
AAACCGCGGTTTAAGCAACTAATATTAGACTGTTTAGAAA
TTATTACTAAAAAATCTTGCTATAGTATCCTGGAAATCTT
AGAAAAACATATTATTTCCCTGTTTACTATGAAAGTTATG
ACTGAAGAAGAAAAAAACCTATGTTTAGAAATATTATATA
AAGTAATTCATTATAAAACAATACAATGTTAAAATTCAAT
AGATATCCATCATTAATATTGATTATATTTTCGAATATTA
TCTTCTATGGTGCAAGATAATCATCTAGCGCGTGAAACAT
GTCCTCTTCTCTTCAGGAACTTTGTCGAAAAAAGCTGCCT
GACTGCATACTTCCAGAGTTTTTTGACGACTATGTATTGC
AACTGTTAGGACTGCACTGGCAAGATCATGGTTCCCTTCA
GCGTATCGAGAAGAACCAGATACTTGTTCAACAGGAACCC
ATCCATATCAATGAAGCACTCAAAGTAGCAGCATCGGAAG
GGAACTATGAAATCGTAGAGCTGTTGTTGTCATGGGAGGC
AGATCCCCGCTACGCCGTCGTAGGAGCCCTAGAAAGCAAA
TACTATGACCTGGTTTACAAATACTATGACCAAGTTAAAG
ACTGCCATGATATCTTGCCGCTGATTCAAAATCCGGAAAC
ATTCGAAAGATGTCATGAGTTAAACAGCACCTGTTCACTG
AAATGCTTATTCAAGCATGCTGTGATAAATGACATGCTGC
CGATTCTTCAAAAATATACAGACTATCTGGATAGGTGGGA
GTATTGCAGCCAGATGCTGTTCGAACTGGCATGTAGTAAA
AAAAAATATGAGATGGTTGTGTGGATAGAGGGAGTTCTAG
GCGTCGGCAAAGTTACATCTCTTTTCACCATTGCGATTAG
CAACAGAGACCTACAGCTGTATTCTCTGGGCTACTCAATT
ATCCTTGAGAATTTGTACTCCTGTGGACAGGACCCCAAGT
TTTTACTAAATCATTTCCTGCGAGACGTTTCAATAAAAGG
GCTTCTACCCTTTGTAATCAAAACCATAGAATATGGTGGA
AGCAAGGAGATAGCCATAACTCTGGCTAAAAAATATCAGC
ATAAACATATTTTGAAATACTTCGAAACCTGGGAAAGCTA
GGTTCAGTATGGTGTACTCACTATTGTAGTGAATCGTATC
CTGTAAATTTTGTAAAAAAGCTTAAACTTTTGACCACATC
ATATTGTTTTAGAAATCTCAAACCAGTGAACAACAGTCTT
ATCATACATTAAAATTCCAGTAAAATTTATATTTTTTTTG
GTAAACAAATGTTTTCTCTTCAAGACATCTGTCGGAAACA
TCTTTTTCAACTTCCTGACGCTTTTGATGAATATATATTA
CAAGCGCTAGGACTATACTGGGAAAAACACGGATCTCTTC
AACGAATAAGAAAGGACGCTGTGTTTGTACAGCGAAACAT
CGTCCTTTCTACCAATGAGGCCCTGAGAATCGCAGCCTCA
GAGGGAAACGAAAGGGTAATAAAACTTCTGTTATCATGGG
AGGGAAATTTTCATTATGTGATCATAGGAGCTCTAGAGGG
TGACCAATATGACCTAATTCATAAGTATGATAGTCAAATT
AAAGACTACCACATGATTTTATCATTGATCCAAAATGCAA
ATACCTTTGAAAAGTGTCATCAGTTATCCAATAGTAATAT
GTGGTGTCTTATACAGAATGCTATAAAATATAATATGCTC
CCTATTCTCCAAAAACACAGAAATATTCTGACACATGAGG
GAGAGAATCAGGAATTGTTTGAGATGGCATGTGAGGAACA
GAAATATGACATAGTTTTATGGATAGGACAAACCCTAATG
TTAAATGAGCCGGAGTTTATTTTTGATATCGCCTTCGAAC
GGATAGATTTTTCTTTATTAACAATGGGTTATAGCCTTCT
TTTTGATAACAAGATGAGTAGTATAGACATTCATGATGAA
GAAGATCTTACTTCATTACCAACAGAACACCTCGAAAAAG
CAGCCACTAAGGGATGTTTCTTCTTTATGCTAGAAACTTT
AAAACATGGTGGAAATGTAAATATGGCAGTCTTATCTAAA
GCTGTTGAGTATAATCATAGAAAAATTTTAGACCATTTTA
TTCGGCGGCAAAAATGTTTATCACGTGAAGAGATTGAAAA
CCTATTATTAACCGCCATAACCAATTGTGCATCCATAAAA
ACGTTAAACTTACTCTTGTCTTACCTAAACTATTCCGTAA
AAAATATCATTGGAAAAATAGTACAACATGTCATAAAAGA
TGGTGATTATACCATCATATTACTTTTAAAAAAAAAGAAA
ATAAACCTAGTGGAACCTGTTTTAACAGGTTTTATAGATT
ATTACTATAGCTATTGTTTTATAAAACATTTTATCCAAGA
GTTTGCTATTCGTCCGGAAAAACTGATTAAAATGGCCGCG
CGAAAAGGTAAACTAAATATGATTATCGAATTCCTTAACG
AAAAATATGTTCATAAAGATGATCTTGGAACTATATTTAA
ATATCTCAAAACCCTAGTATGTACCATGAAACATAAAAAA
GGAAAAGAGACATTAATTGTTCTTATTCATAAAATATATC
AAGATATTCATCTGGAGACTAAAGAAAAATTTAAATTATT
AAGATTTTATGTCATGCATGATGCAACTATCCAATTTCTA
TCTATGTGCAAAGACTGTTTTAATTTAGCCGGTTTTAAAC
CATTTGTTTTAGAATGTTTGGATATTGCTATTAAAAAAAA
TTACCCTGATATGATACAATATATAGAAATTCTATCGAAA
TCTGAGTAAAATTTATTTTTTTGATCAGAGTAAGAAAATG
TTCTCCCTCCAGGAGATCTGTCGAAAGAACATCTACTTTC
TACCTGACTGGCTCGGTGAGCATGTGATTCAGCGACTAGG
TCTGTACTGGGAAAAACATGGTTCTCTTCAGCGAATCGGA
GACAACTATGTACTTATACAACAGGACCTCATCATCCCCA
TCAATGAAGCCCTAAGAATGGCAGGGGAGGAGGGGAATGA
TGAGGTGGTACAACTCCTATTACTATGGGAGGGAAACATT
CATTATGCCATCATAGGAGCTTTGGAGAGTGACCATTATA
GCCTAATACGTAAGCTCTATGACCAAATCGAAGACTGTCA
CGACATCCTTCCCTTGATTCAAGACCCAAAACTCTTTGAA
AAATGCCATGAATTAGATAAATCTTGTAACATTTTATGTC
TCGTATTACACGCCGTAAAAAACGATATGCTTTGCATTCT
TCAAGAGTATAAAATGCATCTAAGTGGAGAGGATATTCAA
GTGGTGTTTGAAACAGCATGCCGTTCACAAAAAAACGATA
TTGTGTCATGGATGGGACAAAATATTGCAATATACAACCC
CGAAGTTATTTTTGATATTGCCTTTGATAAGATGAATGTG
TCCTTATTATCTATAGGGTATACGCTTCTTTTCAATCATC
ATATAAATAATACGAACGAAAATATTAATTCTTTATTGAC
ACAACATCTTGAATGGGCTGCCGGCATGGGCCTTCTTCAT
TTTATGCTGGAAACTTTAAAGTATGGCGGGGATGTAACGA
TAATAGTCTTGTCTGAGGCCGTAAAATATGACCACAGAAA
GATTTTAGATTATTTTCTCCGTCGAAAAAACTTGTACCAA
GAAGATCTTGAAGAACTATTATTGTTGGCGATACGTGCAG
ATTGTTCTAAAAAGACCTTAAACTTGTTATTATCTTACTT
AAACTATTCCATAAACAATATCCGTAAAAAAATATTACAA
TGTGTAAAAGAATATGAAACGACCATTATTATAAAAATTT
TACGGAAAAGAAAGATAAATCTGATAGAGCCCATTTTGGC
AGACTTTATAGGATATCATAGCTATACCTATATGGTAGAT
TTTATGCGTGAGTTTTCCATCCATCCGGAAAAAATGATCA
AAATGGCTGCACGAGAATCGAGGGAGGACTTGATCATAAA
ATTTTCCAAAAAAGTTTGCAAAGAGCCTAAAGATAGACTT
CACTATCTCAAAAGCTTAGTGTATACTATGCGACATAAAG
AAGGCAAACAACTGTTAATTTATACAATCCATAACTTATA
CAAAGCTTGTCATCTAGAGAGTAAAGAAATGTTTAATTTG
GCACGATTTTATGCACGGCATAATGCAGTGATCCAGTTCA
AATCGATTTGCCACGATCTCTCCAAGCTCAATATTAATAT
CAAAAACTTGTTGTTAGAATGTTTAGGTATTGCTATTAAA
AAAAATTACTTTCAACTTATCAAAACAATAGAAACGGATA
TGCGTTATGAGTAACATTTTTAGATGAGGGAAGATTCTAC
CAAACTAACTAAGACCTTTCGCTAGAATGTATCTTATTGT
TAATATAGATGAGATATGTCATTGTGAAAAAATAGATTAG
GTAGGTTGTGAAAAACAGATTAAACTTAAAATTATGTGTA
TTATGTAAAATTTTAGAAATAAAAATTTATTTTTTTTTAT
TGAGGGTACGGAAAATGTTCTCCCTACAGGACCTCTGTCG
GAAGAACATTTTCTTCCTTCCAAATGATTTTAGCAAGCAT
ACCCTACAATGGCTGGGATTATATTGGAAAGAGCATGGAT
CCGTCCATCGAGCAGAAAAAGACAGCATAATGATACAGAA
TGAATTGGTTCTTTCTATCAATGATGCTTTACAGCTTGCA
GGAGAGGAGGGGGACACAGATGTAGTACAGCTCTTGTTAT
TATGGGAGGGAAATCTGCATTATGCCATCATAGGAGCCTT
GAAGACTGAAAAATATAACCTAATATGTGAGTATCATAGC
CAAATTCAGGACTGGCATATTCTCCTACCCATGATTCAAG
ATCCAGAAACATTCGAAAAATGTCATGATTTAAGCCTTGG
ATGTGACTTTATTTGCCTTCTCCAACATGCTGTAAAATAC
AACATGCTTTCTATTCTTGTCAAATATAAGGAGGATCTAC
TAAATGCAAGGATTAGGCATCGTATCCAATCCCTGTTTGT
TTTGGCATGCGAAAATCGGAGAATTGAAATTATTGATTGG
ATAGGCCAAAATCTGCCAATTCCTGAACCTGATGCCATTT
TTAGCATTGCTGTTGCTACAAGAGATTTAGAACTGTTTTC
CTTAGGGTACAAGATTATTTTTGATTACATGCAAAGACAG
GGAATCATTCAATTAACCAATGGAGTTCGCATGGTTGTGC
TAAATCGTCACATTAGCATGGCAATAGATAATGGTCTTTT
ACCTTTTGTTCTGGAAACTTTAAAACATGGTGGGAATATA
CATAGAGCCTTATCTTATGCAGTAACACACAATAGAAGAA
AAATTCTGGATTATCTTATTCGCCAGAAAAATATAGCCCC
TAATACAATTGAAAGACTTTTATATCTGGCCGTGAAAAAT
CAATCTTCCAGGAAAACTTTGAACTTGTTGCTATCTTACA
TAAATTACAAGGTGAAAAATGTTAAAAAGCTGGTAGAGCA
TGTAGTAAATGAGAAATCCACTCTTGTGTTAAAAATTTTA
TTAGAAAAAAAGGAAAATCTAGTGGATGCTGTTTTAACAA
GACTTGTAAAACATTCTACATATTTCCAGGTGAGAGAATT
TATCCAGGAGTTTTCCATCAGCCCAGAAAAATTCATTAAA
ATAGCTGTGCGGGAAAAGAAAAATGTGTTAATCGAGGCTA
TTTCTGAAGATATTTGGGAAAATCCCACAGAAAGAATTAC
TTATCTCAAACAGATAGTGCACACCATAAAATATGAAAGT
GGAAGGCGATTTTTGGTAGACATCATTCACAGCATTTACC
AAAGTTACTCACTAAAACACGAAGATATTCTTAAACTGGC
AACATTTTATGTCAAACACAATGCAATCACCCATTTTAAA
GACCTCTGCAAATATCTTTGGCTGAACAGAGGAACAGAAA
GTAAGAAACTGTTTTTAGAGTGTTTAGAAATTGCTGATGA
GAAGGAGTTTCCTGATATTAAAAGTATTGTGAGTGAATAT
ATTAACTACTTGTTTACTGCAGGAGCTATTACCAAGGAAG
AAATCATGCAAGCCTATGATGCTTTAGAGTAGCCATGTAT
TAACATTCTGAAAGTAGAATAAAATATACTATATACTAAA
AACCAAATTAGCCATTTTTAACTATCTTCTTCTTAAAAAC
TCTGGATAAAAATTTATTTTTTTTTAATTTGGGTAGGGAA
AATGTTCTCCCTTCAGGACCTCTGTCGGAAGAACACCTTC
TTCCTTCCAAGTGATTTTAGCAAGCATACCCTGCATTTGC
TGGGGTTATACTGGAAGGGGCATGGATCTATCCAAAGGAT
AAAGAATGATGGTGTGCTTATAGAGCATGATCTTACTCTT
TCCATCAATGAAGCCTTAATTCTTGCAGGAGAAGAGGGAA
ACAATGAAGTAGTAAAGCTCTTGTTACTATGGGAAGGAAA
TCTTCATTATGCCATCATAGGAGCTTTGAGGACTGAGAAC
TATAACCTAGTATGTGAGTACCATAGTCAAATTCAGGACT
GGCATGTTCTCCTCCCTTTGATTCAAGATCCAGAAACATT
CGAAAAATGTCATGATTTAAGCCTTGAATGTGATCTTTCA
TGCCTTCTCCAACATGCTGTAAAATATAACATGCTTTCGA
TTCTTGTTAAATATAAAGAGGATCTACTAAATGTACTATT
TAGGCAACAAATTCAAGGACTATTTATTTTAGCATGTGAA
AATCGGAAGCTTGAGATTCTTACGTGGATGGGTCAAAATC
TGCCAATTCCTGATCCTGAGCCTATTTTTAGCATTGCTGT
TGTCACAAAAGATTTAGAAATGTTTTCCTTAGGGTACAAG
ATTGTTTTTGAATACATGGAAAACCAAGGACTTCATTTAA
CCCAGGTAGTTCGTATGGTTATGCTAAATCATCACTTTGG
CATGGTAATAAATAAAGGACTTTTACCCTTTGTGCTGGAA
ATTTTAAATTATGGTGGGAATGTAAATAGAGCCTTATCTT
ATGCTGTCACACAAAATAAAAGAAAGATTTTAGACCATGT
TGTTCGCCAAAAGAATATACCCCATAAAACCATTGAAAGA
ATGTTGCATCTGGCTGTAAAAAAGCATGCTCCCAGGAAAA
CTCTGAACTTGTTACTATCTTACATAAATTACAAGGTGAA
AAATGTTAAAAAGTTGTTAGAACATGTAGTGAAATACAAC
TCTACTCTTGTGATAAGACTCTTGTTAGAAAAAAAGAAAA
ACCTGCTGGATGCTACTTTGACAAGATATGTCAAAGATTC
TACATACTTTCAGGTGAAAGAATTTATGCAAGACTTCTCC
ATCAGCCCAGAAAAATTCATTAAAATAGCTGTGCGGGAAA
AGAGAAATGTGTTGATCAAGGGTATTTCTGAAGATATTTG
GGAAAATCCCGCGGAAAGAATCAGGAATCTTAAGCAGATA
GTGTGTACCATAAAATATGAAAGTGGAAGACAATTCCTGA
TAAATATCATTCACACCATTTACCAGAGTTATTCTTTGAA
ACCTGAAGAAATTCTTAAATTGGCAACATTTTATGTCAAA
CACAATGCAACCACCCATTTTAAAGATCTCTGCAAATATC
TTTGGCTGAACAGAAGAACAGAAAGTAAGAAACTGTTTTT
AGAGTGCTTGGAAATTGCTGATAAGAAGGAGTTTCCTGAT
ATTAAAAGTATTGTGAGTGAATACATTAACTATTTGTTTA
CTGCAGGAGCTATTACCAAGGAAGAAATCATGCAAGCCTA
TGCTTTGGAGTATGCCATGTATTAAATTTCTGAATCAGTA
AGCAATAGATAGATTTTAGAATATGCTGTATTAAGTTAGT
TTCTGAATAAGTAATTAATAGATAGATTTTAGTTTATGTA
AAAATGTTAACATTTGTTCATAAGTTTTAGATACCATTTT
AGAGTTACTTTTTTAGATATTACTATTTTAGCCATTATTA
TCTTAAATAATCACTATTTTAGATAGGTCCCCGTATTAAA
AACCAAATTAACCATTATCTATGTTTTTAATAATACTTTT
TAAAAACCCTCCATAAAAATTTATTTTTTTTTCATAAAAG
TAGAGAAAATGTTCTCCCTACAGGATCTCTGTCGGAAGAA
CCTTTTTCTTCCACTTGAGCCCTTAGGCAAGCATGTGGTT
CAACGGCTGGGATTATACTGGGAAGGCCATGGTTCAGTTA
AACGAGTGGGTGATTGCTTTATATGTGTAGACCAGATTTG
GATGCTATCAATCCATAAGGCTATACAAATTGCAGCCTCG
GAAGGAAATGAGAACATTGTCAAGCTTTTCTTACTATGGA
AGGGGAGTCTACAATATGCCATCATAGGAGCCTTAGAGGG
CAGGCAATATGATCTGATTCAAAAATATTACAACCAAATT
GGGGACTGCCATCAGATTCTACCACTGATTCAAGATCCAG
AAATTTACGAAAGATGTCATGAATTAAATGTTACATGTAC
CTTTCAATGCTTATTTCAACATGCTATAAGAGATAACATG
CTGCCCATTTTCCAAAAATATGGAGAAGATCTGAATGGAA
ACAGGAGAATGGTTCAACTTCTGTATGAGATGGCATGCCG
ATTACAAAATTATGATATCATCAAATGGATAGGATCTAAC
CTGCATGTTTATAACTTGGAAGCCATTTTTAGCATTGCTT
TTGTTAGAAAGGATTTAACTTTGTATTCTTTAGGCTACAT
GCTTCTTCTGGGTAGAATGAGTACTGAAGATAGAAACTTT
ATCTCAATCATAACACGCCATCTTGAATACGCATCAAAAA
AGGGACTTTTTGACTTTGTACTAGAATCTTTGAAATATGG
AGGTCAAGTGGATACAGTGTTGTTTCAGGCTGTAAAATAC
AACCATAGGAAAATTTTGGCCCATTTTATTCATGAAATTC
CCCGTGAAACGGTTGAAAAGCTGATACTCCATGCTGTGGA
GTCACGGGCCTCCAGAAAAACATTCAACCTGCTTTTATCT
TCCATAAACTACTGTGTGAACCCTTTTGTCAAAAAACTAC
TGCACGCTGTGGTGGAACACAAGTACATGCTTATCATAAA
GCTTTTGCTCGAGCGGCCCAAAAAGAAGATAAACCTGGTA
GATGCTGCTCTATTCAAACTTGTAAAATACTCTACTTATA
CAGAAATAGTAAAATACATGGGTGAGTTTTCTGTGGACCC
AAAAAGGGTGGTCAAAATGGCAGCACGACTCATGAGAGTG
GACCTGATTAAAAAGATTTCTAATGATGCATGGGAAGATA
AACTAGAGAGAATCAAGCACCTTAAACAGATGGTAAATAC
CATGAACCACAGAAATGGAAAAAATCTATTGATGTACAAT
ATTCACAATATTACTGGATATACCTATCTGAACACCAAAG
AAGCATTTAACTTAACAAGATTTTATGCTGTCCACAATGC
AACATGTTTGTTTAAAGAAATGTGTAAAAGCTGTTTTGTA
CATGATAAAATACAGCTCAGAGAATTGCTTGAAGATTGTT
TACATATTGCTAATAGGCATGATTATATCCAGATTGCAGA
AACCGCAGATGAATGTATCAAATATATAGATCTTATTACA
TTTAAGTAAACCATGTATATATCAAGTAAATCCAGATTAA
ATCAGGCTAATTGTAAATAGTTGTAGATACCATATAATGA
ATGTTTTATTAGGATAGTAGTTCAGTTAAGATAGTAGTTT
AGTTAAGATAGTAGTTTAGTTAAGATAGTAGTTATGTTAA
GATAGTAGTTCTGTTAAGATAATAGTTTAGTTAAAACTAG
TTCATGTTAAGTTAATAGTTTTGTTAAGACAATAGTTCAT
TTAAGTCAATAGTTCAGTTAAGTCAATAGTTTTGTTAAGT
CAATAGTTTAGTTAAGTCAATAGTTTAGTTAAGTCAATAG
TTTAGTTAAGTCAATAGTTATATTAAGACATTAGTTCTGC
TAATACATTAGTTTTGTTAAGATAATAAAAATTTATTTTT
TTTTCATCAGGGTAGAGAAAATGTTCTCCCTACAGGAGCT
CTGCCGGAAGAACATTTACATTCTTCCTTACCCCTTGGCT
AAGCATGTACTTCAACAACTAGGGCTGTACTGGAAGGGAC
ATGGATCTCTTCAACGAATCGGAGATGACCATGTACTCTT
ACAGCAGGACCTGATCTTTTCCATCAACGAGGCCTTAAGA
ATGGCAGGAGAGGAAGGAAACAATGAAGTAGTAAAGCTCT
TGTTACTATGGGAGGGAAACCTTCATTATGCCATCATAGG
AGCTTTAGAGGGCGACCGATATGACCTTATCCATAAATAT
TATGATCAAATTGGGGACTGCCACAAGATTCTTCCTTTAA
TCCAAGACCCGCAAATCTTTGAAAAATGCCATGAATTGAG
TAACTCCTGTAATATTCGATGCCTTTTAGAACATGCAGTA
AAACACGACATGCTTTCTATTCTTCAAAAACACAAGGAGC
AAATAAGATTACACATGGCATTAACCCAAATACTATTTGA
ATTGGCGTGTCATGAACGTAAAAATGACATCATTAGATGG
ATCGGTTATTCCCTGCACATACACCATCTAGAGACTATTT
TTGATGTTGCATTCGCCCATAAAAATTTATCCTTATACGT
TTTAGGGTATGAACTTCTCATGCACAAAGTAAATACAGAG
GCTGCATATATAGAATTACCCAATTTGCTATCATATCACC
TTCGAACTGCGGCGGCAGGAGGTCTTCTTAACTTTATGTT
AGAAACAATAAAGCATGGTGGATATCTGGATAAAACGGTT
TTATCCGCGGCTATCAGGTACAAGCATAGGAAAATTGTGG
CTCATTTTATTCATCAGGTTCCCCGTAAAACCGTTAAAAA
ACTGTTACTCTATGCTGTGCAGGCTCGGGCCCCCAAAAAA
ACACTGAACCTACTTTTATCTTCCTTAAACTACTCCGTGC
ACACCATCACCAAACAACTCGTACACAATGTCGTCATCTA
CAGTTCCACGCTTATCGTAAAGCTTTTACTCATGCGGCGA
AAAAACAAGTTAAACCTAGTAGATGCCGTTTTAGCCAGAC
TTGTAAAATATTCCACCTATACAGACATTGTACAATTCAT
GGGTGAGTTTTCTGTGAGCCCAGAAAGGGTGATCAAAATG
GCTGCACGGGAATCCAGGACCTTTCTGATTGAAATGATCT
CCAAAGCTGCTTGGGGAAATCACCCACAGACGTTGATTCA
TCATCTCAAACAACTAACCAATACCATGAAGCCTCAATCT
GGAAAAGACCACATCATATATACCATCCACTATATTTATC
TAAACTCTAATATGCTGGTAGCGGAGGAGGAAAAAAATAT
TTTTAAATTAGCAAAATTTTATGCGAATCATAATGCGGTA
AACAGGTTTAAACAAATTTGTGAAGACTATTATATATTAG
ATGCACGATTTAAAACACTTATTTTAGAATGTTTTGAAAT
TGCCGTCCAGAAAAACTATCCTAGAATTGCAAATATTGTG
GATGACTATATTCGATTCCTTTTTTACAGGGGAAATATAA
CCGAGGAAGAAATTCGTGAAGCCTATTCTTTAAAAGATGC
TGAGGTTTATGTAGATTTAAAATGGTTACAACAAGGAGAA
ATGGTTTAAACCAAATCCGGTTTAAACTAAATCCAATTTA
AACTACATTTGGTTTATCATTAGTCATTGAAACCATCGAA
AAAAAAGCTATTTGTTTATCCCCATAAACTCATCTTTTTT
TTGTCTCAAAGTTTGACACTAAAATTCAGTGTTTTATAGT
GTTTATAATTAAGTGTTTTGCATGCATTGCAGAAATTTTC
ATCTTTTTTAATTGGTTCAATACCACATGTCATACAATAT
GTTGTTTGATTATCAAGATTAACTTTATGAAAGGAAAGTA
AGTGAGCCGCAAATTTAAAAGTAAAATATCTTTCATTTAA
AATGATCTTATGAATGTATTTTCGATAAGGAGGAATGAAA
GCATTTGCCAAAATAAATCGCATAAAAGGCTTGGAAAAAC
CCATATCTTCTAATCTTTTGTGGGTATAAACCCTATTTTG
GTGTTTTACAAAAACTTCATTGTTATAATAGTCGTTATAG
CTATCAATCATTTTTTTAAGTCCTATAATGCCCAAGGTTG
CACGCATAAAGCCACAGTTTCTGCTCCAAAAAGCATGCAC
CTGTAAAGGGTGCTTTTCATATAACCAATTACAAAATTTC
ATTCCGCAACAGTAGCATGTTATTTCAGTGGGGGATGTAT
AGAATAATCCGGCATTCGAAAATTTTTCATAATTTTTTAT
GTCATGGATTGCGAAGCTTTGATTTCGTGCATCTATGGAG
CTATAGCCTACATATTTAGGTTTTACTTCAAATAATCGCA
AAGAGATGTATGGATCTATCGTATTTATTTTAGGAAACAT
TTCATAATTTTAAATTCTTATATATAATATAAAAAAAATT
ACAAACATTTGTAATGATCATCCTCAATTGAAGGCTGAGT
TGTAGGCTTTATTTTTCTAATTATACGAAGAAGGTAGGTT
CTCATAAAGCCTTCAAGATGACTATTGATGTTTCCAATAC
ATTTTCTCAATGAGTTCATAAACCCAGACATTTTGCTAAT
GGCTTGGCAAAGTGCCAACAAGTTGTCCACAAAGTACTGG
TAGATTGCCACTAGCTATAGCTAGCTATAGTGAGCCAACC
TCTCTGTATGTATTTTATATATTTCATTTTTTAATAGATT
TAATATTTTTATAAAAAAATATTTAGTTTTTTATACAAGA
ATGTCGACAAAAAAAAAGCCCACAATTACCAAGCAAGAGC
TTTACTCCTTAGTAGCGGCAGATACCCAGTTAAATAAAGC
ATTGATTGAAAGAATCTTTACAAGTCAGCAAAAAATAATA
CAAAATGCTTTAAAGCACAATCAAGAAGTTATTATACCAC
CCGGAATCAAGTTCACCGTCGTTACGGTGAAAGCTAAACC
TGCTCGCCAGGGCCATAATCCCGCCACAGGAGAGCCTATT
CAAATTAAAGCTAAACCTGAACATAAAGCCGTAAAGATAC
GAGCATTGAAACCTGTCCATGATATGTTAAACTAAACTAT
AAAGTCATATTCTTCTTTATCGTTATTATCTTCAATATAT
TTTTGCCAATCGAAATCGAATAAATTCAGATCCTGGACAT
TTAAATACTTATCATCGTACATTTTAATATAATTTAAACA
TGAGTTGTTGTCAAAAACTTTTAGCGTTTTTGTTAAAATT
ATCATATGAATAATTTCCTTATTAAGAGTTGCCGGAATAA
TACAAAACCTATTTTTAGGTACATCATCCATGATAATAGT
AAAATTAGTAAAAATTGTTTCTTGTTTTTCTTTTGTTTCA
AATAAACGTTGTAAGGTTAAAGGTTTCTCGTTCAATGGTT
TCTTTGAAGATAAAAAGAATGTATAATCTGGTTTAAAGGT
ATTTTTGGTTTCAATCGTGATTCCATCTGCTTGAGCATAT
ACTAAACCAGACCAAATATAACGGTCCACTATTACAATAT
AATTTAGCTTAAGTAGCACTGCAATTTCTGCGATAAATTC
ACTACGATGTTTTGTAAATAATTTATGTAATTGTTCCGAT
GACATTTCTATGGTTTTATTTAACACCTGCAATATAAGAT
CACCGGTGGTCGTGTCTGGATTAGGAAAATGTATACATAT
AGCATTATAATCCATGCATTCCAATGTTTCTTTTAATTTC
ATTGCCTGTGTGCTTTTTCCCACACCATTGATTCCCTCGA
TGGCAATGAGTATTCCACGCATGATTAATAAAAGGAAAAA
AAGAATTCAGTTTTTAACATTTCTTACAAATCTTTTTTTA
TACAACATTGTACAACACTGCATTAGCGGTATATGATGTT
ATAGCTTCATTAAATATTTGCTTTTATATAATCTTTACCA
ACCTATATTTGGTAGATCACTGCAGATGGTCATAAATAGG
CCATAACTAAGATAAAAATTATTTCAGACGCTACTACGGT
AGTATTATTAAAATCATGTGTGGCAATGTATGACGTCTTA
ATAGATAAAACATTTAAGGAAAACAAATTTGAATAAAAAA
AATAATTGTTATGATGGCGTTGTTACACAAAGAAAAGCTT
ATAGAGTGCATCTATCATGAGCTAGAAAATGGCGGGACAA
TATTGCTTCTAACAAAAAATATTGTTGTGTCAGAAATTTC
ATACATTGGCAATACTTATAAATATTTTACCTTTAATGAC
AATCATGATCTGATAAGCAAAGAAGATCTTAAAGGAGCAA
CATCCAAAAACATTGCTAAAATGATTTATAATTGGATTAT
AAAAAATCCTCAAAATAATAAGATTTGGAGTGGTGAGCCG
CGTACTCAAATTTATTTTGAAAATGATTTATATCATACAA
ATTACAATCATAAATGTATAAAAGATTTTTGGAATGTTTC
AACTTCAGTCGGTCCTCATATCTTTAATGATCGTAGCATT
TGGTGTACTAAATGCACATCCTTTTACCCATTTACCAACA
TTATGTCGCCCAATATATTCCAATAAATTAGATATCTTTG
CTATTAAAATAGTTAAAAACCTTATAGGATAATTAGGTAC
TTTATTACGATAAATTATGATATTTTATAATTAGTTACTT
TATTATAATTAATCTCTTTATTAATGAATTATCATAAGAT
AACTAATTATTTTTTTCCATATATCAGATAATAAATCTGA
TATGGGCTAAAAGTATGTTTCAAACTATTTACAATAGAAT
TTCTGTTAAGAAAACATACATAATTTGAATAAAATTTTTT
TAAATATCACCGAAACAATCAACATGGTGTTAATAGAGTT
TTTAACAGGTTTCTTCTATTTATATGGAAAGAGACTGTTT
TCCATTAGTAAAGTCATGGACATGATATGTCTAGACTATT
ATACCATTATTCCTGCTCCTCTGGCGATGATGTTAGCGGC
AAGACTAAAAAACTATGACCTCATGAAACGACTGCACGAA
TGGGAAATCTCTATTGACTACGCTCTACTTGTAGTAGATG
ATGTGCCGTCTATTGACTATTGCTTAAGTCTTGGCGCTAG
ATCCCCGACTAGAGCACAAAAAAGAGAACTGCTGAGGGAC
AACACGTTTAATCCCGTGTATAAGTATCTTATGAACTGTT
CCGGCTTCCCAACAAAGAGAGAAAAAAACATTCCTTGTGA
TGTTCAATGCGAAAGACTGCAAAAAAACATTATAAAAGAA
CTGGTATTTAACTGCTCTGTACTGCTTGAAATGGTACTGC
ACACAGAAAGAGAATATGCATACGCCCTACACTGTGCTGC
AAAACATAACCAATTGCCCATCCTCATGTATTGTTGGCAA
CAATCCACAGACGCGGAATCTATTTTGTTGAAAACCTGCT
GTTCTGATAAGAACATCAATTGTTTTAACTATTGTATTCT
ATATGGCGGCGCCCAAAATTTGGATGCTGCAATGGTGGAA
GCGGCAAAGCACGATGCCCGGATGCTGATAAACTACTGTG
TCATGCTTGGTGGAAGATCCTTAAACGAAGCAAAAGAAAC
GGCTGCCATGTTTGGACACATTGAATGCGCACAACACTGT
TTTAAACTGCAGTCTTACGTCGTGGACACATCGAATACAG
ACGACACTGATTAAAGCGACAATCTTACGTCATGAACGAC
TGTCTTTTGAGTATCTATACTTACATTATATTTTTTTATG
AAAAAAATATAAAGGTTGTATACAAACCTTTGTATACAAG
AAATTTGGATCATTAAACAATAATTAATTTGGACACAGGA
AACGATCTAGATCGATCAAAAAGCTATTTTTTTTGCACAC
AGAACATTTAGATAATTGAGAGATTACTTTCCATACTTGT
TAAGCTTTTTTACACACAGGAACTTTGGATTCTGTTCAGG
AAGTTTTTCATAGACATTATGTTTACAGCCAGTAATAATA
ATTTTGGGCTTTTTCTTAAACCACCGGTGGAAAACATCCA
GCTTGTAAAGAGGGAAATGCATGTAGAGAGGTTTTGGTAG
TCATGGTTAAGAGATTTGACTAACTCCATGTTTCCTGTAA
AGACTGCCCAGTCCCAAGCAGTAAAACCTCTATGATAGTC
TTTTTGAGTCGGATCTGCTCCAAATTTTATGAGAGAAAGC
ATATTTAAAGAACGGCCCCGTATTGCGGCCTTCATCACAG
GAGTCATCCCATTAAAATTCGGTAAACAAATTCTGGTCCC
ATTTTTTCCGAAATAGCCCAACACCCCTTCCAGGATTAAA
TGATTTTTTTTCTCAGCTAAATAATGTAAAGCAGAGTTTC
CATCTTTATCCCTCCTATGAGGGTTAATTATTTCTCCAGG
ATAAGATTCTTGTTCAAAAAGAAATTTTAAAAAGTCTATA
CGTCCGTAGATGCATATCCACATGAATACCGAGGATCCAT
TTTTATCGCATCTATTGACAATCCACGGATCTGTTTTAAA
AAATTCCTCAAATAGTGTAAGATTCCCATTTCTAATATGT
TTTTTAATCCATTTAACAAACAAGTTTTCTATCTCCCTTT
CTGGAAACATGTGTTCCATTTTGAATGTCGCCCCTACTCC
ACTATATGATTTTACTCCTTTAATTTTTAATGTCCTTTTT
TTTCGGACTTCTTTGGATAAGCTGTTTATTACCATCTTTA
AATGCCTTATAGCGGGGAGGAGCCAGGCCCTTTTCCCATA
TGTGCGGTAATTCTTGGTGTTTATGCTTGCCTTTGGCATA
ACCAGGCCAGTATTTTTCGATATATTCAGGGTTTGTTTTT
ACGTATTCTTTAAAGGTCCGATAGGCTTCTTGAATACAGG
TAGGCTCACCGGTATAATTTCCATGTTCATCTTCCTTTAA
AAAGCCATTAACCCTGTCCTTTCTCCACTTAAGATTGTGC
TTTCCAAAAATGCGATCAAGATCTTGCGCCTGCTGGGGTG
GAATCATAAATCCCTTTTTAGGTCGAAGCTTTTTATTTTT
TCCATAGCTTCGGCCATCGCGTTGCGAAACAGTGGTTAGG
ACGCCTGATAGTCTTTCCATGGGCGTCGCATCTAATCCTA
TCCATCCACCCTGATGAATATCAATGGCAACAAGCTCTCC
TTTATTTTGGGCAAGCCAAGTTTCCAAGAATGCCATGCTT
TCTTCCCAGGGATAAGGCCCGCCAACACCACGGGTTGTCC
AATCTTGCAAGGACTCCAGGTCCGACACCTGGTAAGGCTC
TAAAGAAGACGGTTCCTTGTTTTTGTACTGCAAATAAGAT
TTAATGACCCATTTATACCATGTGTCGAACCGCAGCGTGG
CGCCTCCAAAGTGAAAGCCGTCGTTGATTTTAGGATATCT
GCAACATATTTCAACCGTACGTTTGAGTTCTGCAAAAGCG
GCCTTCCAAGGAAGTCTTTCGCTGCGGGTAAGACGGTCTA
TTTTGCCCTGCGTGCCATAGCGTATGGCATGTCGTGCCAA
TTGCAACAATTCTGACACCGATCCGTGGGCCCCGATCCAG
TTTATCGGATAGGCAACCTCCGAAGGGTTTAAAAGATGCT
CGTAAAAGCGTGGATCTTCAGATGCCAAGGCGTCTGCAAA
GGGGATAATGCTAGAAAACCTGTCTAGACATACGTTTTCT
GTGTTTACTTCTAAAGGTAGAAAAATGGTTGCGTGAGGCT
TTTGAACCTGCTTGTTCAGCGGTCTGCATATGCTTTGAAT
AATGTCTCTAGGACTATGTCGCGGCGCTGCAAAAAATACC
GCGTTTAGTTCTGGAACCTCTACGCCCTCTTGAAAGAGTC
GACAGTTTAATAAAATAACGGGTTCCTTTGAGGAACAAAA
TTCTGTAAATGTTTTGAGGATAACCTGTCGCGGCAGGGTT
GAGTGAGCTATCAGGGCATAGACCCCTTGGTCTACCAACG
CCGCGTATAGCTCCTTGGCCTGTTTAATATCACGGGTAAA
TACCAGCATTTTAGGAGCCGGTATATTGGTTTTTAAATAG
GCTAAGGCCATTATAATTTGCTTTACTATGATCTGTTTCG
TGGTCTCCTCTTTGGTACTCGGTTGGTGGGCCAATTTAGG
CGCGGCTACCATCTGCAATTCAAAATCATTTACATAGCCG
GCCTCTATGCCTTCTCGCAGATAGTAGCGAAAGGCAACGC
CGCCAAAAAGTTCACGATTTTTCATGGAAAGCGGGGTGTC
GTACCTGGGCGTTGCCGTTAAAAAAAGTCGGTGCCCTTTT
TTAAAGTTGAGCAACACGTGGGTAAAGGGCCGTGTCTCCC
ATTCGCCGCAAATCCGGTGACATTCATCGCTAATAATAAG
ATCGAAATCATCCACCAGTAGCGTGGAGGATTGGTAGGTG
GCAATCACAAGAAGAGAAGGGGCCTCCCGTATCCGTTTTG
CAATAAAGACAGGATTGGTGGTCATTTCTATATTGTCGTG
ATTTAGCACAATGCGGGTCTGGTCAGACCCCACAAGCAAA
ACGTTCTTCAAAGAAATTCCATACTGATAGAGTTTTTCCA
GAGTCTGCCGTAGTAGGGACAGGCCCGGCACCAGGTACAA
AACTTTTCCTTGAAGATAATTGGAGAGGATAAGATAGGCG
ACGCGAGTTTTGCCGCATCGGCAGGCCATCTGCAGAATGG
CCCTCCCACTTCGCCGCAGCTCCTGATAGCCCATATTGGC
CGCCTCCTTCTGATAAAGTCGATCCTCGATTGCAGTCCGT
GTCTCATCTGTAGAAAAAAATAATACGTCATCTGCGAAAT
GTTCATCTTCCACAGGAGTTATCACCAGGTGTCTCAGTTT
CTCCTTGCTTATCAGCGGATCAGAGGGCAAAGATGGCTCA
ACCACTATCGTGGAATCATTCATCTCATAGGCGGGAGAAT
CACACAAAGTATAGCTTATGTCCAGACAGTTTGCAACATC
CTCAGCCAATTGTTTTATTTTTTCGGGTAAAAGACATACG
AGTTCTTTGTTTTTGACGCGAAAAAACTGTGCACAATATA
ACACCCCTGCTTCAATTTTTTGCGCATCCTTCTTTGTAGA
TGTTTCCAATGTGAAACAATACTTCCATTCATCCGTAAAA
CAGGTTGTATAAGATCCATCATGAAGCCTAGCGGCCAAGT
TTCCTGTGTGCCCAACTTTATGTAAGGATTGGGCCTCCAG
CCAGGGATGAACCGCCACGTAAAATCCTGCGCACATGCTA
TATCAAATTGCAGTTTCTTAATAACTGTACACAGGATCTG
AAAAACATGTGATTACAAAATTTAGATAAGAAATATTTAA
TATTAAAAATCACAGAATACATGTCACTGTGTAGAGAGAA
AGCCAAAAACTCCTCTTGACCGCCGTGGGAAATCATCCAG
GGTAGTAGGTTGTGTTTCATAAAGTTGTATGCCGTAGTGA
TCACCGTGGACTCCAGATGGTTATTGGCATCTTTGCAATA
CTTTGCCATCTTGGCAGAAAAGACGATAAATCCACAAATT
CTACCCCAGTTGATAAGATCCTTAAACAGCTCAGTCACAA
CCCCAGTAAACTGGGTTTTAATTTCTTGAACACTCGTAAG
AGAAAAGGTAATTGTAACCTGTTTGTTCAAACACTCATCA
TAATAGGTTAAAATTTTTTTTATTTGTTGTTGATATGGGC
TAAGCTCATGCTCTGAAATATCATTAATGTAATATTTAAT
ATATCCCACTAGTATTTCATTAATGATATTATGATATATT
AACTCTTCTCCCTCCATAGCGGCACCCTATATTTTTTTAT
TTAGGTTTCAATGTTATCACAATTGCGATACAATTGTGAT
ACAATTGTGACACAACTGTGTTGTATACAACAAATGTTAG
GCCACGTATAGCAACCTATATGTTAAGAAATATTTTTATC
CCAACATTAGTTGGAAACGAGCAGCCGCAAAGAAGTCATT
TAAAATAAGCCATTTAAAGATTTAGAATTTATATGTATAC
AACTGTACAATGGAAGCAGTTCTTACCAAACTCGACCAGG
AGGAAAAAAAGGCTCTCCAAAATTTTCATCGTTGTGCTTG
GGAAGAAACTAAAAATATTATAAACGATTTTCTTGAAATC
CCTGAGGAACGATGCACCTATAAATTCAACTCATACACAA
AAAAAATGGAGCTTTTATTTACCCCTGAATTCCACACCGC
CTGGCATGAAGTTCCTGAGTGCAGAGAGTTCATATTAAAC
TTTTTGAGACTCATTTCGGGACATCGAGTGGTATTAAAAG
GCCCTACATTTGTTTTTACAAAAGAGATCAAGAATCTGGG
CATTCCTAGTACCATCAATGTTGACTTTCAGGCCAACATT
GAAAATATGGATGATCTACAGAAGGGAAATCTCATCGGCA
AGATGAATATCAAAGAAGGCTAAATAAAACAACTAACATC
AAAAAACATTAAAGGCTATGTTGTGGACGATGCCTTTGTC
TCAATAGTTTCGAGGTCATCCAATAACTCATGTAACGTAA
AAAAGTTGGTCCATTTTTTTGAAAACATTAAAAGACGTTC
GTCTTCATAAATAAAAAAGTCATTCGAAGGAAAAATGATA
TACTCAATACCATAGTCTTGTAATATTTTTTTTAGGTCTC
TCAGGGTCCAGGGATTTACCAGGCTTCTACGCGAAGTGAG
CATCATAAAAATATCTAATATTTTTTGCGCCATAAGCCAG
CGCGGATTCTCATTGGCCCACAAATCAACAATAATTCTCT
TATCAACCGTGAGCATTCCTACTTGATTCGAAGAAATGAT
TAGATGCCCAGCAGTCCACCCCATGAGTAGATAACGCAGC
GTTGTAGAAATGTCACATATGGAAGGCATTCCTCCACAAC
ATGAACCCAAATTAGGATGCGTGTGAAACACAAACATAGC
AGGCTTGTTGGCCACCCTGCTATAAATATCAGCAGGCATC
ATAGCCTCGCTGCCAAAATAAATGTTCTCTCCTGCCCTAT
AGGGGCTTGGAATGATTTCCACTATCTCGGGTACACCGTT
TATCATATTAATGCGGCCGCACCATTCACGGTCATCGTCC
AAAAATTTTTTGATGGCACCCCGAACATTGTCCCAGTTAA
GCAACAGAGTATTCACAATCTCATTACGCTCCGCCCAGTA
TTCCTTAAAACTTCTTTTAGACTTGCTGAGCTGTTCCCAG
GATTCGAACTCAGTCCAATGTTTTTTTTCTTTTGGGGAAG
ACTTCCCTTTTGAAACATTTTTTGCGGCTCCACCATCTAC
ACTATGATTTTCCAAAATAATCTCCTTCATCGTTTGAGTT
ATATGGGCATTGCTAAGCACCTTAGTGGTAACCTGTTTAC
CTATGTGATTTAGCAGAAAACCAAGTTTGTCCATTTGTGT
CTCAACCATTTATTCTTAACAAAACAAAAAAAAATTAAAA
ATCATCGTCGTTTAAAAAGAGTTTGAAGGCAAACGCATCA
TCCTTAACACAGTTCTGATACTGCGTAGGTCTTAACTCGA
AAAAGTTGGTTTTTTCTACTTCATTAAGAAAGAATTTAGT
CATCTGAGGAAAAGGGTTTCCCACCTTATAAATGCTTTTG
CACTGCATCATGAAGCACAAATTATCTGTAAAGTAGCGTA
TATATTGAAATAGCATTTCTTTTGAAAAACCGGGAACTCT
TCCTCTTGCCTTGTCAAAGGCATAGTTAATAAACTCATCC
ACCAACTCCACAGCCTCCTTCAAAATTTTGTGAATGATCT
TTTCCTCGGGAATGTTATACACGTAATTTGAGATAAGAAA
ACACGCAAAACTACAGTGCATCCCTTCATCACGTGAGATA
AACTCATTATAGCTTACAAGCCCCGGCATAATATTCTGTT
CCTTAAGAAACTGGATCGCCACAAAGTGGTTTTGAAATAA
AATGCCTTCTACGGCGGCGAAGCCCACCAGCCGCTCACCT
AGAGTGTTCCTGTCGGGGTCCATCCACTGCCGCACCCACT
GCGCCATTTTTTTTATGATAGGGTGTTTTTCAATGCCGCT
AAAGATGCGCTGTTGTTCCTTCTCATCCGGGATCAGCGTT
TTTACCTGTATTGAGTAGGCTTCGCTATGAACGCACTCTT
GGGCAGCCTGCATTGTATAAAAGTATAACACTTCCTTTAC
TTTAATTTCGCGCATAAAATTGGTTAAAAGGTTTTCGATA
ACAATTTCGTCGGCAACAACAAAGAAGGCTAAAATTTGTT
TATAAAATTCGCGCTGTGGCTTTGGCATGGCTTCCCAATC
ATCAATGTCCTTACACATGTCCACCTCCTGCGCCGTCCAC
GTCAAACTTTCTAATTTTTTATACCAGTTCCAACATTCGG
GGTGCTGAATAGGAAAAATAGTGAAACGTTGGGAATTTTC
AATTAGTAATTCCTCCATATTTGAAATAAATATTAACATC
TTCAAATTTATTGGCTGCCATGGAGACGTTTTTTATTGAG
ACGTTGGCATCTGATGTGTATGGAAAGGCGTTAAATGTTG
ATTTAGATAGACTATCGCAGGCGCAGGTTAAATATACCCT
TCAAGAGCTTATTTCCTACTGCAGCGCTCTAACCATTTTA
CATTATGACTATTCAACCCTTGCGGCGCGTCTTTCGGTGT
ACCAGCTGCACCAGTCAACGGCCTCCTCCTTCTCAAAGGC
GGTGAGGCTGCAGGCCGCACAATCCTGCTCACGCCTGTCC
CCCCAGTTTGTGGACGTCGTTTACAAGTACAAAGCCATTT
TTGACAGCTACATTGACTATAGCAGAGATTACAAGCTGTC
CCTCCTGGGGATAGAAACCATGAAAAATTCTTATTTGTTA
AAAAATAAAGATGGGGTCATCATGGAACGCCCGCAGGATG
CTTATATGCGGGTTGCCATCATGATCTATGGGATGGGAAG
AGTGGTCAATATGAAAATGATTCTGCTAACCTATGACCTG
CTTTCCCAGCACGTCATCACACACGCGTCGCCCACCATGT
TCAATGCAGGCACCAAAAAGCCACAACTCTCCAGCTGTTT
CCTGCTAAATGTAAATGATAATTTAGAAAATTTATATGAT
ATGGTCAAAACGGCCGGCATCATTTCAGGCGGCGGCGGTG
GAATAGGGCTGTGCTTGTCAGGAATACGGGCAAAGAATAG
TTTTATTTCTGGTAGTGGTCTTAAAAGTAACGGCATACAG
AATTATATTGTGCTGCAAAATGCTTCACAATGCTACGCGA
ACCAGGGAGGCCTACGTCCCGGAGCCTACGCCGTCTACTT
AGAGCTGTGGCACCAAGACATCTTTACATTTTTACAAATG
CCTCGCCTAAAAGGACAAATGGCTGAACAACGGCTTAATG
CCCCTAATCTCAAGTACGGCCTATGGGTCCCCGACCTATT
CATGGAAATACTTGAAGACCAAATACACAACAGAGGCGAC
GGCAAATGGTACCTCTTTTCGCCGGATCAGGCCCCCAATC
TACATAAGGTCTTTGATTTGGAACGGTCGCAGCACGAAAA
CGCACACCGCGAATTTAAAAAGCTTTACTATCAGTATGTT
GCTGAAAAAAGGTACACCGGCGTCACAACGGCCAAAGAGA
TTATCAAAGAGTGGTTCAAAACAGTTGTTCAAGTAGGGAA
TCCCTATATCGGGTTTAAAGATGCCATAAATCGTAAAAGT
AATCTTTCACATGTAGGCACTATCACGAACTCCAATCTTT
GTATTGAAGTCACAATCCCCTGCTGGGAGGGTGATAAGGC
TGAACAAGGTGTTTGTAATCTGGCCGCAGTAAATCTAGCC
GCCTTTATACGTGAAAATGGCTACGACTACCGTGGGCTCA
TAGAAGCATCAGGCAATGTCACAGAAAATTTAGATAATAT
TATAGATAATGGCTACTACCCCACAGAAGCCACGCGGAGA
AGCAATATGCGTCACCGACCTATTGGCATCGGGGTCTTTG
GCCTAGCCGACGTGTTTGCGTCTTTAAAAATGAAATTTGG
TTCACCCGAGGCCATTGCCATGGATGAGGCCATCCATGCG
GCCCTATACTACGGGGCCATGCGACGATCCATAGAACTTG
CAAAAGAAAAAGGAAGTCATCCCAGCTTTCCGGGGTCTGC
GGCCTCAAAGGGTCTACTGCAGCCCGACCTATGGGTTCGC
TGTGGTGATTTAGTTTCCTCCTGGGAAGAACGCGTGGCAC
AGACGACGCAGGGTGTGTTGACGCCGAAAAGGTGGTCGCA
GCTACGCCTGGCGGCTATGCAGGGACTTCGAAATGGATAT
GTCACAGCTCTTATGCCCACCGCAACCTCCTCAAATTCTA
CAGGAAAAAACGAATGTTTTGAGCCCTTTACATCCAATCT
ATATACACGTAGAACGTTAAGCGGGGAGTTTATTGTTTTA
AATAAGTATTTAATAGACGATTTAAAAGAAATTAATCTTT
GGACAGAAGCCATTCAACAGCAGCTACTAAATGCGGGAGG
TAGCATTCAGCACATTTTGGATATACCGGCCGAGATCCGC
GATCGGTATAAAACCTCCAGGGAAATGAATCAAAAAATTT
TAACAAAACACGCGGCCGCACGAAACCCCTTTGTATCCCA
AAGTATGTCCTTGAACTATTACTTTTATGAACCTGAACTA
AGCCAGGTACTTACAGTGCTCGTCCTAGGCTGGAAAAAAG
GTTTAACTACCGGTTCCTATTACTGTCATTTTAGCCCTGG
AGCGGGTACCCAAAAAAAGATTATAAGAAACTCTGAGAAA
GCGTGTAATGCGGACTGCGAGGCGTGTCTTCTGTAGGTGT
CTCGCGGTAAAAGAGCAGCGGGGACCATATGGTAAACCCC
AACAAGAGGATAATGAATAAAAAAAGTAAACAGGCATCCA
TTAGTTCCATATTAAATTTTTTTTTCTTCTATATAATGGA
ATATTTTGTTGCGGTAGACAATGAAACCTCCTTGGGGGTT
TTTACTTCTATAGAGCAATGTGAAGAAACGATGAAACAAT
ACCCCGGCCTCCATTATGTCGTTTTTAAGTATATGTGTCC
GGCGGATGCAGAAAATACAGATGTTGTATATTTAATACCC
TCGTTAACCTTGCATACCCCCATGTTTGTAGACCACTGTC
CAAATCGTACCAAACAAGCACGACACGTATTGAAAAAAAT
AAACTTAGTGTTCGAGGAAGAGTCTATTGAAAATTGGAAG
GTTTCAGTAAATACTGTGTTCCCCCATGTTCACAACAGAT
TATCTGCGCCGAAACTTTCCATCGACGAGGCTAATGAAGC
CGTAGAAAAGTTTTTGATACAAGCAGGACGACTCATGTCT
CTGTAAATGTCTCTTCCTTTATGGGTGACGTCTCTTCCTT
TGCCGAGGAAGTCTCTGTTATGGGCAAGAGGTTTGAAACA
ACGCAAGGACTCTGCTTAATCTGCTGTCTCACAAAGGGAA
TCAAACTACCTGCTTTCGTATTTTTAATGTAGTAATTACC
CTTGTTGTGATGAATTTTAAGACCATAGCGTAGTCCCAGT
ACTTTATTAATGAATTTTAAAATTGTTTGAGGGTCCGTTT
TATTGGGCTTTTTAAGCTTAAACTCAAAGCTGATCGCGCT
TAAATCATACTGAACAAATTCATCAACGAGTTTCGTCATT
AATTGTTCATTGGTCAATATATTAGGGTCCTGAACGCATT
TAAAGCCGCACTTAGTTAATAGCATAATAGCGTACATATG
AGATTGAAAACTATAATTAAATTGTAGATCATGATGCTCT
GCGTGTTGCATGGCCCATTGATGAAAGTTTAATTCCTGAG
TTTGTAACATAGTGAGCGACTCGTATACTGTCTTTCCGCG
GCTTATTTGGACACGGCCAGTATAGTTCTGTTTTGTCATA
AAACTATTGTATTGTTCAACAAATTTGGGAGTAATTTTAT
GACCGTGCCATGCATAAAATTCGAGTAGTTTATACTTTTC
ATACGCAAATAGGTCTTGCTGGTCTACTGTGATGCCTTCC
TTTAAGTTTTGTTTAATTTGTAAAGCTTTATTGGCATCAA
TGGTTTCAGCCGAGGCAATGTTTACATAGTCCTGGTGTTT
AATTTCCATTTTAATGCTTGTATATTGTTTGACTGTCTCC
AGCTTTTCACCCGTCAGTATAAACACCTTAGCGCCGGTGT
CGGCGATCTGGTTAATAAATCGGGTTATAAAGTGATTTTT
TGATAGATGTTGTATCCGCATTGTTTCGAGCCATAGATGG
TAGTATGGAGTTTTATAATATATCGGCCTACCTGTTTCCT
TACTATACGTGAAGGAAAGCTGGTGATTGCTTATGGTCTG
AAAAAGGGTGTCACGTTTTTGTAACGTAAACATTTCAATG
TCTTCGATGGTTTCTGGATAGTAATTTTGTTTCCCCTGTA
AGCAGATTTTATAACACTTACTTTTTAATTCACGCACGCG
GCCCAACATTTGGCAACATGTTTCTACGTCACACGACATA
TTGTTAAAAAAGCCGTATAAAACATCAAATCTCTTATCTT
CGTATGAAACACCCGCTGAAATCGTGGGCGTATAGATAAG
GATATCAACGAGCCCCCAATAATACGATACATTATTAAAA
TGGGATTCCCGTTCATGAGCAGTGCTTTTAGAACTATAAA
ACCCAATTTTTTTTTCCGGAAACTTTTTTTGGATAAATGA
TTGCAACAGCCGGGCCTCCATTAATGAATTTGTAGGGATA
ACAATTTTTTTGTCTTCTAGCAAATCCTTTAAAAGGTTAT
TTAACCAAGTTTCTCGTGAAGAGGTAAAATAATACGTGTC
ATGCTGGGCCCTTTTATATTGATTCCAGTGAAAGAAGATA
GGGACATCCCCGCGAAAACGCTGTAGAATATTATACGTTC
GATTTCCTAGGTTTGCGTCCAAGCATATAACATAATTTGC
CGTTTCGAGCATCCACATGAAAATGGCAAAAGAGGGAGCA
AAGTATTTGTGCAGGCCGCTATTGAATTGATTAAAAATCG
ATTCTACCTCATCCAAAATAAGTAGGTCTACAGGCTCGGC
TGTGGAGGTTAGCCGGAAAAGTGATTCTACCTGAATGATG
ACTCTTTCGTAGCTGTCCAAATCTCCAGTTACTTCGCTGT
ACAATGTGAAATTCGGTAGCCGGGATTGTATATTTTTTGA
GAAGATCTGTCGAAACGTCACAAACCGTATGGTTTGTTGT
TTTGAAATAGAATTATTGCCGTAGTATTTTTGCAAATAGT
TGCGCAGTTGGACGGTTTTACCTATTTTCATTTGAGCCTT
TACAACAAGCGTAGGGACTCGTTCATATTCTCGCATACTA
CTTTCATCATAGATGTGTTTTTGAGTATCAGGCAGTTCTT
CAAAGAGAATGGACTCATGAACCTCTATGCTCTTTGTCAT
CACTTGGTCCACATATGTTTCCACAAAATTATTTGTGCCG
GAAAGGCTGCCCATGAGAAGGCTATGTTTATTGTCATGGC
GACAGTGTTGATACACTTTGTTTCCCGTGACTCTTAAAAT
TAGGGTATTGTCCTTATCATGCATACGCTTACATATTTCG
CAGTAACTTGGACTTGTACGTTTAAACAATACTAAATTTT
TATGAACACGGAGGAAGCAATGATTTTTACATAGTGTTCC
TGCAAATTTTAATACCTCTTCAAGTTCACTTTGTTGGATA
GTATCGCAGGAACTCGGTGTTGTTTCTTTTACATTTGTGA
AGATACAAGGTAAACACGTCGTTTCAAAGGGGGTTGCTAT
AAGGGTATCACTCTTTTTCGTGGTTGTACTGGTCTCAAAC
ACCTCTGCAAGCTCCTCATTAAACATTTTAACACGCATGC
TACCTTTTTTATGAGACCCTATGATGCGAAAATTTTGAAT
ACTTTTGTTGACCTGGGGGTCAACAAAAGGATAAACGTGT
TTGGGAAGATTTTCTAACACTTTGGATGTAAAGACTTTGG
CCTCATTATTGTTTAATACTGAGTATGTATAAAGTATGAT
ATGAAAGGAGTATTTAAGTTCTCGCTTTTTATTTAATCCG
ATAGAATCTGTTAGCAAAATTTGTTCACGCGTTAGATTGA
TGTTATAAGGTAAAGAATATGTCTCGTAAAATACATCCAT
GATGACGTTAATTATCATGTCAAGGATGTCATAGACATTG
TCTTCGACATTATCATTGTCATCAACATTGTCATCAGAGT
ATGACTTATTTACCGGAAAGTCGATGTCAAATTTTAAGCG
CTGAGGCAAAAACCCAAATACCACTTCGTGGAAACACTTC
TGCTCAAAGGGCTGAGCCGCCTCCCACTCCCAAAAGTCAT
CACGACTTGAAAAAACTCTAAAAAGATTATTATATTCATC
TCGCACCACGAAGTGATTCTTTAAGGTTTCGAGAGAATAT
TTATCCTCTACGGCTTCTCCTTGGGAGTTACAGCGAAGAA
ACTTGAATGTTTCTTGCATTTTGATATTTAAAATTAAATC
AATTATGATGCGGCCGCTAATGCGGCGGTTGACGCGGCCG
CGCCGCTGACGCAGCCATCATACATAAAGCGGCATGGCCG
TTTTATAACGACTAGTCGGCCGTTATATGACGAACTATAT
AAAAATGAATTCTTTTAATTAGAGTTAAGTATTGTTGATT
GTATAATCCATCATGGTTGAGCCACGCGAACAGTTTTTTC
AAGATCTGCTTTCAGCAGTGGATCAACAAATGGACACTGT
AAAAAATGACATAAAAGACATTATGAAAGAAAAAACGTCT
TTTATGGTATCATTCGAAAACTTTATAGAACGTTACGATA
CCATGGAAAAAAATATTCAAGACCTTCAGAATAAGTACGA
AGAAATGGCGGCCAACCTTATGACCGTCATGACGGATACA
AAAATTCAGCTTGGAGCCATTATCGCCCAACTTGAGATTC
TAATGATAAATGGCACTCCACTTCCGGCAAAAAAGACAAC
AATTAAGGAGGCTATGCCCTTACCTTCATCAAACACGAAT
AATGAACAAACGAGTCCTCCCGCCTCAGGCAAAACAAGTG
AAACACCTAAAAAAAATCCCACGAATGCGATGTTCTTCAC
GCGTAGCGAATGGGCATCCTCGAATACTTTTCGAGAAAAG
TTTTTAACACCAGAAATTCAAGCCATATTGGATGAGCAGT
TTGCAAACAAGACCGGGATCGAAAGATTGCATGCCGAGGG
TCTTTACATGTGGAGAACCCAATTCTCTGACGAACAGAAG
AAAATGGTCAAAGAGATGATGAAGAAGTAATATTTTTGGT
AAAAATATTTTTATCAAAATTTTTTTACCAAATAATAAAA
AATATTTTTTACTTTTTTTTCTTCATAATATACATAGAAT
GCCTACAAAAGCTGGCACAAAAAGTACCGCAAATAAAAAA
ACAACGAAGGGCTCCTCCAAATCTGGTTCTTCCAGAGGCC
ACACCGGCAAAACCCATGCTTCTTCGTCCATGCATTCCGG
GATGCTCTATAAAGATATGGTAAATATTGCTAGATCTAGA
GGCATTCCGATTTACCAGAATGGATCGCGTCTTACTAAAA
GTGAATTGGAGAAAAAAATTAAACGGTCAAAATGAATATA
ATCAGGAAACTTAAGCCTGGAACAATTAGCCTTGTGCTGG
GACCCATGTTTGCCGGCAAAACTACGTTTCTTATTCATTG
CATTTACATGCTCGAACGTTTGGAAAAAAAAGTAGTCTTC
ATAAAATCTACCAAAAACACCCGAGACAAAACTATTAAAA
CACACTCCGGTATACAGCTACGACCCAAACAATGTAAAAT
CATAGAAAGCACACAGTTATCTGACGTGGGTTCTCTCACC
GATATCCATGCAGTTGTCGTAGATGAAGCGCATTTTTTTG
ACGATTTAATCACATGCCGCACTTGGGCAGAGGAAGAAAA
AATTATTATTCTTGCGGGACTCAATGCTTCCTTCGAGCAG
AAAATGTTTCCGCCCATCGTTCGTATTTTTCCTTACTGCA
GCTGGGTTAAGTATATTGGCCGCACCTGTATGAAATGTAA
CCAACATAATGCATGCTTTAATGTGCGTAAGAACGCAGAC
AAGACGCTTATCCTTGCGGGAGGAAGTGAACTGTACGTAA
CATGTTGTAACAACTGTCTAAAAAATACATTTATTAAGCA
GTTGCAACCTATTAAATATTAAAAATCTTATACAATAATG
GATCATTATCTTAAAAAATTACAAGATATTTATACGAAGC
TCGAGGGTCATCCCTTTCTTTTTAGCCCGTCGAAAACCAA
TGAAAAAGAGTTTATTACTCTGCTAAACCAGGCCTTGGCC
TCAACGCAGCTTTACCGCAGCATACAACAGCTGTTTTTAA
CGATGTATAAGCTAGATCCCATTGGGTTTATTAACTATAT
TAAAACGAGTAAACAAGAGTATTTATGCCTGTTAATTAAT
CCTAAACTCGTTACTAAGTTTTTAAAAATAACGAGCTTTA
AAATTTACATTAATTTCAGGCTGAAAACTTTTTATATAAG
TCCTAATAAGTATAATAATTTTTACACCGCTCCCTCTGAA
GAAAAGACTAACCATCTTCTAAAAGAAGAAAAAACTTGGG
CAAAGATTGTTGAAGAAGGAGGAGAAGAATACTAAGTCGC
TTACATTTTTTTTTGCTATTTTTATAGAATGTACACGCAT
GTTGATGTTGTCGGAATAGCTGAAGCCTCAGCGGCCCTCT
ACGTGCAAAAAGATAGGGATCGCTACTTAGACGTGCTAAC
AACCATTGAAAACTTTATTTACCAACACAAATGCATCATA
ACAGGGGAAAGCGCCCACCTACTCTTTTTAAAAAAAAATA
TTTATCTTTACGAATTTTACTCCAACAATGTGGCGGAGCA
CAGCAAGGCTTTGGCGACCCTGCTTTATAAACTTGATCCG
GAATACCTCACTCGTTACACAGTACTCATTACCAAAATTC
CCAACCATTGGTATGTGATTAACGTAGATCAGCGAGAATT
TGTGCGCCTATATGCCATCCCGGCAGTTAAACAACACTTA
[truncated: 3,095 more rows]
