# Supplementary material for: Bayesian Phylodynamic Analysis Reveals the Dispersal Patterns of African Swine Fever Virus
Source: Viruses. 2022 Apr 25;14(5):889. doi: 10.3390/v14050889 (PMC9147906; doi:10.3390/v14050889)
Supplement: Supplementary file 1 [file viruses-14-00889-s001.zip › Supplementary file S1/MG939587.gff]

##gff-version 3
##source-version geneious 2021.1.1
##sequence-region	MG939587	1	189405
MG939587	Geneious	source	1	189405	.	+	.	Name=source MG939587 UNVERIFIED: African swine fever virus isolate Pol17 03029 C201%2C complete genome
MG939587	Geneious	gene	856	1689	.	-	.	Name=MGF 360-1L gene
MG939587	Geneious	CDS	856	1689	.	-	0	Name=MGF 360-1L CDS
MG939587	Geneious	gene	2023	3111	.	-	.	Name=MGF 360-2L gene
MG939587	Geneious	CDS	2023	3111	.	-	0	Name=MGF 360-2L CDS
MG939587	Geneious	gene	3252	3785	.	+	.	Name=KP177R gene
MG939587	Geneious	CDS	3252	3785	.	+	0	Name=KP177R CDS
MG939587	Geneious	gene	3922	4167	.	-	.	Name=L83L gene
MG939587	Geneious	CDS	3922	4167	.	-	0	Name=L83L CDS
MG939587	Geneious	gene	4268	4426	.	-	.	Name=L60L gene
MG939587	Geneious	CDS	4268	4426	.	-	0	Name=L60L CDS
MG939587	Geneious	gene	4585	5655	.	-	.	Name=MGF 360-3L gene
MG939587	Geneious	CDS	4585	5655	.	-	0	Name=MGF 360-3L CDS
MG939587	Geneious	gene	6101	6691	.	-	.	Name=MGF 110-1L gene
MG939587	Geneious	CDS	6101	6691	.	-	0	Name=MGF 110-1L CDS
MG939587	Geneious	gene	6690	6803	.	+	.	Name=ASFV G ACD 00090 gene
MG939587	Geneious	CDS	6690	6803	.	+	0	Name=ASFV G ACD 00090 CDS
MG939587	Geneious	gene	6871	7185	.	-	.	Name=MGF 110-2L gene
MG939587	Geneious	CDS	6871	7185	.	-	0	Name=MGF 110-2L CDS
MG939587	Geneious	gene	7282	7656	.	-	.	Name=MGF 110-3L gene
MG939587	Geneious	CDS	7282	7656	.	-	0	Name=MGF 110-3L CDS
MG939587	Geneious	gene	7970	8344	.	-	.	Name=MGF 110-4L gene
MG939587	Geneious	CDS	7970	8344	.	-	0	Name=MGF 110-4L CDS
MG939587	Geneious	gene	8533	9150	.	-	.	Name=MGF 110-5L-6L gene
MG939587	Geneious	CDS	8533	9150	.	-	0	Name=MGF 110-5L-6L CDS
MG939587	Geneious	gene	9357	9770	.	-	.	Name=MGF 110-7L gene
MG939587	Geneious	CDS	9357	9770	.	-	0	Name=MGF 110-7L CDS
MG939587	Geneious	gene	10111	10239	.	-	.	Name=ASFV G ACD 00160 gene
MG939587	Geneious	CDS	10111	10239	.	-	0	Name=ASFV G ACD 00160 CDS
MG939587	Geneious	gene	11099	11473	.	+	.	Name=MGF 100-1R gene
MG939587	Geneious	CDS	11099	11473	.	+	0	Name=MGF 100-1R CDS
MG939587	Geneious	gene	11633	12505	.	-	.	Name=MGF 110-9L gene
MG939587	Geneious	CDS	11633	12505	.	-	0	Name=MGF 110-9L CDS
MG939587	Geneious	gene	12504	12695	.	+	.	Name=ASFV G ACD 00210 gene
MG939587	Geneious	CDS	12504	12695	.	+	0	Name=ASFV G ACD 00210 CDS
MG939587	Geneious	gene	12796	13611	.	-	.	Name=MGF110-11L-14L fusion gene
MG939587	Geneious	CDS	12796	13611	.	-	0	Name=MGF110-11L-14L fusion CDS
MG939587	Geneious	gene	13610	13720	.	+	.	Name=ASFV G ACD 00240 gene
MG939587	Geneious	CDS	13610	13720	.	+	0	Name=ASFV G ACD 00240 CDS
MG939587	Geneious	gene	13801	14160	.	-	.	Name=MGF 110-12L gene
MG939587	Geneious	CDS	13801	14160	.	-	0	Name=MGF 110-12L CDS
MG939587	Geneious	gene	14246	15070	.	-	.	Name=MGF 110-13L gene
MG939587	Geneious	CDS	14246	15070	.	-	0	Name=MGF 110-13L CDS
MG939587	Geneious	gene	15095	15208	.	-	.	Name=ASFV G ACD 00270 gene
MG939587	Geneious	CDS	15095	15208	.	-	0	Name=ASFV G ACD 00270 CDS
MG939587	Geneious	gene	15251	16414	.	-	.	Name=MGF 360-4L gene
MG939587	Geneious	CDS	15251	16414	.	-	0	Name=MGF 360-4L CDS
MG939587	Geneious	gene	16966	17082	.	-	.	Name=ASFV G ACD 00300 gene
MG939587	Geneious	CDS	16966	17082	.	-	0	Name=ASFV G ACD 00300 CDS
MG939587	Geneious	gene	17226	18353	.	-	.	Name=MGF 360-6L gene
MG939587	Geneious	CDS	17226	18353	.	-	0	Name=MGF 360-6L CDS
MG939587	Geneious	gene	18581	18706	.	+	.	Name=ASFV G ACD 00320 gene
MG939587	Geneious	CDS	18581	18706	.	+	0	Name=ASFV G ACD 00320 CDS
MG939587	Geneious	gene	18893	19006	.	+	.	Name=ASFV G ACD 00330 gene
MG939587	Geneious	CDS	18893	19006	.	+	0	Name=ASFV G ACD 00330 CDS
MG939587	Geneious	gene	19204	19320	.	-	.	Name=ASFV G ACD 00360 gene
MG939587	Geneious	CDS	19204	19320	.	-	0	Name=ASFV G ACD 00360 CDS
MG939587	Geneious	gene	19232	19441	.	+	.	Name=X69R gene
MG939587	Geneious	CDS	19232	19441	.	+	0	Name=X69R CDS
MG939587	Geneious	gene	19739	20545	.	-	.	Name=MGF 300-1L gene
MG939587	Geneious	CDS	19739	20545	.	-	0	Name=MGF 300-1L CDS
MG939587	Geneious	gene	21945	22937	.	-	.	Name=MGF 300-4L gene
MG939587	Geneious	CDS	21945	22937	.	-	0	Name=MGF 300-4L CDS
MG939587	Geneious	gene	23051	24010	.	-	.	Name=MGF 360-8L gene
MG939587	Geneious	CDS	23051	24010	.	-	0	Name=MGF 360-8L CDS
MG939587	Geneious	gene	24172	25224	.	-	.	Name=MGF 360-9L gene
MG939587	Geneious	CDS	24172	25224	.	-	0	Name=MGF 360-9L CDS
MG939587	Geneious	gene	25410	26447	.	-	.	Name=MGF 360-10L gene
MG939587	Geneious	CDS	25410	26447	.	-	0	Name=MGF 360-10L CDS
MG939587	Geneious	gene	26475	27536	.	-	.	Name=MGF 360-11L gene
MG939587	Geneious	CDS	26475	27536	.	-	0	Name=MGF 360-11L CDS
MG939587	Geneious	gene	27744	29339	.	+	.	Name=MGF 505-1R gene
MG939587	Geneious	CDS	27744	29339	.	+	0	Name=MGF 505-1R CDS
MG939587	Geneious	gene	29392	30444	.	-	.	Name=MGF 360-12L gene
MG939587	Geneious	CDS	29392	30444	.	-	0	Name=MGF 360-12L CDS
MG939587	Geneious	gene	30605	31666	.	-	.	Name=MGF 360-13L gene
MG939587	Geneious	CDS	30605	31666	.	-	0	Name=MGF 360-13L CDS
MG939587	Geneious	gene	31851	32924	.	-	.	Name=MGF 360-14L gene
MG939587	Geneious	CDS	31851	32924	.	-	0	Name=MGF 360-14L CDS
MG939587	Geneious	gene	33130	34710	.	+	.	Name=MGF 505-2R gene
MG939587	Geneious	CDS	33130	34710	.	+	0	Name=MGF 505-2R CDS
MG939587	Geneious	gene	34797	35639	.	+	.	Name=MGF 505-3R gene
MG939587	Geneious	CDS	34797	35639	.	+	0	Name=MGF 505-3R CDS
MG939587	Geneious	gene	35717	35839	.	-	.	Name=ASFV G ACD 00520 gene
MG939587	Geneious	CDS	35717	35839	.	-	0	Name=ASFV G ACD 00520 CDS
MG939587	Geneious	gene	35807	37327	.	+	.	Name=MGF 505-4R gene
MG939587	Geneious	CDS	35807	37327	.	+	0	Name=MGF 505-4R CDS
MG939587	Geneious	gene	37356	38852	.	+	.	Name=MGF 505-5R gene
MG939587	Geneious	CDS	37356	38852	.	+	0	Name=MGF 505-5R CDS
MG939587	Geneious	gene	39053	40630	.	+	.	Name=MGF 505-6R gene
MG939587	Geneious	CDS	39053	40630	.	+	0	Name=MGF 505-6R CDS
MG939587	Geneious	gene	40760	42343	.	+	.	Name=MGF 505-7R gene
MG939587	Geneious	CDS	40760	42343	.	+	0	Name=MGF 505-7R CDS
MG939587	Geneious	gene	42647	44167	.	+	.	Name=MGF 505-9R gene
MG939587	Geneious	CDS	42647	44167	.	+	0	Name=MGF 505-9R CDS
MG939587	Geneious	gene	44579	46207	.	+	.	Name=MGF 505-10R gene
MG939587	Geneious	CDS	44579	46207	.	+	0	Name=MGF 505-10R CDS
MG939587	Geneious	gene	46324	46998	.	-	.	Name=A224L gene
MG939587	Geneious	CDS	46324	46998	.	-	0	Name=A224L CDS
MG939587	Geneious	gene	47037	47189	.	-	.	Name=ASFV G ACD 00600 gene
MG939587	Geneious	CDS	47037	47189	.	-	0	Name=ASFV G ACD 00600 CDS
MG939587	Geneious	gene	47359	47673	.	+	.	Name=A104R gene
MG939587	Geneious	CDS	47359	47673	.	+	0	Name=A104R CDS
MG939587	Geneious	gene	47670	48380	.	-	.	Name=A240L gene
MG939587	Geneious	CDS	47670	48380	.	-	0	Name=A240L CDS
MG939587	Geneious	gene	48292	48474	.	+	.	Name=A118R gene
MG939587	Geneious	CDS	48292	48474	.	+	0	Name=A118R CDS
MG939587	Geneious	gene	48689	49144	.	+	.	Name=A151R gene
MG939587	Geneious	CDS	48689	49144	.	+	0	Name=A151R CDS
MG939587	Geneious	gene	49422	50252	.	+	.	Name=MGF 360-15R gene
MG939587	Geneious	CDS	49422	50252	.	+	0	Name=MGF 360-15R CDS
MG939587	Geneious	gene	50488	51168	.	-	.	Name=A238L gene
MG939587	Geneious	CDS	50488	51168	.	-	0	Name=A238L CDS
MG939587	Geneious	gene	51218	53794	.	-	.	Name=A859L gene
MG939587	Geneious	CDS	51218	53794	.	-	0	Name=A859L CDS
MG939587	Geneious	gene	53796	54335	.	-	.	Name=A179L gene
MG939587	Geneious	CDS	53796	54335	.	-	0	Name=A179L CDS
MG939587	Geneious	gene	54568	54981	.	+	.	Name=A137R gene
MG939587	Geneious	CDS	54568	54981	.	+	0	Name=A137R CDS
MG939587	Geneious	gene	55014	55967	.	-	.	Name=F317L gene
MG939587	Geneious	CDS	55014	55967	.	-	0	Name=F317L CDS
MG939587	Geneious	gene	55993	56997	.	-	.	Name=F334L gene
MG939587	Geneious	CDS	55993	56997	.	-	0	Name=F334L CDS
MG939587	Geneious	gene	57018	59354	.	+	.	Name=F778R gene
MG939587	Geneious	CDS	57018	59354	.	+	0	Name=F778R CDS
MG939587	Geneious	gene	59387	59884	.	+	.	Name=F165R gene
MG939587	Geneious	CDS	59387	59884	.	+	0	Name=F165R CDS
MG939587	Geneious	gene	59871	63017	.	-	.	Name=F1055L gene
MG939587	Geneious	CDS	59871	63017	.	-	0	Name=F1055L CDS
MG939587	Geneious	gene	63211	63828	.	+	.	Name=K205R gene
MG939587	Geneious	CDS	63211	63828	.	+	0	Name=K205R CDS
MG939587	Geneious	gene	63917	64153	.	+	.	Name=K78R gene
MG939587	Geneious	CDS	63917	64153	.	+	0	Name=K78R CDS
MG939587	Geneious	gene	64150	64740	.	+	.	Name=K196R gene
MG939587	Geneious	CDS	64150	64740	.	+	0	Name=K196R CDS
MG939587	Geneious	gene	64756	65193	.	+	.	Name=K145R gene
MG939587	Geneious	CDS	64756	65193	.	+	0	Name=K145R CDS
MG939587	Geneious	gene	65227	66495	.	+	.	Name=K421R gene
MG939587	Geneious	CDS	65227	66495	.	+	0	Name=K421R CDS
MG939587	Geneious	gene	66536	70264	.	-	.	Name=EP1242L gene
MG939587	Geneious	CDS	66536	70264	.	-	0	Name=EP1242L CDS
MG939587	Geneious	gene	70343	70597	.	+	.	Name=EP84R gene
MG939587	Geneious	CDS	70343	70597	.	+	0	Name=EP84R CDS
MG939587	Geneious	gene	70633	71889	.	+	.	Name=EP424R gene
MG939587	Geneious	CDS	70633	71889	.	+	0	Name=EP424R CDS
MG939587	Geneious	gene	72384	72842	.	+	.	Name=EP152R gene
MG939587	Geneious	CDS	72384	72842	.	+	0	Name=EP152R CDS
MG939587	Geneious	gene	72845	73321	.	+	.	Name=EP153R gene
MG939587	Geneious	CDS	72845	73321	.	+	0	Name=EP153R CDS
MG939587	Geneious	gene	73391	74473	.	+	.	Name=EP402R gene
MG939587	Geneious	CDS	73391	74473	.	+	0	Name=EP402R CDS
MG939587	Geneious	gene	74543	75652	.	+	.	Name=EP364R gene
MG939587	Geneious	CDS	74543	75652	.	+	0	Name=EP364R CDS
MG939587	Geneious	gene	75716	79465	.	-	.	Name=M1249L gene
MG939587	Geneious	CDS	75716	79465	.	-	0	Name=M1249L CDS
MG939587	Geneious	gene	79505	80851	.	+	.	Name=M448R gene
MG939587	Geneious	CDS	79505	80851	.	+	0	Name=M448R CDS
MG939587	Geneious	gene	80938	81327	.	+	.	Name=C129R gene
MG939587	Geneious	CDS	80938	81327	.	+	0	Name=C129R CDS
MG939587	Geneious	gene	81375	81629	.	-	.	Name=C84L gene
MG939587	Geneious	CDS	81375	81629	.	-	0	Name=C84L CDS
MG939587	Geneious	gene	84249	84566	.	+	.	Name=C122R gene
MG939587	Geneious	CDS	84249	84566	.	+	0	Name=C122R CDS
MG939587	Geneious	gene	84979	85752	.	-	.	Name=C257L gene
MG939587	Geneious	CDS	84979	85752	.	-	0	Name=C257L CDS
MG939587	Geneious	gene	85731	87158	.	-	.	Name=C475L gene
MG939587	Geneious	CDS	85731	87158	.	-	0	Name=C475L CDS
MG939587	Geneious	gene	87211	88158	.	+	.	Name=C315R gene
MG939587	Geneious	CDS	87211	88158	.	+	0	Name=C315R CDS
MG939587	Geneious	gene	88226	88669	.	-	.	Name=C147L gene
MG939587	Geneious	CDS	88226	88669	.	-	0	Name=C147L CDS
MG939587	Geneious	gene	88829	89017	.	-	.	Name=C62L gene
MG939587	Geneious	CDS	88829	89017	.	-	0	Name=C62L CDS
MG939587	Geneious	gene	89099	91987	.	+	.	Name=C962R gene
MG939587	Geneious	CDS	89099	91987	.	+	0	Name=C962R CDS
MG939587	Geneious	gene	91938	92096	.	-	.	Name=ASFV G ACD 01020 gene
MG939587	Geneious	CDS	91938	92096	.	-	0	Name=ASFV G ACD 01020 CDS
MG939587	Geneious	gene	92125	95013	.	-	.	Name=B962L gene
MG939587	Geneious	CDS	92125	95013	.	-	0	Name=B962L CDS
MG939587	Geneious	gene	94973	95332	.	-	.	Name=B119L gene
MG939587	Geneious	CDS	94973	95332	.	-	0	Name=B119L CDS
MG939587	Geneious	gene	95313	96269	.	-	.	Name=B318L gene
MG939587	Geneious	CDS	95313	96269	.	-	0	Name=B318L CDS
MG939587	Geneious	gene	96236	97552	.	-	.	Name=B438L gene
MG939587	Geneious	CDS	96236	97552	.	-	0	Name=B438L CDS
MG939587	Geneious	gene	97565	98059	.	-	.	Name=B169L gene
MG939587	Geneious	CDS	97565	98059	.	-	0	Name=B169L CDS
MG939587	Geneious	gene	98076	99503	.	-	.	Name=B475L gene
MG939587	Geneious	CDS	98076	99503	.	-	0	Name=B475L CDS
MG939587	Geneious	gene	99638	100702	.	-	.	Name=B354L gene
MG939587	Geneious	CDS	99638	100702	.	-	0	Name=B354L CDS
MG939587	Geneious	gene	100713	102305	.	-	.	Name=B602L gene
MG939587	Geneious	CDS	100713	102305	.	-	0	Name=B602L CDS
MG939587	Geneious	gene	102360	103517	.	+	.	Name=B385R gene
MG939587	Geneious	CDS	102360	103517	.	+	0	Name=B385R CDS
MG939587	Geneious	gene	103614	105554	.	-	.	Name=B646L gene
MG939587	Geneious	CDS	103614	105554	.	-	0	Name=B646L CDS
MG939587	Geneious	gene	105594	105971	.	+	.	Name=B125R gene
MG939587	Geneious	CDS	105594	105971	.	+	0	Name=B125R CDS
MG939587	Geneious	gene	105944	106291	.	-	.	Name=B117L gene
MG939587	Geneious	CDS	105944	106291	.	-	0	Name=B117L CDS
MG939587	Geneious	gene	106298	107536	.	-	.	Name=B407L gene
MG939587	Geneious	CDS	106298	107536	.	-	0	Name=B407L CDS
MG939587	Geneious	gene	107564	108091	.	-	.	Name=B175L gene
MG939587	Geneious	CDS	107564	108091	.	-	0	Name=B175L CDS
MG939587	Geneious	gene	108138	108929	.	+	.	Name=B263R gene
MG939587	Geneious	CDS	108138	108929	.	+	0	Name=B263R CDS
MG939587	Geneious	gene	108926	109126	.	-	.	Name=B66L gene
MG939587	Geneious	CDS	108926	109126	.	-	0	Name=B66L CDS
MG939587	Geneious	gene	109132	113154	.	-	.	Name=G1340L gene
MG939587	Geneious	CDS	109132	113154	.	-	0	Name=G1340L CDS
MG939587	Geneious	gene	113195	116815	.	+	.	Name=G1211R gene
MG939587	Geneious	CDS	113195	116815	.	+	0	Name=G1211R CDS
MG939587	Geneious	gene	116812	117180	.	-	.	Name=CP123L gene
MG939587	Geneious	CDS	116812	117180	.	-	0	Name=CP123L CDS
MG939587	Geneious	gene	117286	124716	.	-	.	Name=CP2475L gene
MG939587	Geneious	CDS	117286	124716	.	-	0	Name=CP2475L CDS
MG939587	Geneious	gene	124820	125404	.	-	.	Name=CP204L gene
MG939587	Geneious	CDS	124820	125404	.	-	0	Name=CP204L CDS
MG939587	Geneious	gene	125435	127027	.	+	.	Name=CP530R gene
MG939587	Geneious	CDS	125435	127027	.	+	0	Name=CP530R CDS
MG939587	Geneious	gene	127030	127272	.	+	.	Name=CP80R gene
MG939587	Geneious	CDS	127030	127272	.	+	0	Name=CP80R CDS
MG939587	Geneious	gene	127314	128237	.	+	.	Name=CP312R gene
MG939587	Geneious	CDS	127314	128237	.	+	0	Name=CP312R CDS
MG939587	Geneious	gene	128293	128796	.	-	.	Name=O174L gene
MG939587	Geneious	CDS	128293	128796	.	-	0	Name=O174L CDS
MG939587	Geneious	gene	128846	129031	.	+	.	Name=O61R gene
MG939587	Geneious	CDS	128846	129031	.	+	0	Name=O61R CDS
MG939587	Geneious	gene	129111	133463	.	-	.	Name=NP1450L gene
MG939587	Geneious	CDS	129111	133463	.	-	0	Name=NP1450L CDS
MG939587	Geneious	gene	133546	134805	.	-	.	Name=NP419L gene
MG939587	Geneious	CDS	133546	134805	.	-	0	Name=NP419L CDS
MG939587	Geneious	gene	134870	137476	.	+	.	Name=NP868R gene
MG939587	Geneious	CDS	134870	137476	.	+	0	Name=NP868R CDS
MG939587	Geneious	gene	137533	138285	.	+	.	Name=D205R gene
MG939587	Geneious	CDS	137533	138285	.	+	0	Name=D205R CDS
MG939587	Geneious	gene	138465	138854	.	-	.	Name=D129L gene
MG939587	Geneious	CDS	138465	138854	.	-	0	Name=D129L CDS
MG939587	Geneious	gene	138927	139166	.	-	.	Name=DP79L gene
MG939587	Geneious	CDS	138927	139166	.	-	0	Name=DP79L CDS
MG939587	Geneious	gene	139235	140254	.	-	.	Name=D339L gene
MG939587	Geneious	CDS	139235	140254	.	-	0	Name=D339L CDS
MG939587	Geneious	gene	140386	143787	.	-	.	Name=D1133L gene
MG939587	Geneious	CDS	140386	143787	.	-	0	Name=D1133L CDS
MG939587	Geneious	gene	144018	144371	.	-	.	Name=D117L gene
MG939587	Geneious	CDS	144018	144371	.	-	0	Name=D117L CDS
MG939587	Geneious	gene	144428	145045	.	+	.	Name=D205R 1 gene
MG939587	Geneious	CDS	144428	145045	.	+	0	Name=D205R 1 CDS
MG939587	Geneious	gene	145072	146109	.	-	.	Name=D345L gene
MG939587	Geneious	CDS	145072	146109	.	-	0	Name=D345L CDS
MG939587	Geneious	gene	146109	146660	.	-	.	Name=S183L gene
MG939587	Geneious	CDS	146109	146660	.	-	0	Name=S183L CDS
MG939587	Geneious	gene	146721	147542	.	+	.	Name=S273R gene
MG939587	Geneious	CDS	146721	147542	.	+	0	Name=S273R CDS
MG939587	Geneious	gene	147577	151155	.	+	.	Name=P1192R gene
MG939587	Geneious	CDS	147577	151155	.	+	0	Name=P1192R CDS
MG939587	Geneious	gene	151187	152266	.	-	.	Name=H359L gene
MG939587	Geneious	CDS	151187	152266	.	-	0	Name=H359L CDS
MG939587	Geneious	gene	152301	152816	.	+	.	Name=H171R gene
MG939587	Geneious	CDS	152301	152816	.	+	0	Name=H171R CDS
MG939587	Geneious	gene	152856	153230	.	+	.	Name=H124R gene
MG939587	Geneious	CDS	152856	153230	.	+	0	Name=H124R CDS
MG939587	Geneious	gene	153253	154272	.	+	.	Name=H339R gene
MG939587	Geneious	CDS	153253	154272	.	+	0	Name=H339R CDS
MG939587	Geneious	gene	154284	154610	.	+	.	Name=H108R gene
MG939587	Geneious	CDS	154284	154610	.	+	0	Name=H108R CDS
MG939587	Geneious	gene	154570	155271	.	+	.	Name=H233R gene
MG939587	Geneious	CDS	154570	155271	.	+	0	Name=H233R CDS
MG939587	Geneious	gene	155386	156111	.	+	.	Name=H240R gene
MG939587	Geneious	CDS	155386	156111	.	+	0	Name=H240R CDS
MG939587	Geneious	gene	156104	157000	.	-	.	Name=R298L gene
MG939587	Geneious	CDS	156104	157000	.	-	0	Name=R298L CDS
MG939587	Geneious	gene	156975	159095	.	-	.	Name=Q706L gene
MG939587	Geneious	CDS	156975	159095	.	-	0	Name=Q706L CDS
MG939587	Geneious	gene	159053	160582	.	-	.	Name=QP509L gene
MG939587	Geneious	CDS	159053	160582	.	-	0	Name=QP509L CDS
MG939587	Geneious	gene	160572	161723	.	+	.	Name=QP383R gene
MG939587	Geneious	CDS	160572	161723	.	+	0	Name=QP383R CDS
MG939587	Geneious	gene	161671	162225	.	-	.	Name=E184L gene
MG939587	Geneious	CDS	161671	162225	.	-	0	Name=E184L CDS
MG939587	Geneious	gene	162269	162823	.	-	.	Name=E183L gene
MG939587	Geneious	CDS	162269	162823	.	-	0	Name=E183L CDS
MG939587	Geneious	gene	162854	164125	.	+	.	Name=E423R gene
MG939587	Geneious	CDS	162854	164125	.	+	0	Name=E423R CDS
MG939587	Geneious	gene	164276	165181	.	+	.	Name=E301R gene
MG939587	Geneious	CDS	164276	165181	.	+	0	Name=E301R CDS
MG939587	Geneious	gene	165215	165655	.	-	.	Name=E146L gene
MG939587	Geneious	CDS	165215	165655	.	-	0	Name=E146L CDS
MG939587	Geneious	gene	165892	166491	.	-	.	Name=E199L gene
MG939587	Geneious	CDS	165892	166491	.	-	0	Name=E199L CDS
MG939587	Geneious	gene	166519	167016	.	+	.	Name=E165R gene
MG939587	Geneious	CDS	166519	167016	.	+	0	Name=E165R CDS
MG939587	Geneious	gene	167039	167785	.	+	.	Name=E248R gene
MG939587	Geneious	CDS	167039	167785	.	+	0	Name=E248R CDS
MG939587	Geneious	gene	167827	168195	.	+	.	Name=E120R gene
MG939587	Geneious	CDS	167827	168195	.	+	0	Name=E120R CDS
MG939587	Geneious	gene	168225	169115	.	+	.	Name=EP296R gene
MG939587	Geneious	CDS	168225	169115	.	+	0	Name=EP296R CDS
MG939587	Geneious	gene	169118	169453	.	+	.	Name=E111R gene
MG939587	Geneious	CDS	169118	169453	.	+	0	Name=E111R CDS
MG939587	Geneious	gene	169536	169688	.	-	.	Name=E66L gene
MG939587	Geneious	CDS	169536	169688	.	-	0	Name=E66L CDS
MG939587	Geneious	gene	169692	170495	.	-	.	Name=I267L gene
MG939587	Geneious	CDS	169692	170495	.	-	0	Name=I267L CDS
MG939587	Geneious	gene	170647	171327	.	+	.	Name=I226R gene
MG939587	Geneious	CDS	170647	171327	.	+	0	Name=I226R CDS
MG939587	Geneious	gene	171324	172055	.	-	.	Name=I243L gene
MG939587	Geneious	CDS	171324	172055	.	-	0	Name=I243L CDS
MG939587	Geneious	gene	172139	172357	.	+	.	Name=I73R gene
MG939587	Geneious	CDS	172139	172357	.	+	0	Name=I73R CDS
MG939587	Geneious	gene	172567	173556	.	-	.	Name=I329L gene
MG939587	Geneious	CDS	172567	173556	.	-	0	Name=I329L CDS
MG939587	Geneious	gene	173845	174483	.	-	.	Name=I215L gene
MG939587	Geneious	CDS	173845	174483	.	-	0	Name=I215L CDS
MG939587	Geneious	gene	174524	174724	.	-	.	Name=I177L gene
MG939587	Geneious	CDS	174524	174724	.	-	0	Name=I177L CDS
MG939587	Geneious	gene	175050	175658	.	-	.	Name=I196L gene
MG939587	Geneious	CDS	175050	175658	.	-	0	Name=I196L CDS
MG939587	Geneious	gene	175752	176468	.	-	.	Name=DP238L gene
MG939587	Geneious	CDS	175752	176468	.	-	0	Name=DP238L CDS
MG939587	Geneious	gene	176645	177703	.	+	.	Name=DP63R gene
MG939587	Geneious	CDS	176645	177703	.	+	0	Name=DP63R CDS
MG939587	Geneious	gene	177783	179411	.	-	.	Name=MGF 505-11L gene
MG939587	Geneious	CDS	177783	179411	.	-	0	Name=MGF 505-11L CDS
MG939587	Geneious	gene	179530	179955	.	-	.	Name=MGF 100-1L gene
MG939587	Geneious	CDS	179530	179955	.	-	0	Name=MGF 100-1L CDS
MG939587	Geneious	gene	180727	181035	.	-	.	Name=I7L gene
MG939587	Geneious	CDS	180727	181035	.	-	0	Name=I7L CDS
MG939587	Geneious	gene	181249	181560	.	-	.	Name=I8L gene
MG939587	Geneious	CDS	181249	181560	.	-	0	Name=I8L CDS
MG939587	Geneious	gene	181655	181792	.	+	.	Name=ASFV G ACD 01870 gene
MG939587	Geneious	CDS	181655	181792	.	+	0	Name=ASFV G ACD 01870 CDS
MG939587	Geneious	gene	181755	182045	.	+	.	Name=I9R gene
MG939587	Geneious	CDS	181755	182045	.	+	0	Name=I9R CDS
MG939587	Geneious	gene	182121	182633	.	-	.	Name=I10L gene
MG939587	Geneious	CDS	182121	182633	.	-	0	Name=I10L CDS
MG939587	Geneious	gene	182872	183153	.	-	.	Name=L11L gene
MG939587	Geneious	CDS	182872	183153	.	-	0	Name=L11L CDS
MG939587	Geneious	gene	183383	184096	.	+	.	Name=MGF 360-18R gene
MG939587	Geneious	CDS	183383	184096	.	+	0	Name=MGF 360-18R CDS
MG939587	Geneious	gene	184079	184291	.	-	.	Name=DP71L gene
MG939587	Geneious	CDS	184079	184291	.	-	0	Name=DP71L CDS
MG939587	Geneious	gene	184390	184680	.	+	.	Name=DP96R gene
MG939587	Geneious	CDS	184390	184680	.	+	0	Name=DP96R CDS
MG939587	Geneious	gene	184980	185138	.	-	.	Name=ASFV G ACD 01940 gene
MG939587	Geneious	CDS	184980	185138	.	-	0	Name=ASFV G ACD 01940 CDS
MG939587	Geneious	gene	186452	186583	.	-	.	Name=ASFV G ACD 01960 gene
MG939587	Geneious	CDS	186452	186583	.	-	0	Name=ASFV G ACD 01960 CDS
MG939587	Geneious	gene	187029	188099	.	+	.	Name=MGF 360-21R gene
MG939587	Geneious	CDS	187029	188099	.	+	0	Name=MGF 360-21R CDS
MG939587	Geneious	gene	188789	188935	.	-	.	Name=ASFV G ACD 01990 gene
MG939587	Geneious	CDS	188789	188935	.	-	0	Name=ASFV G ACD 01990 CDS
MG939587	Geneious	gene	189056	189235	.	+	.	Name=DP60R gene
MG939587	Geneious	CDS	189056	189235	.	+	0	Name=DP60R CDS
##FASTA
>MG939587
GAATATACCATATTATTGCTATTGCCATCAATGAGAATGC
CACGTAGGCATAGGTCATCCTATGGCCGGACCAATCCATG
GCTGCACTTAAAAATATCAAAAAAGTTTAAGTTTTGGGCC
GGCGTTAAAATTTAAACCTTTTCTGGTTGATCTTTAGCCA
TGTATAGCTGCGATGTTTGGTGCCTTATCTACATGCTATT
GGCATTCCTGATATTCGCACTAAAGTGCTATGTTACAACC
GTCTTATGCGTGATTTTTATCCACCTTATTGGCCGAAGGG
CCGCCTTGTATTTCCTGTTAGGTGGTTTGGCCGTATTCTA
CTGGTGGCAAGCAGCTATCAATAAAATTTAATGGCTCTCA
CTTAAGATCCTTGCTGTAAGCGGGCGTTTACATACTTTGA
TCAAGAAAAAAAATTATTTTTGGACCCCCCCCCCATGTTT
TATACAAAAATCATATAATAAAGTGGCGACAATCAACATA
TTAATCAACCACAGCATTTTATGATGTGTTAATCAACATA
TACCATATTAATCAACCACAGCATTTTATGATGCGTCAAT
CAACATATTATTACGGAGAGCGTCAATCAATATAATATTG
AGAACAGCGACTTGATACCGTGTATGGTGGTGGCGGCGGC
ATGTTGTTTGTAACAGCATTTTTCATCATTCGAAGCTTAC
AAAAGATATGTATAAGATAGCATATTAATGTTATTAACAG
TAATATCAATAAGGCGTAGCTATAGATCTTCACTTTGGTA
GACCAATAATCCATGGTTGCGCTTAAAAATACCAAAAAAA
ACATTAAGTTTTGGAGGGTAAGATTGGTTTTTCACCATTG
GTAAAGATTATTATTCTAAATGTTTACCCCATAGATGTGA
AACAATGATTCTTCATATATTAACATATTTTTTGACTTAT
ACTTTTCTTCATCTAGTAAGGCGTTAATTTTTTCCGGATC
TGTCGTTTTTATTGATAAAAGAGAAGAGTCTGGACTGTAA
TTTTTAAATAATAAGATATTTATTAATATCCAATTATTCG
TTTGGCTCGCTATTTCCATGCTCTCTTCGAAAGCATCAGC
TCCTAAATCTATACAAAGGAATAAGTTACCTTCACAAAAA
TTCATTACCGAGGTAATCATTGCCCGATTAATGTCAGCCC
CCAACATAAAACAATAATATATAGTTGTATAATTACAATC
ATACATACAGGCCAACTGCATCATTTCATCAATGTCTATA
TTTGTCTTCTCTTTGTTATAAATTTCATGAAGGTCAAAGA
CGTTGTTATAAGCAACCCCACATATTAACCGCCAATCTTT
AAAATGACTATATCGTTGATAAAAATATTGGATGGCTTCA
GTAAGCTTATATAGTATCGCCATACTATACCAATACCTAG
TTAGCATTTCGTTGAATGAAATATTATCCAATGTAAAGTT
AATTGATAATGTATCTAGTTCACCAAAAATTCTTAATTTC
AGTTGAGCATTATTTAGGAAAAGGGGATTATCAGATAATA
ATTCATGGCATAGAATAATATTACTGCTAGTTTTAACATA
CTGTACATTATAAAATATTTCTAAAATTTTATTTTCACTC
AAAGCTTTCCTCGCACCTAACTTTTGGCATAGGTCCTGGT
GCACTCCATATTGACAGTAACCAACCCAAAGCTGATGTCT
GCACCCCATTCGGTAAACAGCTCTATTAAACCATGATTGT
TTTCCTGTACAGCCTTCATTAATGCAACATTTAATGTTAA
ACCATGTTTAAAACTTGCTGTTTTTATTAATATTTGTTCA
TCTATACAAGTATGATAAATCGTAATTGGGGCTTCATGCC
ACCACAAACCACAACGCTCTAAAATACAATAATCATCTTT
TAACACAGGCTGTGTAGCTAGTACTTTTTTAGTAAGTGCT
TGTAAAGTAGATGGCATCTTCTATCTGCAAAATAATTATT
TCCGAAAAAAAAATCAAATTAAAATACTAAATTCTATTTT
TTTTTTTAATAAAGCCTGTAAATTATATAATAAATCTCGC
CCACCGTATTATTTCCGGACACAACTTTTTATACCTCATT
ATATTTTTAGATCTATAGTTTTTTAACAAGGCATTAATTT
TTTCTGGATCTGTCGTTTTTAAAGATAAAAGAGAGACGTT
TGAACTATAATAATCTTTAAATGATAATATTTCTACTAAT
ATATCATGATTCTTTTGTTTTGCTAATTCTAAGCTCTCTT
CGAAAGCATTAGCTCCTAAATCTATACAAAAGAACAAGTT
ATTCATATAAAAGTTTTTTACCGAGGTAACCATTGCCCGA
TTGATGTCAGCCCCCAATACAAAACAATAGTAAATGGTTA
AAAAATTGCTATCTCTCATACAGGCCAGATATATCATTTC
ATCAATATTCATATCAACCTTTTTTATATGATACATTTCA
TGAAGATCAGACACGTTATTAAAAGAAAGCCCACATATTA
GCCGCCAATCTTTAAAATGACTATATCGTTGATAAAAATA
TTGGATGGCTTCAGTAAGCTTACATAGTATCGCTATACTA
TACCAATATCTAGTTAGCATTTCGTTGAATGTTATTTCAT
TCAATATAAAGTTGATCGATATCTTCTCTAGAAAACAACA
AATTATTACTTTTAATTCCTCTATATTCTGGAAAAGGGGA
TTATTAGATAACAATTTATGGCATAAAATAATATTACTAC
TAGTTTTAATACGATGTATTTTATAAAATATTTGTACAAT
ATCCATTTCATTCAAAATTTTTGCGCCTAACTCCCGGCAG
AAATTCCAAGTATGCTCCGTATTGACAGTGACTAAGCTAG
AGTTGATGTCTGCACCCCATTCAGTAAACAACTCTATTAG
ATCATAGTTGTTTTCCTGCACAGTTTTCATTAATGCGAGA
TTTAACTCTAAACCATCTTTAAAAATTGCTGATTTTATCA
TCAATTGATTATCCTCATTAGTAGAAAGCATAATTGGAGC
TCCATGCCACCACAAACCACAATATTTCAAAATAAAGTAG
TGTTCTTTAGATATGTGCTGTGTGGCCAGTATTTTTTTAG
CAAGAGCCTGCAGAGAAATTGGAGTAGACATATTTTTTTT
TGCAAAATGGTTTAAGTTTTTCAAGAATACAGATTGGATA
AATTAGGTTGTTGACTTAGTTACAGGAGGTATTAAATATT
ATGTAGACATAAAAATGAGATCCTCCAAAAAAATAAACAA
CAAAAAAAAATATGTTTAATATTAAAATGACAATTTCTAC
ATTGCTTATTGCTCTTATTATACTACTTATTATTATTTTA
GTAGTGTTTTTATACTATAAGAAACAACAACCACCGAAAA
AGGTCTGTAAAGTAGATAAAGATTGTGGTAGTGGAGAGCA
TTGTGTTCGTGGATCATGTAGCTCATTGAGCTGCTTAGAT
GCCGTAAAAATGGACAAACGAAATATTAAGATAGATTCTA
AGATTTCCTCATGCGAATTCACTCCCAATTTTTACCGTTT
TACGGATACTGCTGCTGATGAGCAGCAAGAATTTGGAAAA
ACACGGCATCCTATAAAAATAACTCCATCTCCAAGTGAAT
CCCATAGCCCCCAAGAGGTGTGTGAAAAATATTGTTCATG
GGGAACCGATGACTGTACAGGTTGGGAATATGTTGGTGAT
GAAAAGGAGGGAACATGTTATGTATATAATAATCCACATC
ACCCGGTTCTTAAATATGGTAAGGATCACATCATAGCCTT
ACCTAGAAATCATAAACATGCATAAATAAATACATTAGGC
TCATCGTATCTTTTTAAAATCCATAAATATTCGTTTGATA
TATGCTGAAATTTTTATAAAAAAAAATAACTATTTCCTAT
AAATCATCTAGAAATAGTCCTCGTTTTGATCGGTTTATAT
CTTATAATATTGTGCATCGATGCACAACTGCTTTTTTTGG
TCCTTCTGGAACATCATTATATTTTCTTTCATTAATATAC
CATTCAGATGTAAACGTTGAATAATTTTTATGGCAACAAT
CTACCATTGAATTATATTTAGTAACATCTAATACATCGTT
TGTTTTATCAGGCTCAGCTCTATAATCTTGATAATTTTTG
TTATCAGCTTCTAAAGCTCCATCATTATTTTTCAAAGAAG
TATCCATAATTATGTTTGGTAAAAATACTTTAAGTTTTAA
TGTGATATTTAAAATGGTTGTTATATAAATTTACCGCTTA
CAGGTAATCTTTATTCAGTGTCATAAACTATACTTTTGAT
GATTCAGTATTTTGTGAATCAGTACATTTATTATCATTAA
TATTTTTAGGCTGTTTTTCCAATGTTTTATTGTTGCAATG
AGCCTGCTCCTCCTTTGACGAGGAAGTGTCTGTTGGAGTC
ATCTGTTTAGGAAGAGTATCATCCATATCTATTATGAAGA
AAATATATAAATATTGATATACAATCAAAAATATTTTTGA
TCACGTCTTTGTTATCTATCGATATTGTTGATAACGTCTT
GAATAACCTACATCATTTTTTTACATAAAAAAATAGATAT
AATTTTTATTATATCTCAATTATTTTAAAGATAATTATCA
ATACAGCAAATATCATAAGCTAACATATTTTTCGAATAAT
AGTTTTTTAGTAAAGTATTAATCTTTTCAGGATTGGTTTC
TTTTGATAATAAGATAGGATTCGCTTTATAAATTTTTAAA
GATAATATATTCACAATGATAGAATAACCGTATATATCTG
CTAATGTCTTACTGTGTTCAATAACATTAGCCCCTAAATC
CATACAAAAGAACATATTTTCAATACAAAAGTTTTTTACC
GAGATTAACATTGCTCGATTAGCGTTGGCTCCCAATGCAA
AACAGTAGTAAATGGTCAAAAAATTATTATCGCGCATACA
GGCCAGCTCCATCATTTTATTAATACTCATATGAATTTTC
GTTGTGTTACATATTTCATGAAGGTCAAACACATTGTTGA
AAGAAAGTGCACAAATTAATCGCCATTCATCAAAATGCCT
GTATTCTTGACAAAAATATTGAATAGCTTCTTTAAGATTA
TATTTTACCGCTATGCCATACCAATATTTGGTTAGCATCT
CACTAAATGAGATCTCATTTAACATAGAATTTGTTGTTAA
ATCCTTCAACTCCCAATAAATGATCATCCTTAAATCCACC
ATGTTTACATTTTGTAAAAAAGGGTTATTAGAAAATAATT
CATGACACAAAATGACATTACTACTTGTTATTTTACACTT
TGTTTCAAAGAAAAATCGTAAAATTTCACTTGTCTCAAGC
TCTTCTTTAGCTCCCAATTTTCGGCATAGGTTTCGAGTAT
GCTCGTTATTAATAAAAAGTAACCCATAATTAATATTTGC
ACCCCATTCAGTAAACAACATGATTAGATCATCATTGTTT
TCCTTAACTGCCAATACCAATGCAGTATTAAGCCTTATAC
CCTCTTTAAAGCATAATGTCCTTATCATTATTTGATTATC
ATCATCTATATACATTGAGATAGGAGCTTCATGCCACCAT
AAACCATAACGCTCTAAAATATAATAATCATCTTTAGATA
CGTGTTGCGTGGCCAATGCCCTTTTAGCAAGTGCTTGTAA
AGTCGATGGCTGCATGTTTATTCTGTTAAAAAAAAATCAA
ATTATCGGGTAAACATAAGGATCAACCCGTAGTTAATATT
TGCAGTAGTATTTTTTAACAATGAATTATAATAAAAAAAT
AATTCATTACTATCTATTATAAAACCCATCTTTAACTTTA
AAGAAGAACTAGATCATCTTTTTTTTGTTGTGTCAGAACT
TCTTCAATTTATTACCCACATTTTATCTAAAAAAAATAAA
AACTACATCATATCTTGTTTCTTCATCAAATTATCATACC
ATTTATAGGGTGTAGGTTGGGAACATTCCATCATGTGGTA
ATCAGGGTATTTATATATTTTTTGATAGTAACATCTATTT
GGCAGATGTATTGTCCAACAATCATGTCTAATAAAATCAT
TTTCACCTATGGGGGAATCATCTTAAAAACCTTATTCCTA
CAGATTCCATTTTGACAGTCCTAGCAAAAGTCACAATATT
TTCCATGAGTACACCAATGTTCAAGCTCTCTTTCGGGAGG
AATGCTGCCAATTTTATGTTTTTTAGCTTCTAACTCTCTG
TACAACATCAGTTGGGAAAGCAGAAAGAAGATTACCAGGA
GAACCATTAAATATATAATAGTCTGCAAACTACGTTTGCG
AATGTAATTTGCAACTAAAACACAACCCACAAGGTAAAAT
CCATAAGTTAATAACTTTTGCCATTTTCGTATGACAGCCT
CGTGCCATTCATGGTTGTGTTGTGGGCATTCTGTTCGGTA
AACTTCATGAGGCTTTATAGAAGTTACATAGTAGGTACAG
AATTCATTGTGACGAAAAACACTGCAGTTAGCTATGTAGT
CATTTTCAAGAATGGGAGAATGGTTTTCAAAGACCTTATT
CTTACAGATGCCATCTTGACAGTCCCAACAGAACCTACAA
TGATTTGCATAGGTGCACCAGTATTCAAGCTCCTTTTCAG
GAGGGGTTCTTGTTAGATCCAGGAGCTCTAGCTCATATGT
ATAAAGAAGAGTTGGAATGGATAGTAAAGTAAATATTTGC
AGACCAAGCATGGCTACTTGTGAACAAGTGGCTGCTCGTC
AACAAATAGCTGTTTATCAGCAAATAGCTGTTTATCAGCA
ACAACTAATTATCAGCAAATGCTGCTTGTGGGTAAGCCAA
TAAATAGGCCATACCCTTGAAAGGAGAATTCAGTTTGATA
AAAAAAATAACGAGTTTTCTAATAACCCGGTCAAGCATTT
AATAAATGAATAGCATCACACGTCTGCATCGTGCATTCTG
CCTGGAAAATGGGCCCATCTCTAATATATTTACACTGACG
GTGAATCATACAGTGTTCCATGGGATAGCTATGCTCCTGT
ACAGGAGGCATATCTTTTAGAACTTTATTCTTACAAAGAC
CATCTTGACAAGCCCAGCAAAACCGACAATTTTTCACATA
TTGACACCAGTATCTAAGCTCCTCTTCCAGGGGATTGTCG
GTCGAAAACCCCTGTAGACTAGCTAGGCCAGCTAGCAGCA
AGCCGAGGTAACTAAAGAACCTCATTGTAGTGTTATATTA
CGAAAAAACATGTTAAAATTTGGAAAAAAAAGCCCTTTTT
ATAGATCTGGAAAAAAATTTTCACAAATCTAATTAAAAGC
CTTACAGATCATCCTTTTCATAAATTTTCATTAACAATTG
GTGGGGGCGGTTGTGAGGTACTGGATCAGAACAATCCATA
ACATGGTAATGTCCATTTCCTTCACCATATGTACACTGGT
TATACCAGCGAGAAACCTCACAAGATGTCAAATAACTGTT
CTCAACAATCAATGGCATGCTCTTATTCACCTTGTTCTTG
CAAATTCCATGTGCACATTCCCAGCAAAACTTGCAGTTTT
CCATGTAAGTACACCAGTATCCAAGTTCTTCTTGTGGAGG
ATTATCCGTTGAACGAAGATGCCCTCCTGCCTGAGTAGGT
AGTCCTAAGACCTGATTGGCCAGCAGGCCAAGAATTTCCA
AGAAGATCACCAACATTGCTACGGCTGGCTGAACAGCTGG
CAGATAGCTAGCTAATTAGCAAACCAAGTGACTCGCCCTC
TCTACTCTTAATATGAGAATTTAAGATTCGGTCCGGCTTT
TTTCCCATGTTTTACAGGGAAAAGGTATTTTTAGCCTATG
AATGTACATGGTTCCGCACATTAAAAAAAAATAAAAGAAA
TTATTTAATATTGGCTGTTATTTTCTTTCAACTAGCAACA
AGCCAGGTAACTAAAGAACTTCATTGTAGTTTTATATTAC
GGAAAAGGTTAAATTTTGGACAAAAAAAATCATATCTAAT
TAAAAATCCTCACAGATCTTTCTTTTCATAAATTTTCATT
AACAATTGGTAGGGGCGGTTGTGAGGTACTGGATCAGAAC
AATCCATAACATGGTAATGCCCATTTCCTTCACCATATGT
ACACTGGTTATACCAGCGAGAAACCTCACATGTTGTCAAG
TAGCTGTTTTCAATAATCAATGGCATGCTATTATTCACCT
TGTTCTTGCAAATTCCATGTGCACATTCCCAGCAAAACTT
GCACCTTTCCATGTAAGTGCACCAGTATCCAAGTTCTTCT
TGTGGAGGATTATCCGTTGAACGAAGATGCCCTCCTGCCT
GAGTAGGTAGTCCTACGACCTGATTGGCCAGCAGGCCAAG
AATTCCCAAGAAGACTACCAACATTGCTACGGCTGGCTGA
ACAGCTGGCAGATAGCTAGCTAATTAGCAAACCAAGTGAC
TCACCCTCTCTACTCTTAATATGAGAATTTAAGATCCGGT
CCGACATTTTTCCGATATTTTACAAGAAAAAGATATTTTT
AGCTACAAATACACTTCATATATCCCTAAAAAAAACAAAA
ATTTATTTAATTTTAACTATTATTTTCTTTCCACTCTCTC
TTTAAGATTTTGTAAGGATTCCAGGGCTTTGGTTCAGAAC
AGGCCATTACATGGTGAATCCCCTGTCCTAGATCATACAT
ACATTTATTTAGCCAGCGGGAAACTATACATGATTGCACA
TACTCATTTTCAAGAATTGTTGTATTCTCCAATTTGCCCT
CACAAAGGCCATTTTGACAATTCCAGCAAAACTTGCAGTT
TTCTGTATAAGTGCACCAGTATTCAAGTTCTTCTTGTGGA
GGATTATCCGTTGGATGAAGTTGTCCAGCTGGTTGATTAG
GTAGCCCTAAGACCTGGTTGCAATTCATGGTATGGTAGAT
ACCCTTATCTAAATCATACATACATTTATCCAGCCAACGG
GAAACCAGACATGATTTCACATACTCATTCTTGTAAATTA
CTGACCCATCTATTTTGTTTATACAAGTGCCGTCTTGGCA
GTCCCAGCAAAATTGGCAACTTTCCATGTAGGCACACCAG
TATTCGAGTTCTTCCTCTGGAGGCTCCTCTGTTGGACGAA
GTTGTCCAACGAGCTGACTTGAAACCTGGCTGGCCAGAAG
GCCAAGAATTCCCAAGAAGATCACCAACATTGCTACGGCT
GGCTGAACAGCTGACTGAATAGCTAGCCAATTAGCAATCC
ACTGTACTTTTCATAAGATCATTTAAGATTCGGTCGGCAT
TTTTTCAATAGTTTGCTAGGAAAAAATTTTTAATTTTATA
GATTCACACTACTTCATTCTCATGCTTAGGAAAAAAACAA
ACTAAATCTTACAATGTATCTGGATCTAATGAGAAGCTAG
AATTCATCTTTTTTCAAATCCTTTCTGGGATGTTCATTCT
TTTTCCACTCCTTCCTTGCAATTTTATAAGGATTCCAGGG
CTTTGGGTCAGAACAGTTCATGCTATGGTAAATGTGCTCC
TCCACATCATATCTACATAGGTCACCCCAGCGGGAAACCT
CACAATATTTTACATAGTCATTCTCAATAATACTTGTGGA
GTTGTTTCCCCAAACCCTGCTGGTACAAATCCCATCTTCA
CAATCCCAGCAGAACCGACAGCTTTCCACATAAGTGCACC
AGTATCCAAGTTCATTCTCTGGGGGTTCAAATGTTAGAGG
AAGATGTCCACCTACCCGAGTAGAAGTGGAAGATGAAACC
AGGTTGCTACTGGCCAGCAGGCCAATAATTCCCAGGATAA
TCACCAGCATTGTGCTCAACCAGCAACGGCTAGCAACGAC
TAGCAACTGACTAGCAATAGCTAGAAATGGCTAGCAATCA
GTAGTAGCTAACGCTCTACTCTTTATAAGAAAATTTAAAA
TTCGATCAGATTTTTTTAGAATTGAGAATGAGTAAAACGC
TTATATTCTTTTTCTAGCTAGAAAAAATAAGCTAGTTTAA
GATAGGATTTCCCTTACTAACGGTTTAATTTTTAGCAAAG
GTATAGGTAAAATACACTTGTACTTAGCTGCAAAAAAATA
AGCTTATGGCGTATAAGCCGCCATAAGTTTATTTAATTAA
AATGTTAAACTCTGTGATAAGACTGGAATCTTAGGCAGGT
TTGATGTGGAGAACAGCATGAAATACAAGAGTGCCTGTTA
CACGAATAAGTTCTCTCAAACCGGGGATGGTCATACTCAC
ATCTATGAAATCCTGGTCTAGGAGATTCATTTGATGCATG
ATGGCCGCACCCACACTTATGAGACACTGAAGAACTAAAG
GGTTTAATTTTGATCTGAATGGTACTATATAGGATGATGG
CAATCCATATCAAGATTAGAGCAATCAAAATCACCTCCTC
AAGAAGCATGATGTAGCCTTAAATCTTAGACTGCTTTAAA
CCTTAGGCCCTCACTATCTTTAATGAAGGAGTTTAAATTT
TGATCCCTTTTTCAAGACCCATTTAGAAGAAAAAAATAAA
GTTTATATCAATCTAATTCATAAGTCATCTCTTTCATAAA
TCTTCATGTATTCTCTATGTGGATAAGTATGGGATGTTGG
ATTTGCGCAGTCCATTTGATGATCTGTATGGTTTTTGGGT
CCTTCATAATAACTACATATACCATTCCAGCGGGAAACCG
TGCAATTTATAATCCAGTCATTTTGATGAATAACTGGCCA
ATCTGTTTGAATCCTGTTTCGGCAGATACCGTGGACGCAT
TCCCAGCAAAAGTCACATTGGTTTGCGTAAGTGCACCAAT
AAACTAGCTCATGTTCAGGAGGATAACGGGTTGGTAGTAA
ATCTTCTAATTTACGTATAGGAGCGGCTTGAAGGACAACC
ACCCCCAGTAGTACTAGAATCAGTACCTTTATAGTGGCCA
CCCTACACTAGACCTCTAAGTTGAAGACAAAGAACTAAAA
TTTAGAGCCGTTTAATTACTACTAATAATTATATTTTTTA
TTGTCTACAATAGGATTCTATTAAAAAATAATGATTTTTA
CCAAGAAATATTTTTATAAAAAATTAATATATTTTGTAAT
AAACTTTATTTCCAATGACTGTTAAAATAAGGAAACTATC
CTTAGTTAGTCGAGGAAGATGGTTAGGTTATTTCGCAATC
CGATAAAATGTTTATTTTATCGTAGGTCTCGTAAAATCCA
GGAAAAAAAATTACGGAAGAGTTTAAAAAAGCTAAATTTT
TACCACCCTCCAGAAGATTGTTGTCAAATATATCGTTTGC
TAGAAAATGTTCCTGGAGGAACTTACTTTATTACAGAAAA
TATGACGAATGATTTAATTATGGTCGTAAAGGATTCGGTG
GATAAAAAAATTAAAAGCATTAAATTATATCTTCATGGAA
GTTATATTAAGATTCATCAGCACTATTATATTAATATTTA
TATGTATCTTATGAGATATACCCAAATTTATAAATATCCC
TTAATTTGTTTTAACAAATATTATAACATCTAAGTAAATA
TTCTTGGAATGGATTTTCTTATAGAATGGTTACAGGATAT
GTCAGCGACAGGCTTAATAACAAATTTGTTAATATTTTTT
TGTTAAATAAATGAACAGGCCACCATTTAATATTACCCGT
TGCAAAATAAGAAAAAAAAAACAAACTTATAGTTACAAAT
CATCTTGATTAATCACATGTCGTTTTAACTCAATGAACCA
TTCTAAATCTTTGGGTTGTGAACAATTCATGTTATGTTGA
TAGTGTATCCTAAAGTGAGCTTCATACATACACCGGTCAT
GCCACCGGGAAACTGTACAATTAACAATATAATCATTTTG
CGTAATAATAGGGTGGTCACTAAACACTTTATTTTTACAC
ATTCCATCTTTACAGGTCCAGCAGAAGTCACAGTGTTTTG
CATAGGTGCACCAGAACTTGAGATCCCTTTCAGGAGGCCT
ACGCATTTGCATCGGATTATCTGTGGAAAGAGGTAGGTTC
ATTATTATGTTCGTCATCAAAATTCCTAAAAGAACATAGA
AGCCAAGAAAGATAAGCAGTCTTGTAGCGGCTTGCATTCG
CATTCGTGAGTATTGTTTGCGAACATAGCTTATGAGAGCA
ATGGTAGCTATCATACAAAGACAAGTATGTTTGATATTCT
CAGTGTCAATGACCCTATCCTCCTTTATTTGCATTAACTC
ATCAAACCAATCATAATATGTGGGATTTGTACAGCTCATG
ATGTGAAAGCGGCGTATCCTAGAGTCTGTAAAGTAGCTAC
ATCTTTCATTATAGCGAGAAACCCTACATATTTGTATGTA
ATCATTTTTTTTGATGAGAGGGTGTTTTTCAAAAACCTTA
TTTTTACAAACCCCGTGTCGACAATTCCAGCAGAAGTCAC
ACGATTTTGCATAGGTGCACCAATACTCAAGCTCTCTCTT
TGGAGGTCTCCGGGTCATTGGTAACTCTCCTGTTCCTGGA
AAAGATTGGCTTTGAATGACCGGCTGCATGACCGCCAGTA
CCAAAAGGAACACAATCACCTTCATGGCTGCAACTTATAA
GTTGCAACTTATGGGTTGCAATACTGCAACGTATAGGTTG
CACCTTATAGATCGCGACTCAAAAGGTATGAAAACCTTAC
CCTCAATACAGAATTTAAGTTTTAATCCTGATAATGTATC
TGTTTATGAAAAAAAATTTTTTTTACTCATGTATGAATTC
TTATACGAATCATAATATGTAGGCTGAGAATAATAATTCA
TATACGGTGTTGCGGGCTCAATAAAAATTTTGTTACCACA
AAAAATAAATGCTGGATTTTTAAGATATATATCTATTAAT
GACTAAACCCTTTATACGCTGTAGGCTGAAAACAATCCAT
ATAATGAATATACGGTGATTTGGGTTTAATAAAATACATA
CAACGGTCAAAATAGCGGGCAATACTACATTGACTAATAT
AATCATTTTGTTTAATAAGAGGCATATCATCCCACACTTT
ATTTTTACAAATACCGTTCCTACATTCCCAGCAGAAATCA
CAGTGTTTTCCATACGTGCACCAGTATTCAAGCTCTCTTA
TAGGAGGCGTATAAGTCCTTGGTAAATTTTGTTTCATATA
AAAGATGGAAAGGGGTCGATTTAAACCCGGCTGAGATAGC
CAAATCAAAATACATAAAAGAGCAAGTAGTTTCATAGTGG
TATTTAGATGTAAATTTTTATAGTATGCAAATACAATGTA
ACCTACAAATACAATACTAAATACAAGGTAAAAACAACAA
TGTCTTATAATGATTGGCCAATAATCACCCCCCCCCCATT
TTTCCATGAATATTTCATTTCCTGTATAGGGTCTAGGATG
TGAACACTCCATGTTATGATGATTAGGCATTTTAACTGAT
ATTTCATAAAAACACCCCCAGGAATTGCGATTAACTATAC
AGTTTACAATCGAATTCATCGAATTAGACTCATTTGTTAT
CTTATTTTTACAAATGCCATTTTGACAATCCCAGCAGAAG
TCACAATTCTTTACATACGTACACCAATATGGAAGCTCCT
CCTTAGGAGGATGCTGGGTTCTTGGTAATTCTGGTAATTC
ATGTGCAAGAATGAGGACTGAGTAGCCCAACAAAAGTCCT
AGAACCTTCATGTTGTGTCCAAATGGCACCTGTCATTTTA
AAAAAGATTTAAATTTTGCTACCGCAAAAAAAAATCCAGT
ATGTATTTTTTTAATACATATAATTATTGAAGTCTTATAA
GATAAAGCCGAGAACACTATATTTTGTATAGATGATGTAT
CCGGTATTCAAACTCTCTTATAAGTACATGTAGGAAATGG
TCAATTATTCAAGATTGGCTGAGATAACAACAAAACCAAA
ATACTCAAAAGCATAAGTAATTTCATGGTTGTACTCAGTC
GTAGATTTTTGCAGATCGCAAATGCAACGCAACCAGCAAA
TACAAAGCTAAATACAAGGTAAAAACAATAATACCTTATA
ATGATTGGCCAATTCTTATCCCTCCATTTTTCCATGAACA
TTTCATGTTCATAAAGTCTAGGATACGAACAACATTTCAT
GCTATGATGATTAGGTATTTTAAGTGATATTTCATAAAAA
CACCACGGGGTTGTTGGTGATTGATAGGTAAGAATAAGGA
TGGTTGAATAACCTAGTAAAAGTCCTAGAAAAACCTTCAT
ATTGCGTTCATACCACAGATGTTATTTAAAAAAAATATAA
ATTTTACAGTATGTGATATACACATACCACAAAAATGTTC
TTATATTAACTAAAATATGTGGGCAGAGAGCAATTCATAT
AATGAATATATGGTATTTTAGGCTCAATAAAGTACATACA
ACGATCAATAAAACGGGTAATACTACATTTACTGATGTAA
TCATTTTGAACAATAAGAGGCATATCATCCAAAACCTTAT
TTTTACAAATACCATTCTTACAATCCCAGCAGAAATCACA
GTGTTTTCCATACGTACACCAATATTCAAGTTCTCTCATA
GGAGGCGTATAGGTCCTTGGTAAAATTTGTTTCGTATAAA
AGATGGAAAGGGGTCGATTTAAAACTGGCTGTGCTAACCA
AACCAAAATACTCAAAAGAACGAAAAGTTTCATGGTTGTA
CTCAGACGCAGATTCTTACAAAGCGCACATACAAAGCAGC
CTGTATATGCAATACCAATGATGAAATAGAGACAGTATTG
CTTTATAGATAATTGTTGATGGTCACCCCCCCCCCCCCCC
CATGTTTGCATGAATATTTCATTTCCTGTATAGGGTCTAG
GATGTAAACATTCCATGCTAAAGTGATTAGGCATTTTAGA
TGAAATTTCATATAAACAGGATTGAGTCTTGGAATCACGG
AAAACTCTACAGTTTACAATAGAATGATTGGAGTCAATGA
AACGAGATTCCGTTATCTTATTTTTGCAAATGCCATCTTG
ACAGTCCCAACAGAAATCGCATTGTGGTACATACGTACAC
CAATATGAAAGCTCACTCTTGGGAGGATGCTGGGTTCTTG
GTAAGTCTGGTAATTCATGTGCGAGAATGAGGACTGAGTA
GCCCAACAAAAGTCCCAGAAGAACCTTCATGTTGCGTCTA
AATGACACCTGCACTTACAAAAAAAAATTTAAATTTTGAA
TATAACACAAAAAAACCACCTTAAAATTTCTTATATTATT
TCTTGGATCTGCCCCGACGTCATACAATGTATTAAAATTA
TAGACCAATCATCTTTTTGTATATAGGCTAATCATCTTTA
TATATAGATTTTAGATGTTTGCTTGTTGTATCAACTTAAC
TGCTAGCGAAGAAAATGGATAAAAACTTTCTGTATTTTTA
TAGGTTGAAATCATTTTATGCACATCGCTAGGATCTAATA
TTTTATTTTGAAGAACCGAATGTGGGCTTAAAATTTTTTT
CTTAGAAAAAAGTAGAATCATAATATTGCTATGTTTTTGT
TTAATGATTTCTTGTATCTTTTTTGTATACGGGTTGGCAC
CCAAACCTATACAAAAATATACATTACTCAAATAACTACC
TTCTATACATAATCTTTTTTCCCCACGTATTTTCCTATTT
ATTTCCCTATTTATGGAATTAAAGGATATCAATCTCTCTA
AGGCACGGTCAAGGTCTGCGCCTAAGGCAAAACAATAATA
TATACCTAATTTATTCCCAGGGCGTGCACAGGCAAGAAAC
ATCATGACGTTTAGCCCTAAACGTATATTTTCCTGAAAAT
ACGCATGATGAACTTCATCAATATTACCTAAGTATATGGC
CGTTTGTAAACGCCAAAGATCTAAATGAGGAAATTTTTTA
CTAAGATAATGAATAGGTTTTGTGAGATTAAAATCTATGG
CGAACTTATACCAAAATTTTAATACAAGTGTATTTCTCGT
CATTTCTTCTTCTTTTTCATCTAAATATAAGATAAAACGA
TTGTAAACAAAGTCTATCAATAGGTGAAAATCATTGCTAT
TAAAGCTGTCGAGAATCAAAATATTGTCATAATAAATTTC
GATCGCCAGTAAAACCTTTTTTCGTTTGACGAGATAAACA
AACATATTATACAACCCTACATCTAAAAATTCTGGATTGG
CTCCTAGTTGGATACACAGGTCTTTAGTCTGCTTCGTTTT
GGCACACATGATGCCAAAATTAATATCAGCACCCCATAAA
ACAAATAACTTGATTAGATCAGTCTGGTTTTCCTTCACAG
CTTTTACTAAGGCTCTGTCAAGCTCATAGCTGTCGACATC
AGAGCATGACATAGAGCCACCGGTTACCATTTTACATTGC
TTACAAAAACCTATGGGTCCGTTTTCCCACCATAGTCCAA
GCTGTTGTAGAATAAAAATATCATCCTCATGATAATTTGA
AAAAGCCTTGGTTTCTATCAAGACTTTTTTTGTAAGAACC
TGTAAAGAGTTCATCGTATTATTATGAATAACAGGAGTAA
ACGTAATCAATTATAAAAGTGATTTTTTCGAAAAAAACTT
TAGATGGTTGAAAATGATAATGTACATGTTCATACAAAAA
ATAGATGCAGTGATGTCTAAAATCAAAATTTAATTTTCTA
TGTAAAAAGTACAGACTTACTTATTTGGGTTAAATTGTTT
ATTTTAAACTTTAATTAACCGTTTGAGTTAGCGATGTTTG
ATTTATCTTCCATACTCATCCGGGGGGGGTCCTTATAGCT
CTGACATTATTGTGGATTATTGAATATAATGAATACTTCA
TAGATGCTAAACATTTTAATAGTAGTTCTGAGGCTTAATT
GTACTCTATAAATTTATAAAAACTTTTTGATCAAAATTTA
ATTTCTTATAAAAAGAGTACAGACGTCGCTTGTTTAAGCT
TCATCATGTTTCATTCATTACTTTCTACAATTACGGGGGG
GGGAGTCCCCTCATAGCTTTAGTATTGCTATGGTTTACTA
ATTATTATGTAGAATTTATAGAAGCATATGTACCTGAAAG
TATACCTACTCTATAAAATTAAATAATTTCAGTATATTTT
TTTTATGAATAGAACGGAAATGATATAAAAATAATTTAAT
ATTGCAAAAAAAATTCATAATGTTGGTATGTATTATAAAC
ATAATAGCATGTGTAATTTATAAACTGACTCCTCTATATA
ATTATTAGATGAGGTACCAACCTACTTATGATATGCCGAT
GATAGATATTGTATACTATAAAACAAAATTATTTTAAATG
TATTCATGGATACATTATAACATTTTTACCGCAAATTGTC
TCTCAGCGAAGAAAATGAATGAAACGTTTCTGTATATTCA
TAGGTTGAAATTATTTTACGCACTTCACTAGGTTCTAATA
TTTTCTTATGAAGTATTGAATGGGGGCTTAAAAGTCCTTT
CTTAAAAAGAAGTTTCATCATAACATTCTTTTCTTGTCTA
AGAAGAGTTTCTTGTATTTTTTTTGTATAAGGATTGGCAC
CCAAACTTATACAAAAATGTACATTACTCCAAATACCATA
ATTTGAAAAGAAAGTTATTTCCCTATTTACTTCATGATTA
ATGAAACCTATCAACGTCTCTAAGGCCGTATTGATATTTG
CGCCTAAGGCAAAACAATAGTATATACCCAATTTATTTTG
AGGGTACATACAAGCAAGCGACATCATGTCATTTGGATCT
AAACGTATATTTTCCTGAAAATATGCATGATGGATTTCAT
CAACATTACCTAAGTATACAGCCGTTTTTAAACGCCAATA
ATCTAGGTGAGGAAATTTCTTACTAAGAAAACGAATAGGT
TTTATAAGATTAAACTCTATGGCGATCTTAAACCAAAATT
TTAATACATATGTATTTTTTATCATTTTTTCTTTTTCATC
TAAATTTAAGATAAAACGATTGTAAATAAAGTCTATCAAC
ACGTAAAAATCATGGCTATCAAAACTGTCGAGAATCGAAA
TATTGTCATAATAAATATCTATAGCTAATAAGACCTTTTG
TTGTTTAATTAGATCAACAAACATATTATACAACCCTACA
TCTAAAAATTTTGGATCAGCTCCTAGTTGAATACACAGAA
CTTTCGTCCTTTCCGTCTTGGCACATATGATGCCATAATT
AATGTTGGCACCCCATAAAACAAATAACTTGATTAGATCA
GTCTGGTTTTTCTTCACAGCCCTCACCAAGGCTCTGTCAA
GCTCATAGCTGTCAACATCAGAACATGACATAGAGCCACT
GGTTACCATTTTACATTGTTTACAAAAACCTATGGGTCCG
TTTTCCCACCATAATCCAAGCTGCTGTAAAATAAAAATAT
CATCCTCATGATAATTTGAAAAAGCCTTGTTTTCTATCAA
GACTTTTTTTGTAAGAACCTGTAAAGAATTCATCGTATTA
TCATGAATGAAAGCAGTAAATGTAATCAATTATAAAATTG
ACTTATTGAAGAGAAATGTTAAATGAGTGAAATCGGTGTT
TATGATGATGTACATGATCATACGAAGAAACACGTTCACT
GGTGTCCATGATCAAAATTTAATGTTTTACGTAAAAAGTA
CAGATGTTAACTGTTTAGTTTAAACATAAATTTAACCTTT
AGTTTAAACCCTAGTTAATGATGTTTAATATTTCTTCTAT
ACTCATTCAGGGAAGTGTAATGATTCTAATACTGTTGTTA
TGGATTATTAATGAAAACTTTACAGATGCTGGAGGGAATA
ATTTTAATCATACTGTTTTAATGTAGCTATATAAGCTTTC
ATCAAAATTTAATTTTTTTTTATAAAAATACACGAATTAA
ACTAAAGTCTAAACTTTAGTTTGACTATTTGAGTTAATGA
TGCTTAACTTATCTTCCATGCTTATCAAGGGGGGGTCCTA
ATAGTTTTGATACTATTGTTGTGGATTGTTGAATATAATA
AATACTTTATAGATGCTGAAATGTTTGAAAATAATAGTAC
ATCAATGTTGTAAGTTTGATCAAAATTTAATTTCTCATAA
AAAAGGTACACATCAACATTGCTCATTTAAGTTTCATGAT
GTTTGATTCATTACTTCCTACAATTACTGGGGGGGGGGGG
GGGTCTTTAATAGCTTTAGCATTGTTATGGTTTGCTGACT
ATTATGTAGAATTCATAGAAGCACGTTTAGATAGTAATAT
CACTGCAGTGTAGATTATGAAATACATACTAAACTAATTT
CAGTATATTTTTTTTGTTCATATAAGTTAAGGTACAAAAA
TGATTAAACATTGCAAAAAAAGAAAATCACAATGCTATTA
TACATAGTGATCATAGTGGCTTGTATCATTTCTAAACTAG
TTCCAAATGAATATTGGGCAATACATCTATTTTTTATCAT
TATGATTTTTATGGTATATATGTATGAAAAGTTAGATATA
CATCAAAAATCTCAGTTCTGGAATTATACCATGTCAGGCT
TATCTGGACATAACGTACAGGTAACATGTAAGTGTTACTA
AATACTATGAAGTATCTATTTTTTTTTGTTGTAAAAAAAA
GAACTTGATAGTATTTTTTAAAAAATAAAATAATTAATTG
TACGTCAACTTCCTTATTTTATTCTTTAAAAATAACTCGT
AAGTATTATTTATCTATTTTTTGAAAAAATAGATGTAATC
GGTTTCATCATTTAGGTGTGTATTTCTTTTTAGCATCTAT
CAAGAATTCATTGTTTAGTGATATGAAAACAATGAATGAT
CATTATCTTCTATTTAACAACCACCTAAATAAATGAACGT
CTTTTTCATCTTAACTGATTACCAAAAGTTATTTTGCGAA
AAGGCATACATATGATCAATATCAGACCTACAATGAATAT
TTCCATAATATCCCTTTATTGTAATAATTCTATTTTTGCA
TTCCGATATCTCATCATCTGTGCTATTATATGTTTCCATA
ACTGTTTCATCATCAAACATAAATCCTGTTAAATAGGCAA
AAGACTTTAATCCCGGATAGATTTTTACCATTTTCCTGAG
AGCCGTGTATAGCTTGTAATAAATGGCCAAAAATATGCAA
TAAAGCGTAGAAAGAGAGTAATTTTTGGCATAAAAGATTT
TGAAGGTTTGATGAATGGCTAAATCGCATATAATATAAGA
TACGATTTTAAAGCGCACCTGTTCACGCAGATTTGTTGAA
AAATTCGTGGAAAGATTTAACAAATAAAAGGTTATTAATA
GTTGCTCATCATTCCCCTTATACGACATCGTCAGACGCTC
TAATATTTTACTACTAGGCACATCTGCCACATGTTGAACA
TTTAAAGCCTGTTCTTCTTCTGTGTTACGGCAAAAGAGCC
GTGCGTATTCAGGTGAAGCTCCCCAGGATAACAACGTCCT
TGCTACGGCTAAATTTTTTTTGACGATGACTTTTATCAGA
AATAAGTCTTTATTTTTGCATTGATCACTATGCGAATTTG
TATAGTTGACGCCGTTGCATTGAGTACATTGATATAATGT
TTTACAATTCCAGCGTAGCCCTAAATGGTATAAAAGAACT
GTATTTTCGACATAAGCATGCTGATTAACGATGTTTTTGA
GACAACACGTCGTTAAGGACACCATATTGTCTCCAATTTG
TTAGATAAAAGTCTTTACTAAAAAAATAGATTTTTAGTTT
TAACAATCGAGATTTTATTATTTGGATGCATCATCAAAAA
GATTTATAAGTATAAGAGGTTGTATAAGAAAAAAAATGAT
GTTATACTATTTATGTTAAAATTTAATTTATCATATAAAA
AGTACAGATTTAATCAGTTGGTTAAACTATTTAGTTAATT
AAACTAAATAGTTTAACCATTTAGTCAGACTACTTGGTTA
GCAATGTTTGAGCTTTCTTCCATTCTTATCCGGGGGGGGG
GGTCCTAATCGTTCTAATACTATTGTGGATAGTTGAATAT
AATGAAGACTTTATAGATGCTATAATGATGAATTCTAGTA
TGCCTGTATAAAATAATTAACCTTTTTGATCAAAATTTAA
TTTTTTTATAAAAAGCTACAGAGTAGTGTTTTATTAAACG
TGGCTTATTTAAAAGTTACACAATGTTAAAATCTCTACTT
ACTTTAATTCTTTGTGGGGTTTTATTAACTTTATCCATAT
TATGGCTTACTACTTACCATGTAGAACTTATAGAGGCAAT
AGATGATTTCTACGACTGAAATATAGAATAGTCCATTTTC
TATTTGTAAAATAATGATTTATATTCTTTCCTAAAAATGA
TACTTTATATGGTTTGAAAACAAATATTAACAACTTGATT
TTTTTTTCTATAAATAAACTATAAATGAAAATAGTAAAAC
TCATAGAGTCTTATAAGTGAACATCTTCATAATGTTACTC
AAACGTTGGACTATTAAAAAATATTCCGTGTGCATTATTG
CTTTTAATCAGTATGATTACTTTATACGAAGCCGCTATTA
AAACGCTTATCACACACCGAAAACAAATTTTAAAACACCC
CGATAGCCGTGAAATTTTACTAGCTTTGGGGTTGTACTGG
GATAAAACTCATATTCTTGTTAAATGTCGTGAATGTGGGA
ATATGAGTCTTACCGGAAAACACAGTACAAAATGTATTAA
CATTAATTGTCTACTTATTCTTGCCATAAAAAAAAAGAAT
AAGCGTATTGTTGATACCTTGATAGGAATGGGCGCGGATG
TAACATATATACATCTTTTAAAGAATAAGATAAAACTGTC
ATACAACCAGCTGTCTATGCTTAAAAGCAACTCGCAGATT
TCATTGAAGGAGCTTCATGCTATATGCTATCTTTTATATG
GTCGGCTTCCCAAAAAAATTAAACAAGGGATGCGACTGTG
TAAAACAATGGCGGGACTATGTGGTGAACTTTTATGTGCA
TTTTTAGCTCCGTAAATGATAATATGTATTTAAAACAAAC
AGATATTACCAAAATATATTCTATGTACATAATATCTGGG
AAATTATTTTTTTTTCTCATACCCTTAAATATAAAAATAT
TGGGTTTCTTCACTAAACTTTAGAGGTAAAAATTTTTCTT
TGTTTTGCACCATCATGTATGGGTTTAGGCTGTCCCAGGG
ATTGTTTATTTGAATATTTCCTAAATAGGAACACAACGCC
ATGATCATATATCTTTCATTCTGGTAAGCTTTTTGATACA
TCTTCAAAGATGCCGTACCTCCGAGTGTGTAACAGCAAAC
AAACGTCCGTACTTTTCCATGGGTCGCAGCCCATTCCATT
CCGTAGCTCAGCATCTTTTGCTGTATTTTTTTATTCGCTT
TATAAAAAAAGTTTTTCATCCATTCCACGTTCTCATAAAA
ACAGGCACTTAAAAAGAGCACTAGGGGTAGTGTAGTCTTA
TTATAGAATGTAGGAATGTATGTTTTAGTTATTTTTTTCA
ACGCGTGTTCCATACTATGTTTTACCGCCATAAAAATACA
AAACCAATACCAACTTTTTCTATAAAAGGTTTTGCTGTAC
ACATATAAACGAGCAAAATATATTTCAAACTCTATATTCT
TTTTATAAAAAAACTCGAGACAGTCGTTTATGTTACGACT
TTTTCTAAATACCTCAAAAACAGTAATTAATTCACTGTCG
CTGTGGAAATGTTCGTAAGCTAACTGTTTAATGTCTTTAG
GGGTCAATTCTTTTTTTGGGAGCAGTGGTTTGAGATTCGG
CAAAGGTCGTCTAAAGTAGTGAGCGAACTTTTCATTCGCT
CCCCAACACAAAAGCCGATAAGCCAGCATGTAGTTATCAC
GTTTTACCGCGTAAATAAGCAAATAGTTTATATTGATACA
TGTACCATGTTGCTGCCCGTTTGGACATATGTTGCCGCAT
TCTGAACACTTATGAATGAGATCATAGTTCTTACAACATA
ACCCCAAACGGGTTAGTACTTCTTTGTCACGTTTTAAAAA
CTCGACATGATTCTTTAATGTTAATGCTTTGAGCGCAATG
TTAAATAAACTCTGCATTTTATTAAAATGAGGTTAGTATC
ATGTTTTAGTATAAAATTTAGCGGCTGTTTACATAATGCT
AAATAAACTTAACGTTCCTACTAAACCAAAAAAAAATCAA
ATTGACTAAGTCATAGAGAATTTGACGATGTTGGTAGGTA
ATTTTTTAACATGGTATATATTTTTTTAGGGTCGGTTATA
TTAGGTAATAAAAGAGGACGTGCCGTTAAAGTATTTTGCT
TAAGATCCTTTAGATCCTTACAAAAATATAGATTGTTCGT
CTGATGATGCCACTGTGTTGCAGTGATGGCTTGATCAATA
TCACCTCCCAAGACAAAACAGTAGTATATCGTTAAAAAGT
TGTAATCTTTCATACAAGCCAACTGCATCATTTTATCGAT
GTCCATATGAACGATCTTTTGCTCGTATATTTCATGAAGG
TCAAATACATTGTTGAAGTAAATGGCGCACATGAGTCGCC
ACATACTAAGGTGCCCATATGTTTGATAGAAAAAGGAGAT
AGCTCTTTTAAGCTTATATTTTACTGCTATGGCATAGCAG
TATTTAACGAATACGTTCATGGGTACATTATCTAAGATAT
AAAATATGAAAAACTTTAACTCTCGATGAATCTCTTCCCC
CATTTCCTGTACATTTAGAGCTTCCAACATAGGATTTTTA
TCAAATATTTCATGACATAAAATAATGTTATTGCTCGTTT
TATGACGCATTAAACCGGTGAAAATTTCCTTATTATTTAA
ACTATCTTTAGCTCCTAACTTTCGACACAGCTCCTGAGTT
TGTTCCGTCCTAGCACAGGTCAGCCCATAATAAATGTTTG
CTCCCCACTCGGTGAACAGCCTTATTACGTCATAGTTATT
TTCTTTTATGGCCATGATTAATGCCACATCAAGATGAAGA
AGTTCCCCCTTAAAGGGGGTTGAGCTTAAAATAACGTAAT
TACAGTAGTGACATAAGCTAATGGGCTTGTTTTGCCACCA
TAAGCCACAATATTTTAAAATATAATGATACTCCTCAGGC
ACGCTCTGTTTGGCCACAGCCTTTTTGGCCAGGGTTTGCA
AGGAGAGCATGATAACTTCTTGAAAAAAAAACTCAAATTA
AGTTCCTACTTTTTTAAAATATTAGTATGGACAGATCTAC
CATCATATGAAGGAATTCTTTCATCGTTAAACACTGAAGA
GATAATACTTTCATCGTATAGAGAATATCATGTCAATCCA
TATATTGAATGTTATATATCATTAAACCCATCATTAATAT
AGTGTTTATGTGCTATGGACAGGTTTTTTGAATGATAATC
TTTTAACATACGTTTTATAACTTCGGGATCAGTTTCTTTT
AAAGATAAAGAATCATTCATGTTATAACAATTTAATGATA
ACATGCTGGCAATGAACGAGTTGTCTTTTTGATGCGCTAG
AGTCTTTCCCTCCTCAAAGGCATTGGCGCCTAAGTCTATA
CAAAAGAATATGTTTCCGATATTATAGAACTGAATAGAAT
GAAACATGGCCTGATTGATATCAGCCCCTAAGACGACGCA
ACAGTAATAAATCGTTAAATAGTTATAGTTCTTGCGACAG
GCCCACTTTAGCATTTCATTCATGTCTATGCGAATCCTCT
CCTTTTCGTACACTTCGTGAAGTTCAAACACATTATTGTA
AAAAAGGGCGCACATAAGCCGCCACCGATGTAGATGAGCA
TATCTCTGATAAAAATAGCAAATCGCCTCCTTAAGGTTAC
ATTCTATTGCCATCGCGTACCAATATTTAGTAAACATCTC
GCTTAATATATCGGTTTCTACCATTAATCCCTCCAGTTGT
TCATAAATCATTCCCTTTACTTCAAAACGATTTATGGTAT
CTAAAATGGGATTATTAGAAAATACCTCATGGCAGAAAAT
GATGTTACTGCTAGTTAGATCACGTTTCAATGTGTAAAAA
AATCGTAAAATTTCCTGGTCATTTAACTGTTCTTTGGCAC
CTAGCTGCCTGCACAGGTCTCGGGTGTGCTCCGTGTTGAC
AGAAAGCAAACCGTAGTTGATGTTTGCACCCCACTCGGTG
AACAATTCTATTAGATCGTGATTGTTTTCCTCCACAGCTT
TCACCAAGGCCGCGTTAAGATTTGTGCCGTTCTTAAAATA
CGGCGTCCATATTTTCTTTTGATGATACATGATAGGGCCA
TTATGCCACCATAGACCGCAGCACTTCAAAAAATGAGGAT
GGCATTTGGCCGGATACTGGCTGGCCAGCACCTTTTTGGT
GAGAGTCTGCAGAGAGAGGACCATATTTCTTTTTTTTGAA
AAAATCAAATTAAAAAAATCATGCTTGTTTAGCATACATG
TAATATTGTTATAATTACGTTATAATTACGTTATAATTAC
GTTATAACTATATTATAACAATGGTATAACAATGGTATAA
CAATGTTATAACAATGTTATAACGATGTATCATTGATGTC
ATCATTCAACTAGGCCAACATACTTTTTAATTTATAGTTT
TTTAATAGATGATATATTTTGTTAGGATCTGCTTCTTTTA
ACGTTAATAGCGAGGAGTCTGCACTATAAATGTCTAATGA
TAAATGATGAGATATCAAATAGTAATTCCGTTGCTCTGCT
AGGGCCTTTGCCTCTTCAAAGGCGTCGGCTCCCAGATCTA
TACAAAAGAACAAGTTATCCATATTATAAAATCGTACGCA
GGCAAGCATAGCTGAATTAATATTAGCTCCTAAGAGAAAA
CAATAATATATGGTTAAAAAATTGTTATCTTTTGTGCAGG
CCATCCGCATCATTTCATCCACGTCCATGCGGATCTTTTC
CTTTTCATACAAATTATGTAGGTCAAACAGCTTATTAAAA
CAAAGAGCACAGATTAACCACCACGTATTTAGATACTTAA
AATGTTGGTAAACATAAGAAATGGCCTCCCTAAGATTATC
CTGCAATGCCACTATAAAACAGTATATCGTTAACATATCA
CCATCCGACATATTACTTAATATGTCGGTGTCTTCTACTA
ACCTTTTCAACTTCCAATATATGGATGACCTTATTTCCCT
TATAATGACATAGGCTGGAAAGGGATTATCATTAAAAAGT
TTAAGACATAAGATAATATTACTGCTAGTAGTGCCAGGGT
GTATTAATTTAAAGAACATGTGCATAATCTTCTTTTTATC
CACGCGGTACTTGGCTCCTAATTCCCAGCAAAATTCTCGA
ACAGGCGGCGTATTGGCGCAAATTAACCCATAGTTGATGT
CTGCGCCCCATTCTGTAAACAGTTTTATTAACTGATAGTT
GTTTTCCTTTGTAGCCAACATTAGTGCCGTATTAAGGTCC
AAGCCGTCTGCAAAGCTTGGCAGCTTTATCAGCATATGTT
TGCAATCAAGGGAAATTGGGGCCTTATACCACCATAGTCC
GCAGCGTTCTAAGATAACATGGTACTCAATAGATACTTGC
TGTCTGGCTAGTACCTTTTTGGCGAAGGATTGTAAGGAAG
GAAACATCCTGTTTCTTTTTTTTTTAAAAATCAATTATCT
TTGTTCATAATCAAGAAAAATCCCCATATTTATTGAGTGA
TAATTTTTTAACATGCAATTTATTTTTTCAGGGTCCGTAA
CGATCGACAACAGAGAAATAACCGGATTGTAATGCTTTAA
TGATAAGGCATGGGCTATCAGATAATTTTCCTTTTGTTCT
GCCAAAGCTTTGCCCTCCTCAAAGGCATCGGCACCCAGGT
CTATACAAAAGAACAGGTTTCCAAGATTATAGTTTTGTAT
GGAAACAAGCATGGCTTGATTGATGTTGGCTCCCATGATA
AAACAGTAGTAAATGGCCGAATAGCTATAATCTTGGATGC
AGGCTATGTGCATCATTTCATCAATATCCATGCGGACCCT
TTCTATTTCGTACAGCTCGTGAAGGTCGAACACGTTGTTG
TAAAAAAGGGCGCACATGAGCCGCCACCTATGTAGACGCG
GGTATTTCTGGTAAAAGTAGCGGATAGCATCTTTGAGGTC
ATAGTCCACCGCTATCGCGTACCAGTATTTGGTTAAAACA
GTGCTAAAGCTATCATCATGGTCCAGCATGAAGGTTATCT
CCATGAGCCCTCTTAACTCCCACATGATTTCCCCCCTCAG
ATCCAGATTATCTATAATCCTTAAATTGGGGTTATTGGAA
AACACCTCGTGGCAAAAGATAATATTGCTACTGGTTTTAT
CGCGCGTTGTATCAAAGAAAATTTTTAAAATATACTCTCT
TTCTAAATATTCTTTGGCTCCCAGCTCTTTGCACAGATCA
CGGGTATTTTCCGTGAGAGCACAAATCATTCCATAGTTAA
TATCTGCACCCCATTCAGTAAACAGCTTTATCAAGTCATG
ATTATTCTCCTTCACGGCTTTCATCAGTCCTATGTTTAAC
TCGATACCTTGACTAAAACAGGTTGACCTTATAAATAATT
TATTGCGTCGAATATGAAGCATAATGGGGCCATTATGCCA
CCACAGGCCACAACACTTCAGGACATGATATTGATCTACC
GGTATACACTGCCCGGCCAGTACTTTCTTCGTGAGGGATT
GCAGGGAAGGCAACATGCCTTTCCATCCTTTGACGGAAAT
CAAATTATCTACTAATAACTATCAGTGTTTATATTAAGTA
TTTAGATATTATCCCGGGCTGGATACGTAGTATCGCTATT
CACATGTACTTCCAACTCTAGCCGGAGCCTGCAGGGTCAT
TTATTTTTAATATTGATTCTTTTTTGTATTTAATCATTTA
GAGAAGGTCATCATAGGAGCCAGATGTTCTCTCTCCAGAA
CTTATGTCGAAAAACATTACCTAACCGTAAACTTCCTGAA
TTTTTTGACGAATATATATTACAACTGCTGGGATTATACT
GGGAAAACCATGGAACTATTCAACGAGCAGGAAACAACTG
TGTGCTTATACAGCAACATACCCTCATTCCCGTAAATGAA
GCCCTGAGAACAGCAGCATCTGAAGAAAATTATGAGATCG
TGAGCCTTTTATTAGCGTGGGAGGGGAACCTTTACTATGC
TATTATAGGGGCTCTAGAGGGCAACCGCCACGACTTAATT
CGTAAATATGATGACCAAATCAAGGACCATCATGAAATTC
TGCCATTCATTGACGATCCAGTCATATTTCACAAATGCCA
TATCATGCGGCAATGCTTTTTTGATTGTATTTTATATCAA
GCTGTAAAATATAGTAAGTTTCGCGTTCTTCTTTACTTTA
AACATAGATTAGAGGATGATTTGCCCTTCACTCATTTACT
TATTGAAAAGGCATGTAAAGATCATAATTATGAAGTTATT
AAATGGATATATGAAAACCTACATATCTACAATATGATAG
ATACCTTTGAATGTGCTATTGCCCATAAGGATCTACATCT
ATATTGTTTGGGGTATAGATTTATATATAACAGAATCGTA
CCCGATAAGTATCATCATTTAGATATTCGCATGCTTTCAA
GCCTACAACTCCTACATAAGGTGGCAGCCAAAGGATACTT
AGATTTTATCCTAGAAACCTTAAAGTATGATCATAATAAA
GATAATATAAATATTATTCTAACACAAGCTGCAACCTATA
ACCATAGAAAAATTTTAATCTATTTCATTCCTCAATCAAC
CCACGCACAGATAGAACAATGTTTACTAGTGGCGATAAAA
GCAAAATCTTCCAGGAAAACCTTGAACTTACTACTGTCTC
ACCTAAACCTTTCCATCAACCTCATCAAAAAAATAAGCCA
TTATGTTGCCACTTACAATTCAACAAATATAATAGGCATT
CTGAGTATGCGGCGGAAAAAGAAGATATATTTAGATATCA
TATTGACAAAATTTGTAAAAAAAGCTATTTTTAATAAGTT
TGTCGTTCGATGTATGGATACATTTTCTATAAACCCGGAA
AGAATCCTTAAAATAGCCGCGCGAATAAATAGGATGATGT
TAGTGAAAAAAATATCTGAACATGTTTGGAAAAATCATGC
GGTTAGACTTAAATACCTTAAACATGCGGTACACACGATG
AAGCATAAAGATGGGAAAAATAGACTCATGAACTTTATCT
ATGATCGCTGTTATTACCATATGCAAGGGGAAGAAATCTT
TAGCCTCGCAAGATTTTATGCAATCCATCATGCACCAAAG
TTGTTTGACGTTTTTTATGATTGTTGTATCCTAGATACGA
TACGATTCAAAAGCCTTCTTTTAGATTGTTCACATATCAT
AGGTAAAAACGCTCATGATGCTACCAATATCAACATCGTG
AACAAGTATATCGGCAACCTGTTTGTTATGGGAGTTCTTA
GCAAAAAAGAAATCTTACAGGACTATCCATCCATTTATTC
TAAACAATACATGCCTTAGTTTATTTTTTTTGCGGCCGAA
ACATTATTCTTACCCTAGAAAACGCTTATAGTCATCTTAA
ATCATAGGTAAGGAAGATCATCATATTTTTTGAAACGTAA
TTTTTTAACGCATGATCTATGATTTCAGGGTCCGTGCTTT
TAGGCAACGGGGTGGTGGCCGGACTATAAATCTTTAGGGA
TAAAATGTTCTTTATAAGCTCATACCCTTCCCCTAAAGCT
GTAGTACCCTCTTCGAAAACATCAGCCCCCAGATCTATAC
AAAAGAACATGTTTTCTATATTATAGTACTGTATTGAGCT
AAGCATGGCTTGATTGATGTTGGCGCCCAGGACATAGCAG
TAGTACATGGTTGAAAGGTTGTGGTCTTTGATGCAGGCGA
TCCGCATCATCTCTTCTATGTCCATATGGATCTTGTCCTT
TTCATACGCCTCATGAAGGTCAAACACATTATTAAAACAA
AGAGCACATGTTAACCGCCACGTATTCAGGTGTGTATATT
TTTGGTAAAAATACTGTATGGCCTCTTTCAGGTTATAGCG
TATGGCTATAGCGTACCAGTATTTGAGTAGTAATGTACTG
AGCGAAAACTCATTATTTAGCAGATCGGTTTTTACTATTA
ACTCCCTTAACTCCCAGAAAATTTCTATCCTCATTTTTAT
ATTATTTACTTTTTGTAATATCGGATTGTTGGAAAACACC
TCATGGCATAAAATAATGTTACTACTAGTTTTATGAAACT
TTAGATCTATAAAAATTTGTAAAATTTCTTCTTCATTCAA
GGTTTCCTTGGCACCTAGCTCTCGACAGAGGTCCCAGGTG
TGCTCCGTGTTGACAGATACCAGCCCGTAGTTGATGTCCG
CCCCCCACTCTGCAAACAGTTTTATAAGGTTGTAGTTGTT
TTCCCTTACAGCCTTCACTAACGCCGTATTTAGGTTTAAG
CCCTCTTTAATACCTGCTGATTTTATGAGCCTTAGGTTAT
GATCAAACGTGATCGGAGCATCATGCCACCATAGGTCATA
ACACTTTAAAAGATAATGTTGGTTCGTGGGCACGCATTGT
CCAGCCAACACCTTTTTGGTCAGAGATTGCAGGGAAGGCA
ACATGTCTCTTCATCTTTTAAAAAAAAATCAAATTAATTA
GCCGAATAAATTTTTCTTTCGAGGGCTTTTTAAAAGAGCT
CTTTAAGAGCTCTTTAAGAGCTTTTTAAGAGATTAAAAAA
TTATTCTTGCTGGCATTCTGCCAAGTATGCGGCATTCCTA
TCATCTATAGTATATTATGAGAATATTCCCAAATGATGGA
TAAGTTTTTTGATTTATAATCTTTTAATAAACTGCTTATT
TCTTCGGGGTCCTTTAAGTTTAGTGGCAAGGAAGCATCTG
AGCTGTAAATATCCAAAGCCAAACTATGGCTCAGAAAATT
ATAACCTTTTTGTTCCGCTATGGCACGACCCTCTTCAAAG
GCATTACCACCCAAATCTATACAGAAAAATATATTACCGA
TGTTATAATATTGTACTGAAGTAAGCATAGCTTGGTTGAT
GTTGCCCCCCAGCGCGTAACAGTAATATATTGTTAATGGA
TTGTTATCCTTGGTAGAAGCCAGACATATCATGTCATGGA
CGTCTATTTGGATGTTTTCCTTGTGGTACATCTCATGAAG
CTCATATATTTTGTTATAATACAGGAGACATTTTAATCGC
CATTCATTAAGATCCGTATATTTCTCATCTAGAAAACAAA
TGGCGTCCTTACAATCGTATTGTACTGCTTTGGCGTACCA
ATACTTCACTAGTAAACCATTTAACTCGTCCGTTTCTTTT
ATTTCTATGAGCCCCCATAGTCTTTTATAAATTAAGCCCC
TTAATTGTATAACAAATTTGTTTTCTAAAATAGGATTATT
CATAAAAATTTCATGGCACAAAATAATACTGCCGCTGGTT
TTATTGTGCATTATCCTGGTAAAAATACGGAAAATATCGT
TGTCCTCTAGAGTTTCTTTGGCGCCTAGCTGTCTACACAA
CTCTCGGATGTGCTTCGTATTGATAGAAAGCAAACCATAG
TTGATATTTGCGCCCCACTCTGTAAAGAGCTTTATCAGAC
TATAGTTGTTTTCCTTAACAGCTATTATTAATGCCACACG
AAGGTCTATATCTTCTCCTAAAAATCCTGATTTTATTTGT
ATTCGGCCACGATCCATACAAAGCTTGAGAGGAGCATCAT
GCCACCATAGGCCACAATATTTCAAAATGCAGTGTTCATC
TATTGACAAACACTGGCTGGCTATCGTCTTTTTGACGAGG
GTCTGCAGAGAGAGCGGCAACGACATGTTTCTTTTTCACC
AAAAAAAAATCAAATGTTCTCGTCTTTAAAGGTTAATTCA
TGTTCTTAAAATGTTCATTTCATGATAGTGATTAATAATA
TGGTTTAATAACGCTAGAAGGCTTGTTTATAAGACAGTCA
TAAGCAGTCTATAAGACAGTCTATAAGCAGTCTATAAGAC
AGTCTATGACTTAGTCTATAACTATAATTTCTGGATGGGC
TGTAAGATACTCTTCGGCTCGTTTCAGATTTTTTGAAGTA
TATGTCTTTAGCATATCATATATTTCCTGGGGTTCGGTTA
CATCTAATACCAAGGTCACATCACGGCTGAAAAGCTGCTT
TACTAAGAAAATGTTGCTCAAGTTATACATATAAGCTTTG
TGCGCAATGAGTTGTGCCCTATCAAAATCGGCAGCCCCCA
AATCAATACAGAAAAACATGTTTAAAGTATTATTGTTATA
GATAGAAAGATTCATGCCATAATCGAGACTAGCCCCCAAC
CTATGACAGTAATAAATGGCCGCGTAATTTTTTTCCCGCA
AGCAAGCAAATTTCATCATCAGATTAGGGCTGATGCAAAT
CTCTTTTTCACGACACAACTCGTGTATGTCAAAAATGTTA
TTAAAATAAAGGCTACAAGCTACCCGCCAATAGAGGTGAT
TTTTATGCCTTTTATAGAAATAGTGAATAGCCTTTGTAAA
ATTATGTCGTAATGCCAGGGCAAACCAAAACTTTGTTAAT
AGGTGGTGCGCCGTATCCCCCGTCAACGGAATGTTTGAAC
AGGTGTACGTAACTGTGTCTAAAGTGGTTCTAGTTACGGT
TTCCAAGAGTGGATTATGACAAAACATGTCATAACCCAGC
AGAACTCCTGCACAGGATTTTAGCCTGGCCACTTCTTTTA
AAATTTCCAGAAGACGGGGTTCGGATACAGGCGTTAAGCC
TCCCAGTTCCGCACACAGCCGCTTTAGATACACGGCAGGA
ACACGTATAAGCCCATATTCAGGATTTGCGCCCCAATCCA
CAAATAAACGTATAAGTTCAAGATTATCGCTCTTCACGGC
CTTTACTAGCGCCGCTTCGAGACAAAGATCATCCTCAGAA
AAACACTGTAAATGTTTATACGAAAAAACTTGCTTACAAT
TGTTACATAGGTGAATAGGACCTAAATCCCACCACAAACC
AAAACGCTGCAACGTATAATCATAGTCACTTGAAAGATAA
TTGCATGCCACAACTTTTTTGGCCAACGTTTGTAAAGACA
ACATACTAAGTTTAAAACATCTTAAATCTAAGCTAGCTAA
CTTTCAAGAAAACCCTCTATCCCTAAGAATATATCTTATA
ACTAGACTTATAGCAGTAAAAATCAACTTTGGTTATTCTT
TTTAATATAAAACGTCTAATTACTTGCAAAGGACTATAAA
GCCCATTTTCCTCAGCTAGAATTTTTATTTTTTAATGAAG
TAGGGGGATATGTTTTCCCTTCAAGACCTTTGCCGAAAGC
ATCTTTTTATTCTTCCCGATGTTTTTGGCGAGCATGTACT
ACAACGATTAGGACTGTATTGGAGATGTCACGGCTCCCTT
CAACGCATAGGAGACGACCACATACTCATACGACGGGATC
TCATCCTTTCCACCAACGAGGCCTTAAGAATGGCGGGAGA
GGAAGGAAACAATGAAGTAGTAAAGCTCTTGTTACTGTGG
AAGGGAAATCTTCATTACGCCGTCATAGGAGCCTTGCAGG
GTGATCAATATGACCTGATCCATAAGTATGAAAACCAAAT
CGGCGACTTTCATTTTATCTTACCATTGATTCAAGACGCG
AATACGTTTGAAAAATGCCACGCTTTAGAACGTTTTTGTG
GTGTTTCATGTCTGCTAAAACATGCTACAAAATACAACAT
GCTCCCTATTCTCCAAAAATACCAAGAAGAGCTGTCTATG
AGAGCGTATCTTCACGAAACCCTATTTGAACTAGCATGCC
TATGGCAGAGGTATGATGTCCTTAAATGGATAGAGCAAAC
CATACATGTTTACGACCTAAAGATTATGTTTAATATTGCC
ATCTCCAAGAGGGATCTGACTATGTACTCCTTAGGATATA
TTTTCCTTTTTGATAGAGGGAACACCGAAGCTACGTTGCT
AACGCAACATCTCAAGAAGACAGCGGCCAAAGGGCTCCTC
CACTTTGTGCTAGAAACGTTAAAATACGGCGGCAACATAG
ATACCGTCCTGACCCAAGCCGTAAAGTACAATCATAGAAA
ACTTTTAGATTATTTTCTGCGTCAACTACCTCGTAAACAT
ATTGAAAAACTTTTGTTGCTGGCCGTGCAGGAAAAGGCTT
CTAAAAAAACATTGAACTTACTGTTGTCACATTTAAACTA
CTCCGTGAAACGCATCAAAAAACTACCGCGCTATGTGATA
GAGTACGAGTCCACCTTGGTGATAAAGATTTTATTAAAAA
AAAGAGTGAACCTGATAGATGCCATGTTGGAAAAGATGGT
AAGATATTTTTCTGCGACGAAAGTGAGGACGATCATGGAT
GAGCTTTCGATTAGTCCGGAAAGAGTCATTAAGATGGCTA
TACAGAAAATGAGAACGGATATCGTAATCCATACTTCTTA
TGTTTGGGAGGATGATCTAGAACGTCTTACTCGTCTTAAA
AATATGGTATACACCATAAAGTACGAACATGGGAAAAAAA
TGTTAATTAAAGTCATGCACGGCATATACAAAAACTTATT
ATACGGCGAAAGGGAAAAAGTCATGTTTTATTTAGCCAAG
CTCTATGTTGCTCAAAACGCGGCCACCCAATTCAGAGACA
TTTGTAAGGACTGTTACAAACTGGATGTGGCACGGTTTAA
ACCGCGGTTTAAGCAACTAATATTAGACTGTTTAGAAATT
ATTACTAAAAAATCTTGCTATAGTATCCTGGAAATCTTAG
AAAAACATATTATTTCCCTGTTTACTATGAAAGTTATGAC
TGAAGAAGAAAAAAACCTATGTTTAGAAATATTATATAAA
GTAATTCATTATAAAACAATACAATGTTAAAATTCAATAG
ATATCCATCATTAATATTGATTATATTTTCGAATATTATC
TTCTATGGTGCAAGATAATCATCTAGCGCGTGAAACATGT
CCTCTTCTCTTCAGGAACTTTGTCGAAAAAAGCTGCCTGA
CTGCATACTTCCAGAGTTTTTTGACGACTATGTATTGCAA
CTGTTAGGACTGCACTGGCAAGATCATGGTTCCCTTCAGC
GTATCGAGAAGAACCAGATACTTGTTCAACAGGAACCCAT
CCATATCAATGAAGCACTCAAAGTAGCAGCATCGGAAGGG
AACTATGAAATCGTAGAGCTGTTGTTGTCATGGGAGGCAG
ATCCCCGCTACGCCGTCGTAGGAGCCCTAGAAAGCAAATA
CTATGACCTGGTTTACAAATACTATGACCAAGTTAAAGAC
TGCCATGATATCTTGCCGCTGATTCAAAATCCGGAAACAT
TCGAAAGATGTCATGAGTTAAACAGCACCTGTTCACTGAA
ATGCTTATTCAAGCATGCTGTGATAAATGACATGCTGCCG
ATTCTTCAAAAATATACAGACTATCTGGATAGGTGGGAGT
ATTGCAGCCAGATGCTGTTCGAACTGGCATGTAGTAAAAA
AAAATATGAGATGGTTGTGTGGATAGAGGGAGTTCTAGGC
GTCGGCAAAGTTACATCTCTTTTCACCATTGCGATTAGCA
ACAGAGACCTACAGCTGTATTCTCTGGGCTACTCAATTAT
CCTTGAGAATTTGTACTCCTGTGGACAGGACCCCAAGTTT
TTACTAAATCATTTCCTGCGAGACGTTTCAATAAAAGGGC
TTCTACCCTTTGTAATCAAAACCATAGAATATGGTGGAAG
CAAGGAGATAGCCATAACTCTGGCTAAAAAATATCAGCAT
AAACATATTTTGAAATACTTCGAAACCTGGGAAAGCTAGG
TTCAGTATGGTGTACTCACTATTGTAGTGAATCGTATCCT
GTAAATTTTGTAAAAAAGCTTAAACTTTTGACCACATCAT
ATTGTTTTAGAAATCTCAAACCAGTGAACAACAGTCTTAT
CATACATTAAAATTCCAGTAAAATTTATATTTTTTTTGGT
AAACAAATGTTTTCTCTTCAAGACATCTGTCGGAAACATC
TTTTTCAACTTCCTGACGCTTTTGATGAATATATATTACA
AGCGCTAGGACTATACTGGGAAAAACACGGATCTCTTCAA
CGAATAAGAAAGGACGCTGTGTTTGTACAGCGAAACATCG
TCCTTTCTACCAATGAGGCCCTGAGAATCGCAGCCTCAGA
GGGAAACGAAAGGGTAATAAAACTTCTGTTATCATGGGAG
GGAAATTTTCATTATGTGATCATAGGAGCTCTAGAGGGTG
ACCAATATGACCTAATTCATAAGTATGATAGTCAAATTAA
AGACTACCACATGATTTTATCATTGATCCAAAATGCAAAT
ACCTTTGAAAAGTGTCATCAGTTATCCAATAGTAATATGT
GGTGTCTTATACAGAATGCTATAAAATATAATATGCTCCC
TATTCTCCAAAAACACAGAAATATTCTGACACATGAGGGA
GAGAATCAGGAATTGTTTGAGATGGCATGTGAGGAACAGA
AATATGACATAGTTTTATGGATAGGACAAACCCTAATGTT
AAATGAGCCGGAGTTTATTTTTGATATCGCCTTCGAACGG
ATAGATTTTTCTTTATTAACAATGGGTTATAGCCTTCTTT
TTGATAACAAGATGAGTAGTATAGACATTCATGATGAAGA
AGATCTTACTTCATTACCAACAGAACACCTCGAAAAAGCA
GCCACTAAGGGATGTTTCTTCTTTATGCTAGAAACTTTAA
AACATGGTGGAAATGTAAATATGGCAGTCTTATCTAAAGC
TGTTGAGTATAATCATAGAAAAATTTTAGACCATTTTATT
CGGCGGCAAAAATGTTTATCACGTGAAGAGATTGAAAACC
TATTATTAACCGCCATAACCAATTGTGCATCCATAAAAAC
GTTAAACTTACTCTTGTCTTACCTAAACTATTCCGTAAAA
AATATCATTGGAAAAATAGTACAACATGTCATAAAAGATG
GTGATTATACCATCATATTACTTTTAAAAAAAAAGAAAAT
AAACCTAGTGGAACCTGTTTTAACAGGTTTTATAGATTAT
TACTATAGCTATTGTTTTATAAAACATTTTATCCAAGAGT
TTGCTATTCGTCCGGAAAAACTGATTAAAATGGCCGCGCG
AAAAGGTAAACTAAATATGATTATCGAATTCCTTAACGAA
AAATATGTTCATAAAGATGATCTTGGAACTATATTTAAAT
ATCTCAAAACCCTAGTATGTACCATGAAACATAAAAAAGG
AAAAGAGACATTAATTGTTCTTATTCATAAAATATATCAA
GATATTCATCTGGAGACTAAAGAAAAATTTAAATTATTAA
GATTTTATGTCATGCATGATGCAACTATCCAATTTCTATC
TATGTGCAAAGACTGTTTTAATTTAGCCGGTTTTAAACCA
TTTGTTTTAGAATGTTTGGATATTGCTATTAAAAAAAATT
ACCCTGATATGATACAATATATAGAAATTCTATCGAAATC
TGAGTAAAATTTATTTTTTTGATCAGAGTAAGAAAATGTT
CTCCCTCCAGGAGATCTGTCGAAAGAACATCTACTTTCTA
CCTGACTGGCTCGGTGAGCATGTGATTCAGCGACTAGGTC
TGTACTGGGAAAAACATGGTTCTCTTCAGCGAATCGGAGA
CAACTATGTACTTATACAACAGGACCTCATCATCCCCATC
AATGAAGCCCTAAGAATGGCAGGGGAGGAGGGGAATGATG
AGGTGGTACAACTCCTATTACTATGGGAGGGAAACATTCA
TTATGCCATCATAGGAGCTTTGGAGAGTGACCATTATAGC
CTAATACGTAAGCTCTATGACCAAATCGAAGACTGTCACG
ACATCCTTCCCTTGATTCAAGACCCAAAACTCTTTGAAAA
ATGCCATGAATTAGATAAATCTTGTAACATTTTATGTCTC
GTATTACACGCCGTAAAAAACGATATGCTTTGCATTCTTC
AAGAGTATAAAATGCATCTAAGTGGAGAGGATATTCAAGT
GGTGTTTGAAACAGCATGCCGTTCACAAAAAAACGATATT
GTGTCATGGATGGGACAAAATATTGCAATATACAACCCCG
AAGTTATTTTTGATATTGCCTTTGATAAGATGAATGTGTC
CTTATTATCTATAGGGTATACGCTTCTTTTCAATCATCAT
ATAAATAATACGAACGAAAATATTAATTCTTTATTGACAC
AACATCTTGAATGGGCTGCCGGCATGGGCCTTCTTCATTT
TATGCTGGAAACTTTAAAGTATGGCGGGGATGTAACGATA
ATAGTCTTGTCTGAGGCCGTAAAATATGACCACAGAAAGA
TTTTAGATTATTTTCTCCGTCGAAAAAACTTGTACCAAGA
AGATCTTGAAGAACTATTATTGTTGGCGATACGTGCAGAT
TGTTCTAAAAAGACCTTAAACTTGTTATTATCTTACTTAA
ACTATTCCATAAACAATATCCGTAAAAAAATATTACAATG
TGTAAAAGAATATGAAACGACCATTATTATAAAAATTTTA
CGGAAAAGAAAGATAAATCTGATAGAGCCCATTTTGGCAG
ACTTTATAGGATATCATAGCTATACCTATATGGTAGATTT
TATGCGTGAGTTTTCCATCCATCCGGAAAAAATGATCAAA
ATGGCTGCACGAGAATCGAGGGAGGACTTGATCATAAAAT
TTTCCAAAAAAGTTTGCAAAGAGCCTAAAGATAGACTTCA
CTATCTCAAAAGCTTAGTGTATACTATGCGACATAAAGAA
GGCAAACAACTGTTAATTTATACAATCCATAACTTATACA
AAGCTTGTCATCTAGAGAGTAAAGAAATGTTTAATTTGGC
ACGATTTTATGCACGGCATAATGCAGTGATCCAGTTCAAA
TCGATTTGCCACGATCTCTCCAAGCTCAATATTAATATCA
AAAACTTGTTGTTAGAATGTTTAGGTATTGCTATTAAAAA
AAATTACTTTCAACTTATCAAAACAATAGAAACGGATATG
CGTTATGAGTAACATTTTTAGATGAGGGAAGATTCTACCA
AACTAACTAAGACCTTTCGCTAGAATGTATCTTATTGTTA
ATATAGATGAGATATGTCATTGTGAAAAAATAGATTAGGT
AGGTTGTGAAAAACAGATTAAACTTAAAATTATGTGTATT
ATGTAAAATTTTAGAAATAAAAATTTATTTTTTTTTATTG
AGGGTACGGAAAATGTTCTCCCTACAGGACCTCTGTCGGA
AGAACATTTTCTTCCTTCCAAATGATTTTAGCAAGCATAC
CCTACAATGGCTGGGATTATATTGGAAAGAGCATGGATCC
GTCCATCGAGCAGAAAAAGACAGCATAATGATACAGAATG
AATTGGTTCTTTCTATCAATGATGCTTTACAGCTTGCAGG
AGAGGAGGGGGACACAGATGTAGTACAGCTCTTGTTATTA
TGGGAGGGAAATCTGCATTATGCCATCATAGGAGCCTTGA
AGACTGAAAAATATAACCTAATATGTGAGTATCATAGCCA
AATTCAGGACTGGCATATTCTCCTACCCATGATTCAAGAT
CCAGAAACATTCGAAAAATGTCATGATTTAAGCCTTGGAT
GTGACTTTATTTGCCTTCTCCAACATGCTGTAAAATACAA
CATGCTTTCTATTCTTGTCAAATATAAGGAGGATCTACTA
AATGCAAGGATTAGGCATCGTATCCAATCCCTGTTTGTTT
TGGCATGCGAAAATCGGAGAATTGAAATTATTGATTGGAT
AGGCCAAAATCTGCCAATTCCTGAACCTGATGCCATTTTT
AGCATTGCTGTTGCTACAAGAGATTTAGAACTGTTTTCCT
TAGGGTACAAGATTATTTTTGATTACATGCAAAGACAGGG
AATCATTCAATTAACCAATGGAGTTCGCATGGTTGTGCTA
AATCGTCACATTAGCATGGCAATAGATAATGGTCTTTTAC
CTTTTGTTCTGGAAACTTTAAAACATGGTGGGAATATACA
TAGAGCCTTATCTTATGCAGTAACACACAATAGAAGAAAA
ATTCTGGATTATCTTATTCGCCAGAAAAATATAGCCCCTA
ATACAATTGAAAGACTTTTATATCTGGCCGTGAAAAATCA
ATCTTCCAGGAAAACTTTGAACTTGTTGCTATCTTACATA
AATTACAAGGTGAAAAATGTTAAAAAGCTGGTAGAGCATG
TAGTAAATGAGAAATCCACTCTTGTGTTAAAAATTTTATT
AGAAAAAAAGGAAAATCTAGTGGATGCTGTTTTAACAAGA
CTTGTAAAACATTCTACATATTTCCAGGTGAGAGAATTTA
TCCAGGAGTTTTCCATCAGCCCAGAAAAATTCATTAAAAT
AGCTGTGCGGGAAAAGAAAAATGTGTTAATCGAGGCTATT
TCTGAAGATATTTGGGAAAATCCCACAGAAAGAATTACTT
ATCTCAAACAGATAGTGCACACCATAAAATATGAAAGTGG
AAGGCGATTTTTGGTAGACATCATTCACAGCATTTACCAA
AGTTACTCACTAAAACACGAAGATATTCTTAAACTGGCAA
CATTTTATGTCAAACACAATGCAATCACCCATTTTAAAGA
CCTCTGCAAATATCTTTGGCTGAACAGAGGAACAGAAAGT
AAGAAACTGTTTTTAGAGTGTTTAGAAATTGCTGATGAGA
AGGAGTTTCCTGATATTAAAAGTATTGTGAGTGAATATAT
TAACTACTTGTTTACTGCAGGAGCTATTACCAAGGAAGAA
ATCATGCAAGCCTATGATGCTTTAGAGTAGCCATGTATTA
ACATTCTGAAAGTAGAATAAAATATACTATATACTAAAAA
CCAAATTAGCCATTTTTAACTATCTTCTTCTTAAAAACTC
TGGATAAAAATTTATTTTTTTTTAATTTGGGTAGGGAAAA
TGTTCTCCCTTCAGGACCTCTGTCGGAAGAACACCTTCTT
CCTTCCAAGTGATTTTAGCAAGCATACCCTGCATTTGCTG
GGGTTATACTGGAAGGGGCATGGATCTATCCAAAGGATAA
AGAATGATGGTGTGCTTATAGAGCATGATCTTACTCTTTC
CATCAATGAAGCCTTAATTCTTGCAGGAGAAGAGGGAAAC
AATGAAGTAGTAAAGCTCTTGTTACTATGGGAAGGAAATC
TTCATTATGCCATCATAGGAGCTTTGAGGACTGAGAACTA
TAACCTAGTATGTGAGTACCATAGTCAAATTCAGGACTGG
CATGTTCTCCTCCCTTTGATTCAAGATCCAGAAACATTCG
AAAAATGTCATGATTTAAGCCTTGAATGTGATCTTTCATG
CCTTCTCCAACATGCTGTAAAATATAACATGCTTTCGATT
CTTGTTAAATATAAAGAGGATCTACTAAATGTACTATTTA
GGCAACAAATTCAAGGACTATTTATTTTAGCATGTGAAAA
TCGGAAGCTTGAGATTCTTACGTGGATGGGTCAAAATCTG
CCAATTCCTGATCCTGAGCCTATTTTTAGCATTGCTGTTG
TCACAAAAGATTTAGAAATGTTTTCCTTAGGGTACAAGAT
TGTTTTTGAATACATGGAAAACCAAGGACTTCATTTAACC
CAGGTAGTTCGTATGGTTATGCTAAATCATCACTTTGGCA
TGGTAATAAATAAAGGACTTTTACCCTTTGTGCTGGAAAT
TTTAAATTATGGTGGGAATGTAAATAGAGCCTTATCTTAT
GCTGTCACACAAAATAAAAGAAAGATTTTAGACCATGTTG
TTCGCCAAAAGAATATACCCCATAAAACCATTGAAAGAAT
GTTGCATCTGGCTGTAAAAAAGCATGCTCCCAGGAAAACT
CTGAACTTGTTACTATCTTACATAAATTACAAGGTGAAAA
ATGTTAAAAAGTTGTTAGAACATGTAGTGAAATACAACTC
TACTCTTGTGATAAGACTCTTGTTAGAAAAAAAGAAAAAC
CTGCTGGATGCTACTTTGACAAGATATGTCAAAGATTCTA
CATACTTTCAGGTGAAAGAATTTATGCAAGACTTCTCCAT
CAGCCCAGAAAAATTCATTAAAATAGCTGTGCGGGAAAAG
AGAAATGTGTTGATCAAGGGTATTTCTGAAGATATTTGGG
AAAATCCCGCGGAAAGAATCAGGAATCTTAAGCAGATAGT
GTGTACCATAAAATATGAAAGTGGAAGACAATTCCTGATA
AATATCATTCACACCATTTACCAGAGTTATTCTTTGAAAC
CTGAAGAAATTCTTAAATTGGCAACATTTTATGTCAAACA
CAATGCAACCACCCATTTTAAAGATCTCTGCAAATATCTT
TGGCTGAACAGAAGAACAGAAAGTAAGAAACTGTTTTTAG
AGTGCTTGGAAATTGCTGATAAGAAGGAGTTTCCTGATAT
TAAAAGTATTGTGAGTGAATACATTAACTATTTGTTTACT
GCAGGAGCTATTACCAAGGAAGAAATCATGCAAGCCTATG
CTTTGGAGTATGCCATGTATTAAATTTCTGAATCAGTAAG
CAATAGATAGATTTTAGAATATGCTGTATTAAGTTAGTTT
CTGAATAAGTAATTAATAGATAGATTTTAGTTTATGTAAA
AATGTTAACATTTGTTCATAAGTTTTAGATACCATTTTAG
AGTTACTTTTTTAGATATTACTATTTTAGCCATTATTATC
TTAAATAATCACTATTTTAGATAGGTCCCCGTATTAAAAA
CCAAATTAACCATTATCTATGTTTTTAATAATACTTTTTA
AAAACCCTCCATAAAAATTTATTTTTTTTTCATAAAAGTA
GAGAAAATGTTCTCCCTACAGGATCTCTGTCGGAAGAACC
TTTTTCTTCCACTTGAGCCCTTAGGCAAGCATGTGGTTCA
ACGGCTGGGATTATACTGGGAAGGCCATGGTTCAGTTAAA
CGAGTGGGTGATTGCTTTATATGTGTAGACCAGATTTGGA
TGCTATCAATCCATAAGGCTATACAAATTGCAGCCTCGGA
AGGAAATGAGAACATTGTCAAGCTTTTCTTACTATGGAAG
GGGAGTCTACAATATGCCATCATAGGAGCCTTAGAGGGCA
GGCAATATGATCTGATTCAAAAATATTACAACCAAATTGG
GGACTGCCATCAGATTCTACCACTGATTCAAGATCCAGAA
ATTTACGAAAGATGTCATGAATTAAATGTTACATGTACCT
TTCAATGCTTATTTCAACATGCTATAAGAGATAACATGCT
GCCCATTTTCCAAAAATATGGAGAAGATCTGAATGGAAAC
AGGAGAATGGTTCAACTTCTGTATGAGATGGCATGCCGAT
TACAAAATTATGATATCATCAAATGGATAGGATCTAACCT
GCATGTTTATAACTTGGAAGCCATTTTTAGCATTGCTTTT
GTTAGAAAGGATTTAACTTTGTATTCTTTAGGCTACATGC
TTCTTCTGGGTAGAATGAGTACTGAAGATAGAAACTTTAT
CTCAATCATAACACGCCATCTTGAATACGCATCAAAAAAG
GGACTTTTTGACTTTGTACTAGAATCTTTGAAATATGGAG
GTCAAGTGGATACAGTGTTGTTTCAGGCTGTAAAATACAA
CCATAGGAAAATTTTGGCCCATTTTATTCATGAAATTCCC
CGTGAAACGGTTGAAAAGCTGATACTCCATGCTGTGGAGT
CACGGGCCTCCAGAAAAACATTCAACCTGCTTTTATCTTC
CATAAACTACTGTGTGAACCCTTTTGTCAAAAAACTACTG
CACGCTGTGGTGGAACACAAGTACATGCTTATCATAAAGC
TTTTGCTCGAGCGGCCCAAAAAGAAGATAAACCTGGTAGA
TGCTGCTCTATTCAAACTTGTAAAATACTCTACTTATACA
GAAATAGTAAAATACATGGGTGAGTTTTCTGTGGACCCAA
AAAGGGTGGTCAAAATGGCAGCACGACTCATGAGAGTGGA
CCTGATTAAAAAGATTTCTAATGATGCATGGGAAGATAAA
CTAGAGAGAATCAAGCACCTTAAACAGATGGTAAATACCA
TGAACCACAGAAATGGAAAAAATCTATTGATGTACAATAT
TCACAATATTACTGGATATACCTATCTGAACACCAAAGAA
GCATTTAACTTAACAAGATTTTATGCTGTCCACAATGCAA
CATGTTTGTTTAAAGAAATGTGTAAAAGCTGTTTTGTACA
TGATAAAATACAGCTCAGAGAATTGCTTGAAGATTGTTTA
CATATTGCTAATAGGCATGATTATATCCAGATTGCAGAAA
CCGCAGATGAATGTATCAAATATATAGATCTTATTACATT
TAAGTAAACCATGTATATATCAAGTAAATCCAGATTAAAT
CAGGCTAATTGTAAATAGTTGTAGATACCATATAATGAAT
GTTTTATTAGGATAGTAGTTCAGTTAAGATAGTAGTTTAG
TTAAGATAGTAGTTTAGTTAAGATAGTAGTTATGTTAAGA
TAGTAGTTCTGTTAAGATAATAGTTTAGTTAAAACTAGTT
CATGTTAAGTTAATAGTTTTGTTAAGACAATAGTTCATTT
AAGTCAATAGTTCAGTTAAGTCAATAGTTTTGTTAAGTCA
ATAGTTTAGTTAAGTCAATAGTTTAGTTAAGTCAATAGTT
TAGTTAAGTCAATAGTTATATTAAGACATTAGTTCTGCTA
ATACATTAGTTTTGTTAAGATAATAAAAATTTATTTTTTT
TTCATCAGGGTAGAGAAAATGTTCTCCCTACAGGAGCTCT
GCCGGAAGAACATTTACATTCTTCCTTACCCCTTGGCTAA
GCATGTACTTCAACAACTAGGGCTGTACTGGAAGGGACAT
GGATCTCTTCAACGAATCGGAGATGACCATGTACTCTTAC
AGCAGGACCTGATCTTTTCCATCAACGAGGCCTTAAGAAT
GGCAGGAGAGGAAGGAAACAATGAAGTAGTAAAGCTCTTG
TTACTATGGGAGGGAAACCTTCATTATGCCATCATAGGAG
CTTTAGAGGGCGACCGATATGACCTTATCCATAAATATTA
TGATCAAATTGGGGACTGCCACAAGATTCTTCCTTTAATC
CAAGACCCGCAAATCTTTGAAAAATGCCATGAATTGAGTA
ACTCCTGTAATATTCGATGCCTTTTAGAACATGCAGTAAA
ACACGACATGCTTTCTATTCTTCAAAAACACAAGGAGCAA
ATAAGATTACACATGGCATTAACCCAAATACTATTTGAAT
TGGCGTGTCATGAACGTAAAAATGACATCATTAGATGGAT
CGGTTATTCCCTGCACATACACCATCTAGAGACTATTTTT
GATGTTGCATTCGCCCATAAAAATTTATCCTTATACGTTT
TAGGGTATGAACTTCTCATGCACAAAGTAAATACAGAGGC
TGCATATATAGAATTACCCAATTTGCTATCATATCACCTT
CGAACTGCGGCGGCAGGAGGTCTTCTTAACTTTATGTTAG
AAACAATAAAGCATGGTGGATATCTGGATAAAACGGTTTT
ATCCGCGGCTATCAGGTACAAGCATAGGAAAATTGTGGCT
CATTTTATTCATCAGGTTCCCCGTAAAACCGTTAAAAAAC
TGTTACTCTATGCTGTGCAGGCTCGGGCCCCCAAAAAAAC
ACTGAACCTACTTTTATCTTCCTTAAACTACTCCGTGCAC
ACCATCACCAAACAACTCGTACACAATGTCGTCATCTACA
GTTCCACGCTTATCGTAAAGCTTTTACTCATGCGGCGAAA
AAACAAGTTAAACCTAGTAGATGCCGTTTTAGCCAGACTT
GTAAAATATTCCACCTATACAGACATTGTACAATTCATGG
GTGAGTTTTCTGTGAGCCCAGAAAGGGTGATCAAAATGGC
TGCACGGGAATCCAGGACCTTTCTGATTGAAATGATCTCC
AAAGCTGCTTGGGGAAATCACCCACAGACGTTGATTCATC
ATCTCAAACAACTAACCAATACCATGAAGCCTCAATCTGG
AAAAGACCACATCATATATACCATCCACTATATTTATCTA
AACTCTAATATGCTGGTAGCGGAGGAGGAAAAAAATATTT
TTAAATTAGCAAAATTTTATGCGAATCATAATGCGGTAAA
CAGGTTTAAACAAATTTGTGAAGACTATTATATATTAGAT
GCACGATTTAAAACACTTATTTTAGAATGTTTTGAAATTG
CCGTCCAGAAAAACTATCCTAGAATTGCAAATATTGTGGA
TGACTATATTCGATTCCTTTTTTACAGGGGAAATATAACC
GAGGAAGAAATTCGTGAAGCCTATTCTTTAAAAGATGCTG
AGGTTTATGTAGATTTAAAATGGTTACAACAAGGAGAAAT
GGTTTAAACCAAATCCGGTTTAAACTAAATCCAATTTAAA
CTACATTTGGTTTATCATTAGTCATTGAAACCATCGAAAA
AAAAGCTATTTGTTTATCCCCATAAACTCATCTTTTTTTT
GTCTCAAAGTTTGACACTAAAATTCAGTGTTTTATAGTGT
TTATAATTAAGTGTTTTGCATGCATTGCAGAAATTTTCAT
CTTTTTTAATTGGTTCAATACCACATGTCATACAATATGT
TGTTTGATTATCAAGATTAACTTTATGAAAGGAAAGTAAG
TGAGCCGCAAATTTAAAAGTAAAATATCTTTCATTTAAAA
TGATCTTATGAATGTATTTTCGATAAGGAGGAATGAAAGC
ATTTGCCAAAATAAATCGCATAAAAGGCTTGGAAAAACCC
ATATCTTCTAATCTTTTGTGGGTATAAACCCTATTTTGGT
GTTTTACAAAAACTTCATTGTTATAATAGTCGTTATAGCT
ATCAATCATTTTTTTAAGTCCTATAATGCCCAAGGTTGCA
CGCATAAAGCCACAGTTTCTGCTCCAAAAAGCATGCACCT
GTAAAGGGTGCTTTTCATATAACCAATTACAAAATTTCAT
TCCGCAACAGTAGCATGTTATTTCAGTGGGGGATGTATAG
AATAATCCGGCATTCGAAAATTTTTCATAATTTTTTATGT
CATGGATTGCGAAGCTTTGATTTCGTGCATCTATGGAGCT
ATAGCCTACATATTTAGGTTTTACTTCAAATAATCGCAAA
GAGATGTATGGATCTATCGTATTTATTTTAGGAAACATTT
CATAATTTTAAATTCTTATATATAATATAAAAAAAATTAC
AAACATTTGTAATGATCATCCTCAATTGAAGGCTGAGTTG
TAGGCTTTATTTTTCTAATTATACGAAGAAGGTAGGTTCT
CATAAAGCCTTCAAGATGACTATTGATGTTTCCAATACAT
TTTCTCAATGAGTTCATAAACCCAGACATTTTGCTAATGG
CTTGGCAAAGTGCCAACAAGTTGTCCACAAAGTACTGGTA
GATTGCCACTAGCTATAGCTAGCTATAGTGAGCCAACCTC
TCTGTATGTATTTTATATATTTCATTTTTTAATAGATTTA
ATATTTTTATAAAAAAATATTTAGTTTTTTATACAAGAAT
GTCGACAAAAAAAAAGCCCACAATTACCAAGCAAGAGCTT
TACTCCTTAGTAGCGGCAGATACCCAGTTAAATAAAGCAT
TGATTGAAAGAATCTTTACAAGTCAGCAAAAAATAATACA
AAATGCTTTAAAGCACAATCAAGAAGTTATTATACCACCC
GGAATCAAGTTCACCGTCGTTACGGTGAAAGCTAAACCTG
CTCGCCAGGGCCATAATCCCGCCACAGGAGAGCCTATTCA
AATTAAAGCTAAACCTGAACATAAAGCCGTAAAGATACGA
GCATTGAAACCTGTCCATGATATGTTAAACTAAACTATAA
AGTCATATTCTTCTTTATCGTTATTATCTTCAATATATTT
TTGCCAATCGAAATCGAATAAATTCAGATCCTGGACATTT
AAATACTTATCATCGTACATTTTAATATAATTTAAACATG
AGTTGTTGTCAAAAACTTTTAGCGTTTTTGTTAAAATTAT
CATATGAATAATTTCCTTATTAAGAGTTGCCGGAATAATA
CAAAACCTATTTTTAGGTACATCATCCATGATAATAGTAA
AATTAGTAAAAATTGTTTCTTGTTTTTCTTTTGTTTCAAA
TAAACGTTGTAAGGTTAAAGGTTTCTCGTTCAATGGTTTC
TTTGAAGATAAAAAGAATGTATAATCTGGTTTAAAGGTAT
TTTTGGTTTCAATCGTGATTCCATCTGCTTGAGCATATAC
TAAACCAGACCAAATATAACGGTCCACTATTACAATATAA
TTTAGCTTAAGTAGCACTGCAATTTCTGCGATAAATTCAC
TACGATGTTTTGTAAATAATTTATGTAATTGTTCCGATGA
CATTTCTATGGTTTTATTTAACACCTGCAATATAAGATCA
CCGGTGGTCGTGTCTGGATTAGGAAAATGTATACATATAG
CATTATAATCCATGCATTCCAATGTTTCTTTTAATTTCAT
TGCCTGTGTGCTTTTTCCCACACCATTGATTCCCTCGATG
GCAATGAGTATTCCACGCATGATTAATAAAAGGAAAAAAA
GAATTCAGTTTTTAACATTTCTTACAAATCTTTTTTTATA
CAACATTGTACAACACTGCATTAGCGGTATATGATGTTAT
AGCTTCATTAAATATTTGCTTTTATATAATCTTTACCAAC
CTATATTTGGTAGATCACTGCAGATGGTCATAAATAGGCC
ATAACTAAGATAAAAATTATTTCAGACGCTACTACGGTAG
TATTATTAAAATCATGTGTGGCAATGTATGACGTCTTAAT
AGATAAAACATTTAAGGAAAACAAATTTGAATAAAAAAAA
TAATTGTTATGATGGCGTTGTTACACAAAGAAAAGCTTAT
AGAGTGCATCTATCATGAGCTAGAAAATGGCGGGACAATA
TTGCTTCTAACAAAAAATATTGTTGTGTCAGAAATTTCAT
ACATTGGCAATACTTATAAATATTTTACCTTTAATGACAA
TCATGATCTGATAAGCAAAGAAGATCTTAAAGGAGCAACA
TCCAAAAACATTGCTAAAATGATTTATAATTGGATTATAA
AAAATCCTCAAAATAATAAGATTTGGAGTGGTGAGCCGCG
TACTCAAATTTATTTTGAAAATGATTTATATCATACAAAT
TACAATCATAAATGTATAAAAGATTTTTGGAATGTTTCAA
CTTCAGTCGGTCCTCATATCTTTAATGATCGTAGCATTTG
GTGTACTAAATGCACATCCTTTTACCCATTTACCAACATT
ATGTCGCCCAATATATTCCAATAAATTAGATATCTTTGCT
ATTAAAATAGTTAAAAACCTTATAGGATAATTAGGTACTT
TATTACGATAAATTATGATATTTTATAATTAGTTACTTTA
TTATAATTAATCTCTTTATTAATGAATTATCATAAGATAA
CTAATTATTTTTTTCCATATATCAGATAATAAATCTGATA
TGGGCTAAAAGTATGTTTCAAACTATTTACAATAGAATTT
CTGTTAAGAAAACATACATAATTTGAATAAAATTTTTTTA
AATATCACCGAAACAATCAACATGGTGTTAATAGAGTTTT
TAACAGGTTTCTTCTATTTATATGGAAAGAGACTGTTTTC
CATTAGTAAAGTCATGGACATGATATGTCTAGACTATTAT
ACCATTATTCCTGCTCCTCTGGCGATGATGTTAGCGGCAA
GACTAAAAAACTATGACCTCATGAAACGACTGCACGAATG
GGAAATCTCTATTGACTACGCTCTACTTGTAGTAGATGAT
GTGCCGTCTATTGACTATTGCTTAAGTCTTGGCGCTAGAT
CCCCGACTAGAGCACAAAAAAGAGAACTGCTGAGGGACAA
CACGTTTAATCCCGTGTATAAGTATCTTATGAACTGTTCC
GGCTTCCCAACAAAGAGAGAAAAAAACATTCCTTGTGATG
TTCAATGCGAAAGACTGCAAAAAAACATTATAAAAGAACT
GGTATTTAACTGCTCTGTACTGCTTGAAATGGTACTGCAC
ACAGAAAGAGAATATGCATACGCCCTACACTGTGCTGCAA
AACATAACCAATTGCCCATCCTCATGTATTGTTGGCAACA
ATCCACAGACGCGGAATCTATTTTGTTGAAAACCTGCTGT
TCTGATAAGAACATCAATTGTTTTAACTATTGTATTCTAT
ATGGCGGCGCCCAAAATTTGGATGCTGCAATGGTGGAAGC
GGCAAAGCACGATGCCCGGATGCTGATAAACTACTGTGTC
ATGCTTGGTGGAAGATCCTTAAACGAAGCAAAAGAAACGG
CTGCCATGTTTGGACACATTGAATGCGCACAACACTGTTT
TAAACTGCAGTCTTACGTCGTGGACACATCGAATACAGAC
GACACTGATTAAAGCGACAATCTTACGTCATGAACGACTG
TCTTTTGAGTATCTATACTTACATTATATTTTTTTATGAA
AAAAATATAAAGGTTGTATACAAACCTTTGTATACAAGAA
ATTTGGATCATTAAACAATAATTAATTTGGACACAGGAAA
CGATCTAGATCGATCAAAAAGCTATTTTTTTTGCACACAG
AACATTTAGATAATTGAGAGATTACTTTCCATACTTGTTA
AGCTTTTTTACACACAGGAACTTTGGATTCTGTTCAGGAA
GTTTTTCATAGACATTATGTTTACAGCCAGTAATAATAAT
TTTGGGCTTTTTCTTAAACCACCGGTGGAAAACATCCAGC
TTGTAAAGAGGGAAATGCATGTAGAGAGGTTTTGGTAGTC
ATGGTTAAGAGATTTGACTAACTCCATGTTTCCTGTAAAG
ACTGCCCAGTCCCAAGCAGTAAAACCTCTATGATAGTCTT
TTTGAGTCGGATCTGCTCCAAATTTTATGAGAGAAAGCAT
ATTTAAAGAACGGCCCCGTATTGCGGCCTTCATCACAGGA
GTCATCCCATTAAAATTCGGTAAACAAATTCTGGTCCCAT
TTTTTCCGAAATAGCCCAACACCCCTTCCAGGATTAAATG
ATTTTTTTTCTCAGCTAAATAATGTAAAGCAGAGTTTCCA
TCTTTATCCCTCCTATGAGGGTTAATTATTTCTCCAGGAT
AAGATTCTTGTTCAAAAAGAAATTTTAAAAAGTCTATACG
TCCGTAGATGCATATCCACATGAATACCGAGGATCCATTT
TTATCGCATCTATTGACAATCCACGGATCTGTTTTAAAAA
ATTCCTCAAATAGTGTAAGATTCCCATTTCTAATATGTTT
TTTAATCCATTTAACAAACAAGTTTTCTATCTCCCTTTCT
GGAAACATGTGTTCCATTTTGAATGTCGCCCCTACTCCAC
TATATGATTTTACTCCTTTAATTTTTAATGTCCTTTTTTT
TCGGACTTCTTTGGATAAGCTGTTTATTACCATCTTTAAA
TGCCTTATAGCGGGGAGGAGCCAGGCCCTTTTCCCATATG
TGCGGTAATTCTTGGTGTTTATGCTTGCCTTTGGCATAAC
CAGGCCAGTATTTTTCGATATATTCAGGGTTTGTTTTTAC
GTATTCTTTAAAGGTCCGATAGGCTTCTTGAATACAGGTA
GGCTCACCGGTATAATTTCCATGTTCATCTTCCTTTAAAA
AGCCATTAACCCTGTCCTTTCTCCACTTAAGATTGTGCTT
TCCAAAAATGCGATCAAGATCTTGCGCCTGCTGGGGTGGA
ATCATAAATCCCTTTTTAGGTCGAAGCTTTTTATTTTTTC
CATAGCTTCGGCCATCGCGTTGCGAAACAGTGGTTAGGAC
GCCTGATAGTCTTTCCATGGGCGTCGCATCTAATCCTATC
CATCCACCCTGATGAATATCAATGGCAACAAGCTCTCCTT
TATTTTGGGCAAGCCAAGTTTCCAAGAATGCCATGCTTTC
TTCCCAGGGATAAGGCCCGCCAACACCACGGGTTGTCCAA
TCTTGCAAGGACTCCAGGTCCGACACCTGGTAAGGCTCTA
AAGAAGACGGTTCCTTGTTTTTGTACTGCAAATAAGATTT
AATGACCCATTTATACCATGTGTCGAACCGCAGCGTGGCG
CCTCCAAAGTGAAAGCCGTCGTTGATTTTAGGATATCTGC
AACATATTTCAACCGTACGTTTGAGTTCTGCAAAAGCGGC
CTTCCAAGGAAGTCTTTCGCTGCGGGTAAGACGGTCTATT
TTGCCCTGCGTGCCATAGCGTATGGCATGTCGTGCCAATT
GCAACAATTCTGACACCGATCCGTGGGCCCCGATCCAGTT
TATCGGATAGGCAACCTCCGAAGGGTTTAAAAGATGCTCG
TAAAAGCGTGGATCTTCAGATGCCAAGGCGTCTGCAAAGG
GGATAATGCTAGAAAACCTGTCTAGACATACGTTTTCTGT
GTTTACTTCTAAAGGTAGAAAAATGGTTGCGTGAGGCTTT
TGAACCTGCTTGTTCAGCGGTCTGCATATGCTTTGAATAA
TGTCTCTAGGACTATGTCGCGGCGCTGCAAAAAATACCGC
GTTTAGTTCTGGAACCTCTACGCCCTCTTGAAAGAGTCGA
CAGTTTAATAAAATAACGGGTTCCTTTGAGGAACAAAATT
CTGTAAATGTTTTGAGGATAACCTGTCGCGGCAGGGTTGA
GTGAGCTATCAGGGCATAGACCCCTTGGTCTACCAACGCC
GCGTATAGCTCCTTGGCCTGTTTAATATCACGGGTAAATA
CCAGCATTTTAGGAGCCGGTATATTGGTTTTTAAATAGGC
TAAGGCCATTATAATTTGCTTTACTATGATCTGTTTCGTG
GTCTCCTCTTTGGTACTCGGTTGGTGGGCCAATTTAGGCG
CGGCTACCATCTGCAATTCAAAATCATTTACATAGCCGGC
CTCTATGCCTTCTCGCAGATAGTAGCGAAAGGCAACGCCG
CCAAAAAGTTCACGATTTTTCATGGAAAGCGGGGTGTCGT
ACCTGGGCGTTGCCGTTAAAAAAAGTCGGTGCCCTTTTTT
AAAGTTGAGCAACACGTGGGTAAAGGGCCGTGTCTCCCAT
TCGCCGCAAATCCGGTGACATTCATCGCTAATAATAAGAT
CGAAATCATCCACCAGTAGCGTGGAGGATTGGTAGGTGGC
AATCACAAGAAGAGAAGGGGCCTCCCGTATCCGTTTTGCA
ATAAAGACAGGATTGGTGGTCATTTCTATATTGTCGTGAT
TTAGCACAATGCGGGTCTGGTCAGACCCCACAAGCAAAAC
GTTCTTCAAAGAAATTCCATACTGATAGAGTTTTTCCAGA
GTCTGCCGTAGTAGGGACAGGCCCGGCACCAGGTACAAAA
CTTTTCCTTGAAGATAATTGGAGAGGATAAGATAGGCGAC
GCGAGTTTTGCCGCATCGGCAGGCCATCTGCAGAATGGCC
CTCCCACTTCGCCGCAGCTCCTGATAGCCCATATTGGCCG
CCTCCTTCTGATAAAGTCGATCCTCGATTGCAGTCCGTGT
CTCATCTGTAGAAAAAAATAATACGTCATCTGCGAAATGT
TCATCTTCCACAGGAGTTATCACCAGGTGTCTCAGTTTCT
CCTTGCTTATCAGCGGATCAGAGGGCAAAGATGGCTCAAC
CACTATCGTGGAATCATTCATCTCATAGGCGGGAGAATCA
CACAAAGTATAGCTTATGTCCAGACAGTTTGCAACATCCT
CAGCCAATTGTTTTATTTTTTCGGGTAAAAGACATACGAG
TTCTTTGTTTTTGACGCGAAAAAACTGTGCACAATATAAC
ACCCCTGCTTCAATTTTTTGCGCATCCTTCTTTGTAGATG
TTTCCAATGTGAAACAATACTTCCATTCATCCGTAAAACA
GGTTGTATAAGATCCATCATGAAGCCTAGCGGCCAAGTTT
CCTGTGTGCCCAACTTTATGTAAGGATTGGGCCTCCAGCC
AGGGATGAACCGCCACGTAAAATCCTGCGCACATGCTATA
TCAAATTGCAGTTTCTTAATAACTGTACACAGGATCTGAA
AAACATGTGATTACAAAATTTAGATAAGAAATATTTAATA
TTAAAAATCACAGAATACATGTCACTGTGTAGAGAGAAAG
CCAAAAACTCCTCTTGACCGCCGTGGGAAATCATCCAGGG
TAGTAGGTTGTGTTTCATAAAGTTGTATGCCGTAGTGATC
ACCGTGGACTCCAGATGGTTATTGGCATCTTTGCAATACT
TTGCCATCTTGGCAGAAAAGACGATAAATCCACAAATTCT
ACCCCAGTTGATAAGATCCTTAAACAGCTCAGTCACAACC
CCAGTAAACTGGGTTTTAATTTCTTGAACACTCGTAAGAG
AAAAGGTAATTGTAACCTGTTTGTTCAAACACTCATCATA
ATAGGTTAAAATTTTTTTTATTTGTTGTTGATATGGGCTA
AGCTCATGCTCTGAAATATCATTAATGTAATATTTAATAT
ATCCCACTAGTATTTCATTAATGATATTATGATATATTAA
CTCTTCTCCCTCCATAGCGGCACCCTATATTTTTTTATTT
AGGTTTCAATGTTATCACAATTGCGATACAATTGTGATAC
AATTGTGACACAACTGTGTTGTATACAACAAATGTTAGGC
CACGTATAGCAACCTATATGTTAAGAAATATTTTTATCCC
AACATTAGTTGGAAACGAGCAGCCGCAAAGAAGTCATTTA
AAATAAGCCATTTAAAGATTTAGAATTTATATGTATACAA
CTGTACAATGGAAGCAGTTCTTACCAAACTCGACCAGGAG
GAAAAAAAGGCTCTCCAAAATTTTCATCGTTGTGCTTGGG
AAGAAACTAAAAATATTATAAACGATTTTCTTGAAATCCC
TGAGGAACGATGCACCTATAAATTCAACTCATACACAAAA
AAAATGGAGCTTTTATTTACCCCTGAATTCCACACCGCCT
GGCATGAAGTTCCTGAGTGCAGAGAGTTCATATTAAACTT
TTTGAGACTCATTTCGGGACATCGAGTGGTATTAAAAGGC
CCTACATTTGTTTTTACAAAAGAGATCAAGAATCTGGGCA
TTCCTAGTACCATCAATGTTGACTTTCAGGCCAACATTGA
AAATATGGATGATCTACAGAAGGGAAATCTCATCGGCAAG
ATGAATATCAAAGAAGGCTAAATAAAACAACTAACATCAA
AAAACATTAAAGGCTATGTTGTGGACGATGCCTTTGTCTC
AATAGTTTCGAGGTCATCCAATAACTCATGTAACGTAAAA
AAGTTGGTCCATTTTTTTGAAAACATTAAAAGACGTTCGT
CTTCATAAATAAAAAAGTCATTCGAAGGAAAAATGATATA
CTCAATACCATAGTCTTGTAATATTTTTTTTAGGTCTCTC
AGGGTCCAGGGATTTACCAGGCTTCTACGCGAAGTGAGCA
TCATAAAAATATCTAATATTTTTTGCGCCATAAGCCAGCG
CGGATTCTCATTGGCCCACAAATCAACAATAATTCTCTTA
TCAACCGTGAGCATTCCTACTTGATTCGAAGAAATGATTA
GATGCCCAGCAGTCCACCCCATGAGTAGATAACGCAGCGT
TGTAGAAATGTCACATATGGAAGGCATTCCTCCACAACAT
GAACCCAAATTAGGATGCGTGTGAAACACAAACATAGCAG
GCTTGTTGGCCACCCTGCTATAAATATCAGCAGGCATCAT
AGCCTCGCTGCCAAAATAAATGTTCTCTCCTGCCCTATAG
GGGCTTGGAATGATTTCCACTATCTCGGGTACACCGTTTA
TCATATTAATGCGGCCGCACCATTCACGGTCATCGTCCAA
AAATTTTTTGATGGCACCCCGAACATTGTCCCAGTTAAGC
AACAGAGTATTCACAATCTCATTACGCTCCGCCCAGTATT
CCTTAAAACTTCTTTTAGACTTGCTGAGCTGTTCCCAGGA
TTCGAACTCAGTCCAATGTTTTTTTTCTTTTGGGGAAGAC
TTCCCTTTTGAAACATTTTTTGCGGCTCCACCATCTACAC
TATGATTTTCCAAAATAATCTCCTTCATCGTTTGAGTTAT
ATGGGCATTGCTAAGCACCTTAGTGGTAACCTGTTTACCT
ATGTGATTTAGCAGAAAACCAAGTTTGTCCATTTGTGTCT
CAACCATTTATTCTTAACAAAACAAAAAAAAATTAAAAAT
CATCGTCGTTTAAAAAGAGTTTGAAGGCAAACGCATCATC
CTTAACACAGTTCTGATACTGCGTAGGTCTTAACTCGAAA
AAGTTGGTTTTTTCTACTTCATTAAGAAAGAATTTAGTCA
TCTGAGGAAAAGGGTTTCCCACCTTATAAATGCTTTTGCA
CTGCATCATGAAGCACAAATTATCTGTAAAGTAGCGTATA
TATTGAAATAGCATTTCTTTTGAAAAACCGGGAACTCTTC
CTCTTGCCTTGTCAAAGGCATAGTTAATAAACTCATCCAC
CAACTCCACAGCCTCCTTCAAAATTTTGTGAATGATCTTT
TCCTCGGGAATGTTATACACGTAATTTGAGATAAGAAAAC
ACGCAAAACTACAGTGCATCCCTTCATCACGTGAGATAAA
CTCATTATAGCTTACAAGCCCCGGCATAATATTCTGTTCC
TTAAGAAACTGGATCGCCACAAAGTGGTTTTGAAATAAAA
TGCCTTCTACGGCGGCGAAGCCCACCAGCCGCTCACCTAG
AGTGTTCCTGTCGGGGTCCATCCACTGCCGCACCCACTGC
GCCATTTTTTTTATGATAGGGTGTTTTTCAATGCCGCTAA
AGATGCGCTGTTGTTCCTTCTCATCCGGGATCAGCGTTTT
TACCTGTATTGAGTAGGCTTCGCTATGAACGCACTCTTGG
GCAGCCTGCATTGTATAAAAGTATAACACTTCCTTTACTT
TAATTTCGCGCATAAAATTGGTTAAAAGGTTTTCGATAAC
AATTTCGTCGGCAACAACAAAGAAGGCTAAAATTTGTTTA
TAAAATTCGCGCTGTGGCTTTGGCATGGCTTCCCAATCAT
CAATGTCCTTACACATGTCCACCTCCTGCGCCGTCCACGT
CAAACTTTCTAATTTTTTATACCAGTTCCAACATTCGGGG
TGCTGAATAGGAAAAATAGTGAAACGTTGGGAATTTTCAA
TTAGTAATTCCTCCATATTTGAAATAAATATTAACATCTT
CAAATTTATTGGCTGCCATGGAGACGTTTTTTATTGAGAC
GTTGGCATCTGATGTGTATGGAAAGGCGTTAAATGTTGAT
TTAGATAGACTATCGCAGGCGCAGGTTAAATATACCCTTC
AAGAGCTTATTTCCTACTGCAGCGCTCTAACCATTTTACA
TTATGACTATTCAACCCTTGCGGCGCGTCTTTCGGTGTAC
CAGCTGCACCAGTCAACGGCCTCCTCCTTCTCAAAGGCGG
TGAGGCTGCAGGCCGCACAATCCTGCTCACGCCTGTCCCC
CCAGTTTGTGGACGTCGTTTACAAGTACAAAGCCATTTTT
GACAGCTACATTGACTATAGCAGAGATTACAAGCTGTCCC
TCCTGGGGATAGAAACCATGAAAAATTCTTATTTGTTAAA
AAATAAAGATGGGGTCATCATGGAACGCCCGCAGGATGCT
TATATGCGGGTTGCCATCATGATCTATGGGATGGGAAGAG
TGGTCAATATGAAAATGATTCTGCTAACCTATGACCTGCT
TTCCCAGCACGTCATCACACACGCGTCGCCCACCATGTTC
AATGCAGGCACCAAAAAGCCACAACTCTCCAGCTGTTTCC
TGCTAAATGTAAATGATAATTTAGAAAATTTATATGATAT
GGTCAAAACGGCCGGCATCATTTCAGGCGGCGGCGGTGGA
ATAGGGCTGTGCTTGTCAGGAATACGGGCAAAGAATAGTT
TTATTTCTGGTAGTGGTCTTAAAAGTAACGGCATACAGAA
TTATATTGTGCTGCAAAATGCTTCACAATGCTACGCGAAC
CAGGGAGGCCTACGTCCCGGAGCCTACGCCGTCTACTTAG
AGCTGTGGCACCAAGACATCTTTACATTTTTACAAATGCC
TCGCCTAAAAGGACAAATGGCTGAACAACGGCTTAATGCC
CCTAATCTCAAGTACGGCCTATGGGTCCCCGACCTATTCA
TGGAAATACTTGAAGACCAAATACACAACAGAGGCGACGG
CAAATGGTACCTCTTTTCGCCGGATCAGGCCCCCAATCTA
CATAAGGTCTTTGATTTGGAACGGTCGCAGCACGAAAACG
CACACCGCGAATTTAAAAAGCTTTACTATCAGTATGTTGC
TGAAAAAAGGTACACCGGCGTCACAACGGCCAAAGAGATT
ATCAAAGAGTGGTTCAAAACAGTTGTTCAAGTAGGGAATC
CCTATATCGGGTTTAAAGATGCCATAAATCGTAAAAGTAA
TCTTTCACATGTAGGCACTATCACGAACTCCAATCTTTGT
ATTGAAGTCACAATCCCCTGCTGGGAGGGTGATAAGGCTG
AACAAGGTGTTTGTAATCTGGCCGCAGTAAATCTAGCCGC
CTTTATACGTGAAAATGGCTACGACTACCGTGGGCTCATA
GAAGCATCAGGCAATGTCACAGAAAATTTAGATAATATTA
TAGATAATGGCTACTACCCCACAGAAGCCACGCGGAGAAG
CAATATGCGTCACCGACCTATTGGCATCGGGGTCTTTGGC
CTAGCCGACGTGTTTGCGTCTTTAAAAATGAAATTTGGTT
CACCCGAGGCCATTGCCATGGATGAGGCCATCCATGCGGC
CCTATACTACGGGGCCATGCGACGATCCATAGAACTTGCA
AAAGAAAAAGGAAGTCATCCCAGCTTTCCGGGGTCTGCGG
CCTCAAAGGGTCTACTGCAGCCCGACCTATGGGTTCGCTG
TGGTGATTTAGTTTCCTCCTGGGAAGAACGCGTGGCACAG
ACGACGCAGGGTGTGTTGACGCCGAAAAGGTGGTCGCAGC
TACGCCTGGCGGCTATGCAGGGACTTCGAAATGGATATGT
CACAGCTCTTATGCCCACCGCAACCTCCTCAAATTCTACA
GGAAAAAACGAATGTTTTGAGCCCTTTACATCCAATCTAT
ATACACGTAGAACGTTAAGCGGGGAGTTTATTGTTTTAAA
TAAGTATTTAATAGACGATTTAAAAGAAATTAATCTTTGG
ACAGAAGCCATTCAACAGCAGCTACTAAATGCGGGAGGTA
GCATTCAGCACATTTTGGATATACCGGCCGAGATCCGCGA
TCGGTATAAAACCTCCAGGGAAATGAATCAAAAAATTTTA
ACAAAACACGCGGCCGCACGAAACCCCTTTGTATCCCAAA
GTATGTCCTTGAACTATTACTTTTATGAACCTGAACTAAG
CCAGGTACTTACAGTGCTCGTCCTAGGCTGGAAAAAAGGT
TTAACTACCGGTTCCTATTACTGTCATTTTAGCCCTGGAG
CGGGTACCCAAAAAAAGATTATAAGAAACTCTGAGAAAGC
GTGTAATGCGGACTGCGAGGCGTGTCTTCTGTAGGTGTCT
CGCGGTAAAAGAGCAGCGGGGACCATATGGTAAACCCCAA
CAAGAGGATAATGAATAAAAAAAGTAAACAGGCATCCATT
AGTTCCATATTAAATTTTTTTTTCTTCTATATAATGGAAT
ATTTTGTTGCGGTAGACAATGAAACCTCCTTGGGGGTTTT
TACTTCTATAGAGCAATGTGAAGAAACGATGAAACAATAC
CCCGGCCTCCATTATGTCGTTTTTAAGTATATGTGTCCGG
CGGATGCAGAAAATACAGATGTTGTATATTTAATACCCTC
GTTAACCTTGCATACCCCCATGTTTGTAGACCACTGTCCA
AATCGTACCAAACAAGCACGACACGTATTGAAAAAAATAA
ACTTAGTGTTCGAGGAAGAGTCTATTGAAAATTGGAAGGT
TTCAGTAAATACTGTGTTCCCCCATGTTCACAACAGATTA
TCTGCGCCGAAACTTTCCATCGACGAGGCTAATGAAGCCG
TAGAAAAGTTTTTGATACAAGCAGGACGACTCATGTCTCT
GTAAATGTCTCTTCCTTTATGGGTGACGTCTCTTCCTTTG
CCGAGGAAGTCTCTGTTATGGGCAAGAGGTTTGAAACAAC
GCAAGGACTCTGCTTAATCTGCTGTCTCACAAAGGGAATC
AAACTACCTGCTTTCGTATTTTTAATGTAGTAATTACCCT
TGTTGTGATGAATTTTAAGACCATAGCGTAGTCCCAGTAC
TTTATTAATGAATTTTAAAATTGTTTGAGGGTCCGTTTTA
TTGGGCTTTTTAAGCTTAAACTCAAAGCTGATCGCGCTTA
AATCATACTGAACAAATTCATCAACGAGTTTCGTCATTAA
TTGTTCATTGGTCAATATATTAGGGTCCTGAACGCATTTA
AAGCCGCACTTAGTTAATAGCATAATAGCGTACATATGAG
ATTGAAAACTATAATTAAATTGTAGATCATGATGCTCTGC
GTGTTGCATGGCCCATTGATGAAAGTTTAATTCCTGAGTT
TGTAACATAGTGAGCGACTCGTATACTGTCTTTCCGCGGC
TTATTTGGACACGGCCAGTATAGTTCTGTTTTGTCATAAA
ACTATTGTATTGTTCAACAAATTTGGGAGTAATTTTATGA
CCGTGCCATGCATAAAATTCGAGTAGTTTATACTTTTCAT
ACGCAAATAGGTCTTGCTGGTCTACTGTGATGCCTTCCTT
TAAGTTTTGTTTAATTTGTAAAGCTTTATTGGCATCAATG
GTTTCAGCCGAGGCAATGTTTACATAGTCCTGGTGTTTAA
TTTCCATTTTAATGCTTGTATATTGTTTGACTGTCTCCAG
CTTTTCACCCGTCAGTATAAACACCTTAGCGCCGGTGTCG
GCGATCTGGTTAATAAATCGGGTTATAAAGTGATTTTTTG
ATAGATGTTGTATCCGCATTGTTTCGAGCCATAGATGGTA
GTATGGAGTTTTATAATATATCGGCCTACCTGTTTCCTTA
CTATACGTGAAGGAAAGCTGGTGATTGCTTATGGTCTGAA
AAAGGGTGTCACGTTTTTGTAACGTAAACATTTCAATGTC
TTCGATGGTTTCTGGATAGTAATTTTGTTTCCCCTGTAAG
CAGATTTTATAACACTTACTTTTTAATTCACGCACGCGGC
CCAACATTTGGCAACATGTTTCTACGTCACACGACATATT
GTTAAAAAAGCCGTATAAAACATCAAATCTCTTATCTTCG
TATGAAACACCCGCTGAAATCGTGGGCGTATAGATAAGGA
TATCAACGAGCCCCCAATAATACGATACATTATTAAAATG
GGATTCCCGTTCATGAGCAGTGCTTTTAGAACTATAAAAC
CCAATTTTTTTTTCCGGAAACTTTTTTTGGATAAATGATT
GCAACAGCCGGGCCTCCATTAATGAATTTGTAGGGATAAC
AATTTTTTTGTCTTCTAGCAAATCCTTTAAAAGGTTATTT
AACCAAGTTTCTCGTGAAGAGGTAAAATAATACGTGTCAT
GCTGGGCCCTTTTATATTGATTCCAGTGAAAGAAGATAGG
GACATCCCCGCGAAAACGCTGTAGAATATTATACGTTCGA
TTTCCTAGGTTTGCGTCCAAGCATATAACATAATTTGCCG
TTTCGAGCATCCACATGAAAATGGCAAAAGAGGGAGCAAA
GTATTTGTGCAGGCCGCTATTGAATTGATTAAAAATCGAT
TCTACCTCATCCAAAATAAGTAGGTCTACAGGCTCGGCTG
TGGAGGTTAGCCGGAAAAGTGATTCTACCTGAATGATGAC
TCTTTCGTAGCTGTCCAAATCTCCAGTTACTTCGCTGTAC
AATGTGAAATTCGGTAGCCGGGATTGTATATTTTTTGAGA
AGATCTGTCGAAACGTCACAAACCGTATGGTTTGTTGTTT
TGAAATAGAATTATTGCCGTAGTATTTTTGCAAATAGTTG
CGCAGTTGGACGGTTTTACCTATTTTCATTTGAGCCTTTA
CAACAAGCGTAGGGACTCGTTCATATTCTCGCATACTACT
TTCATCATAGATGTGTTTTTGAGTATCAGGCAGTTCTTCA
AAGAGAATGGACTCATGAACCTCTATGCTCTTTGTCATCA
CTTGGTCCACATATGTTTCCACAAAATTATTTGTGCCGGA
AAGGCTGCCCATGAGAAGGCTATGTTTATTGTCATGGCGA
CAGTGTTGATACACTTTGTTTCCCGTGACTCTTAAAATTA
GGGTATTGTCCTTATCATGCATACGCTTACATATTTCGCA
GTAACTTGGACTTGTACGTTTAAACAATACTAAATTTTTA
TGAACACGGAGGAAGCAATGATTTTTACATAGTGTTCCTG
CAAATTTTAATACCTCTTCAAGTTCACTTTGTTGGATAGT
ATCGCAGGAACTCGGTGTTGTTTCTTTTACATTTGTGAAG
ATACAAGGTAAACACGTCGTTTCAAAGGGGGTTGCTATAA
GGGTATCACTCTTTTTCGTGGTTGTACTGGTCTCAAACAC
CTCTGCAAGCTCCTCATTAAACATTTTAACACGCATGCTA
CCTTTTTTATGAGACCCTATGATGCGAAAATTTTGAATAC
TTTTGTTGACCTGGGGGTCAACAAAAGGATAAACGTGTTT
GGGAAGATTTTCTAACACTTTGGATGTAAAGACTTTGGCC
TCATTATTGTTTAATACTGAGTATGTATAAAGTATGATAT
GAAAGGAGTATTTAAGTTCTCGCTTTTTATTTAATCCGAT
AGAATCTGTTAGCAAAATTTGTTCACGCGTTAGATTGATG
TTATAAGGTAAAGAATATGTCTCGTAAAATACATCCATGA
TGACGTTAATTATCATGTCAAGGATGTCATAGACATTGTC
TTCGACATTATCATTGTCATCAACATTGTCATCAGAGTAT
GACTTATTTACCGGAAAGTCGATGTCAAATTTTAAGCGCT
GAGGCAAAAACCCAAATACCACTTCGTGGAAACACTTCTG
CTCAAAGGGCTGAGCCGCCTCCCACTCCCAAAAGTCATCA
CGACTTGAAAAAACTCTAAAAAGATTATTATATTCATCTC
GCACCACGAAGTGATTCTTTAAGGTTTCGAGAGAATATTT
ATCCTCTACGGCTTCTCCTTGGGAGTTACAGCGAAGAAAC
TTGAATGTTTCTTGCATTTTGATATTTAAAATTAAATCAA
TTATGATGCGGCCGCTAATGCGGCGGTTGACGCGGCCGCG
CCGCTGACGCAGCCATCATACATAAAGCGGCATGGCCGTT
TTATAACGACTAGTCGGCCGTTATATGACGAACTATATAA
AAATGAATTCTTTTAATTAGAGTTAAGTATTGTTGATTGT
ATAATCCATCATGGTTGAGCCACGCGAACAGTTTTTTCAA
GATCTGCTTTCAGCAGTGGATCAACAAATGGACACTGTAA
AAAATGACATAAAAGACATTATGAAAGAAAAAACGTCTTT
TATGGTATCATTCGAAAACTTTATAGAACGTTACGATACC
ATGGAAAAAAATATTCAAGACCTTCAGAATAAGTACGAAG
AAATGGCGGCCAACCTTATGACCGTCATGACGGATACAAA
AATTCAGCTTGGAGCCATTATCGCCCAACTTGAGATTCTA
ATGATAAATGGCACTCCACTTCCGGCAAAAAAGACAACAA
TTAAGGAGGCTATGCCCTTACCTTCATCAAACACGAATAA
TGAACAAACGAGTCCTCCCGCCTCAGGCAAAACAAGTGAA
ACACCTAAAAAAAATCCCACGAATGCGATGTTCTTCACGC
GTAGCGAATGGGCATCCTCGAATACTTTTCGAGAAAAGTT
TTTAACACCAGAAATTCAAGCCATATTGGATGAGCAGTTT
GCAAACAAGACCGGGATCGAAAGATTGCATGCCGAGGGTC
TTTACATGTGGAGAACCCAATTCTCTGACGAACAGAAGAA
AATGGTCAAAGAGATGATGAAGAAGTAATATTTTTGGTAA
AAATATTTTTATCAAAATTTTTTTACCAAATAATAAAAAA
TATTTTTTACTTTTTTTTCTTCATAATATACATAGAATGC
CTACAAAAGCTGGCACAAAAAGTACCGCAAATAAAAAAAC
AACGAAGGGCTCCTCCAAATCTGGTTCTTCCAGAGGCCAC
ACCGGCAAAACCCATGCTTCTTCGTCCATGCATTCCGGGA
TGCTCTATAAAGATATGGTAAATATTGCTAGATCTAGAGG
CATTCCGATTTACCAGAATGGATCGCGTCTTACTAAAAGT
GAATTGGAGAAAAAAATTAAACGGTCAAAATGAATATAAT
CAGGAAACTTAAGCCTGGAACAATTAGCCTTGTGCTGGGA
CCCATGTTTGCCGGCAAAACTACGTTTCTTATTCATTGCA
TTTACATGCTCGAACGTTTGGAAAAAAAAGTAGTCTTCAT
AAAATCTACCAAAAACACCCGAGACAAAACTATTAAAACA
CACTCCGGTATACAGCTACGACCCAAACAATGTAAAATCA
TAGAAAGCACACAGTTATCTGACGTGGGTTCTCTCACCGA
TATCCATGCAGTTGTCGTAGATGAAGCGCATTTTTTTGAC
GATTTAATCACATGCCGCACTTGGGCAGAGGAAGAAAAAA
TTATTATTCTTGCGGGACTCAATGCTTCCTTCGAGCAGAA
AATGTTTCCGCCCATCGTTCGTATTTTTCCTTACTGCAGC
TGGGTTAAGTATATTGGCCGCACCTGTATGAAATGTAACC
AACATAATGCATGCTTTAATGTGCGTAAGAACGCAGACAA
GACGCTTATCCTTGCGGGAGGAAGTGAACTGTACGTAACA
TGTTGTAACAACTGTCTAAAAAATACATTTATTAAGCAGT
TGCAACCTATTAAATATTAAAAATCTTATACAATAATGGA
TCATTATCTTAAAAAATTACAAGATATTTATACGAAGCTC
GAGGGTCATCCCTTTCTTTTTAGCCCGTCGAAAACCAATG
AAAAAGAGTTTATTACTCTGCTAAACCAGGCCTTGGCCTC
AACGCAGCTTTACCGCAGCATACAACAGCTGTTTTTAACG
ATGTATAAGCTAGATCCCATTGGGTTTATTAACTATATTA
AAACGAGTAAACAAGAGTATTTATGCCTGTTAATTAATCC
TAAACTCGTTACTAAGTTTTTAAAAATAACGAGCTTTAAA
ATTTACATTAATTTCAGGCTGAAAACTTTTTATATAAGTC
CTAATAAGTATAATAATTTTTACACCGCTCCCTCTGAAGA
AAAGACTAACCATCTTCTAAAAGAAGAAAAAACTTGGGCA
AAGATTGTTGAAGAAGGAGGAGAAGAATACTAAGTCGCTT
ACATTTTTTTTTGCTATTTTTATAGAATGTACACGCATGT
TGATGTTGTCGGAATAGCTGAAGCCTCAGCGGCCCTCTAC
GTGCAAAAAGATAGGGATCGCTACTTAGACGTGCTAACAA
CCATTGAAAACTTTATTTACCAACACAAATGCATCATAAC
AGGGGAAAGCGCCCACCTACTCTTTTTAAAAAAAAATATT
TATCTTTACGAATTTTACTCCAACAATGTGGCGGAGCACA
GCAAGGCTTTGGCGACCCTGCTTTATAAACTTGATCCGGA
ATACCTCACTCGTTACACAGTACTCATTACCAAAATTCCC
AACCATTGGTATGTGATTAACGTAGATCAGCGAGAATTTG
TGCGCCTATATGCCATCCCGGCAGTTAAACAACACTTACC
[truncated: 3,096 more rows]
