# Supplementary material for: Bayesian Phylodynamic Analysis Reveals the Dispersal Patterns of African Swine Fever Virus
Source: Viruses. 2022 Apr 25;14(5):889. doi: 10.3390/v14050889 (PMC9147906; doi:10.3390/v14050889)
Supplement: Supplementary file 1 [file viruses-14-00889-s001.zip › Supplementary file S1/MG939589.gff]

##gff-version 3
##source-version geneious 2021.1.1
##sequence-region	MG939589	1	189393
MG939589	Geneious	source	1	189393	.	+	.	Name=source African swine fever virus strain Pol17 05838 C220
MG939589	Geneious	gene	855	1688	.	-	.	Name=MGF 360-1L gene
MG939589	Geneious	CDS	855	1688	.	-	0	Name=MGF 360-1L CDS
MG939589	Geneious	gene	2022	3110	.	-	.	Name=MGF 360-2L gene
MG939589	Geneious	CDS	2022	3110	.	-	0	Name=MGF 360-2L CDS
MG939589	Geneious	gene	3251	3784	.	+	.	Name=KP177R gene
MG939589	Geneious	CDS	3251	3784	.	+	0	Name=KP177R CDS
MG939589	Geneious	gene	3921	4166	.	-	.	Name=L83L gene
MG939589	Geneious	CDS	3921	4166	.	-	0	Name=L83L CDS
MG939589	Geneious	gene	4267	4425	.	-	.	Name=L60L gene
MG939589	Geneious	CDS	4267	4425	.	-	0	Name=L60L CDS
MG939589	Geneious	gene	4584	5654	.	-	.	Name=MGF 360-3L gene
MG939589	Geneious	CDS	4584	5654	.	-	0	Name=MGF 360-3L CDS
MG939589	Geneious	gene	6100	6690	.	-	.	Name=MGF 110-1L gene
MG939589	Geneious	CDS	6100	6690	.	-	0	Name=MGF 110-1L CDS
MG939589	Geneious	gene	6689	6802	.	+	.	Name=ASFV G ACD 00090 gene
MG939589	Geneious	CDS	6689	6802	.	+	0	Name=ASFV G ACD 00090 CDS
MG939589	Geneious	gene	6870	7184	.	-	.	Name=MGF 110-2L gene
MG939589	Geneious	CDS	6870	7184	.	-	0	Name=MGF 110-2L CDS
MG939589	Geneious	gene	7281	7655	.	-	.	Name=MGF 110-3L gene
MG939589	Geneious	CDS	7281	7655	.	-	0	Name=MGF 110-3L CDS
MG939589	Geneious	gene	7969	8343	.	-	.	Name=MGF 110-4L gene
MG939589	Geneious	CDS	7969	8343	.	-	0	Name=MGF 110-4L CDS
MG939589	Geneious	gene	8532	9149	.	-	.	Name=MGF 110-5L-6L gene
MG939589	Geneious	CDS	8532	9149	.	-	0	Name=MGF 110-5L-6L CDS
MG939589	Geneious	gene	9356	9769	.	-	.	Name=MGF 110-7L gene
MG939589	Geneious	CDS	9356	9769	.	-	0	Name=MGF 110-7L CDS
MG939589	Geneious	gene	10110	10238	.	-	.	Name=ASFV G ACD 00160 gene
MG939589	Geneious	CDS	10110	10238	.	-	0	Name=ASFV G ACD 00160 CDS
MG939589	Geneious	gene	11098	11472	.	+	.	Name=MGF 100-1R gene
MG939589	Geneious	CDS	11098	11472	.	+	0	Name=MGF 100-1R CDS
MG939589	Geneious	gene	11632	12504	.	-	.	Name=MGF 110-9L gene
MG939589	Geneious	CDS	11632	12504	.	-	0	Name=MGF 110-9L CDS
MG939589	Geneious	gene	12503	12694	.	+	.	Name=ASFV G ACD 00210 gene
MG939589	Geneious	CDS	12503	12694	.	+	0	Name=ASFV G ACD 00210 CDS
MG939589	Geneious	gene	12795	13298	.	-	.	Name=MGF110-11L-14L fusion gene
MG939589	Geneious	CDS	12795	13298	.	-	0	Name=MGF110-11L-14L fusion CDS
MG939589	Geneious	gene	13610	13720	.	+	.	Name=ASFV G ACD 00240 gene
MG939589	Geneious	CDS	13610	13720	.	+	0	Name=ASFV G ACD 00240 CDS
MG939589	Geneious	gene	13801	14160	.	-	.	Name=MGF 110-12L gene
MG939589	Geneious	CDS	13801	14160	.	-	0	Name=MGF 110-12L CDS
MG939589	Geneious	gene	14246	15070	.	-	.	Name=MGF 110-13L gene
MG939589	Geneious	CDS	14246	15070	.	-	0	Name=MGF 110-13L CDS
MG939589	Geneious	gene	15095	15208	.	-	.	Name=ASFV G ACD 00270 gene
MG939589	Geneious	CDS	15095	15208	.	-	0	Name=ASFV G ACD 00270 CDS
MG939589	Geneious	gene	15251	16414	.	-	.	Name=MGF 360-4L gene
MG939589	Geneious	CDS	15251	16414	.	-	0	Name=MGF 360-4L CDS
MG939589	Geneious	gene	16967	17083	.	-	.	Name=ASFV G ACD 00300 gene
MG939589	Geneious	CDS	16967	17083	.	-	0	Name=ASFV G ACD 00300 CDS
MG939589	Geneious	gene	17227	18354	.	-	.	Name=MGF 360-6L gene
MG939589	Geneious	CDS	17227	18354	.	-	0	Name=MGF 360-6L CDS
MG939589	Geneious	gene	18582	18707	.	+	.	Name=ASFV G ACD 00320 gene
MG939589	Geneious	CDS	18582	18707	.	+	0	Name=ASFV G ACD 00320 CDS
MG939589	Geneious	gene	18894	19007	.	+	.	Name=ASFV G ACD 00330 gene
MG939589	Geneious	CDS	18894	19007	.	+	0	Name=ASFV G ACD 00330 CDS
MG939589	Geneious	gene	19205	19321	.	-	.	Name=ASFV G ACD 00360 gene
MG939589	Geneious	CDS	19205	19321	.	-	0	Name=ASFV G ACD 00360 CDS
MG939589	Geneious	gene	19233	19442	.	+	.	Name=X69R gene
MG939589	Geneious	CDS	19233	19442	.	+	0	Name=X69R CDS
MG939589	Geneious	gene	19740	20546	.	-	.	Name=MGF 300-1L gene
MG939589	Geneious	CDS	19740	20546	.	-	0	Name=MGF 300-1L CDS
MG939589	Geneious	gene	21946	22938	.	-	.	Name=MGF 300-4L gene
MG939589	Geneious	CDS	21946	22938	.	-	0	Name=MGF 300-4L CDS
MG939589	Geneious	gene	23052	24011	.	-	.	Name=MGF 360-8L gene
MG939589	Geneious	CDS	23052	24011	.	-	0	Name=MGF 360-8L CDS
MG939589	Geneious	gene	24173	25225	.	-	.	Name=MGF 360-9L gene
MG939589	Geneious	CDS	24173	25225	.	-	0	Name=MGF 360-9L CDS
MG939589	Geneious	gene	25411	26448	.	-	.	Name=MGF 360-10L gene
MG939589	Geneious	CDS	25411	26448	.	-	0	Name=MGF 360-10L CDS
MG939589	Geneious	gene	26476	27537	.	-	.	Name=MGF 360-11L gene
MG939589	Geneious	CDS	26476	27537	.	-	0	Name=MGF 360-11L CDS
MG939589	Geneious	gene	27745	29340	.	+	.	Name=MGF 505-1R gene
MG939589	Geneious	CDS	27745	29340	.	+	0	Name=MGF 505-1R CDS
MG939589	Geneious	gene	29393	30445	.	-	.	Name=MGF 360-12L gene
MG939589	Geneious	CDS	29393	30445	.	-	0	Name=MGF 360-12L CDS
MG939589	Geneious	gene	30606	31667	.	-	.	Name=MGF 360-13L gene
MG939589	Geneious	CDS	30606	31667	.	-	0	Name=MGF 360-13L CDS
MG939589	Geneious	gene	31852	32925	.	-	.	Name=MGF 360-14L gene
MG939589	Geneious	CDS	31852	32925	.	-	0	Name=MGF 360-14L CDS
MG939589	Geneious	gene	33131	34711	.	+	.	Name=MGF 505-2R gene
MG939589	Geneious	CDS	33131	34711	.	+	0	Name=MGF 505-2R CDS
MG939589	Geneious	gene	34798	35640	.	+	.	Name=MGF 505-3R gene
MG939589	Geneious	CDS	34798	35640	.	+	0	Name=MGF 505-3R CDS
MG939589	Geneious	gene	35718	35840	.	-	.	Name=ASFV G ACD 00520 gene
MG939589	Geneious	CDS	35718	35840	.	-	0	Name=ASFV G ACD 00520 CDS
MG939589	Geneious	gene	35808	37328	.	+	.	Name=MGF 505-4R gene
MG939589	Geneious	CDS	35808	37328	.	+	0	Name=MGF 505-4R CDS
MG939589	Geneious	gene	37357	38853	.	+	.	Name=MGF 505-5R gene
MG939589	Geneious	CDS	37357	38853	.	+	0	Name=MGF 505-5R CDS
MG939589	Geneious	gene	40762	42345	.	+	.	Name=MGF 505-7R gene
MG939589	Geneious	CDS	40762	42345	.	+	0	Name=MGF 505-7R CDS
MG939589	Geneious	gene	40762	42345	.	+	.	Name=MGF 505-6R gene
MG939589	Geneious	CDS	40762	42345	.	+	0	Name=MGF 505-6R CDS
MG939589	Geneious	gene	42649	44169	.	+	.	Name=MGF 505-9R gene
MG939589	Geneious	CDS	42649	44169	.	+	0	Name=MGF 505-9R CDS
MG939589	Geneious	gene	44581	46209	.	+	.	Name=MGF 505-10R gene
MG939589	Geneious	CDS	44581	46209	.	+	0	Name=MGF 505-10R CDS
MG939589	Geneious	gene	46326	47000	.	-	.	Name=A224L gene
MG939589	Geneious	CDS	46326	47000	.	-	0	Name=A224L CDS
MG939589	Geneious	gene	47039	47191	.	-	.	Name=ASFV G ACD 00600 gene
MG939589	Geneious	CDS	47039	47191	.	-	0	Name=ASFV G ACD 00600 CDS
MG939589	Geneious	gene	47361	47675	.	+	.	Name=A104R gene
MG939589	Geneious	CDS	47361	47675	.	+	0	Name=A104R CDS
MG939589	Geneious	gene	47672	48382	.	-	.	Name=A240L gene
MG939589	Geneious	CDS	47672	48382	.	-	0	Name=A240L CDS
MG939589	Geneious	gene	48294	48476	.	+	.	Name=A118R gene
MG939589	Geneious	CDS	48294	48476	.	+	0	Name=A118R CDS
MG939589	Geneious	gene	48691	49146	.	+	.	Name=A151R gene
MG939589	Geneious	CDS	48691	49146	.	+	0	Name=A151R CDS
MG939589	Geneious	gene	49424	50254	.	+	.	Name=MGF 360-15R gene
MG939589	Geneious	CDS	49424	50254	.	+	0	Name=MGF 360-15R CDS
MG939589	Geneious	gene	50490	51170	.	-	.	Name=A238L gene
MG939589	Geneious	CDS	50490	51170	.	-	0	Name=A238L CDS
MG939589	Geneious	gene	51220	53796	.	-	.	Name=A859L gene
MG939589	Geneious	CDS	51220	53796	.	-	0	Name=A859L CDS
MG939589	Geneious	gene	53798	54337	.	-	.	Name=A179L gene
MG939589	Geneious	CDS	53798	54337	.	-	0	Name=A179L CDS
MG939589	Geneious	gene	54570	54983	.	+	.	Name=A137R gene
MG939589	Geneious	CDS	54570	54983	.	+	0	Name=A137R CDS
MG939589	Geneious	gene	55016	55969	.	-	.	Name=F317L gene
MG939589	Geneious	CDS	55016	55969	.	-	0	Name=F317L CDS
MG939589	Geneious	gene	55995	56999	.	-	.	Name=F334L gene
MG939589	Geneious	CDS	55995	56999	.	-	0	Name=F334L CDS
MG939589	Geneious	gene	57020	59356	.	+	.	Name=F778R gene
MG939589	Geneious	CDS	57020	59356	.	+	0	Name=F778R CDS
MG939589	Geneious	gene	59389	59886	.	+	.	Name=F165R gene
MG939589	Geneious	CDS	59389	59886	.	+	0	Name=F165R CDS
MG939589	Geneious	gene	59873	63019	.	-	.	Name=F1055L gene
MG939589	Geneious	CDS	59873	63019	.	-	0	Name=F1055L CDS
MG939589	Geneious	gene	63213	63830	.	+	.	Name=K205R gene
MG939589	Geneious	CDS	63213	63830	.	+	0	Name=K205R CDS
MG939589	Geneious	gene	63919	64155	.	+	.	Name=K78R gene
MG939589	Geneious	CDS	63919	64155	.	+	0	Name=K78R CDS
MG939589	Geneious	gene	64152	64742	.	+	.	Name=K196R gene
MG939589	Geneious	CDS	64152	64742	.	+	0	Name=K196R CDS
MG939589	Geneious	gene	64758	65195	.	+	.	Name=K145R gene
MG939589	Geneious	CDS	64758	65195	.	+	0	Name=K145R CDS
MG939589	Geneious	gene	65229	66497	.	+	.	Name=K421R gene
MG939589	Geneious	CDS	65229	66497	.	+	0	Name=K421R CDS
MG939589	Geneious	gene	66538	70266	.	-	.	Name=EP1242L gene
MG939589	Geneious	CDS	66538	70266	.	-	0	Name=EP1242L CDS
MG939589	Geneious	gene	70345	70599	.	+	.	Name=EP84R gene
MG939589	Geneious	CDS	70345	70599	.	+	0	Name=EP84R CDS
MG939589	Geneious	gene	70635	71891	.	+	.	Name=EP424R gene
MG939589	Geneious	CDS	70635	71891	.	+	0	Name=EP424R CDS
MG939589	Geneious	gene	72386	72844	.	+	.	Name=EP152R gene
MG939589	Geneious	CDS	72386	72844	.	+	0	Name=EP152R CDS
MG939589	Geneious	gene	72847	73323	.	+	.	Name=EP153R gene
MG939589	Geneious	CDS	72847	73323	.	+	0	Name=EP153R CDS
MG939589	Geneious	gene	73393	74475	.	+	.	Name=EP402R gene
MG939589	Geneious	CDS	73393	74475	.	+	0	Name=EP402R CDS
MG939589	Geneious	gene	74545	75654	.	+	.	Name=EP364R gene
MG939589	Geneious	CDS	74545	75654	.	+	0	Name=EP364R CDS
MG939589	Geneious	gene	75718	79467	.	-	.	Name=M1249L gene
MG939589	Geneious	CDS	75718	79467	.	-	0	Name=M1249L CDS
MG939589	Geneious	gene	79507	80853	.	+	.	Name=M448R gene
MG939589	Geneious	CDS	79507	80853	.	+	0	Name=M448R CDS
MG939589	Geneious	gene	80940	81329	.	+	.	Name=C129R gene
MG939589	Geneious	CDS	80940	81329	.	+	0	Name=C129R CDS
MG939589	Geneious	gene	81377	81631	.	-	.	Name=C84L gene
MG939589	Geneious	CDS	81377	81631	.	-	0	Name=C84L CDS
MG939589	Geneious	gene	84251	84568	.	+	.	Name=C122R gene
MG939589	Geneious	CDS	84251	84568	.	+	0	Name=C122R CDS
MG939589	Geneious	gene	84981	85754	.	-	.	Name=C257L gene
MG939589	Geneious	CDS	84981	85754	.	-	0	Name=C257L CDS
MG939589	Geneious	gene	85733	87160	.	-	.	Name=C475L gene
MG939589	Geneious	CDS	85733	87160	.	-	0	Name=C475L CDS
MG939589	Geneious	gene	87213	88160	.	+	.	Name=C315R gene
MG939589	Geneious	CDS	87213	88160	.	+	0	Name=C315R CDS
MG939589	Geneious	gene	88228	88671	.	-	.	Name=C147L gene
MG939589	Geneious	CDS	88228	88671	.	-	0	Name=C147L CDS
MG939589	Geneious	gene	88831	89019	.	-	.	Name=C62L gene
MG939589	Geneious	CDS	88831	89019	.	-	0	Name=C62L CDS
MG939589	Geneious	gene	89101	91989	.	+	.	Name=C962R gene
MG939589	Geneious	CDS	89101	91989	.	+	0	Name=C962R CDS
MG939589	Geneious	gene	91940	92098	.	-	.	Name=ASFV G ACD 01020 gene
MG939589	Geneious	CDS	91940	92098	.	-	0	Name=ASFV G ACD 01020 CDS
MG939589	Geneious	gene	92127	95015	.	-	.	Name=B962L gene
MG939589	Geneious	CDS	92127	95015	.	-	0	Name=B962L CDS
MG939589	Geneious	gene	94975	95334	.	-	.	Name=B119L gene
MG939589	Geneious	CDS	94975	95334	.	-	0	Name=B119L CDS
MG939589	Geneious	gene	95315	96271	.	-	.	Name=B318L gene
MG939589	Geneious	CDS	95315	96271	.	-	0	Name=B318L CDS
MG939589	Geneious	gene	96238	97554	.	-	.	Name=B438L gene
MG939589	Geneious	CDS	96238	97554	.	-	0	Name=B438L CDS
MG939589	Geneious	gene	97567	98061	.	-	.	Name=B169L gene
MG939589	Geneious	CDS	97567	98061	.	-	0	Name=B169L CDS
MG939589	Geneious	gene	98078	99505	.	-	.	Name=B475L gene
MG939589	Geneious	CDS	98078	99505	.	-	0	Name=B475L CDS
MG939589	Geneious	gene	99640	100704	.	-	.	Name=B354L gene
MG939589	Geneious	CDS	99640	100704	.	-	0	Name=B354L CDS
MG939589	Geneious	gene	100715	102307	.	-	.	Name=B602L gene
MG939589	Geneious	CDS	100715	102307	.	-	0	Name=B602L CDS
MG939589	Geneious	gene	102362	103519	.	+	.	Name=B385R gene
MG939589	Geneious	CDS	102362	103519	.	+	0	Name=B385R CDS
MG939589	Geneious	gene	103616	105556	.	-	.	Name=B646L gene
MG939589	Geneious	CDS	103616	105556	.	-	0	Name=B646L CDS
MG939589	Geneious	gene	105596	105973	.	+	.	Name=B125R gene
MG939589	Geneious	CDS	105596	105973	.	+	0	Name=B125R CDS
MG939589	Geneious	gene	105946	106293	.	-	.	Name=B117L gene
MG939589	Geneious	CDS	105946	106293	.	-	0	Name=B117L CDS
MG939589	Geneious	gene	106300	107538	.	-	.	Name=B407L gene
MG939589	Geneious	CDS	106300	107538	.	-	0	Name=B407L CDS
MG939589	Geneious	gene	107566	108093	.	-	.	Name=B175L gene
MG939589	Geneious	CDS	107566	108093	.	-	0	Name=B175L CDS
MG939589	Geneious	gene	108140	108931	.	+	.	Name=B263R gene
MG939589	Geneious	CDS	108140	108931	.	+	0	Name=B263R CDS
MG939589	Geneious	gene	108928	109128	.	-	.	Name=B66L gene
MG939589	Geneious	CDS	108928	109128	.	-	0	Name=B66L CDS
MG939589	Geneious	gene	109134	113156	.	-	.	Name=G1340L gene
MG939589	Geneious	CDS	109134	113156	.	-	0	Name=G1340L CDS
MG939589	Geneious	gene	113197	116817	.	+	.	Name=G1211R gene
MG939589	Geneious	CDS	113197	116817	.	+	0	Name=G1211R CDS
MG939589	Geneious	gene	116814	117182	.	-	.	Name=CP123L gene
MG939589	Geneious	CDS	116814	117182	.	-	0	Name=CP123L CDS
MG939589	Geneious	gene	117288	124718	.	-	.	Name=CP2475L gene
MG939589	Geneious	CDS	117288	124718	.	-	0	Name=CP2475L CDS
MG939589	Geneious	gene	124822	125406	.	-	.	Name=CP204L gene
MG939589	Geneious	CDS	124822	125406	.	-	0	Name=CP204L CDS
MG939589	Geneious	gene	125437	127029	.	+	.	Name=CP530R gene
MG939589	Geneious	CDS	125437	127029	.	+	0	Name=CP530R CDS
MG939589	Geneious	gene	127032	127274	.	+	.	Name=CP80R gene
MG939589	Geneious	CDS	127032	127274	.	+	0	Name=CP80R CDS
MG939589	Geneious	gene	127316	128239	.	+	.	Name=CP312R gene
MG939589	Geneious	CDS	127316	128239	.	+	0	Name=CP312R CDS
MG939589	Geneious	gene	128260	128784	.	-	.	Name=O174L gene
MG939589	Geneious	CDS	128260	128784	.	-	0	Name=O174L CDS
MG939589	Geneious	gene	128834	129019	.	+	.	Name=O61R gene
MG939589	Geneious	CDS	128834	129019	.	+	0	Name=O61R CDS
MG939589	Geneious	gene	129099	133451	.	-	.	Name=NP1450L gene
MG939589	Geneious	CDS	129099	133451	.	-	0	Name=NP1450L CDS
MG939589	Geneious	gene	133534	134793	.	-	.	Name=NP419L gene
MG939589	Geneious	CDS	133534	134793	.	-	0	Name=NP419L CDS
MG939589	Geneious	gene	134858	137464	.	+	.	Name=NP868R gene
MG939589	Geneious	CDS	134858	137464	.	+	0	Name=NP868R CDS
MG939589	Geneious	gene	137521	138273	.	+	.	Name=D205R gene
MG939589	Geneious	CDS	137521	138273	.	+	0	Name=D205R CDS
MG939589	Geneious	gene	138453	138842	.	-	.	Name=D129L gene
MG939589	Geneious	CDS	138453	138842	.	-	0	Name=D129L CDS
MG939589	Geneious	gene	138915	139154	.	-	.	Name=DP79L gene
MG939589	Geneious	CDS	138915	139154	.	-	0	Name=DP79L CDS
MG939589	Geneious	gene	139223	140242	.	-	.	Name=D339L gene
MG939589	Geneious	CDS	139223	140242	.	-	0	Name=D339L CDS
MG939589	Geneious	gene	140374	143775	.	-	.	Name=D1133L gene
MG939589	Geneious	CDS	140374	143775	.	-	0	Name=D1133L CDS
MG939589	Geneious	gene	144006	144359	.	-	.	Name=D117L gene
MG939589	Geneious	CDS	144006	144359	.	-	0	Name=D117L CDS
MG939589	Geneious	gene	144416	145033	.	+	.	Name=D205R 1 gene
MG939589	Geneious	CDS	144416	145033	.	+	0	Name=D205R 1 CDS
MG939589	Geneious	gene	145060	146097	.	-	.	Name=D345L gene
MG939589	Geneious	CDS	145060	146097	.	-	0	Name=D345L CDS
MG939589	Geneious	gene	146097	146648	.	-	.	Name=S183L gene
MG939589	Geneious	CDS	146097	146648	.	-	0	Name=S183L CDS
MG939589	Geneious	gene	146709	147530	.	+	.	Name=S273R gene
MG939589	Geneious	CDS	146709	147530	.	+	0	Name=S273R CDS
MG939589	Geneious	gene	147565	151143	.	+	.	Name=P1192R gene
MG939589	Geneious	CDS	147565	151143	.	+	0	Name=P1192R CDS
MG939589	Geneious	gene	151175	152254	.	-	.	Name=H359L gene
MG939589	Geneious	CDS	151175	152254	.	-	0	Name=H359L CDS
MG939589	Geneious	gene	152289	152804	.	+	.	Name=H171R gene
MG939589	Geneious	CDS	152289	152804	.	+	0	Name=H171R CDS
MG939589	Geneious	gene	152844	153218	.	+	.	Name=H124R gene
MG939589	Geneious	CDS	152844	153218	.	+	0	Name=H124R CDS
MG939589	Geneious	gene	153241	154260	.	+	.	Name=H339R gene
MG939589	Geneious	CDS	153241	154260	.	+	0	Name=H339R CDS
MG939589	Geneious	gene	154272	154598	.	+	.	Name=H108R gene
MG939589	Geneious	CDS	154272	154598	.	+	0	Name=H108R CDS
MG939589	Geneious	gene	154558	155259	.	+	.	Name=H233R gene
MG939589	Geneious	CDS	154558	155259	.	+	0	Name=H233R CDS
MG939589	Geneious	gene	155374	156099	.	+	.	Name=H240R gene
MG939589	Geneious	CDS	155374	156099	.	+	0	Name=H240R CDS
MG939589	Geneious	gene	156092	156988	.	-	.	Name=R298L gene
MG939589	Geneious	CDS	156092	156988	.	-	0	Name=R298L CDS
MG939589	Geneious	gene	156963	159083	.	-	.	Name=Q706L gene
MG939589	Geneious	CDS	156963	159083	.	-	0	Name=Q706L CDS
MG939589	Geneious	gene	159041	160570	.	-	.	Name=QP509L gene
MG939589	Geneious	CDS	159041	160570	.	-	0	Name=QP509L CDS
MG939589	Geneious	gene	160560	161711	.	+	.	Name=QP383R gene
MG939589	Geneious	CDS	160560	161711	.	+	0	Name=QP383R CDS
MG939589	Geneious	gene	161659	162213	.	-	.	Name=E184L gene
MG939589	Geneious	CDS	161659	162213	.	-	0	Name=E184L CDS
MG939589	Geneious	gene	162257	162811	.	-	.	Name=E183L gene
MG939589	Geneious	CDS	162257	162811	.	-	0	Name=E183L CDS
MG939589	Geneious	gene	162842	164113	.	+	.	Name=E423R gene
MG939589	Geneious	CDS	162842	164113	.	+	0	Name=E423R CDS
MG939589	Geneious	gene	164264	165169	.	+	.	Name=E301R gene
MG939589	Geneious	CDS	164264	165169	.	+	0	Name=E301R CDS
MG939589	Geneious	gene	165203	165643	.	-	.	Name=E146L gene
MG939589	Geneious	CDS	165203	165643	.	-	0	Name=E146L CDS
MG939589	Geneious	gene	165880	166479	.	-	.	Name=E199L gene
MG939589	Geneious	CDS	165880	166479	.	-	0	Name=E199L CDS
MG939589	Geneious	gene	166507	167004	.	+	.	Name=E165R gene
MG939589	Geneious	CDS	166507	167004	.	+	0	Name=E165R CDS
MG939589	Geneious	gene	167027	167773	.	+	.	Name=E248R gene
MG939589	Geneious	CDS	167027	167773	.	+	0	Name=E248R CDS
MG939589	Geneious	gene	167815	168183	.	+	.	Name=E120R gene
MG939589	Geneious	CDS	167815	168183	.	+	0	Name=E120R CDS
MG939589	Geneious	gene	168213	169103	.	+	.	Name=EP296R gene
MG939589	Geneious	CDS	168213	169103	.	+	0	Name=EP296R CDS
MG939589	Geneious	gene	169106	169441	.	+	.	Name=E111R gene
MG939589	Geneious	CDS	169106	169441	.	+	0	Name=E111R CDS
MG939589	Geneious	gene	169524	169676	.	-	.	Name=E66L gene
MG939589	Geneious	CDS	169524	169676	.	-	0	Name=E66L CDS
MG939589	Geneious	gene	169680	170483	.	-	.	Name=I267L gene
MG939589	Geneious	CDS	169680	170483	.	-	0	Name=I267L CDS
MG939589	Geneious	gene	170635	171315	.	+	.	Name=I226R gene
MG939589	Geneious	CDS	170635	171315	.	+	0	Name=I226R CDS
MG939589	Geneious	gene	171312	172043	.	-	.	Name=I243L gene
MG939589	Geneious	CDS	171312	172043	.	-	0	Name=I243L CDS
MG939589	Geneious	gene	172127	172345	.	+	.	Name=I73R gene
MG939589	Geneious	CDS	172127	172345	.	+	0	Name=I73R CDS
MG939589	Geneious	gene	172555	173544	.	-	.	Name=I329L gene
MG939589	Geneious	CDS	172555	173544	.	-	0	Name=I329L CDS
MG939589	Geneious	gene	173833	174471	.	-	.	Name=I215L gene
MG939589	Geneious	CDS	173833	174471	.	-	0	Name=I215L CDS
MG939589	Geneious	gene	174512	174712	.	-	.	Name=I177L gene
MG939589	Geneious	CDS	174512	174712	.	-	0	Name=I177L CDS
MG939589	Geneious	gene	175038	175646	.	-	.	Name=I196L gene
MG939589	Geneious	CDS	175038	175646	.	-	0	Name=I196L CDS
MG939589	Geneious	gene	175740	176456	.	-	.	Name=DP238L gene
MG939589	Geneious	CDS	175740	176456	.	-	0	Name=DP238L CDS
MG939589	Geneious	gene	176633	177691	.	+	.	Name=DP63R gene
MG939589	Geneious	CDS	176633	177691	.	+	0	Name=DP63R CDS
MG939589	Geneious	gene	177771	179399	.	-	.	Name=MGF 505-11L gene
MG939589	Geneious	CDS	177771	179399	.	-	0	Name=MGF 505-11L CDS
MG939589	Geneious	gene	179518	179943	.	-	.	Name=MGF 100-1L gene
MG939589	Geneious	CDS	179518	179943	.	-	0	Name=MGF 100-1L CDS
MG939589	Geneious	gene	180715	181023	.	-	.	Name=I7L gene
MG939589	Geneious	CDS	180715	181023	.	-	0	Name=I7L CDS
MG939589	Geneious	gene	181237	181548	.	-	.	Name=I8L gene
MG939589	Geneious	CDS	181237	181548	.	-	0	Name=I8L CDS
MG939589	Geneious	gene	181643	181780	.	+	.	Name=ASFV G ACD 01870 gene
MG939589	Geneious	CDS	181643	181780	.	+	0	Name=ASFV G ACD 01870 CDS
MG939589	Geneious	gene	181743	182033	.	+	.	Name=I9R gene
MG939589	Geneious	CDS	181743	182033	.	+	0	Name=I9R CDS
MG939589	Geneious	gene	182109	182621	.	-	.	Name=I10L gene
MG939589	Geneious	CDS	182109	182621	.	-	0	Name=I10L CDS
MG939589	Geneious	gene	182860	183141	.	-	.	Name=L11L gene
MG939589	Geneious	CDS	182860	183141	.	-	0	Name=L11L CDS
MG939589	Geneious	gene	183371	184084	.	+	.	Name=MGF 360-18R gene
MG939589	Geneious	CDS	183371	184084	.	+	0	Name=MGF 360-18R CDS
MG939589	Geneious	gene	184067	184279	.	-	.	Name=DP71L gene
MG939589	Geneious	CDS	184067	184279	.	-	0	Name=DP71L CDS
MG939589	Geneious	gene	184378	184668	.	+	.	Name=DP96R gene
MG939589	Geneious	CDS	184378	184668	.	+	0	Name=DP96R CDS
MG939589	Geneious	gene	184968	185126	.	-	.	Name=ASFV G ACD 01940 gene
MG939589	Geneious	CDS	184968	185126	.	-	0	Name=ASFV G ACD 01940 CDS
MG939589	Geneious	gene	186440	186571	.	-	.	Name=ASFV G ACD 01960 gene
MG939589	Geneious	CDS	186440	186571	.	-	0	Name=ASFV G ACD 01960 CDS
MG939589	Geneious	gene	187017	188087	.	+	.	Name=MGF 360-21R gene
MG939589	Geneious	CDS	187017	188087	.	+	0	Name=MGF 360-21R CDS
MG939589	Geneious	gene	188777	188923	.	-	.	Name=ASFV G ACD 01990 gene
MG939589	Geneious	CDS	188777	188923	.	-	0	Name=ASFV G ACD 01990 CDS
MG939589	Geneious	gene	189044	189223	.	+	.	Name=DP60R gene
MG939589	Geneious	CDS	189044	189223	.	+	0	Name=DP60R CDS
##FASTA
>MG939589
GAATATACCATATTATTGCTATTGCCATCAATGAGAATGC
CACGTAGGCATAGGTCATCCTATGGCCGGACCAATCCATG
GCTGCACTTAAAAATATCAAAAAAGTTTAAGTTTTGGGCC
GGCGTTAAAATTTAAACCTTTTCTGGTTGATCTTTAGCCA
TGTATAGCTGCGATGTTTGGTGCCTTATCTACATGCTATT
GGCATTCCTGATATTCGCACTAAAGTGCTATGTTACAACC
GTCTTATGCGTGATTTTTATCCACCTTATTGGCCGAAGGG
CCGCCTTGTATTTCCTGTTAGGTGGTTTGGCCGTATTCTA
CTGGTGGCAAGCAGCTATCAATAAAATTTAATGGCTCTCA
CTTAAGATCCTTGCTGTAAGCGGGCGTTTACATACTTTGA
TCAAGAAAAAAAATTATTTTTGGACCCCCCCCCATGTTTT
ATACAAAAATCATATAATAAAGTGGCGACAATCAACATAT
TAATCAACCACAGCATTTTATGATGTGTTAATCAACATAT
ACCATATTAATCAACCACAGCATTTTATGATGCGTCAATC
AACATATTATTACGGAGAGCGTCAATCAATATAATATTGA
GAACAGCGACTTGATACCGTGTATGGTGGTGGCGGCGGCA
TGTTGTTTGTAACAGCATTTTTCATCATTCGAAGCTTACA
AAAGATATGTATAAGATAGCATATTAATGTTATTAACAGT
AATATCAATAAGGCGTAGCTATAGATCTTCACTTTGGTAG
ACCAATAATCCATGGTTGCGCTTAAAAATACCAAAAAAAA
CATTAAGTTTTGGAGGGTAAGATTGGTTTTTCACCATTGG
TAAAGATTATTATTCTAAATGTTTACCCCATAGATGTGAA
ACAATGATTCTTCATATATTAACATATTTTTTGACTTATA
CTTTTCTTCATCTAGTAAGGCGTTAATTTTTTCCGGATCT
GTCGTTTTTATTGATAAAAGAGAAGAGTCTGGACTGTAAT
TTTTAAATAATAAGATATTTATTAATATCCAATTATTCGT
TTGGCTCGCTATTTCCATGCTCTCTTCGAAAGCATCAGCT
CCTAAATCTATACAAAGGAATAAGTTACCTTCACAAAAAT
TCATTACCGAGGTAATCATTGCCCGATTAATGTCAGCCCC
CAACATAAAACAATAATATATAGTTGTATAATTACAATCA
TACATACAGGCCAACTGCATCATTTCATCAATGTCTATAT
TTGTCTTCTCTTTGTTATAAATTTCATGAAGGTCAAAGAC
GTTGTTATAAGCAACCCCACATATTAACCGCCAATCTTTA
AAATGACTATATCGTTGATAAAAATATTGGATGGCTTCAG
TAAGCTTATATAGTATCGCCATACTATACCAATACCTAGT
TAGCATTTCGTTGAATGAAATATTATCCAATGTAAAGTTA
ATTGATAATGTATCTAGTTCACCAAAAATTCTTAATTTCA
GTTGAGCATTATTTAGGAAAAGGGGATTATCAGATAATAA
TTCATGGCATAGAATAATATTACTGCTAGTTTTAACATAC
TGTACATTATAAAATATTTCTAAAATTTTATTTTCACTCA
AAGCTTTCCTCGCACCTAACTTTTGGCATAGGTCCTGGTG
CACTCCATATTGACAGTAACCAACCCAAAGCTGATGTCTG
CACCCCATTCGGTAAACAGCTCTATTAAACCATGATTGTT
TTCCTGTACAGCCTTCATTAATGCAACATTTAATGTTAAA
CCATGTTTAAAACTTGCTGTTTTTATTAATATTTGTTCAT
CTATACAAGTATGATAAATCGTAATTGGGGCTTCATGCCA
CCACAAACCACAACGCTCTAAAATACAATAATCATCTTTT
AACACAGGCTGTGTAGCTAGTACTTTTTTAGTAAGTGCTT
GTAAAGTAGATGGCATCTTCTATCTGCAAAATAATTATTT
CCGAAAAAAAAATCAAATTAAAATACTAAATTCTATTTTT
TTTTTTAATAAAGCCTGTAAATTATATAATAAATCTCGCC
CACCGTATTATTTCCGGACACAACTTTTTATACCTCATTA
TATTTTTAGATCTATAGTTTTTTAACAAGGCATTAATTTT
TTCTGGATCTGTCGTTTTTAAAGATAAAAGAGAGACGTTT
GAACTATAATAATCTTTAAATGATAATATTTCTACTAATA
TATCATGATTCTTTTGTTTTGCTAATTCTAAGCTCTCTTC
GAAAGCATTAGCTCCTAAATCTATACAAAAGAACAAGTTA
TTCATATAAAAGTTTTTTACCGAGGTAACCATTGCCCGAT
TGATGTCAGCCCCCAATACAAAACAATAGTAAATGGTTAA
AAAATTGCTATCTCTCATACAGGCCAGATATATCATTTCA
TCAATATTCATATCAACCTTTTTTATATGATACATTTCAT
GAAGATCAGACACGTTATTAAAAGAAAGCCCACATATTAG
CCGCCAATCTTTAAAATGACTATATCGTTGATAAAAATAT
TGGATGGCTTCAGTAAGCTTACATAGTATCGCTATACTAT
ACCAATATCTAGTTAGCATTTCGTTGAATGTTATTTCATT
CAATATAAAGTTGATCGATATCTTCTCTAGAAAACAACAA
ATTATTACTTTTAATTCCTCTATATTCTGGAAAAGGGGAT
TATTAGATAACAATTTATGGCATAAAATAATATTACTACT
AGTTTTAATACGATGTATTTTATAAAATATTTGTACAATA
TCCATTTCATTCAAAATTTTTGCGCCTAACTCCCGGCAGA
AATTCCAAGTATGCTCCGTATTGACAGTGACTAAGCTAGA
GTTGATGTCTGCACCCCATTCAGTAAACAACTCTATTAGA
TCATAGTTGTTTTCCTGCACAGTTTTCATTAATGCGAGAT
TTAACTCTAAACCATCTTTAAAAATTGCTGATTTTATCAT
CAATTGATTATCCTCATTAGTAGAAAGCATAATTGGAGCT
CCATGCCACCACAAACCACAATATTTCAAAATAAAGTAGT
GTTCTTTAGATATGTGCTGTGTGGCCAGTATTTTTTTAGC
AAGAGCCTGCAGAGAAATTGGAGTAGACATATTTTTTTTT
GCAAAATGGTTTAAGTTTTTCAAGAATACAGATTGGATAA
ATTAGGTTGTTGACTTAGTTACAGGAGGTATTAAATATTA
TGTAGACATAAAAATGAGATCCTCCAAAAAAATAAACAAC
AAAAAAAAATATGTTTAATATTAAAATGACAATTTCTACA
TTGCTTATTGCTCTTATTATACTACTTATTATTATTTTAG
TAGTGTTTTTATACTATAAGAAACAACAACCACCGAAAAA
GGTCTGTAAAGTAGATAAAGATTGTGGTAGTGGAGAGCAT
TGTGTTCGTGGATCATGTAGCTCATTGAGCTGCTTAGATG
CCGTAAAAATGGACAAACGAAATATTAAGATAGATTCTAA
GATTTCCTCATGCGAATTCACTCCCAATTTTTACCGTTTT
ACGGATACTGCTGCTGATGAGCAGCAAGAATTTGGAAAAA
CACGGCATCCTATAAAAATAACTCCATCTCCAAGTGAATC
CCATAGCCCCCAAGAGGTGTGTGAAAAATATTGTTCATGG
GGAACCGATGACTGTACAGGTTGGGAATATGTTGGTGATG
AAAAGGAGGGAACATGTTATGTATATAATAATCCACATCA
CCCGGTTCTTAAATATGGTAAGGATCACATCATAGCCTTA
CCTAGAAATCATAAACATGCATAAATAAATACATTAGGCT
CATCGTATCTTTTTAAAATCCATAAATATTCGTTTGATAT
ATGCTGAAATTTTTATAAAAAAAAATAACTATTTCCTATA
AATCATCTAGAAATAGTCCTCGTTTTGATCGGTTTATATC
TTATAATATTGTGCATCGATGCACAACTGCTTTTTTTGGT
CCTTCTGGAACATCATTATATTTTCTTTCATTAATATACC
ATTCAGATGTAAACGTTGAATAATTTTTATGGCAACAATC
TACCATTGAATTATATTTAGTAACATCTAATACATCGTTT
GTTTTATCAGGCTCAGCTCTATAATCTTGATAATTTTTGT
TATCAGCTTCTAAAGCTCCATCATTATTTTTCAAAGAAGT
ATCCATAATTATGTTTGGTAAAAATACTTTAAGTTTTAAT
GTGATATTTAAAATGGTTGTTATATAAATTTACCGCTTAC
AGGTAATCTTTATTCAGTGTCATAAACTATACTTTTGATG
ATTCAGTATTTTGTGAATCAGTACATTTATTATCATTAAT
ATTTTTAGGCTGTTTTTCCAATGTTTTATTGTTGCAATGA
GCCTGCTCCTCCTTTGACGAGGAAGTGTCTGTTGGAGTCA
TCTGTTTAGGAAGAGTATCATCCATATCTATTATGAAGAA
AATATATAAATATTGATATACAATCAAAAATATTTTTGAT
CACGTCTTTGTTATCTATCGATATTGTTGATAACGTCTTG
AATAACCTACATCATTTTTTTACATAAAAAAATAGATATA
ATTTTTATTATATCTCAATTATTTTAAAGATAATTATCAA
TACAGCAAATATCATAAGCTAACATATTTTTCGAATAATA
GTTTTTTAGTAAAGTATTAATCTTTTCAGGATTGGTTTCT
TTTGATAATAAGATAGGATTCGCTTTATAAATTTTTAAAG
ATAATATATTCACAATGATAGAATAACCGTATATATCTGC
TAATGTCTTACTGTGTTCAATAACATTAGCCCCTAAATCC
ATACAAAAGAACATATTTTCAATACAAAAGTTTTTTACCG
AGATTAACATTGCTCGATTAGCGTTGGCTCCCAATGCAAA
ACAGTAGTAAATGGTCAAAAAATTATTATCGCGCATACAG
GCCAGCTCCATCATTTTATTAATACTCATATGAATTTTCG
TTGTGTTACATATTTCATGAAGGTCAAACACATTGTTGAA
AGAAAGTGCACAAATTAATCGCCATTCATCAAAATGCCTG
TATTCTTGACAAAAATATTGAATAGCTTCTTTAAGATTAT
ATTTTACCGCTATGCCATACCAATATTTGGTTAGCATCTC
ACTAAATGAGATCTCATTTAACATAGAATTTGTTGTTAAA
TCCTTCAACTCCCAATAAATGATCATCCTTAAATCCACCA
TGTTTACATTTTGTAAAAAAGGGTTATTAGAAAATAATTC
ATGACACAAAATGACATTACTACTTGTTATTTTACACTTT
GTTTCAAAGAAAAATCGTAAAATTTCACTTGTCTCAAGCT
CTTCTTTAGCTCCCAATTTTCGGCATAGGTTTCGAGTATG
CTCGTTATTAATAAAAAGTAACCCATAATTAATATTTGCA
CCCCATTCAGTAAACAACATGATTAGATCATCATTGTTTT
CCTTAACTGCCAATACCAATGCAGTATTAAGCCTTATACC
CTCTTTAAAGCATAATGTCCTTATCATTATTTGATTATCA
TCATCTATATACATTGAGATAGGAGCTTCATGCCACCATA
AACCATAACGCTCTAAAATATAATAATCATCTTTAGATAC
GTGTTGCGTGGCCAATGCCCTTTTAGCAAGTGCTTGTAAA
GTCGATGGCTGCATGTTTATTCTGTTAAAAAAAAATCAAA
TTATCGGGTAAACATAAGGATCAACCCGTAGTTAATATTT
GCAGTAGTATTTTTTAACAATGAATTATAATAAAAAAATA
ATTCATTACTATCTATTATAAAACCCATCTTTAACTTTAA
AGAAGAACTAGATCATCTTTTTTTTGTTGTGTCAGAACTT
CTTCAATTTATTACCCACATTTTATCTAAAAAAAATAAAA
ACTACATCATATCTTGTTTCTTCATCAAATTATCATACCA
TTTATAGGGTGTAGGTTGGGAACATTCCATCATGTGGTAA
TCAGGGTATTTATATATTTTTTGATAGTAACATCTATTTG
GCAGATGTATTGTCCAACAATCATGTCTAATAAAATCATT
TTCACCTATGGGGGAATCATCTTAAAAACCTTATTCCTAC
AGATTCCATTTTGACAGTCCTAGCAAAAGTCACAATATTT
TCCATGAGTACACCAATGTTCAAGCTCTCTTTCGGGAGGA
ATGCTGCCAATTTTATGTTTTTTAGCTTCTAACTCTCTGT
ACAACATCAGTTGGGAAAGCAGAAAGAAGATTACCAGGAG
AACCATTAAATATATAATAGTCTGCAAACTACGTTTGCGA
ATGTAATTTGCAACTAAAACACAACCCACAAGGTAAAATC
CATAAGTTAATAACTTTTGCCATTTTCGTATGACAGCCTC
GTGCCATTCATGGTTGTGTTGTGGGCATTCTGTTCGGTAA
ACTTCATGAGGCTTTATAGAAGTTACATAGTAGGTACAGA
ATTCATTGTGACGAAAAACACTGCAGTTAGCTATGTAGTC
ATTTTCAAGAATGGGAGAATGGTTTTCAAAGACCTTATTC
TTACAGATGCCATCTTGACAGTCCCAACAGAACCTACAAT
GATTTGCATAGGTGCACCAGTATTCAAGCTCCTTTTCAGG
AGGGGTTCTTGTTAGATCCAGGAGCTCTAGCTCATATGTA
TAAAGAAGAGTTGGAATGGATAGTAAAGTAAATATTTGCA
GACCAAGCATGGCTACTTGTGAACAAGTGGCTGCTCGTCA
ACAAATAGCTGTTTATCAGCAAATAGCTGTTTATCAGCAA
CAACTAATTATCAGCAAATGCTGCTTGTGGGTAAGCCAAT
AAATAGGCCATACCCTTGAAAGGAGAATTCAGTTTGATAA
AAAAAATAACGAGTTTTCTAATAACCCGGTCAAGCATTTA
ATAAATGAATAGCATCACACGTCTGCATCGTGCATTCTGC
CTGGAAAATGGGCCCATCTCTAATATATTTACACTGACGG
TGAATCATACAGTGTTCCATGGGATAGCTATGCTCCTGTA
CAGGAGGCATATCTTTTAGAACTTTATTCTTACAAAGACC
ATCTTGACAAGCCCAGCAAAACCGACAATTTTTCACATAT
TGACACCAGTATCTAAGCTCCTCTTCCAGGGGATTGTCGG
TCGAAAACCCCTGTAGACTAGCTAGGCCAGCTAGCAGCAA
GCCGAGGTAACTAAAGAACCTCATTGTAGTGTTATATTAC
GAAAAAACATGTTAAAATTTGGAAAAAAAAGCCCTTTTTA
TAGATCTGGAAAAAAATTTTCACAAATCTAATTAAAAGCC
TTACAGATCATCCTTTTCATAAATTTTCATTAACAATTGG
TGGGGGCGGTTGTGAGGTACTGGATCAGAACAATCCATAA
CATGGTAATGTCCATTTCCTTCACCATATGTACACTGGTT
ATACCAGCGAGAAACCTCACAAGATGTCAAATAACTGTTC
TCAACAATCAATGGCATGCTCTTATTCACCTTGTTCTTGC
AAATTCCATGTGCACATTCCCAGCAAAACTTGCAGTTTTC
CATGTAAGTACACCAGTATCCAAGTTCTTCTTGTGGAGGA
TTATCCGTTGAACGAAGATGCCCTCCTGCCTGAGTAGGTA
GTCCTAAGACCTGATTGGCCAGCAGGCCAAGAATTTCCAA
GAAGATCACCAACATTGCTACGGCTGGCTGAACAGCTGGC
AGATAGCTAGCTAATTAGCAAACCAAGTGACTCGCCCTCT
CTACTCTTAATATGAGAATTTAAGATTCGGTCCGGCTTTT
TTCCCATGTTTTACAGGGAAAAGGTATTTTTAGCCTATGA
ATGTACATGGTTCCGCACATTAAAAAAAAATAAAAGAAAT
TATTTAATATTGGCTGTTATTTTCTTTCAACTAGCAACAA
GCCAGGTAACTAAAGAACTTCATTGTAGTTTTATATTACG
GAAAAGGTTAAATTTTGGACAAAAAAAATCATATCTAATT
AAAAATCCTCACAGATCTTTCTTTTCATAAATTTTCATTA
ACAATTGGTAGGGGCGGTTGTGAGGTACTGGATCAGAACA
ATCCATAACATGGTAATGCCCATTTCCTTCACCATATGTA
CACTGGTTATACCAGCGAGAAACCTCACATGTTGTCAAGT
AGCTGTTTTCAATAATCAATGGCATGCTATTATTCACCTT
GTTCTTGCAAATTCCATGTGCACATTCCCAGCAAAACTTG
CACCTTTCCATGTAAGTGCACCAGTATCCAAGTTCTTCTT
GTGGAGGATTATCCGTTGAACGAAGATGCCCTCCTGCCTG
AGTAGGTAGTCCTACGACCTGATTGGCCAGCAGGCCAAGA
ATTCCCAAGAAGACTACCAACATTGCTACGGCTGGCTGAA
CAGCTGGCAGATAGCTAGCTAATTAGCAAACCAAGTGACT
CACCCTCTCTACTCTTAATATGAGAATTTAAGATCCGGTC
CGACATTTTTCCGATATTTTACAAGAAAAAGATATTTTTA
GCTACAAATACACTTCATATATCCCTAAAAAAAACAAAAA
TTTATTTAATTTTAACTATTATTTTCTTTCCACTCTCTCT
TTAAGATTTTGTAAGGATTCCAGGGCTTTGGTTCAGAACA
GGCCATTACATGGTGAATCCCCTGTCCTAGATCATACATA
CATTTATTTAGCCAGCGGGAAACTATACATGATTGCACAT
ACTCATTTTCAAGAATTGTTGTATTCTCCAATTTGCCCTC
ACAAAGGCCATTTTGACAATTCCAGCAAAACTTGCAGTTT
TCTGTATAAGTGCACCAGTATTCAAGTTCTTCTTGTGGAG
GATTATCCGTTGGATGAAGTTGTCCAGCTGGTTGATTAGG
TAGCCCTAAGACCTGGTTGCAATTCATGGTATGGTAGATA
CCCTTATCTAAATCATACATACATTTATCCAGCCAACGGG
AAACCAGACATGATTTCACATACTCATTCTTGTAAATTAC
TGACCCATCTATTTTGTTTATACAAGTGCCGTCTTGGCAG
TCCCAGCAAAATTGGCAACTTTCCATGTAGGCACACCAGT
ATTCGAGTTCTTCCTCTGGAGGCTCCTCTGTTGGACGAAG
TTGTCCAACGAGCTGACTTGAAACCTGGCTGGCCAGAAGG
CCAAGAATTCCCAAGAAGATCACCAACATTGCTACGGCTG
GCTGAACAGCTGACTGAATAGCTAGCCAATTAGCAATCCA
CTGTACTTTTCATAAGATCATTTAAGATTCGGTCGGCATT
TTTTCAATAGTTTGCTAGGAAAAAATTTTTAATTTTATAG
ATTCACACTACTTCATTCTCATGCTTAGGAAAAAAACAAA
CTAAATCTTACAATGTATCTGGATCTAATGAGAAGCTAGA
ATTCATCTTTTTTCAAATCCTTTCTGGGATGTTCATTCTT
TTTCCACTCCTTCCTTGCAATTTTATAAGGATTCCAGGGC
TTTGGGTCAGAACAGTTCATGCTATGGTAAATGTGCTCCT
CCACATCATATCTACATAGGTCACCCCAGCGGGAAACCTC
ACAATATTTTACATAGTCATTCTCAATAATACTTGTGGAG
TTGTTTCCCCAAACCCTGCTGGTACAAATCCCATCTTCAC
AATCCCAGCAGAACCGACAGCTTTCCACATAAGTGCACCA
GTATCCAAGTTCATTCTCTGGGGGTTCAAATGTTAGAGGA
AGATGTCCACCTACCCGAGTAGAAGTGGAAGATGAAACCA
GGTTGCTACTGGCCAGCAGGCCAATAATTCCCAGGATAAT
CACCAGCATTGTGCTCAACCAGCAACGGCTAGCAACGACT
AGCAACTGACTAGCAATAGCTAGAAATGGCTAGCAATCAG
TAGTAGCTAACGCTCTACTCTTTATAAGAAAATTTAAAAT
TCGATCAGATTTTTTTAGAATTGAGAATGAGTAAAACGCT
TATATTCTTTTTCTAGCTAGAAAAAATAAGCTAGTTTAAG
ATAGGATTTCCCTTACTAACGGTTTAATTTTTAGCAAAGG
TATAGGTAAAATACACTTGTACTTAGCTGCAAAAAAATAA
GCTTATGGCGTATAAGCCGCCATAAGTTTATTTAATTAAA
ATGTTAAACTCTGTGATAAGACTGGAATCTTAGGCAGGTT
TGATGTGGAGAACAGCATGAAATACAAGAGTGCCTGTTAC
ACGAATAAGTTCTCTCAAACCGGGGATGGTCATACTCACA
TCTATGAAATCCTGGTCTAGGAGATTCATTTGATGCATGA
TGGCCGCACCCACACTTATGAGACACTGAAGAACTAAAGG
GTTTAATTTTGATCTGAATGGTACTATATAGGATGATGGC
AATCCATATCAAGATTAGAGCAATCAAAATCACCTCCTCA
AGAAGCATGATGTAGCCTTAAATCTTAGACTGCTTTAAAC
CTTAGGCCCTCACTATCTTTAATGAAGGAGTTTAAATTTT
GATCCCTTTTTCAAGACCCATTTAGAAGAAAAAAATAAAG
TTTATATCAATCTAATTCATAAGTCATCTCTTTCATAAAT
CTTCATGTATTCTCTATGTGGATAAGTATGGGATGTTGGA
TTTGCGCAGTCCATTTGATGATCTGTATGGTTTTTGGGTC
CTTCATAATAACTACATATACCATTCCAGCGGGAAACCGT
GCAATTTATAATCCAGTCATTTTGATGAATAACTGGCCAA
TCTGTTTGAATCCTGTTTCGGCAGATACCGTGGACGCATT
CCCAGCAAAAGTCACATTGGTTTGCGTAAGTGCACCAATA
AACTAGCTCATGTTCAGGAGGATAACGGGTTGGTAGTAAA
TCTTCTAATTTACGTATAGGAGCGGCTTGAAGGACAACCA
CCCCCAGTAGTACTAGAATCAGTACCTTTATAGTGGCCAC
CCTACACTAGACCTCTAAGTTGAAGACAAAGAACTAAAAT
TTAGAGCCGTTTAATTACTACTAATAATTATATTTTTTAT
TGTCTACAATAGGATTCTATTAAAAAATAATGATTTTTAC
CAAGAAATATTTTTATAAAAAATTAATATATTTTGTAATA
AACTTTATTTCCAATGACTGTTAAAATAAGGAAACTATCC
TTAGTTAGTCGAGGAAGATGGTTAGGTTATTTCGCAATCC
GATAAAATGTTTATTTTATCGTAGGTCTCGTAAAATCCAG
GAAAAAAAATTACGGAAGAGTTTAAAAAAGCTAAATTTTT
ACCACCCTCCAGAAGATTGTTGTCAAATATATCGTTTGCT
AGAAAATGTTCCTGGAGGAACTTACTTTATTACAGAAAAT
ATGACGAATGATTTAATTATGGTCGTAAAGGATTCGGTGG
ATAAAAAAATTAAAAGCATTAAATTATATCTTCATGGAAG
TTATATTAAGATTCATCAGCACTATTATATTAATATTTAT
ATGTATCTTATGAGATATACCCAAATTTATAAATATCCCT
TAATTTGTTTTAACAAATATTATAACATCTAAGTAAATAT
TCTTGGAATGGATTTTCTTATAGAATGGTTACAGGATATG
TCAGCGACAGGCTTAATAACAAATTTGTTAATATTTTTTT
GTTAAATAAATGAACAGGCCACCATTTAATATTACCCGTT
GCAAAATAAGAAAAAAAAAACAAACTTATAGTTACAAATC
ATCTTGATTAATCACATGTCGTTTTAACTCAATGAACCAT
TCTAAATCTTTGGGTTGTGAACAATTCATGTTATGTTGAT
AGTGTATCCTAAAGTGAGCTTCATACATACACCGGTCATG
CCACCGGGAAACTGTACAATTAACAATATAATCATTTTGC
GTAATAATAGGGTGGTCACTAAACACTTTATTTTTACACA
TTCCATCTTTACAGGTCCAGCAGAAGTCACAGTGTTTTGC
ATAGGTGCACCAGAACTTGAGATCCCTTTCAGGAGGCCTA
CGCATTTGCATCGGATTATCTGTGGAAAGAGGTAGGTTCA
TTATTATGTTCGTCATCAAAATTCCTAAAAGAACATAGAA
GCCAAGAAAGATAAGCAGTCTTGTAGCGGCTTGCATTCGC
ATTCGTGAGTATTGTTTGCGAACATAGCTTATGAGAGCAA
TGGTAGCTATCATACAAAGACAAGTATGTTTGATATTCTC
AGTGTCAATGACCCTATCCTCCTTTATTTGCATTAACTCA
TCAAACCAATCATAATATGTGGGATTTGTACAGCTCATGA
TGTGAAAGCGGCGTATCCTAGAGTCTGTAAAGTAGCTACA
TCTTTCATTATAGCGAGAAACCCTACATATTTGTATGTAA
TCATTTTTTTTGATGAGAGGGTGTTTTTCAAAAACCTTAT
TTTTACAAACCCCGTGTCGACAATTCCAGCAGAAGTCACA
CGATTTTGCATAGGTGCACCAATACTCAAGCTCTCTCTTT
GGAGGTCTCCGGGTCATTGGTAACTCTCCTGTTCCTGGAA
AAGATTGGCTTTGAATGACCGGCTGCATGACCGCCAGTAC
CAAAAGGAACACAATCACCTTCATGGCTGCAACTTATAAG
TTGCAACTTATGGGTTGCAATACTGCAACGTATAGGTTGC
ACCTTATAGATCGCGACTCAAAAGGTATGAAAACCTTACC
CTCAATACAGAATTTAAGTTTTAATCCTGATAATGTATCT
GTTTATGAAAAAAAATTTTTTTTACTCATGTATGAATTCT
TATACGAATCATAATATGTAGGCTGAGAATAATAATTCAT
ATACGGTGTTGCGGGCTCAATAAAAATTTTGTTACCACAA
AAAATAAATGCTGGATTTTTAAGATATATATCTATTAATG
ACTAAACCCTTTATACGCTGTAGGCTGAAAACAATCCATA
TAATGAATATACGGTGATTTGGGTTTAATAAAATACATAC
AACGGTCAAAATAGCGGGCAATACTACATTGACTAATATA
ATCATTTTGTTTAATAAGAGGCATATCATCCCACACTTTA
TTTTTACAAATACCGTTCCTACATTCCCAGCAGAAATCAC
AGTGTTTTCCATACGTGCACCAGTATTCAAGCTCTCTTAT
AGGAGGCGTATAAGTCCTTGGTAAATTTTGTTTCATATAA
AAGATGGAAAGGGGTCGATTTAAACCCGGCTGAGATAGCC
AAATCAAAATACATAAAAGAGCAAGTAGTTTCATAGTGGT
ATTTAGATGTAAATTTTTATAGTATGCAAATACAATGTAA
CCTACAAATACAATACTAAATACAAGGTAAAAACAACAAT
GTCTTATAATGATTGGCCAATAATCACCCCCCCCCCCATT
TTTCCATGAATATTTCATTTCCTGTATAGGGTCTAGGATG
TGAACACTCCATGTTATGATGATTAGGCATTTTAACTGAT
ATTTCATAAAAACACCCCCAGGAATTGCGATTAACTATAC
AGTTTACAATCGAATTCATCGAATTAGACTCATTTGTTAT
CTTATTTTTACAAATGCCATTTTGACAATCCCAGCAGAAG
TCACAATTCTTTACATACGTACACCAATATGGAAGCTCCT
CCTTAGGAGGATGCTGGGTTCTTGGTAATTCTGGTAATTC
ATGTGCAAGAATGAGGACTGAGTAGCCCAACAAAAGTCCT
AGAACCTTCATGTTGTGTCCAAATGGCACCTGTCATTTTA
AAAAAGATTTAAATTTTGCTACCGCAAAAAAAAATCCAGT
ATGTATTTTTTTAATACATATAATTATTGAAGTCTTATAA
GATAAAGCCGAGAACACTATATTTTGTATAGATGATGTAT
CCGGTATTCAAACTCTCTTATAAGTACATGTAGGAAATGG
TCAATTATTCAAGATTGGCTGAGATAACAACAAAACCAAA
ATACTCAAAAGCATAAGTAATTTCATGGTTGTACTCAGTC
GTAGATTTTTGCAGATCGCAAATGCAACGCAACCAGCAAA
TACAAAGCTAAATACAAGGTAAAAACAATAATACCTTATA
ATGATTGGCCAATTCTTATCCCTCCATTTTTCCATGAACA
TTTCATGTTCATAAAGTCTAGGATACGAACAACATTTCAT
GCTATGATGATTAGGTATTTTAAGTGATATTTCATAAAAA
CACCACGGGGTTGTTGGTGATTGATAGGTAAGAATAAGGA
TGGTTGAATAACCTAGTAAAAGTCCTAGAAAAACCTTCAT
ATTGCGTTCATACCACAGATGTTATTTAAAAAAAATATAA
ATTTTACAGTATGTGATATACACATACCACAAAAATGTTC
TTATATTAACTAAAATATGTGGGCAGAGAGCAATTCATAT
AATGAATATATGGTATTTTAGGCTCAATAAAGTACATACA
ACGATCAATAAAACGGGTAATACTACATTTACTGATGTAA
TCATTTTGAACAATAAGAGGCATATCATCCAAAACCTTAT
TTTTACAAATACCATTCTTACAATCCCAGCAGAAATCACA
GTGTTTTCCATACGTACACCAATATTCAAGTTCTCTCATA
GGAGGCGTATAGGTCCTTGGTAAAATTTGTTTCGTATAAA
AGATGGAAAGGGGTCGATTTAAAACTGGCTGTGCTAACCA
AACCAAAATACTCAAAAGAACGAAAAGTTTCATGGTTGTA
CTCAGACGCAGATTCTTACAAAGCGCACATACAAAGCAGC
CTGTATATGCAATACCAATGATGAAATAGAGACAGTATTG
CTTTATAGATAATTGTTGATGGTCACCCCCCCCCCCCCCC
CATGTTTGCATGAATATTTCATTTCCTGTATAGGGTCTAG
GATGTAAACATTCCATGCTAAAGTGATTAGGCATTTTAGA
TGAAATTTCATATAAACAGGATTGAGTCTTGGAATCACGG
AAAACTCTACAGTTTACAATAGAATGATTGGAGTCAATGA
AACGAGATTCCGTTATCTTATTTTTGCAAATGCCATCTTG
ACAGTCCCAACAGAAATCGCATTGTGGTACATACGTACAC
CAATATGAAAGCTCACTCTTGGGAGGATGCTGGGTTCTTG
GTAAGTCTGGTAATTCATGTGCGAGAATGAGGACTGAGTA
GCCCAACAAAAGTCCCAGAAGAACCTTCATGTTGCGTCTA
AATGACACCTGCACTTACAAAAAAAAATTTAAATTTTGAA
TATAACACAAAAAAACCACCTTAAAATTTCTTATATTATT
TCTTGGATCTGCCCCGACGTCATACAATGTATTAAAATTA
TAGACCAATCATCTTTTTGTATATAGGCTAATCATCTTTA
TATATAGATTTTAGATGTTTGCTTGTTGTATCAACTTAAC
TGCTAGCGAAGAAAATGGATAAAAACTTTCTGTATTTTTA
TAGGTTGAAATCATTTTATGCACATCGCTAGGATCTAATA
TTTTATTTTGAAGAACCGAATGTGGGCTTAAAATTTTTTT
CTTAGAAAAAAGTAGAATCATAATATTGCTATGTTTTTGT
TTAATGATTTCTTGTATCTTTTTTGTATACGGGTTGGCAC
CCAAACCTATACAAAAATATACATTACTCAAATAACTACC
TTCTATACATAATCTTTTTTCCCCACGTATTTTCCTATTT
ATTTCCCTATTTATGGAATTAAAGGATATCAATCTCTCTA
AGGCACGGTCAAGGTCTGCGCCTAAGGCAAAACAATAATA
TATACCTAATTTATTCCCAGGGCGTGCACAGGCAAGAAAC
ATCATGACGTTTAGCCCTAAACGTATATTTTCCTGAAAAT
ACGCATGATGAACTTCATCAATATTACCTAAGTATATGGC
CGTTTGTAAACGCCAAAGATCTAAATGAGGAAATTTTTTA
CTAAGATAATGAATAGGTTTTGTGAGATTAAAATCTATGG
CGAACTTATACCAAAATTTTAATACAAGTGTATTTCTCGT
CATTTCTTCTTCTTTTTCATCTAAATATAAGATAAAACGA
TTGTAAACAAAGTCTATCAATAGGTGAAAATCATTGCTAT
TAAAGCTGTCGAGAATCAAAATATTGTCATAATAAATTTC
GATCGCCAGTAAAACCTTTTTTCGTTTGACGAGATAAACA
AACATATTATACAACCCTACATCTAAAAATTCTGGATTGG
CTCCTAGTTGGATACACAGGTCTTTAGTCTGCTTCGTTTT
GGCACACATGATGCCAAAATTAATATCAGCACCCCATAAA
ACAAATAACTTGATTAGATCAGTCTGGTTTTCCTTCACAG
CTTTTACTAAGGCTCTGTCAAGCTCATAGCTGTCGACATC
AGAGCATGACATAGAGCCACCGGTTACCATTTTACATTGC
TTACAAAAACCTATGGGTCCGTTTTCCCACCATAGTCCAA
GCTGTTGTAGAATAAAAATATCATCCTCATGATAATTTGA
AAAAGCCTTGGTTTCTATCAAGACTTTTTTTGTAAGAACC
TGTAAAGAGTTCATCGTATTATTATGAATAACAGGAGTAA
ACGTAATCAATTATAAAAGTGATTTTTTCGAAAAAAACTT
TAGATGGTTGAAAATGATAATGTACATGTTCATACAAAAA
ATAGATGCAGTGATGTCTAAAATCAAAATTTAATTTTCTA
TGTAAAAAGTACAGACTTACTTATTTGGGTTAAATTGTTT
ATTTTAAACTTTAATTAACCGTTTGAGTTAGCGATGTTTG
ATTTATCTTCCATACTCATCCGGGGGGGGTCCTTATAGCT
CTGACATTATTGTGGATTATTGAATATAATGAATACTTCA
TAGATGCTAAACATTTTAATAGTAGTTCTGAGGCTTAATT
GTACTCTATAAATTTATAAAAACTTTTTGATCAAAATTTA
ATTTCTTATAAAAAGAGTACAGACGTCGCTTGTTTAAGCT
TCATCATGTTTCATTCATTACTTTCTACAATTACGGGGGG
GGGGAGTCCCCTCATAGCTTTAGTATTGCTATGGTTTACT
AATTATTATGTAGAATTTATAGAAGCATATGTACCTGAAA
GTATACCTACTCTATAAAATTAAATAATTTCAGTATATTT
TTTTTATGAATAGAACGGAAATGATATAAAAATAATTTAA
TATTGCAAAAAAAATTCATAATGTTGGTATGTATTATAAA
CATAATAGCATGTGTAATTTATAAACTGACTCCTCTATAT
AATTATTAGATGAGGTACCAACCTACTTATGATATGCCGA
TGATAGATATTGTATACTATAAAACAAAATTATTTTAAAT
GTATTCATGGATACATTATAACATTTTTACCGCAAATTGT
CTCTCAGCGAAGAAAATGAATGAAACGTTTCTGTATATTC
ATAGGTTGAAATTATTTTACGCACTTCACTAGGTTCTAAT
ATTTTCTTATGAAGTATTGAATGGGGGCTTAAAAGTCCTT
TCTTAAAAAGAAGTTTCATCATAACATTCTTTTCTTGTCT
AAGAAGAGTTTCTTGTATTTTTTTTGTATAAGGATTGGCA
CCCAAACTTATACAAAAATGTACATTACTCCAAATACCAT
AATTTGAAAAGAAAGTTATTTCCCTATTTACTTCATGATT
AATGAAACCTATCAACGTCTCTAAGGCCGTATTGATATTT
GCGCCTAAGGCAAAACAATAGTATATACCCAATTTATTTT
GAGGGTACATACAAGCAAGCGACATCATGTCATTTGGATC
TAAACGTATATTTTCCTGAAAATATGCATGATGGATTTCA
TCAACATTACCTAAGTATACAGCCGTTTTTAAACGCCAAT
AATCTAGGTGAGGAAATTTCTTACTAAGAAAACGAATAGG
TTTTATAAGATTAAACTCTATGGCGATCTTAAACCAAAAT
TTTAATACATATGTATTTTTTATCATTTTTTCTTTTTCAT
CTAAATTTAAGATAAAACGATTGTAAATAAAGTCTATCAA
CACGTAAAAATCATGGCTATCAAAACTGTCGAGAATCGAA
ATATTGTCATAATAAATATCTATAGCTAATAAGACCTTTT
GTTGTTTAATTAGATCAACAAACATATTATACAACCCTAC
ATCTAAAAATTTTGGATCAGCTCCTAGTTGAATACACAGA
ACTTTCGTCCTTTCCGTCTTGGCACATATGATGCCATAAT
TAATGTTGGCACCCCATAAAACAAATAACTTGATTAGATC
AGTCTGGTTTTTCTTCACAGCCCTCACCAAGGCTCTGTCA
AGCTCATAGCTGTCAACATCAGAACATGACATAGAGCCAC
TGGTTACCATTTTACATTGTTTACAAAAACCTATGGGTCC
GTTTTCCCACCATAATCCAAGCTGCTGTAAAATAAAAATA
TCATCCTCATGATAATTTGAAAAAGCCTTGTTTTCTATCA
AGACTTTTTTTGTAAGAACCTGTAAAGAATTCATCGTATT
ATCATGAATGAAAGCAGTAAATGTAATCAATTATAAAATT
GACTTATTGAAGAGAAATGTTAAATGAGTGAAATCGGTGT
TTATGATGATGTACATGATCATACGAAGAAACACGTTCAC
TGGTGTCCATGATCAAAATTTAATGTTTTACGTAAAAAGT
ACAGATGTTAACTGTTTAGTTTAAACATAAATTTAACCTT
TAGTTTAAACCCTAGTTAATGATGTTTAATATTTCTTCTA
TACTCATTCAGGGAAGTGTAATGATTCTAATACTGTTGTT
ATGGATTATTAATGAAAACTTTACAGATGCTGGAGGGAAT
AATTTTAATCATACTGTTTTAATGTAGCTATATAAGCTTT
CATCAAAATTTAATTTTTTTTTATAAAAATACACGAATTA
AACTAAAGTCTAAACTTTAGTTTGACTATTTGAGTTAATG
ATGCTTAACTTATCTTCCATGCTTATCAAGGGGGGGTCCT
AATAGTTTTGATACTATTGTTGTGGATTGTTGAATATAAT
AAATACTTTATAGATGCTGAAATGTTTGAAAATAATAGTA
CATCAATGTTGTAAGTTTGATCAAAATTTAATTTCTCATA
AAAAAGGTACACATCAACATTGCTCATTTAAGTTTCATGA
TGTTTGATTCATTACTTCCTACAATTACTGGGGGGGGGGG
GGGGTCTTTAATAGCTTTAGCATTGTTATGGTTTGCTGAC
TATTATGTAGAATTCATAGAAGCACGTTTAGATAGTAATA
TCACTGCAGTGTAGATTATGAAATACATACTAAACTAATT
TCAGTATATTTTTTTTGTTCATATAAGTTAAGGTACAAAA
ATGATTAAACATTGCAAAAAAAGAAAATCACAATGCTATT
ATACATAGTGATCATAGTGGCTTGTATCATTTCTAAACTA
GTTCCAAATGAATATTGGGCAATACATCTATTTTTTATCA
TTATGATTTTTATGGTATATATGTATGAAAAGTTAGATAT
ACATCAAAAATCTCAGTTCTGGAATTATACCATGTCAGGC
TTATCTGGACATAACGTACAGGTAACATGTAAGTGTTACT
AAATACTATGAAGTATCTATTTTTTTTTGTTGTAAAAAAA
AGAACTTGATAGTATTTTTTAAAAAATAAAATAATTAATT
GTACGTCAACTTCCTTATTTTATTCTTTAAAAATAACTCG
TAAGTATTATTTATCTATTTTTTGAAAAAATAGATGTAAT
CGGTTTCATCATTTAGGTGTGTATTTCTTTTTAGCATCTA
TCAAGAATTCATTGTTTAGTGATATGAAAACAATGAATGA
TCATTATCTTCTATTTAACAACCACCTAAATAAATGAACG
TCTTTTTCATCTTAACTGATTACCAAAAGTTATTTTGCGA
AAAGGCATACATATGATCAATATCAGACCTACAATGAATA
TTTCCATAATATCCCTTTATTGTAATAATTCTATTTTTGC
ATTCCGATATCTCATCATCTGTGCTATTATATGTTTCCAT
AACTGTTTCATCATCAAACATAAATCCTGTTAAATAGGCA
AAAGACTTTAATCCCGGATAGATTTTTACCATTTTCCTGA
GAGCCGTGTATAGCTTGTAATAAATGGCCAAAAATATGCA
ATAAAGCGTAGAAAGAGAGTAATTTTTGGCATAAAAGATT
TTGAAGGTTTGATGAATGGCTAAATCGCATATAATATAAG
ATACGATTTTAAAGCGCACCTGTTCACGCAGATTTGTTGA
AAAATTCGTGGAAAGATTTAACAAATAAAAGGTTATTAAT
AGTTGCTCATCATTCCCCTTATACGACATCGTCAGACGCT
CTAATATTTTACTACTAGGCACATCTGCCACATGTTGAAC
ATTTAAAGCCTGTTCTTCTTCTGTGTTACGGCAAAAGAGC
CGTGCGTATTCAGGTGAAGCTCCCCAGGATAACAACGTCC
TTGCTACGGCTAAATTTTTTTTGACGATGACTTTTATCAG
AAATAAGTCTTTATTTTTGCATTGATCACTATGCGAATTT
GTATAGTTGACGCCGTTGCATTGAGTACATTGATATAATG
TTTTACAATTCCAGCGTAGCCCTAAATGGTATAAAAGAAC
TGTATTTTCGACATAAGCATGCTGATTAACGATGTTTTTG
AGACAACACGTCGTTAAGGACACCATATTGTCTCCAATTT
GTTAGATAAAAGTCTTTACTAAAAAAATAGATTTTTAGTT
TTAACAATCGAGATTTTATTATTTGGATGCATCATCAAAA
AGATTTATAAGTATAAGAGGTTGTATAAGAAAAAAAATGA
TGTTATACTATTTATGTTAAAATTTAATTTATCATATAAA
AAGTACAGATTTAATCAGTTGGTTAAACTATTTAGTTAAT
TAAACTAAATAGTTTAACCATTTAGTCAGACTACTTGGTT
AGCAATGTTTGAGCTTTCTTCCATTCTTATCCGGGGGGGG
GGGTCCTAATCGTTCTAATACTATTGTGGATAGTTGAATA
TAATGAAGACTTTATAGATGCTATAATGATGAATTCTAGT
ATGCCTGTATAAAATAATTAACCTTTTTGATCAAAATTTA
ATTTTTTTATAAAAAGCTACAGAGTAGTGTTTTATTAAAC
GTGGCTTATTTAAAAGTTACACAATGTTAAAATCTCTACT
TACTTTAATTCTTTGTGGGGTTTTATTAACTTTATCCATA
TTATGGCTTACTACTTACCATGTAGAACTTATAGAGGCAA
TAGATGATTTCTACGACTGAAATATAGAATAGTCCATTTT
CTATTTGTAAAATAATGATTTATATTCTTTCCTAAAAATG
ATACTTTATATGGTTTGAAAACAAATATTAACAACTTGAT
TTTTTTTTCTATAAATAAACTATAAATGAAAATAGTAAAA
CTCATAGAGTCTTATAAGTGAACATCTTCATAATGTTACT
CAAACGTTGGACTATTAAAAAATATTCCGTGTGCATTATT
GCTTTTAATCAGTATGATTACTTTATACGAAGCCGCTATT
AAAACGCTTATCACACACCGAAAACAAATTTTAAAACACC
CCGATAGCCGTGAAATTTTACTAGCTTTGGGGTTGTACTG
GGATAAAACTCATATTCTTGTTAAATGTCGTGAATGTGGG
AATATGAGTCTTACCGGAAAACACAGTACAAAATGTATTA
ACATTAATTGTCTACTTATTCTTGCCATAAAAAAAAAGAA
TAAGCGTATTGTTGATACCTTGATAGGAATGGGCGCGGAT
GTAACATATATACATCTTTTAAAGAATAAGATAAAACTGT
CATACAACCAGCTGTCTATGCTTAAAAGCAACTCGCAGAT
TTCATTGAAGGAGCTTCATGCTATATGCTATCTTTTATAT
GGTCGGCTTCCCAAAAAAATTAAACAAGGGATGCGACTGT
GTAAAACAATGGCGGGACTATGTGGTGAACTTTTATGTGC
ATTTTTAGCTCCGTAAATGATAATATGTATTTAAAACAAA
CAGATATTACCAAAATATATTCTATGTACATAATATCTGG
GAAATTATTTTTTTTTCTCATACCCTTAAATATAAAAATA
TTGGGTTTCTTCACTAAACTTTAGAGGTAAAAATTTTTCT
TTGTTTTGCACCATCATGTATGGGTTTAGGCTGTCCCAGG
GATTGTTTATTTGAATATTTCCTAAATAGGAACACAACGC
CATGATCATATATCTTTCATTCTGGTAAGCTTTTTGATAC
ATCTTCAAAGATGCCGTACCTCCGAGTGTGTAACAGCAAA
CAAACGTCCGTACTTTTCCATGGGTCGCAGCCCATTCCAT
TCCGTAGCTCAGCATCTTTTGCTGTATTTTTTTATTCGCT
TTATAAAAAAAGTTTTTCATCCATTCCACGTTCTCATAAA
AACAGGCACTTAAAAAGAGCACTAGGGGTAGTGTAGTCTT
ATTATAGAATGTAGGAATGTATGTTTTAGTTATTTTTTTC
AACGCGTGTTCCATACTATGTTTTACCGCCATAAAAATAC
AAAACCAATACCAACTTTTTCTATAAAAGGTTTTGCTGTA
CACATATAAACGAGCAAAATATATTTCAAACTCTATATTC
TTTTTATAAAAAAACTCGAGACAGTCGTTTATGTTACGAC
TTTTTCTAAATACCTCAAAAACAGTAATTAATTCACTGTC
GCTGTGGAAATGTTCGTAAGCTAACTGTTTAATGTCTTTA
GGGGTCAATTCTTTTTTTGGGAGCAGTGGTTTGAGATTCG
GCAAAGGTCGTCTAAAGTAGTGAGCGAACTTTTCATTCGC
TCCCCAACACAAAAGCCGATAAGCCAGCATGTAGTTATCA
CGTTTTACCGCGTAAATAAGCAAATAGTTTATATTGATAC
ATGTACCATGTTGCTGCCCGTTTGGACATATGTTGCCGCA
TTCTGAACACTTATGAATGAGATCATAGTTCTTACAACAT
AACCCCAAACGGGTTAGTACTTCTTTGTCACGTTTTAAAA
ACTCGACATGATTCTTTAATGTTAATGCTTTGAGCGCAAT
GTTAAATAAACTCTGCATTTTATTAAAATGAGGTTAGTAT
CATGTTTTAGTATAAAATTTAGCGGCTGTTTACATAATGC
TAAATAAACTTAACGTTCCTACTAAACCAAAAAAAAATCA
AATTGACTAAGTCATAGAGAATTTGACGATGTTGGTAGGT
AATTTTTTAACATGGTATATATTTTTTTAGGGTCGGTTAT
ATTAGGTAATAAAAGAGGACGTGCCGTTAAAGTATTTTGC
TTAAGATCCTTTAGATCCTTACAAAAATATAGATTGTTCG
TCTGATGATGCCACTGTGTTGCAGTGATGGCTTGATCAAT
ATCACCTCCCAAGACAAAACAGTAGTATATCGTTAAAAAG
TTGTAATCTTTCATACAAGCCAACTGCATCATTTTATCGA
TGTCCATATGAACGATCTTTTGCTCGTATATTTCATGAAG
GTCAAATACATTGTTGAAGTAAATGGCGCACATGAGTCGC
CACATACTAAGGTGCCCATATGTTTGATAGAAAAAGGAGA
TAGCTCTTTTAAGCTTATATTTTACTGCTATGGCATAGCA
GTATTTAACGAATACGTTCATGGGTACATTATCTAAGATA
TAAAATATGAAAAACTTTAACTCTCGATGAATCTCTTCCC
CCATTTCCTGTACATTTAGAGCTTCCAACATAGGATTTTT
ATCAAATATTTCATGACATAAAATAATGTTATTGCTCGTT
TTATGACGCATTAAACCGGTGAAAATTTCCTTATTATTTA
AACTATCTTTAGCTCCTAACTTTCGACACAGCTCCTGAGT
TTGTTCCGTCCTAGCACAGGTCAGCCCATAATAAATGTTT
GCTCCCCACTCGGTGAACAGCCTTATTACGTCATAGTTAT
TTTCTTTTATGGCCATGATTAATGCCACATCAAGATGAAG
AAGTTCCCCCTTAAAGGGGGTTGAGCTTAAAATAACGTAA
TTACAGTAGTGACATAAGCTAATGGGCTTGTTTTGCCACC
ATAAGCCACAATATTTTAAAATATAATGATACTCCTCAGG
CACGCTCTGTTTGGCCACAGCCTTTTTGGCCAGGGTTTGC
AAGGAGAGCATGATAACTTCTTGAAAAAAAAACTCAAATT
AAGTTCCTACTTTTTTAAAATATTAGTATGGACAGATCTA
CCATCATATGAAGGAATTCTTTCATCGTTAAACACTGAAG
AGATAATACTTTCATCGTATAGAGAATATCATGTCAATCC
ATATATTGAATGTTATATATCATTAAACCCATCATTAATA
TAGTGTTTATGTGCTATGGACAGGTTTTTTGAATGATAAT
CTTTTAACATACGTTTTATAACTTCGGGATCAGTTTCTTT
TAAAGATAAAGAATCATTCATGTTATAACAATTTAATGAT
AACATGCTGGCAATGAACGAGTTGTCTTTTTGATGCGCTA
GAGTCTTTCCCTCCTCAAAGGCATTGGCGCCTAAGTCTAT
ACAAAAGAATATGTTTCCGATATTATAGAACTGAATAGAA
TGAAACATGGCCTGATTGATATCAGCCCCTAAGACGACGC
AACAGTAATAAATCGTTAAATAGTTATAGTTCTTGCGACA
GGCCCACTTTAGCATTTCATTCATGTCTATGCGAATCCTC
TCCTTTTCGTACACTTCGTGAAGTTCAAACACATTATTGT
AAAAAAGGGCGCACATAAGCCGCCACCGATGTAGATGAGC
ATATCTCTGATAAAAATAGCAAATCGCCTCCTTAAGGTTA
CATTCTATTGCCATCGCGTACCAATATTTAGTAAACATCT
CGCTTAATATATCGGTTTCTACCATTAATCCCTCCAGTTG
TTCATAAATCATTCCCTTTACTTCAAAACGATTTATGGTA
TCTAAAATGGGATTATTAGAAAATACCTCATGGCAGAAAA
TGATGTTACTGCTAGTTAGATCACGTTTCAATGTGTAAAA
AAATCGTAAAATTTCCTGGTCATTTAACTGTTCTTTGGCA
CCTAGCTGCCTGCACAGGTCTCGGGTGTGCTCCGTGTTGA
CAGAAAGCAAACCGTAGTTGATGTTTGCACCCCACTCGGT
GAACAATTCTATTAGATCGTGATTGTTTTCCTCCACAGCT
TTCACCAAGGCCGCGTTAAGATTTGTGCCGTTCTTAAAAT
ACGGCGTCCATATTTTCTTTTGATGATACATGATAGGGCC
ATTATGCCACCATAGACCGCAGCACTTCAAAAAATGAGGA
TGGCATTTGGCCGGATACTGGCTGGCCAGCACCTTTTTGG
TGAGAGTCTGCAGAGAGAGGACCATATTTCTTTTTTTTGA
AAAAATCAAATTAAAAAAATCATGCTTGTTTAGCATACAT
GTAATATTGTTATAATTACGTTATAATTACGTTATAATTA
CGTTATAACTATATTATAACAATGGTATAACAATGGTATA
ACAATGTTATAACAATGTTATAACGATGTATCATTGATGT
CATCATTCAACTAGGCCAACATACTTTTTAATTTATAGTT
TTTTAATAGATGATATATTTTGTTAGGATCTGCTTCTTTT
AACGTTAATAGCGAGGAGTCTGCACTATAAATGTCTAATG
ATAAATGATGAGATATCAAATAGTAATTCCGTTGCTCTGC
TAGGGCCTTTGCCTCTTCAAAGGCGTCGGCTCCCAGATCT
ATACAAAAGAACAAGTTATCCATATTATAAAATCGTACGC
AGGCAAGCATAGCTGAATTAATATTAGCTCCTAAGAGAAA
ACAATAATATATGGTTAAAAAATTGTTATCTTTTGTGCAG
GCCATCCGCATCATTTCATCCACGTCCATGCGGATCTTTT
CCTTTTCATACAAATTATGTAGGTCAAACAGCTTATTAAA
ACAAAGAGCACAGATTAACCACCACGTATTTAGATACTTA
AAATGTTGGTAAACATAAGAAATGGCCTCCCTAAGATTAT
CCTGCAATGCCACTATAAAACAGTATATCGTTAACATATC
ACCATCCGACATATTACTTAATATGTCGGTGTCTTCTACT
AACCTTTTCAACTTCCAATATATGGATGACCTTATTTCCC
TTATAATGACATAGGCTGGAAAGGGATTATCATTAAAAAG
TTTAAGACATAAGATAATATTACTGCTAGTAGTGCCAGGG
TGTATTAATTTAAAGAACATGTGCATAATCTTCTTTTTAT
CCACGCGGTACTTGGCTCCTAATTCCCAGCAAAATTCTCG
AACAGGCGGCGTATTGGCGCAAATTAACCCATAGTTGATG
TCTGCGCCCCATTCTGTAAACAGTTTTATTAACTGATAGT
TGTTTTCCTTTGTAGCCAACATTAGTGCCGTATTAAGGTC
CAAGCCGTCTGCAAAGCTTGGCAGCTTTATCAGCATATGT
TTGCAATCAAGGGAAATTGGGGCCTTATACCACCATAGTC
CGCAGCGTTCTAAGATAACATGGTACTCAATAGATACTTG
CTGTCTGGCTAGTACCTTTTTGGCGAAGGATTGTAAGGAA
GGAAACATCCTGTTTCTTTTTTTTTTAAAAATCAATTATC
TTTGTTCATAATCAAGAAAAATCCCCATATTTATTGAGTG
ATAATTTTTTAACATGCAATTTATTTTTTCAGGGTCCGTA
ACGATCGACAACAGAGAAATAACCGGATTGTAATGCTTTA
ATGATAAGGCATGGGCTATCAGATAATTTTCCTTTTGTTC
TGCCAAAGCTTTGCCCTCCTCAAAGGCATCGGCACCCAGG
TCTATACAAAAGAACAGGTTTCCAAGATTATAGTTTTGTA
TGGAAACAAGCATGGCTTGATTGATGTTGGCTCCCATGAT
AAAACAGTAGTAAATGGCCGAATAGCTATAATCTTGGATG
CAGGCTATGTGCATCATTTCATCAATATCCATGCGGACCC
TTTCTATTTCGTACAGCTCGTGAAGGTCGAACACGTTGTT
GTAAAAAAGGGCGCACATGAGCCGCCACCTATGTAGACGC
GGGTATTTCTGGTAAAAGTAGCGGATAGCATCTTTGAGGT
CATAGTCCACCGCTATCGCGTACCAGTATTTGGTTAAAAC
AGTGCTAAAGCTATCATCATGGTCCAGCATGAAGGTTATC
TCCATGAGCCCTCTTAACTCCCACATGATTTCCCCCCTCA
GATCCAGATTATCTATAATCCTTAAATTGGGGTTATTGGA
AAACACCTCGTGGCAAAAGATAATATTGCTACTGGTTTTA
TCGCGCGTTGTATCAAAGAAAATTTTTAAAATATACTCTC
TTTCTAAATATTCTTTGGCTCCCAGCTCTTTGCACAGATC
ACGGGTATTTTCCGTGAGAGCACAAATCATTCCATAGTTA
ATATCTGCACCCCATTCAGTAAACAGCTTTATCAAGTCAT
GATTATTCTCCTTCACGGCTTTCATCAGTCCTATGTTTAA
CTCGATACCTTGACTAAAACAGGTTGACCTTATAAATAAT
TTATTGCGTCGAATATGAAGCATAATGGGGCCATTATGCC
ACCACAGGCCACAACACTTCAGGACATGATATTGATCTAC
CGGTATACACTGCCCGGCCAGTACTTTCTTCGTGAGGGAT
TGCAGGGAAGGCAACATGCCTTTCCATCCTTTGACGGAAA
TCAAATTATCTACTAATAACTATCAGTGTTTATATTAAGT
ATTTAGATATTATCCCGGGCTGGATACGTAGTATCGCTAT
TCACATGTACTTCCAACTCTAGCCGGAGCCTGCAGGGTCA
TTTATTTTTAATATTGATTCTTTTTTGTATTTAATCATTT
AGAGAAGGTCATCATAGGAGCCAGATGTTCTCTCTCCAGA
ACTTATGTCGAAAAACATTACCTAACCGTAAACTTCCTGA
ATTTTTTGACGAATATATATTACAACTGCTGGGATTATAC
TGGGAAAACCATGGAACTATTCAACGAGCAGGAAACAACT
GTGTGCTTATACAGCAACATACCCTCATTCCCGTAAATGA
AGCCCTGAGAACAGCAGCATCTGAAGAAAATTATGAGATC
GTGAGCCTTTTATTAGCGTGGGAGGGGAACCTTTACTATG
CTATTATAGGGGCTCTAGAGGGCAACCGCCACGACTTAAT
TCGTAAATATGATGACCAAATCAAGGACCATCATGAAATT
CTGCCATTCATTGACGATCCAGTCATATTTCACAAATGCC
ATATCATGCGGCAATGCTTTTTTGATTGTATTTTATATCA
AGCTGTAAAATATAGTAAGTTTCGCGTTCTTCTTTACTTT
AAACATAGATTAGAGGATGATTTGCCCTTCACTCATTTAC
TTATTGAAAAGGCATGTAAAGATCATAATTATGAAGTTAT
TAAATGGATATATGAAAACCTACATATCTACAATATGATA
GATACCTTTGAATGTGCTATTGCCCATAAGGATCTACATC
TATATTGTTTGGGGTATAGATTTATATATAACAGAATCGT
ACCCGATAAGTATCATCATTTAGATATTCGCATGCTTTCA
AGCCTACAACTCCTACATAAGGTGGCAGCCAAAGGATACT
TAGATTTTATCCTAGAAACCTTAAAGTATGATCATAATAA
AGATAATATAAATATTATTCTAACACAAGCTGCAACCTAT
AACCATAGAAAAATTTTAATCTATTTCATTCCTCAATCAA
CCCACGCACAGATAGAACAATGTTTACTAGTGGCGATAAA
AGCAAAATCTTCCAGGAAAACCTTGAACTTACTACTGTCT
CACCTAAACCTTTCCATCAACCTCATCAAAAAAATAAGCC
ATTATGTTGCCACTTACAATTCAACAAATATAATAGGCAT
TCTGAGTATGCGGCGGAAAAAGAAGATATATTTAGATATC
ATATTGACAAAATTTGTAAAAAAAGCTATTTTTAATAAGT
TTGTCGTTCGATGTATGGATACATTTTCTATAAACCCGGA
AAGAATCCTTAAAATAGCCGCGCGAATAAATAGGATGATG
TTAGTGAAAAAAATATCTGAACATGTTTGGAAAAATCATG
CGGTTAGACTTAAATACCTTAAACATGCGGTACACACGAT
GAAGCATAAAGATGGGAAAAATAGACTCATGAACTTTATC
TATGATCGCTGTTATTACCATATGCAAGGGGAAGAAATCT
TTAGCCTCGCAAGATTTTATGCAATCCATCATGCACCAAA
GTTGTTTGACGTTTTTTATGATTGTTGTATCCTAGATACG
ATACGATTCAAAAGCCTTCTTTTAGATTGTTCACATATCA
TAGGTAAAAACGCTCATGATGCTACCAATATCAACATCGT
GAACAAGTATATCGGCAACCTGTTTGTTATGGGAGTTCTT
AGCAAAAAAGAAATCTTACAGGACTATCCATCCATTTATT
CTAAACAATACATGCCTTAGTTTATTTTTTTTGCGGCCGA
AACATTATTCTTACCCTAGAAAACGCTTATAGTCATCTTA
AATCATAGGTAAGGAAGATCATCATATTTTTTGAAACGTA
ATTTTTTAACGCATGATCTATGATTTCAGGGTCCGTGCTT
TTAGGCAACGGGGTGGTGGCCGGACTATAAATCTTTAGGG
ATAAAATGTTCTTTATAAGCTCATACCCTTCCCCTAAAGC
TGTAGTACCCTCTTCGAAAACATCAGCCCCCAGATCTATA
CAAAAGAACATGTTTTCTATATTATAGTACTGTATTGAGC
TAAGCATGGCTTGATTGATGTTGGCGCCCAGGACATAGCA
GTAGTACATGGTTGAAAGGTTGTGGTCTTTGATGCAGGCG
ATCCGCATCATCTCTTCTATGTCCATATGGATCTTGTCCT
TTTCATACGCCTCATGAAGGTCAAACACATTATTAAAACA
AAGAGCACATGTTAACCGCCACGTATTCAGGTGTGTATAT
TTTTGGTAAAAATACTGTATGGCCTCTTTCAGGTTATAGC
GTATGGCTATAGCGTACCAGTATTTGAGTAGTAATGTACT
GAGCGAAAACTCATTATTTAGCAGATCGGTTTTTACTATT
AACTCCCTTAACTCCCAGAAAATTTCTATCCTCATTTTTA
TATTATTTACTTTTTGTAATATCGGATTGTTGGAAAACAC
CTCATGGCATAAAATAATGTTACTACTAGTTTTATGAAAC
TTTAGATCTATAAAAATTTGTAAAATTTCTTCTTCATTCA
AGGTTTCCTTGGCACCTAGCTCTCGACAGAGGTCCCAGGT
GTGCTCCGTGTTGACAGATACCAGCCCGTAGTTGATGTCC
GCCCCCCACTCTGCAAACAGTTTTATAAGGTTGTAGTTGT
TTTCCCTTACAGCCTTCACTAACGCCGTATTTAGGTTTAA
GCCCTCTTTAATACCTGCTGATTTTATGAGCCTTAGGTTA
TGATCAAACGTGATCGGAGCATCATGCCACCATAGGTCAT
AACACTTTAAAAGATAATGTTGGTTCGTGGGCACGCATTG
TCCAGCCAACACCTTTTTGGTCAGAGATTGCAGGGAAGGC
AACATGTCTCTTCATCTTTTAAAAAAAAATCAAATTAATT
AGCCGAATAAATTTTTCTTTCGAGGGCTTTTTAAAAGAGC
TCTTTAAGAGCTCTTTAAGAGCTTTTTAAGAGATTAAAAA
ATTATTCTTGCTGGCATTCTGCCAAGTATGCGGCATTCCT
ATCATCTATAGTATATTATGAGAATATTCCCAAATGATGG
ATAAGTTTTTTGATTTATAATCTTTTAATAAACTGCTTAT
TTCTTCGGGGTCCTTTAAGTTTAGTGGCAAGGAAGCATCT
GAGCTGTAAATATCCAAAGCCAAACTATGGCTCAGAAAAT
TATAACCTTTTTGTTCCGCTATGGCACGACCCTCTTCAAA
GGCATTACCACCCAAATCTATACAGAAAAATATATTACCG
ATGTTATAATATTGTACTGAAGTAAGCATAGCTTGGTTGA
TGTTGCCCCCCAGCGCGTAACAGTAATATATTGTTAATGG
ATTGTTATCCTTGGTAGAAGCCAGACATATCATGTCATGG
ACGTCTATTTGGATGTTTTCCTTGTGGTACATCTCATGAA
GCTCATATATTTTGTTATAATACAGGAGACATTTTAATCG
CCATTCATTAAGATCCGTATATTTCTCATCTAGAAAACAA
ATGGCGTCCTTACAATCGTATTGTACTGCTTTGGCGTACC
AATACTTCACTAGTAAACCATTTAACTCGTCCGTTTCTTT
TATTTCTATGAGCCCCCATAGTCTTTTATAAATTAAGCCC
CTTAATTGTATAACAAATTTGTTTTCTAAAATAGGATTAT
TCATAAAAATTTCATGGCACAAAATAATACTGCCGCTGGT
TTTATTGTGCATTATCCTGGTAAAAATACGGAAAATATCG
TTGTCCTCTAGAGTTTCTTTGGCGCCTAGCTGTCTACACA
ACTCTCGGATGTGCTTCGTATTGATAGAAAGCAAACCATA
GTTGATATTTGCGCCCCACTCTGTAAAGAGCTTTATCAGA
CTATAGTTGTTTTCCTTAACAGCTATTATTAATGCCACAC
GAAGGTCTATATCTTCTCCTAAAAATCCTGATTTTATTTG
TATTCGGCCACGATCCATACAAAGCTTGAGAGGAGCATCA
TGCCACCATAGGCCACAATATTTCAAAATGCAGTGTTCAT
CTATTGACAAACACTGGCTGGCTATCGTCTTTTTGACGAG
GGTCTGCAGAGAGAGCGGCAACGACATGTTTCTTTTTCAC
CAAAAAAAAATCAAATGTTCTCGTCTTTAAAGGTTAATTC
ATGTTCTTAAAATGTTCATTTCATGATAGTGATTAATAAT
ATGGTTTAATAACGCTAGAAGGCTTGTTTATAAGACAGTC
ATAAGCAGTCTATAAGACAGTCTATAAGCAGTCTATAAGA
CAGTCTATGACTTAGTCTATAACTATAATTTCTGGATGGG
CTGTAAGATACTCTTCGGCTCGTTTCAGATTTTTTGAAGT
ATATGTCTTTAGCATATCATATATTTCCTGGGGTTCGGTT
ACATCTAATACCAAGGTCACATCACGGCTGAAAAGCTGCT
TTACTAAGAAAATGTTGCTCAAGTTATACATATAAGCTTT
GTGCGCAATGAGTTGTGCCCTATCAAAATCGGCAGCCCCC
AAATCAATACAGAAAAACATGTTTAAAGTATTATTGTTAT
AGATAGAAAGATTCATGCCATAATCGAGACTAGCCCCCAA
CCTATGACAGTAATAAATGGCCGCGTAATTTTTTTCCCGC
AAGCAAGCAAATTTCATCATCAGATTAGGGCTGATGCAAA
TCTCTTTTTCACGACACAACTCGTGTATGTCAAAAATGTT
ATTAAAATAAAGGCTACAAGCTACCCGCCAATAGAGGTGA
TTTTTATGCCTTTTATAGAAATAGTGAATAGCCTTTGTAA
AATTATGTCGTAATGCCAGGGCAAACCAAAACTTTGTTAA
TAGGTGGTGCGCCGTATCCCCCGTCAACGGAATGTTTGAA
CAGGTGTACGTAACTGTGTCTAAAGTGGTTCTAGTTACGG
TTTCCAAGAGTGGATTATGACAAAACATGTCATAACCCAG
CAGAACTCCTGCACAGGATTTTAGCCTGGCCACTTCTTTT
AAAATTTCCAGAAGACGGGGTTCGGATACAGGCGTTAAGC
CTCCCAGTTCCGCACACAGCCGCTTTAGATACACGGCAGG
AACACGTATAAGCCCATATTCAGGATTTGCGCCCCAATCC
ACAAATAAACGTATAAGTTCAAGATTATCGCTCTTCACGG
CCTTTACTAGCGCCGCTTCGAGACAAAGATCATCCTCAGA
AAAACACTGTAAATGTTTATACGAAAAAACTTGCTTACAA
TTGTTACATAGGTGAATAGGACCTAAATCCCACCACAAAC
CAAAACGCTGCAACGTATAATCATAGTCACTTGAAAGATA
ATTGCATGCCACAACTTTTTTGGCCAACGTTTGTAAAGAC
AACATACTAAGTTTAAAACATCTTAAATCTAAGCTAGCTA
ACTTTCAAGAAAACCCTCTATCCCTAAGAATATATCTTAT
AACTAGACTTATAGCAGTAAAAATCAACTTTGGTTATTCT
TTTTAATATAAAACGTCTAATTACTTGCAAAGGACTATAA
AGCCCATTTTCCTCAGCTAGAATTTTTATTTTTTAATGAA
GTAGGGGGATATGTTTTCCCTTCAAGACCTTTGCCGAAAG
CATCTTTTTATTCTTCCCGATGTTTTTGGCGAGCATGTAC
TACAACGATTAGGACTGTATTGGAGATGTCACGGCTCCCT
TCAACGCATAGGAGACGACCACATACTCATACGACGGGAT
CTCATCCTTTCCACCAACGAGGCCTTAAGAATGGCGGGAG
AGGAAGGAAACAATGAAGTAGTAAAGCTCTTGTTACTGTG
GAAGGGAAATCTTCATTACGCCGTCATAGGAGCCTTGCAG
GGTGATCAATATGACCTGATCCATAAGTATGAAAACCAAA
TCGGCGACTTTCATTTTATCTTACCATTGATTCAAGACGC
GAATACGTTTGAAAAATGCCACGCTTTAGAACGTTTTTGT
GGTGTTTCATGTCTGCTAAAACATGCTACAAAATACAACA
TGCTCCCTATTCTCCAAAAATACCAAGAAGAGCTGTCTAT
GAGAGCGTATCTTCACGAAACCCTATTTGAACTAGCATGC
CTATGGCAGAGGTATGATGTCCTTAAATGGATAGAGCAAA
CCATACATGTTTACGACCTAAAGATTATGTTTAATATTGC
CATCTCCAAGAGGGATCTGACTATGTACTCCTTAGGATAT
ATTTTCCTTTTTGATAGAGGGAACACCGAAGCTACGTTGC
TAACGCAACATCTCAAGAAGACAGCGGCCAAAGGGCTCCT
CCACTTTGTGCTAGAAACGTTAAAATACGGCGGCAACATA
GATACCGTCCTGACCCAAGCCGTAAAGTACAATCATAGAA
AACTTTTAGATTATTTTCTGCGTCAACTACCTCGTAAACA
TATTGAAAAACTTTTGTTGCTGGCCGTGCAGGAAAAGGCT
TCTAAAAAAACATTGAACTTACTGTTGTCACATTTAAACT
ACTCCGTGAAACGCATCAAAAAACTACCGCGCTATGTGAT
AGAGTACGAGTCCACCTTGGTGATAAAGATTTTATTAAAA
AAAAGAGTGAACCTGATAGATGCCATGTTGGAAAAGATGG
TAAGATATTTTTCTGCGACGAAAGTGAGGACGATCATGGA
TGAGCTTTCGATTAGTCCGGAAAGAGTCATTAAGATGGCT
ATACAGAAAATGAGAACGGATATCGTAATCCATACTTCTT
ATGTTTGGGAGGATGATCTAGAACGTCTTACTCGTCTTAA
AAATATGGTATACACCATAAAGTACGAACATGGGAAAAAA
ATGTTAATTAAAGTCATGCACGGCATATACAAAAACTTAT
TATACGGCGAAAGGGAAAAAGTCATGTTTTATTTAGCCAA
GCTCTATGTTGCTCAAAACGCGGCCACCCAATTCAGAGAC
ATTTGTAAGGACTGTTACAAACTGGATGTGGCACGGTTTA
AACCGCGGTTTAAGCAACTAATATTAGACTGTTTAGAAAT
TATTACTAAAAAATCTTGCTATAGTATCCTGGAAATCTTA
GAAAAACATATTATTTCCCTGTTTACTATGAAAGTTATGA
CTGAAGAAGAAAAAAACCTATGTTTAGAAATATTATATAA
AGTAATTCATTATAAAACAATACAATGTTAAAATTCAATA
GATATCCATCATTAATATTGATTATATTTTCGAATATTAT
CTTCTATGGTGCAAGATAATCATCTAGCGCGTGAAACATG
TCCTCTTCTCTTCAGGAACTTTGTCGAAAAAAGCTGCCTG
ACTGCATACTTCCAGAGTTTTTTGACGACTATGTATTGCA
ACTGTTAGGACTGCACTGGCAAGATCATGGTTCCCTTCAG
CGTATCGAGAAGAACCAGATACTTGTTCAACAGGAACCCA
TCCATATCAATGAAGCACTCAAAGTAGCAGCATCGGAAGG
GAACTATGAAATCGTAGAGCTGTTGTTGTCATGGGAGGCA
GATCCCCGCTACGCCGTCGTAGGAGCCCTAGAAAGCAAAT
ACTATGACCTGGTTTACAAATACTATGACCAAGTTAAAGA
CTGCCATGATATCTTGCCGCTGATTCAAAATCCGGAAACA
TTCGAAAGATGTCATGAGTTAAACAGCACCTGTTCACTGA
AATGCTTATTCAAGCATGCTGTGATAAATGACATGCTGCC
GATTCTTCAAAAATATACAGACTATCTGGATAGGTGGGAG
TATTGCAGCCAGATGCTGTTCGAACTGGCATGTAGTAAAA
AAAAATATGAGATGGTTGTGTGGATAGAGGGAGTTCTAGG
CGTCGGCAAAGTTACATCTCTTTTCACCATTGCGATTAGC
AACAGAGACCTACAGCTGTATTCTCTGGGCTACTCAATTA
TCCTTGAGAATTTGTACTCCTGTGGACAGGACCCCAAGTT
TTTACTAAATCATTTCCTGCGAGACGTTTCAATAAAAGGG
CTTCTACCCTTTGTAATCAAAACCATAGAATATGGTGGAA
GCAAGGAGATAGCCATAACTCTGGCTAAAAAATATCAGCA
TAAACATATTTTGAAATACTTCGAAACCTGGGAAAGCTAG
GTTCAGTATGGTGTACTCACTATTGTAGTGAATCGTATCC
TGTAAATTTTGTAAAAAAGCTTAAACTTTTGACCACATCA
TATTGTTTTAGAAATCTCAAACCAGTGAACAACAGTCTTA
TCATACATTAAAATTCCAGTAAAATTTATATTTTTTTTGG
TAAACAAATGTTTTCTCTTCAAGACATCTGTCGGAAACAT
CTTTTTCAACTTCCTGACGCTTTTGATGAATATATATTAC
AAGCGCTAGGACTATACTGGGAAAAACACGGATCTCTTCA
ACGAATAAGAAAGGACGCTGTGTTTGTACAGCGAAACATC
GTCCTTTCTACCAATGAGGCCCTGAGAATCGCAGCCTCAG
AGGGAAACGAAAGGGTAATAAAACTTCTGTTATCATGGGA
GGGAAATTTTCATTATGTGATCATAGGAGCTCTAGAGGGT
GACCAATATGACCTAATTCATAAGTATGATAGTCAAATTA
AAGACTACCACATGATTTTATCATTGATCCAAAATGCAAA
TACCTTTGAAAAGTGTCATCAGTTATCCAATAGTAATATG
TGGTGTCTTATACAGAATGCTATAAAATATAATATGCTCC
CTATTCTCCAAAAACACAGAAATATTCTGACACATGAGGG
AGAGAATCAGGAATTGTTTGAGATGGCATGTGAGGAACAG
AAATATGACATAGTTTTATGGATAGGACAAACCCTAATGT
TAAATGAGCCGGAGTTTATTTTTGATATCGCCTTCGAACG
GATAGATTTTTCTTTATTAACAATGGGTTATAGCCTTCTT
TTTGATAACAAGATGAGTAGTATAGACATTCATGATGAAG
AAGATCTTACTTCATTACCAACAGAACACCTCGAAAAAGC
AGCCACTAAGGGATGTTTCTTCTTTATGCTAGAAACTTTA
AAACATGGTGGAAATGTAAATATGGCAGTCTTATCTAAAG
CTGTTGAGTATAATCATAGAAAAATTTTAGACCATTTTAT
TCGGCGGCAAAAATGTTTATCACGTGAAGAGATTGAAAAC
CTATTATTAACCGCCATAACCAATTGTGCATCCATAAAAA
CGTTAAACTTACTCTTGTCTTACCTAAACTATTCCGTAAA
AAATATCATTGGAAAAATAGTACAACATGTCATAAAAGAT
GGTGATTATACCATCATATTACTTTTAAAAAAAAAGAAAA
TAAACCTAGTGGAACCTGTTTTAACAGGTTTTATAGATTA
TTACTATAGCTATTGTTTTATAAAACATTTTATCCAAGAG
TTTGCTATTCGTCCGGAAAAACTGATTAAAATGGCCGCGC
GAAAAGGTAAACTAAATATGATTATCGAATTCCTTAACGA
AAAATATGTTCATAAAGATGATCTTGGAACTATATTTAAA
TATCTCAAAACCCTAGTATGTACCATGAAACATAAAAAAG
GAAAAGAGACATTAATTGTTCTTATTCATAAAATATATCA
AGATATTCATCTGGAGACTAAAGAAAAATTTAAATTATTA
AGATTTTATGTCATGCATGATGCAACTATCCAATTTCTAT
CTATGTGCAAAGACTGTTTTAATTTAGCCGGTTTTAAACC
ATTTGTTTTAGAATGTTTGGATATTGCTATTAAAAAAAAT
TACCCTGATATGATACAATATATAGAAATTCTATCGAAAT
CTGAGTAAAATTTATTTTTTTGATCAGAGTAAGAAAATGT
TCTCCCTCCAGGAGATCTGTCGAAAGAACATCTACTTTCT
ACCTGACTGGCTCGGTGAGCATGTGATTCAGCGACTAGGT
CTGTACTGGGAAAAACATGGTTCTCTTCAGCGAATCGGAG
ACAACTATGTACTTATACAACAGGACCTCATCATCCCCAT
CAATGAAGCCCTAAGAATGGCAGGGGAGGAGGGGAATGAT
GAGGTGGTACAACTCCTATTACTATGGGAGGGAAACATTC
ATTATGCCATCATAGGAGCTTTGGAGAGTGACCATTATAG
CCTAATACGTAAGCTCTATGACCAAATCGAAGACTGTCAC
GACATCCTTCCCTTGATTCAAGACCCAAAACTCTTTGAAA
AATGCCATGAATTAGATAAATCTTGTAACATTTTATGTCT
CGTATTACACGCCGTAAAAAACGATATGCTTTGCATTCTT
CAAGAGTATAAAATGCATCTAAGTGGAGAGGATATTCAAG
TGGTGTTTGAAACAGCATGCCGTTCACAAAAAAACGATAT
TGTGTCATGGATGGGACAAAATATTGCAATATACAACCCC
GAAGTTATTTTTGATATTGCCTTTGATAAGATGAATGTGT
CCTTATTATCTATAGGGTATACGCTTCTTTTCAATCATCA
TATAAATAATACGAACGAAAATATTAATTCTTTATTGACA
CAACATCTTGAATGGGCTGCCGGCATGGGCCTTCTTCATT
TTATGCTGGAAACTTTAAAGTATGGCGGGGATGTAACGAT
AATAGTCTTGTCTGAGGCCGTAAAATATGACCACAGAAAG
ATTTTAGATTATTTTCTCCGTCGAAAAAACTTGTACCAAG
AAGATCTTGAAGAACTATTATTGTTGGCGATACGTGCAGA
TTGTTCTAAAAAGACCTTAAACTTGTTATTATCTTACTTA
AACTATTCCATAAACAATATCCGTAAAAAAATATTACAAT
GTGTAAAAGAATATGAAACGACCATTATTATAAAAATTTT
ACGGAAAAGAAAGATAAATCTGATAGAGCCCATTTTGGCA
GACTTTATAGGATATCATAGCTATACCTATATGGTAGATT
TTATGCGTGAGTTTTCCATCCATCCGGAAAAAATGATCAA
AATGGCTGCACGAGAATCGAGGGAGGACTTGATCATAAAA
TTTTCCAAAAAAGTTTGCAAAGAGCCTAAAGATAGACTTC
ACTATCTCAAAAGCTTAGTGTATACTATGCGACATAAAGA
AGGCAAACAACTGTTAATTTATACAATCCATAACTTATAC
AAAGCTTGTCATCTAGAGAGTAAAGAAATGTTTAATTTGG
CACGATTTTATGCACGGCATAATGCAGTGATCCAGTTCAA
ATCGATTTGCCACGATCTCTCCAAGCTCAATATTAATATC
AAAAACTTGTTGTTAGAATGTTTAGGTATTGCTATTAAAA
AAAATTACTTTCAACTTATCAAAACAATAGAAACGGATAT
GCGTTATGAGTAACATTTTTAGATGAGGGAAGATTCTACC
AAACTAACTAAGACCTTTCGCTAGAATGTATCTTATTGTT
AATATAGATGAGATATGTCATTGTGAAAAAATAGATTAGG
TAGGTTGTGAAAAACAGATTAAACTTAAAATTATGTGTAT
TATGTAAAATTTTAGAAATAAAAATTTATTTTTTTTTATT
GAGGGTACGGAAAATGTTCTCCCTACAGGACCTCTGTCGG
AAGAACATTTTCTTCCTTCCAAATGATTTTAGCAAGCATA
CCCTACAATGGCTGGGATTATATTGGAAAGAGCATGGATC
CGTCCATCGAGCAGAAAAAGACAGCATAATGATACAGAAT
GAATTGGTTCTTTCTATCAATGATGCTTTACAGCTTGCAG
GAGAGGAGGGGGACACAGATGTAGTACAGCTCTTGTTATT
ATGGGAGGGAAATCTGCATTATGCCATCATAGGAGCCTTG
AAGACTGAAAAATATAACCTAATATGTGAGTATCATAGCC
AAATTCAGGACTGGCATATTCTCCTACCCATGATTCAAGA
TCCAGAAACATTCGAAAAATGTCATGATTTAAGCCTTGGA
TGTGACTTTATTTGCCTTCTCCAACATGCTGTAAAATACA
ACATGCTTTCTATTCTTGTCAAATATAAGGAGGATCTACT
AAATGCAAGGATTAGGCATCGTATCCAATCCCTGTTTGTT
TTGGCATGCGAAAATCGGAGAATTGAAATTATTGATTGGA
TAGGCCAAAATCTGCCAATTCCTGAACCTGATGCCATTTT
TAGCATTGCTGTTGCTACAAGAGATTTAGAACTGTTTTCC
TTAGGGTACAAGATTATTTTTGATTACATGCAAAGACAGG
GAATCATTCAATTAACCAATGGAGTTCGCATGGTTGTGCT
AAATCGTCACATTAGCATGGCAATAGATAATGGTCTTTTA
CCTTTTGTGTCTGGAAACTTTAAAACATGGTGGGAATATA
CATAGAGCCTTATCTTATGCAGTAACACACAATAGAAGAA
AAATTCTGGATTATCTTATTCGCCAGAAAAATATAGCCCC
TAATACAATTGAAAGACTTTTATATCTGGCCGTGAAAAAT
CAATCTTCCAGGAAAACTTTGAACTTGTTGCTATCTTACA
TAAATTACAAGGTGAAAAATGTTAAAAAGCTGGTAGAGCA
TGTAGTAAATGAGAAATCCACTCTTGTGTTAAAAATTTTA
TTAGAAAAAAAGGAAAATCTAGTGGATGCTGTTTTAACAA
GACTTGTAAAACATTCTACATATTTCCAGGTGAGAGAATT
TATCCAGGAGTTTTCCATCAGCCCAGAAAAATTCATTAAA
ATAGCTGTGCGGGAAAAGAAAAATGTGTTAATCGAGGCTA
TTTCTGAAGATATTTGGGAAAATCCCACAGAAAGAATTAC
TTATCTCAAACAGATAGTGCACACCATAAAATATGAAAGT
GGAAGGCGATTTTTGGTAGACATCATTCACAGCATTTACC
AAAGTTACTCACTAAAACACGAAGATATTCTTAAACTGGC
AACATTTTATGTCAAACACAATGCAATCACCCATTTTAAA
GACCTCTGCAAATATCTTTGGCTGAACAGAGGAACAGAAA
GTAAGAAACTGTTTTTAGAGTGTTTAGAAATTGCTGATGA
GAAGGAGTTTCCTGATATTAAAAGTATTGTGAGTGAATAT
ATTAACTACTTGTTTACTGCAGGAGCTATTACCAAGGAAG
AAATCATGCAAGCCTATGATGCTTTAGAGTAGCCATGTAT
TAACATTCTGAAAGTAGAATAAAATATACTATATACTAAA
AACCAAATTAGCCATTTTTAACTATCTTCTTCTTAAAAAC
TCTGGATAAAAATTTATTTTTTTTTAATTTGGGTAGGGAA
AATGTTCTCCCTTCAGGACCTCTGTCGGAAGAACACCTTC
TTCCTTCCAAGTGATTTTAGCAAGCATACCCTGCATTTGC
TGGGGTTATACTGGAAGGGGCATGGATCTATCCAAAGGAT
AAAGAATGATGGTGTGCTTATAGAGCATGATCTTACTCTT
TCCATCAATGAAGCCTTAATTCTTGCAGGAGAAGAGGGAA
ACAATGAAGTAGTAAAGCTCTTGTTACTATGGGAAGGAAA
TCTTCATTATGCCATCATAGGAGCTTTGAGGACTGAGAAC
TATAACCTAGTATGTGAGTACCATAGTCAAATTCAGGACT
GGCATGTTCTCCTCCCTTTGATTCAAGATCCAGAAACATT
CGAAAAATGTCATGATTTAAGCCTTGAATGTGATCTTTCA
TGCCTTCTCCAACATGCTGTAAAATATAACATGCTTTCGA
TTCTTGTTAAATATAAAGAGGATCTACTAAATGTACTATT
TAGGCAACAAATTCAAGGACTATTTATTTTAGCATGTGAA
AATCGGAAGCTTGAGATTCTTACGTGGATGGGTCAAAATC
TGCCAATTCCTGATCCTGAGCCTATTTTTAGCATTGCTGT
TGTCACAAAAGATTTAGAAATGTTTTCCTTAGGGTACAAG
ATTGTTTTTGAATACATGGAAAACCAAGGACTTCATTTAA
CCCAGGTAGTTCGTATGGTTATGCTAAATCATCACTTTGG
CATGGTAATAAATAAAGGACTTTTACCCTTTGTGCTGGAA
ATTTTAAATTATGGTGGGAATGTAAATAGAGCCTTATCTT
ATGCTGTCACACAAAATAAAAGAAAGATTTTAGACCATGT
TGTTCGCCAAAAGAATATACCCCATAAAACCATTGAAAGA
ATGTTGCATCTGGCTGTAAAAAAGCATGCTCCCAGGAAAA
CTCTGAACTTGTTACTATCTTACATAAATTACAAGGTGAA
AAATGTTAAAAAGTTGTTAGAACATGTAGTGAAATACAAC
TCTACTCTTGTGATAAGACTCTTGTTAGAAAAAAAGAAAA
ACCTGCTGGATGCTACTTTGACAAGATATGTCAAAGATTC
TACATACTTTCAGGTGAAAGAATTTATGCAAGACTTCTCC
ATCAGCCCAGAAAAATTCATTAAAATAGCTGTGCGGGAAA
AGAGAAATGTGTTGATCAAGGGTATTTCTGAAGATATTTG
GGAAAATCCCGCGGAAAGAATCAGGAATCTTAAGCAGATA
GTGTGTACCATAAAATATGAAAGTGGAAGACAATTCCTGA
TAAATATCATTCACACCATTTACCAGAGTTATTCTTTGAA
ACCTGAAGAAATTCTTAAATTGGCAACATTTTATGTCAAA
CACAATGCAACCACCCATTTTAAAGATCTCTGCAAATATC
TTTGGCTGAACAGAAGAACAGAAAGTAAGAAACTGTTTTT
AGAGTGCTTGGAAATTGCTGATAAGAAGGAGTTTCCTGAT
ATTAAAAGTATTGTGAGTGAATACATTAACTATTTGTTTA
CTGCAGGAGCTATTACCAAGGAAGAAATCATGCAAGCCTA
TGCTTTGGAGTATGCCATGTATTAAATTTCTGAATCAGTA
AGCAATAGATAGATTTTAGAATATGCTGTATTAAGTTAGT
TTCTGAATAAGTAATTAATAGATAGATTTTAGTTTATGTA
AAAATGTTAACATTTGTTCATAAGTTTTAGATACCATTTT
AGAGTTACTTTTTTAGATATTACTATTTTAGCCATTATTA
TCTTAAATAATCACTATTTTAGATAGGTCCCCGTATTAAA
AACCAAATTAACCATTATCTATGTTTTTAATAATACTTTT
TAAAAACCCTCCATAAAAATTTATTTTTTTTTCATAAAAG
TAGAGAAAATGTTCTCCCTACAGGATCTCTGTCGGAAGAA
CCTTTTTCTTCCACTTGAGCCCTTAGGCAAGCATGTGGTT
CAACGGCTGGGATTATACTGGGAAGGCCATGGTTCAGTTA
AACGAGTGGGTGATTGCTTTATATGTGTAGACCAGATTTG
GATGCTATCAATCCATAAGGCTATACAAATTGCAGCCTCG
GAAGGAAATGAGAACATTGTCAAGCTTTTCTTACTATGGA
AGGGGAGTCTACAATATGCCATCATAGGAGCCTTAGAGGG
CAGGCAATATGATCTGATTCAAAAATATTACAACCAAATT
GGGGACTGCCATCAGATTCTACCACTGATTCAAGATCCAG
AAATTTACGAAAGATGTCATGAATTAAATGTTACATGTAC
CTTTCAATGCTTATTTCAACATGCTATAAGAGATAACATG
CTGCCCATTTTCCAAAAATATGGAGAAGATCTGAATGGAA
ACAGGAGAATGGTTCAACTTCTGTATGAGATGGCATGCCG
ATTACAAAATTATGATATCATCAAATGGATAGGATCTAAC
CTGCATGTTTATAACTTGGAAGCCATTTTTAGCATTGCTT
TTGTTAGAAAGGATTTAACTTTGTATTCTTTAGGCTACAT
GCTTCTTCTGGGTAGAATGAGTACTGAAGATAGAAACTTT
ATCTCAATCATAACACGCCATCTTGAATACGCATCAAAAA
AGGGACTTTTTGACTTTGTACTAGAATCTTTGAAATATGG
AGGTCAAGTGGATACAGTGTTGTTTCAGGCTGTAAAATAC
AACCATAGGAAAATTTTGGCCCATTTTATTCATGAAATTC
CCCGTGAAACGGTTGAAAAGCTGATACTCCATGCTGTGGA
GTCACGGGCCTCCAGAAAAACATTCAACCTGCTTTTATCT
TCCATAAACTACTGTGTGAACCCTTTTGTCAAAAAACTAC
TGCACGCTGTGGTGGAACACAAGTACATGCTTATCATAAA
GCTTTTGCTCGAGCGGCCCAAAAAGAAGATAAACCTGGTA
GATGCTGCTCTATTCAAACTTGTAAAATACTCTACTTATA
CAGAAATAGTAAAATACATGGGTGAGTTTTCTGTGGACCC
AAAAAGGGTGGTCAAAATGGCAGCACGACTCATGAGAGTG
GACCTGATTAAAAAGATTTCTAATGATGCATGGGAAGATA
AACTAGAGAGAATCAAGCACCTTAAACAGATGGTAAATAC
CATGAACCACAGAAATGGAAAAAATCTATTGATGTACAAT
ATTCACAATATTACTGGATATACCTATCTGAACACCAAAG
AAGCATTTAACTTAACAAGATTTTATGCTGTCCACAATGC
AACATGTTTGTTTAAAGAAATGTGTAAAAGCTGTTTTGTA
CATGATAAAATACAGCTCAGAGAATTGCTTGAAGATTGTT
TACATATTGCTAATAGGCATGATTATATCCAGATTGCAGA
AACCGCAGATGAATGTATCAAATATATAGATCTTATTACA
TTTAAGTAAACCATGTATATATCAAGTAAATCCAGATTAA
ATCAGGCTAATTGTAAATAGTTGTAGATACCATATAATGA
ATGTTTTATTAGGATAGTAGTTCAGTTAAGATAGTAGTTT
AGTTAAGATAGTAGTTTAGTTAAGATAGTAGTTATGTTAA
GATAGTAGTTCTGTTAAGATAATAGTTTAGTTAAAACTAG
TTCATGTTAAGTTAATAGTTTTGTTAAGACAATAGTTCAT
TTAAGTCAATAGTTCAGTTAAGTCAATAGTTTTGTTAAGT
CAATAGTTTAGTTAAGTCAATAGTTTAGTTAAGTCAATAG
TTTAGTTAAGTCAATAGTTATATTAAGACATTAGTTCTGC
TAATACATTAGTTTTGTTAAGATAATAAAAATTTATTTTT
TTTTCATCAGGGTAGAGAAAATGTTCTCCCTACAGGAGCT
CTGCCGGAAGAACATTTACATTCTTCCTTACCCCTTGGCT
AAGCATGTACTTCAACAACTAGGGCTGTACTGGAAGGGAC
ATGGATCTCTTCAACGAATCGGAGATGACCATGTACTCTT
ACAGCAGGACCTGATCTTTTCCATCAACGAGGCCTTAAGA
ATGGCAGGAGAGGAAGGAAACAATGAAGTAGTAAAGCTCT
TGTTACTATGGGAGGGAAACCTTCATTATGCCATCATAGG
AGCTTTAGAGGGCGACCGATATGACCTTATCCATAAATAT
TATGATCAAATTGGGGACTGCCACAAGATTCTTCCTTTAA
TCCAAGACCCGCAAATCTTTGAAAAATGCCATGAATTGAG
TAACTCCTGTAATATTCGATGCCTTTTAGAACATGCAGTA
AAACACGACATGCTTTCTATTCTTCAAAAACACAAGGAGC
AAATAAGATTACACATGGCATTAACCCAAATACTATTTGA
ATTGGCGTGTCATGAACGTAAAAATGACATCATTAGATGG
ATCGGTTATTCCCTGCACATACACCATCTAGAGACTATTT
TTGATGTTGCATTCGCCCATAAAAATTTATCCTTATACGT
TTTAGGGTATGAACTTCTCATGCACAAAGTAAATACAGAG
GCTGCATATATAGAATTACCCAATTTGCTATCATATCACC
TTCGAACTGCGGCGGCAGGAGGTCTTCTTAACTTTATGTT
AGAAACAATAAAGCATGGTGGATATCTGGATAAAACGGTT
TTATCCGCGGCTATCAGGTACAAGCATAGGAAAATTGTGG
CTCATTTTATTCATCAGGTTCCCCGTAAAACCGTTAAAAA
ACTGTTACTCTATGCTGTGCAGGCTCGGGCCCCCAAAAAA
ACACTGAACCTACTTTTATCTTCCTTAAACTACTCCGTGC
ACACCATCACCAAACAACTCGTACACAATGTCGTCATCTA
CAGTTCCACGCTTATCGTAAAGCTTTTACTCATGCGGCGA
AAAAACAAGTTAAACCTAGTAGATGCCGTTTTAGCCAGAC
TTGTAAAATATTCCACCTATACAGACATTGTACAATTCAT
GGGTGAGTTTTCTGTGAGCCCAGAAAGGGTGATCAAAATG
GCTGCACGGGAATCCAGGACCTTTCTGATTGAAATGATCT
CCAAAGCTGCTTGGGGAAATCACCCACAGACGTTGATTCA
TCATCTCAAACAACTAACCAATACCATGAAGCCTCAATCT
GGAAAAGACCACATCATATATACCATCCACTATATTTATC
TAAACTCTAATATGCTGGTAGCGGAGGAGGAAAAAAATAT
TTTTAAATTAGCAAAATTTTATGCGAATCATAATGCGGTA
AACAGGTTTAAACAAATTTGTGAAGACTATTATATATTAG
ATGCACGATTTAAAACACTTATTTTAGAATGTTTTGAAAT
TGCCGTCCAGAAAAACTATCCTAGAATTGCAAATATTGTG
GATGACTATATTCGATTCCTTTTTTACAGGGGAAATATAA
CCGAGGAAGAAATTCGTGAAGCCTATTCTTTAAAAGATGC
TGAGGTTTATGTAGATTTAAAATGGTTACAACAAGGAGAA
ATGGTTTAAACCAAATCCGGTTTAAACTAAATCCAATTTA
AACTACATTTGGTTTATCATTAGTCATTGAAACCATCGAA
AAAAAAGCTATTTGTTTATCCCCATAAACTCATCTTTTTT
TTGTCTCAAAGTTTGACACTAAAATTCAGTGTTTTATAGT
GTTTATAATTAAGTGTTTTGCATGCATTGCAGAAATTTTC
ATCTTTTTTAATTGGTTCAATACCACATGTCATACAATAT
GTTGTTTGATTATCAAGATTAACTTTATGAAAGGAAAGTA
AGTGAGCCGCAAATTTAAAAGTAAAATATCTTTCATTTAA
AATGATCTTATGAATGTATTTTCGATAAGGAGGAATGAAA
GCATTTGCCAAAATAAATCGCATAAAAGGCTTGGAAAAAC
CCATATCTTCTAATCTTTTGTGGGTATAAACCCTATTTTG
GTGTTTTACAAAAACTTCATTGTTATAATAGTCGTTATAG
CTATCAATCATTTTTTTAAGTCCTATAATGCCCAAGGTTG
CACGCATAAAGCCACAGTTTCTGCTCCAAAAAGCATGCAC
CTGTAAAGGGTGCTTTTCATATAACCAATTACAAAATTTC
ATTCCGCAACAGTAGCATGTTATTTCAGTGGGGGATGTAT
AGAATAATCCGGCATTCGAAAATTTTTCATAATTTTTTAT
GTCATGGATTGCGAAGCTTTGATTTCGTGCATCTATGGAG
CTATAGCCTACATATTTAGGTTTTACTTCAAATAATCGCA
AAGAGATGTATGGATCTATCGTATTTATTTTAGGAAACAT
TTCATAATTTTAAATTCTTATATATAATATAAAAAAAATT
ACAAACATTTGTAATGATCATCCTCAATTGAAGGCTGAGT
TGTAGGCTTTATTTTTCTAATTATACGAAGAAGGTAGGTT
CTCATAAAGCCTTCAAGATGACTATTGATGTTTCCAATAC
ATTTTCTCAATGAGTTCATAAACCCAGACATTTTGCTAAT
GGCTTGGCAAAGTGCCAACAAGTTGTCCACAAAGTACTGG
TAGATTGCCACTAGCTATAGCTAGCTATAGTGAGCCAACC
TCTCTGTATGTATTTTATATATTTCATTTTTTAATAGATT
TAATATTTTTATAAAAAAATATTTAGTTTTTTATACAAGA
ATGTCGACAAAAAAAAAGCCCACAATTACCAAGCAAGAGC
TTTACTCCTTAGTAGCGGCAGATACCCAGTTAAATAAAGC
ATTGATTGAAAGAATCTTTACAAGTCAGCAAAAAATAATA
CAAAATGCTTTAAAGCACAATCAAGAAGTTATTATACCAC
CCGGAATCAAGTTCACCGTCGTTACGGTGAAAGCTAAACC
TGCTCGCCAGGGCCATAATCCCGCCACAGGAGAGCCTATT
CAAATTAAAGCTAAACCTGAACATAAAGCCGTAAAGATAC
GAGCATTGAAACCTGTCCATGATATGTTAAACTAAACTAT
AAAGTCATATTCTTCTTTATCGTTATTATCTTCAATATAT
TTTTGCCAATCGAAATCGAATAAATTCAGATCCTGGACAT
TTAAATACTTATCATCGTACATTTTAATATAATTTAAACA
TGAGTTGTTGTCAAAAACTTTTAGCGTTTTTGTTAAAATT
ATCATATGAATAATTTCCTTATTAAGAGTTGCCGGAATAA
TACAAAACCTATTTTTAGGTACATCATCCATGATAATAGT
AAAATTAGTAAAAATTGTTTCTTGTTTTTCTTTTGTTTCA
AATAAACGTTGTAAGGTTAAAGGTTTCTCGTTCAATGGTT
TCTTTGAAGATAAAAAGAATGTATAATCTGGTTTAAAGGT
ATTTTTGGTTTCAATCGTGATTCCATCTGCTTGAGCATAT
ACTAAACCAGACCAAATATAACGGTCCACTATTACAATAT
AATTTAGCTTAAGTAGCACTGCAATTTCTGCGATAAATTC
ACTACGATGTTTTGTAAATAATTTATGTAATTGTTCCGAT
GACATTTCTATGGTTTTATTTAACACCTGCAATATAAGAT
CACCGGTGGTCGTGTCTGGATTAGGAAAATGTATACATAT
AGCATTATAATCCATGCATTCCAATGTTTCTTTTAATTTC
ATTGCCTGTGTGCTTTTTCCCACACCATTGATTCCCTCGA
TGGCAATGAGTATTCCACGCATGATTAATAAAAGGAAAAA
AAGAATTCAGTTTTTAACATTTCTTACAAATCTTTTTTTA
TACAACATTGTACAACACTGCATTAGCGGTATATGATGTT
ATAGCTTCATTAAATATTTGCTTTTATATAATCTTTACCA
ACCTATATTTGGTAGATCACTGCAGATGGTCATAAATAGG
CCATAACTAAGATAAAAATTATTTCAGACGCTACTACGGT
AGTATTATTAAAATCATGTGTGGCAATGTATGACGTCTTA
ATAGATAAAACATTTAAGGAAAACAAATTTGAATAAAAAA
AATAATTGTTATGATGGCGTTGTTACACAAAGAAAAGCTT
ATAGAGTGCATCTATCATGAGCTAGAAAATGGCGGGACAA
TATTGCTTCTAACAAAAAATATTGTTGTGTCAGAAATTTC
ATACATTGGCAATACTTATAAATATTTTACCTTTAATGAC
AATCATGATCTGATAAGCAAAGAAGATCTTAAAGGAGCAA
CATCCAAAAACATTGCTAAAATGATTTATAATTGGATTAT
AAAAAATCCTCAAAATAATAAGATTTGGAGTGGTGAGCCG
CGTACTCAAATTTATTTTGAAAATGATTTATATCATACAA
ATTACAATCATAAATGTATAAAAGATTTTTGGAATGTTTC
AACTTCAGTCGGTCCTCATATCTTTAATGATCGTAGCATT
TGGTGTACTAAATGCACATCCTTTTACCCATTTACCAACA
TTATGTCGCCCAATATATTCCAATAAATTAGATATCTTTG
CTATTAAAATAGTTAAAAACCTTATAGGATAATTAGGTAC
TTTATTACGATAAATTATGATATTTTATAATTAGTTACTT
TATTATAATTAATCTCTTTATTAATGAATTATCATAAGAT
AACTAATTATTTTTTTCCATATATCAGATAATAAATCTGA
TATGGGCTAAAAGTATGTTTCAAACTATTTACAATAGAAT
TTCTGTTAAGAAAACATACATAATTTGAATAAAATTTTTT
TAAATATCACCGAAACAATCAACATGGTGTTAATAGAGTT
TTTAACAGGTTTCTTCTATTTATATGGAAAGAGACTGTTT
TCCATTAGTAAAGTCATGGACATGATATGTCTAGACTATT
ATACCATTATTCCTGCTCCTCTGGCGATGATGTTAGCGGC
AAGACTAAAAAACTATGACCTCATGAAACGACTGCACGAA
TGGGAAATCTCTATTGACTACGCTCTACTTGTAGTAGATG
ATGTGCCGTCTATTGACTATTGCTTAAGTCTTGGCGCTAG
ATCCCCGACTAGAGCACAAAAAAGAGAACTGCTGAGGGAC
AACACGTTTAATCCCGTGTATAAGTATCTTATGAACTGTT
CCGGCTTCCCAACAAAGAGAGAAAAAAACATTCCTTGTGA
TGTTCAATGCGAAAGACTGCAAAAAAACATTATAAAAGAA
CTGGTATTTAACTGCTCTGTACTGCTTGAAATGGTACTGC
ACACAGAAAGAGAATATGCATACGCCCTACACTGTGCTGC
AAAACATAACCAATTGCCCATCCTCATGTATTGTTGGCAA
CAATCCACAGACGCGGAATCTATTTTGTTGAAAACCTGCT
GTTCTGATAAGAACATCAATTGTTTTAACTATTGTATTCT
ATATGGCGGCGCCCAAAATTTGGATGCTGCAATGGTGGAA
GCGGCAAAGCACGATGCCCGGATGCTGATAAACTACTGTG
TCATGCTTGGTGGAAGATCCTTAAACGAAGCAAAAGAAAC
GGCTGCCATGTTTGGACACATTGAATGCGCACAACACTGT
TTTAAACTGCAGTCTTACGTCGTGGACACATCGAATACAG
ACGACACTGATTAAAGCGACAATCTTACGTCATGAACGAC
TGTCTTTTGAGTATCTATACTTACATTATATTTTTTTATG
AAAAAAATATAAAGGTTGTATACAAACCTTTGTATACAAG
AAATTTGGATCATTAAACAATAATTAATTTGGACACAGGA
AACGATCTAGATCGATCAAAAAGCTATTTTTTTTGCACAC
AGAACATTTAGATAATTGAGAGATTACTTTCCATACTTGT
TAAGCTTTTTTACACACAGGAACTTTGGATTCTGTTCAGG
AAGTTTTTCATAGACATTATGTTTACAGCCAGTAATAATA
ATTTTGGGCTTTTTCTTAAACCACCGGTGGAAAACATCCA
GCTTGTAAAGAGGGAAATGCATGTAGAGAGGTTTTGGTAG
TCATGGTTAAGAGATTTGACTAACTCCATGTTTCCTGTAA
AGACTGCCCAGTCCCAAGCAGTAAAACCTCTATGATAGTC
TTTTTGAGTCGGATCTGCTCCAAATTTTATGAGAGAAAGC
ATATTTAAAGAACGGCCCCGTATTGCGGCCTTCATCACAG
GAGTCATCCCATTAAAATTCGGTAAACAAATTCTGGTCCC
ATTTTTTCCGAAATAGCCCAACACCCCTTCCAGGATTAAA
TGATTTTTTTTCTCAGCTAAATAATGTAAAGCAGAGTTTC
CATCTTTATCCCTCCTATGAGGGTTAATTATTTCTCCAGG
ATAAGATTCTTGTTCAAAAAGAAATTTTAAAAAGTCTATA
CGTCCGTAGATGCATATCCACATGAATACCGAGGATCCAT
TTTTATCGCATCTATTGACAATCCACGGATCTGTTTTAAA
AAATTCCTCAAATAGTGTAAGATTCCCATTTCTAATATGT
TTTTTAATCCATTTAACAAACAAGTTTTCTATCTCCCTTT
CTGGAAACATGTGTTCCATTTTGAATGTCGCCCCTACTCC
ACTATATGATTTTACTCCTTTAATTTTTAATGTCCTTTTT
TTTCGGACTTCTTTGGATAAGCTGTTTATTACCATCTTTA
AATGCCTTATAGCGGGGAGGAGCCAGGCCCTTTTCCCATA
TGTGCGGTAATTCTTGGTGTTTATGCTTGCCTTTGGCATA
ACCAGGCCAGTATTTTTCGATATATTCAGGGTTTGTTTTT
ACGTATTCTTTAAAGGTCCGATAGGCTTCTTGAATACAGG
TAGGCTCACCGGTATAATTTCCATGTTCATCTTCCTTTAA
AAAGCCATTAACCCTGTCCTTTCTCCACTTAAGATTGTGC
TTTCCAAAAATGCGATCAAGATCTTGCGCCTGCTGGGGTG
GAATCATAAATCCCTTTTTAGGTCGAAGCTTTTTATTTTT
TCCATAGCTTCGGCCATCGCGTTGCGAAACAGTGGTTAGG
ACGCCTGATAGTCTTTCCATGGGCGTCGCATCTAATCCTA
TCCATCCACCCTGATGAATATCAATGGCAACAAGCTCTCC
TTTATTTTGGGCAAGCCAAGTTTCCAAGAATGCCATGCTT
TCTTCCCAGGGATAAGGCCCGCCAACACCACGGGTTGTCC
AATCTTGCAAGGACTCCAGGTCCGACACCTGGTAAGGCTC
TAAAGAAGACGGTTCCTTGTTTTTGTACTGCAAATAAGAT
TTAATGACCCATTTATACCATGTGTCGAACCGCAGCGTGG
CGCCTCCAAAGTGAAAGCCGTCGTTGATTTTAGGATATCT
GCAACATATTTCAACCGTACGTTTGAGTTCTGCAAAAGCG
GCCTTCCAAGGAAGTCTTTCGCTGCGGGTAAGACGGTCTA
TTTTGCCCTGCGTGCCATAGCGTATGGCATGTCGTGCCAA
TTGCAACAATTCTGACACCGATCCGTGGGCCCCGATCCAG
TTTATCGGATAGGCAACCTCCGAAGGGTTTAAAAGATGCT
CGTAAAAGCGTGGATCTTCAGATGCCAAGGCGTCTGCAAA
GGGGATAATGCTAGAAAACCTGTCTAGACATACGTTTTCT
GTGTTTACTTCTAAAGGTAGAAAAATGGTTGCGTGAGGCT
TTTGAACCTGCTTGTTCAGCGGTCTGCATATGCTTTGAAT
AATGTCTCTAGGACTATGTCGCGGCGCTGCAAAAAATACC
GCGTTTAGTTCTGGAACCTCTACGCCCTCTTGAAAGAGTC
GACAGTTTAATAAAATAACGGGTTCCTTTGAGGAACAAAA
TTCTGTAAATGTTTTGAGGATAACCTGTCGCGGCAGGGTT
GAGTGAGCTATCAGGGCATAGACCCCTTGGTCTACCAACG
CCGCGTATAGCTCCTTGGCCTGTTTAATATCACGGGTAAA
TACCAGCATTTTAGGAGCCGGTATATTGGTTTTTAAATAG
GCTAAGGCCATTATAATTTGCTTTACTATGATCTGTTTCG
TGGTCTCCTCTTTGGTACTCGGTTGGTGGGCCAATTTAGG
CGCGGCTACCATCTGCAATTCAAAATCATTTACATAGCCG
GCCTCTATGCCTTCTCGCAGATAGTAGCGAAAGGCAACGC
CGCCAAAAAGTTCACGATTTTTCATGGAAAGCGGGGTGTC
GTACCTGGGCGTTGCCGTTAAAAAAAGTCGGTGCCCTTTT
TTAAAGTTGAGCAACACGTGGGTAAAGGGCCGTGTCTCCC
ATTCGCCGCAAATCCGGTGACATTCATCGCTAATAATAAG
ATCGAAATCATCCACCAGTAGCGTGGAGGATTGGTAGGTG
GCAATCACAAGAAGAGAAGGGGCCTCCCGTATCCGTTTTG
CAATAAAGACAGGATTGGTGGTCATTTCTATATTGTCGTG
ATTTAGCACAATGCGGGTCTGGTCAGACCCCACAAGCAAA
ACGTTCTTCAAAGAAATTCCATACTGATAGAGTTTTTCCA
GAGTCTGCCGTAGTAGGGACAGGCCCGGCACCAGGTACAA
AACTTTTCCTTGAAGATAATTGGAGAGGATAAGATAGGCG
ACGCGAGTTTTGCCGCATCGGCAGGCCATCTGCAGAATGG
CCCTCCCACTTCGCCGCAGCTCCTGATAGCCCATATTGGC
CGCCTCCTTCTGATAAAGTCGATCCTCGATTGCAGTCCGT
GTCTCATCTGTAGAAAAAAATAATACGTCATCTGCGAAAT
GTTCATCTTCCACAGGAGTTATCACCAGGTGTCTCAGTTT
CTCCTTGCTTATCAGCGGATCAGAGGGCAAAGATGGCTCA
ACCACTATCGTGGAATCATTCATCTCATAGGCGGGAGAAT
CACACAAAGTATAGCTTATGTCCAGACAGTTTGCAACATC
CTCAGCCAATTGTTTTATTTTTTCGGGTAAAAGACATACG
AGTTCTTTGTTTTTGACGCGAAAAAACTGTGCACAATATA
ACACCCCTGCTTCAATTTTTTGCGCATCCTTCTTTGTAGA
TGTTTCCAATGTGAAACAATACTTCCATTCATCCGTAAAA
CAGGTTGTATAAGATCCATCATGAAGCCTAGCGGCCAAGT
TTCCTGTGTGCCCAACTTTATGTAAGGATTGGGCCTCCAG
CCAGGGATGAACCGCCACGTAAAATCCTGCGCACATGCTA
TATCAAATTGCAGTTTCTTAATAACTGTACACAGGATCTG
AAAAACATGTGATTACAAAATTTAGATAAGAAATATTTAA
TATTAAAAATCACAGAATACATGTCACTGTGTAGAGAGAA
AGCCAAAAACTCCTCTTGACCGCCGTGGGAAATCATCCAG
GGTAGTAGGTTGTGTTTCATAAAGTTGTATGCCGTAGTGA
TCACCGTGGACTCCAGATGGTTATTGGCATCTTTGCAATA
CTTTGCCATCTTGGCAGAAAAGACGATAAATCCACAAATT
CTACCCCAGTTGATAAGATCCTTAAACAGCTCAGTCACAA
CCCCAGTAAACTGGGTTTTAATTTCTTGAACACTCGTAAG
AGAAAAGGTAATTGTAACCTGTTTGTTCAAACACTCATCA
TAATAGGTTAAAATTTTTTTTATTTGTTGTTGATATGGGC
TAAGCTCATGCTCTGAAATATCATTAATGTAATATTTAAT
ATATCCCACTAGTATTTCATTAATGATATTATGATATATT
AACTCTTCTCCCTCCATAGCGGCACCCTATATTTTTTTAT
TTAGGTTTCAATGTTATCACAATTGCGATACAATTGTGAT
ACAATTGTGACACAACTGTGTTGTATACAACAAATGTTAG
GCCACGTATAGCAACCTATATGTTAAGAAATATTTTTATC
CCAACATTAGTTGGAAACGAGCAGCCGCAAAGAAGTCATT
TAAAATAAGCCATTTAAAGATTTAGAATTTATATGTATAC
AACTGTACAATGGAAGCAGTTCTTACCAAACTCGACCAGG
AGGAAAAAAAGGCTCTCCAAAATTTTCATCGTTGTGCTTG
GGAAGAAACTAAAAATATTATAAACGATTTTCTTGAAATC
CCTGAGGAACGATGCACCTATAAATTCAACTCATACACAA
AAAAAATGGAGCTTTTATTTACCCCTGAATTCCACACCGC
CTGGCATGAAGTTCCTGAGTGCAGAGAGTTCATATTAAAC
TTTTTGAGACTCATTTCGGGACATCGAGTGGTATTAAAAG
GCCCTACATTTGTTTTTACAAAAGAGATCAAGAATCTGGG
CATTCCTAGTACCATCAATGTTGACTTTCAGGCCAACATT
GAAAATATGGATGATCTACAGAAGGGAAATCTCATCGGCA
AGATGAATATCAAAGAAGGCTAAATAAAACAACTAACATC
AAAAAACATTAAAGGCTATGTTGTGGACGATGCCTTTGTC
TCAATAGTTTCGAGGTCATCCAATAACTCATGTAACGTAA
AAAAGTTGGTCCATTTTTTTGAAAACATTAAAAGACGTTC
GTCTTCATAAATAAAAAAGTCATTCGAAGGAAAAATGATA
TACTCAATACCATAGTCTTGTAATATTTTTTTTAGGTCTC
TCAGGGTCCAGGGATTTACCAGGCTTCTACGCGAAGTGAG
CATCATAAAAATATCTAATATTTTTTGCGCCATAAGCCAG
CGCGGATTCTCATTGGCCCACAAATCAACAATAATTCTCT
TATCAACCGTGAGCATTCCTACTTGATTCGAAGAAATGAT
TAGATGCCCAGCAGTCCACCCCATGAGTAGATAACGCAGC
GTTGTAGAAATGTCACATATGGAAGGCATTCCTCCACAAC
ATGAACCCAAATTAGGATGCGTGTGAAACACAAACATAGC
AGGCTTGTTGGCCACCCTGCTATAAATATCAGCAGGCATC
ATAGCCTCGCTGCCAAAATAAATGTTCTCTCCTGCCCTAT
AGGGGCTTGGAATGATTTCCACTATCTCGGGTACACCGTT
TATCATATTAATGCGGCCGCACCATTCACGGTCATCGTCC
AAAAATTTTTTGATGGCACCCCGAACATTGTCCCAGTTAA
GCAACAGAGTATTCACAATCTCATTACGCTCCGCCCAGTA
TTCCTTAAAACTTCTTTTAGACTTGCTGAGCTGTTCCCAG
GATTCGAACTCAGTCCAATGTTTTTTTTCTTTTGGGGAAG
ACTTCCCTTTTGAAACATTTTTTGCGGCTCCACCATCTAC
ACTATGATTTTCCAAAATAATCTCCTTCATCGTTTGAGTT
ATATGGGCATTGCTAAGCACCTTAGTGGTAACCTGTTTAC
CTATGTGATTTAGCAGAAAACCAAGTTTGTCCATTTGTGT
CTCAACCATTTATTCTTAACAAAACAAAAAAAAATTAAAA
ATCATCGTCGTTTAAAAAGAGTTTGAAGGCAAACGCATCA
TCCTTAACACAGTTCTGATACTGCGTAGGTCTTAACTCGA
AAAAGTTGGTTTTTTCTACTTCATTAAGAAAGAATTTAGT
CATCTGAGGAAAAGGGTTTCCCACCTTATAAATGCTTTTG
CACTGCATCATGAAGCACAAATTATCTGTAAAGTAGCGTA
TATATTGAAATAGCATTTCTTTTGAAAAACCGGGAACTCT
TCCTCTTGCCTTGTCAAAGGCATAGTTAATAAACTCATCC
ACCAACTCCACAGCCTCCTTCAAAATTTTGTGAATGATCT
TTTCCTCGGGAATGTTATACACGTAATTTGAGATAAGAAA
ACACGCAAAACTACAGTGCATCCCTTCATCACGTGAGATA
AACTCATTATAGCTTACAAGCCCCGGCATAATATTCTGTT
CCTTAAGAAACTGGATCGCCACAAAGTGGTTTTGAAATAA
AATGCCTTCTACGGCGGCGAAGCCCACCAGCCGCTCACCT
AGAGTGTTCCTGTCGGGGTCCATCCACTGCCGCACCCACT
GCGCCATTTTTTTTATGATAGGGTGTTTTTCAATGCCGCT
AAAGATGCGCTGTTGTTCCTTCTCATCCGGGATCAGCGTT
TTTACCTGTATTGAGTAGGCTTCGCTATGAACGCACTCTT
GGGCAGCCTGCATTGTATAAAAGTATAACACTTCCTTTAC
TTTAATTTCGCGCATAAAATTGGTTAAAAGGTTTTCGATA
ACAATTTCGTCGGCAACAACAAAGAAGGCTAAAATTTGTT
TATAAAATTCGCGCTGTGGCTTTGGCATGGCTTCCCAATC
ATCAATGTCCTTACACATGTCCACCTCCTGCGCCGTCCAC
GTCAAACTTTCTAATTTTTTATACCAGTTCCAACATTCGG
GGTGCTGAATAGGAAAAATAGTGAAACGTTGGGAATTTTC
AATTAGTAATTCCTCCATATTTGAAATAAATATTAACATC
TTCAAATTTATTGGCTGCCATGGAGACGTTTTTTATTGAG
ACGTTGGCATCTGATGTGTATGGAAAGGCGTTAAATGTTG
ATTTAGATAGACTATCGCAGGCGCAGGTTAAATATACCCT
TCAAGAGCTTATTTCCTACTGCAGCGCTCTAACCATTTTA
CATTATGACTATTCAACCCTTGCGGCGCGTCTTTCGGTGT
ACCAGCTGCACCAGTCAACGGCCTCCTCCTTCTCAAAGGC
GGTGAGGCTGCAGGCCGCACAATCCTGCTCACGCCTGTCC
CCCCAGTTTGTGGACGTCGTTTACAAGTACAAAGCCATTT
TTGACAGCTACATTGACTATAGCAGAGATTACAAGCTGTC
CCTCCTGGGGATAGAAACCATGAAAAATTCTTATTTGTTA
AAAAATAAAGATGGGGTCATCATGGAACGCCCGCAGGATG
CTTATATGCGGGTTGCCATCATGATCTATGGGATGGGAAG
AGTGGTCAATATGAAAATGATTCTGCTAACCTATGACCTG
CTTTCCCAGCACGTCATCACACACGCGTCGCCCACCATGT
TCAATGCAGGCACCAAAAAGCCACAACTCTCCAGCTGTTT
CCTGCTAAATGTAAATGATAATTTAGAAAATTTATATGAT
ATGGTCAAAACGGCCGGCATCATTTCAGGCGGCGGCGGTG
GAATAGGGCTGTGCTTGTCAGGAATACGGGCAAAGAATAG
TTTTATTTCTGGTAGTGGTCTTAAAAGTAACGGCATACAG
AATTATATTGTGCTGCAAAATGCTTCACAATGCTACGCGA
ACCAGGGAGGCCTACGTCCCGGAGCCTACGCCGTCTACTT
AGAGCTGTGGCACCAAGACATCTTTACATTTTTACAAATG
CCTCGCCTAAAAGGACAAATGGCTGAACAACGGCTTAATG
CCCCTAATCTCAAGTACGGCCTATGGGTCCCCGACCTATT
CATGGAAATACTTGAAGACCAAATACACAACAGAGGCGAC
GGCAAATGGTACCTCTTTTCGCCGGATCAGGCCCCCAATC
TACATAAGGTCTTTGATTTGGAACGGTCGCAGCACGAAAA
CGCACACCGCGAATTTAAAAAGCTTTACTATCAGTATGTT
GCTGAAAAAAGGTACACCGGCGTCACAACGGCCAAAGAGA
TTATCAAAGAGTGGTTCAAAACAGTTGTTCAAGTAGGGAA
TCCCTATATCGGGTTTAAAGATGCCATAAATCGTAAAAGT
AATCTTTCACATGTAGGCACTATCACGAACTCCAATCTTT
GTATTGAAGTCACAATCCCCTGCTGGGAGGGTGATAAGGC
TGAACAAGGTGTTTGTAATCTGGCCGCAGTAAATCTAGCC
GCCTTTATACGTGAAAATGGCTACGACTACCGTGGGCTCA
TAGAAGCATCAGGCAATGTCACAGAAAATTTAGATAATAT
TATAGATAATGGCTACTACCCCACAGAAGCCACGCGGAGA
AGCAATATGCGTCACCGACCTATTGGCATCGGGGTCTTTG
GCCTAGCCGACGTGTTTGCGTCTTTAAAAATGAAATTTGG
TTCACCCGAGGCCATTGCCATGGATGAGGCCATCCATGCG
GCCCTATACTACGGGGCCATGCGACGATCCATAGAACTTG
CAAAAGAAAAAGGAAGTCATCCCAGCTTTCCGGGGTCTGC
GGCCTCAAAGGGTCTACTGCAGCCCGACCTATGGGTTCGC
TGTGGTGATTTAGTTTCCTCCTGGGAAGAACGCGTGGCAC
AGACGACGCAGGGTGTGTTGACGCCGAAAAGGTGGTCGCA
GCTACGCCTGGCGGCTATGCAGGGACTTCGAAATGGATAT
GTCACAGCTCTTATGCCCACCGCAACCTCCTCAAATTCTA
CAGGAAAAAACGAATGTTTTGAGCCCTTTACATCCAATCT
ATATACACGTAGAACGTTAAGCGGGGAGTTTATTGTTTTA
AATAAGTATTTAATAGACGATTTAAAAGAAATTAATCTTT
GGACAGAAGCCATTCAACAGCAGCTACTAAATGCGGGAGG
TAGCATTCAGCACATTTTGGATATACCGGCCGAGATCCGC
GATCGGTATAAAACCTCCAGGGAAATGAATCAAAAAATTT
TAACAAAACACGCGGCCGCACGAAACCCCTTTGTATCCCA
AAGTATGTCCTTGAACTATTACTTTTATGAACCTGAACTA
AGCCAGGTACTTACAGTGCTCGTCCTAGGCTGGAAAAAAG
GTTTAACTACCGGTTCCTATTACTGTCATTTTAGCCCTGG
AGCGGGTACCCAAAAAAAGATTATAAGAAACTCTGAGAAA
GCGTGTAATGCGGACTGCGAGGCGTGTCTTCTGTAGGTGT
CTCGCGGTAAAAGAGCAGCGGGGACCATATGGTAAACCCC
AACAAGAGGATAATGAATAAAAAAAGTAAACAGGCATCCA
TTAGTTCCATATTAAATTTTTTTTTCTTCTATATAATGGA
ATATTTTGTTGCGGTAGACAATGAAACCTCCTTGGGGGTT
TTTACTTCTATAGAGCAATGTGAAGAAACGATGAAACAAT
ACCCCGGCCTCCATTATGTCGTTTTTAAGTATATGTGTCC
GGCGGATGCAGAAAATACAGATGTTGTATATTTAATACCC
TCGTTAACCTTGCATACCCCCATGTTTGTAGACCACTGTC
CAAATCGTACCAAACAAGCACGACACGTATTGAAAAAAAT
AAACTTAGTGTTCGAGGAAGAGTCTATTGAAAATTGGAAG
GTTTCAGTAAATACTGTGTTCCCCCATGTTCACAACAGAT
TATCTGCGCCGAAACTTTCCATCGACGAGGCTAATGAAGC
CGTAGAAAAGTTTTTGATACAAGCAGGACGACTCATGTCT
CTGTAAATGTCTCTTCCTTTATGGGTGACGTCTCTTCCTT
TGCCGAGGAAGTCTCTGTTATGGGCAAGAGGTTTGAAACA
ACGCAAGGACTCTGCTTAATCTGCTGTCTCACAAAGGGAA
TCAAACTACCTGCTTTCGTATTTTTAATGTAGTAATTACC
CTTGTTGTGATGAATTTTAAGACCATAGCGTAGTCCCAGT
ACTTTATTAATGAATTTTAAAATTGTTTGAGGGTCCGTTT
TATTGGGCTTTTTAAGCTTAAACTCAAAGCTGATCGCGCT
TAAATCATACTGAACAAATTCATCAACGAGTTTCGTCATT
AATTGTTCATTGGTCAATATATTAGGGTCCTGAACGCATT
TAAAGCCGCACTTAGTTAATAGCATAATAGCGTACATATG
AGATTGAAAACTATAATTAAATTGTAGATCATGATGCTCT
GCGTGTTGCATGGCCCATTGATGAAAGTTTAATTCCTGAG
TTTGTAACATAGTGAGCGACTCGTATACTGTCTTTCCGCG
GCTTATTTGGACACGGCCAGTATAGTTCTGTTTTGTCATA
AAACTATTGTATTGTTCAACAAATTTGGGAGTAATTTTAT
GACCGTGCCATGCATAAAATTCGAGTAGTTTATACTTTTC
ATACGCAAATAGGTCTTGCTGGTCTACTGTGATGCCTTCC
TTTAAGTTTTGTTTAATTTGTAAAGCTTTATTGGCATCAA
TGGTTTCAGCCGAGGCAATGTTTACATAGTCCTGGTGTTT
AATTTCCATTTTAATGCTTGTATATTGTTTGACTGTCTCC
AGCTTTTCACCCGTCAGTATAAACACCTTAGCGCCGGTGT
CGGCGATCTGGTTAATAAATCGGGTTATAAAGTGATTTTT
TGATAGATGTTGTATCCGCATTGTTTCGAGCCATAGATGG
TAGTATGGAGTTTTATAATATATCGGCCTACCTGTTTCCT
TACTATACGTGAAGGAAAGCTGGTGATTGCTTATGGTCTG
AAAAAGGGTGTCACGTTTTTGTAACGTAAACATTTCAATG
TCTTCGATGGTTTCTGGATAGTAATTTTGTTTCCCCTGTA
AGCAGATTTTATAACACTTACTTTTTAATTCACGCACGCG
GCCCAACATTTGGCAACATGTTTCTACGTCACACGACATA
TTGTTAAAAAAGCCGTATAAAACATCAAATCTCTTATCTT
CGTATGAAACACCCGCTGAAATCGTGGGCGTATAGATAAG
GATATCAACGAGCCCCCAATAATACGATACATTATTAAAA
TGGGATTCCCGTTCATGAGCAGTGCTTTTAGAACTATAAA
ACCCAATTTTTTTTTCCGGAAACTTTTTTTGGATAAATGA
TTGCAACAGCCGGGCCTCCATTAATGAATTTGTAGGGATA
ACAATTTTTTTGTCTTCTAGCAAATCCTTTAAAAGGTTAT
TTAACCAAGTTTCTCGTGAAGAGGTAAAATAATACGTGTC
ATGCTGGGCCCTTTTATATTGATTCCAGTGAAAGAAGATA
GGGACATCCCCGCGAAAACGCTGTAGAATATTATACGTTC
GATTTCCTAGGTTTGCGTCCAAGCATATAACATAATTTGC
CGTTTCGAGCATCCACATGAAAATGGCAAAAGAGGGAGCA
AAGTATTTGTGCAGGCCGCTATTGAATTGATTAAAAATCG
ATTCTACCTCATCCAAAATAAGTAGGTCTACAGGCTCGGC
TGTGGAGGTTAGCCGGAAAAGTGATTCTACCTGAATGATG
ACTCTTTCGTAGCTGTCCAAATCTCCAGTTACTTCGCTGT
ACAATGTGAAATTCGGTAGCCGGGATTGTATATTTTTTGA
GAAGATCTGTCGAAACGTCACAAACCGTATGGTTTGTTGT
TTTGAAATAGAATTATTGCCGTAGTATTTTTGCAAATAGT
TGCGCAGTTGGACGGTTTTACCTATTTTCATTTGAGCCTT
TACAACAAGCGTAGGGACTCGTTCATATTCTCGCATACTA
CTTTCATCATAGATGTGTTTTTGAGTATCAGGCAGTTCTT
CAAAGAGAATGGACTCATGAACCTCTATGCTCTTTGTCAT
CACTTGGTCCACATATGTTTCCACAAAATTATTTGTGCCG
GAAAGGCTGCCCATGAGAAGGCTATGTTTATTGTCATGGC
GACAGTGTTGATACACTTTGTTTCCCGTGACTCTTAAAAT
TAGGGTATTGTCCTTATCATGCATACGCTTACATATTTCG
CAGTAACTTGGACTTGTACGTTTAAACAATACTAAATTTT
TATGAACACGGAGGAAGCAATGATTTTTACATAGTGTTCC
TGCAAATTTTAATACCTCTTCAAGTTCACTTTGTTGGATA
GTATCGCAGGAACTCGGTGTTGTTTCTTTTACATTTGTGA
AGATACAAGGTAAACACGTCGTTTCAAAGGGGGTTGCTAT
AAGGGTATCACTCTTTTTCGTGGTTGTACTGGTCTCAAAC
ACCTCTGCAAGCTCCTCATTAAACATTTTAACACGCATGC
TACCTTTTTTATGAGACCCTATGATGCGAAAATTTTGAAT
ACTTTTGTTGACCTGGGGGTCAACAAAAGGATAAACGTGT
TTGGGAAGATTTTCTAACACTTTGGATGTAAAGACTTTGG
CCTCATTATTGTTTAATACTGAGTATGTATAAAGTATGAT
ATGAAAGGAGTATTTAAGTTCTCGCTTTTTATTTAATCCG
ATAGAATCTGTTAGCAAAATTTGTTCACGCGTTAGATTGA
TGTTATAAGGTAAAGAATATGTCTCGTAAAATACATCCAT
GATGACGTTAATTATCATGTCAAGGATGTCATAGACATTG
TCTTCGACATTATCATTGTCATCAACATTGTCATCAGAGT
ATGACTTATTTACCGGAAAGTCGATGTCAAATTTTAAGCG
CTGAGGCAAAAACCCAAATACCACTTCGTGGAAACACTTC
TGCTCAAAGGGCTGAGCCGCCTCCCACTCCCAAAAGTCAT
CACGACTTGAAAAAACTCTAAAAAGATTATTATATTCATC
TCGCACCACGAAGTGATTCTTTAAGGTTTCGAGAGAATAT
TTATCCTCTACGGCTTCTCCTTGGGAGTTACAGCGAAGAA
ACTTGAATGTTTCTTGCATTTTGATATTTAAAATTAAATC
AATTATGATGCGGCCGCTAATGCGGCGGTTGACGCGGCCG
CGCCGCTGACGCAGCCATCATACATAAAGCGGCATGGCCG
TTTTATAACGACTAGTCGGCCGTTATATGACGAACTATAT
AAAAATGAATTCTTTTAATTAGAGTTAAGTATTGTTGATT
GTATAATCCATCATGGTTGAGCCACGCGAACAGTTTTTTC
AAGATCTGCTTTCAGCAGTGGATCAACAAATGGACACTGT
AAAAAATGACATAAAAGACATTATGAAAGAAAAAACGTCT
TTTATGGTATCATTCGAAAACTTTATAGAACGTTACGATA
CCATGGAAAAAAATATTCAAGACCTTCAGAATAAGTACGA
AGAAATGGCGGCCAACCTTATGACCGTCATGACGGATACA
AAAATTCAGCTTGGAGCCATTATCGCCCAACTTGAGATTC
TAATGATAAATGGCACTCCACTTCCGGCAAAAAAGACAAC
AATTAAGGAGGCTATGCCCTTACCTTCATCAAACACGAAT
AATGAACAAACGAGTCCTCCCGCCTCAGGCAAAACAAGTG
AAACACCTAAAAAAAATCCCACGAATGCGATGTTCTTCAC
GCGTAGCGAATGGGCATCCTCGAATACTTTTCGAGAAAAG
TTTTTAACACCAGAAATTCAAGCCATATTGGATGAGCAGT
TTGCAAACAAGACCGGGATCGAAAGATTGCATGCCGAGGG
TCTTTACATGTGGAGAACCCAATTCTCTGACGAACAGAAG
AAAATGGTCAAAGAGATGATGAAGAAGTAATATTTTTGGT
AAAAATATTTTTATCAAAATTTTTTTACCAAATAATAAAA
AATATTTTTTACTTTTTTTTCTTCATAATATACATAGAAT
GCCTACAAAAGCTGGCACAAAAAGTACCGCAAATAAAAAA
ACAACGAAGGGCTCCTCCAAATCTGGTTCTTCCAGAGGCC
ACACCGGCAAAACCCATGCTTCTTCGTCCATGCATTCCGG
GATGCTCTATAAAGATATGGTAAATATTGCTAGATCTAGA
GGCATTCCGATTTACCAGAATGGATCGCGTCTTACTAAAA
GTGAATTGGAGAAAAAAATTAAACGGTCAAAATGAATATA
ATCAGGAAACTTAAGCCTGGAACAATTAGCCTTGTGCTGG
GACCCATGTTTGCCGGCAAAACTACGTTTCTTATTCATTG
CATTTACATGCTCGAACGTTTGGAAAAAAAAGTAGTCTTC
ATAAAATCTACCAAAAACACCCGAGACAAAACTATTAAAA
CACACTCCGGTATACAGCTACGACCCAAACAATGTAAAAT
CATAGAAAGCACACAGTTATCTGACGTGGGTTCTCTCACC
GATATCCATGCAGTTGTCGTAGATGAAGCGCATTTTTTTG
ACGATTTAATCACATGCCGCACTTGGGCAGAGGAAGAAAA
AATTATTATTCTTGCGGGACTCAATGCTTCCTTCGAGCAG
AAAATGTTTCCGCCCATCGTTCGTATTTTTCCTTACTGCA
GCTGGGTTAAGTATATTGGCCGCACCTGTATGAAATGTAA
CCAACATAATGCATGCTTTAATGTGCGTAAGAACGCAGAC
AAGACGCTTATCCTTGCGGGAGGAAGTGAACTGTACGTAA
CATGTTGTAACAACTGTCTAAAAAATACATTTATTAAGCA
GTTGCAACCTATTAAATATTAAAAATCTTATACAATAATG
GATCATTATCTTAAAAAATTACAAGATATTTATACGAAGC
TCGAGGGTCATCCCTTTCTTTTTAGCCCGTCGAAAACCAA
TGAAAAAGAGTTTATTACTCTGCTAAACCAGGCCTTGGCC
TCAACGCAGCTTTACCGCAGCATACAACAGCTGTTTTTAA
CGATGTATAAGCTAGATCCCATTGGGTTTATTAACTATAT
TAAAACGAGTAAACAAGAGTATTTATGCCTGTTAATTAAT
CCTAAACTCGTTACTAAGTTTTTAAAAATAACGAGCTTTA
AAATTTACATTAATTTCAGGCTGAAAACTTTTTATATAAG
TCCTAATAAGTATAATAATTTTTACACCGCTCCCTCTGAA
GAAAAGACTAACCATCTTCTAAAAGAAGAAAAAACTTGGG
CAAAGATTGTTGAAGAAGGAGGAGAAGAATACTAAGTCGC
TTACATTTTTTTTTGCTATTTTTATAGAATGTACACGCAT
GTTGATGTTGTCGGAATAGCTGAAGCCTCAGCGGCCCTCT
ACGTGCAAAAAGATAGGGATCGCTACTTAGACGTGCTAAC
AACCATTGAAAACTTTATTTACCAACACAAATGCATCATA
ACAGGGGAAAGCGCCCACCTACTCTTTTTAAAAAAAAATA
TTTATCTTTACGAATTTTACTCCAACAATGTGGCGGAGCA
CAGCAAGGCTTTGGCGACCCTGCTTTATAAACTTGATCCG
GAATACCTCACTCGTTACACAGTACTCATTACCAAAATTC
CCAACCATTGGTATGTGATTAACGTAGATCAGCGAGAATT
TGTGCGCCTATATGCCATCCCGGCAGTTAAACAACACTTA
[truncated: 3,095 more rows]
