# Supplementary material for: Bayesian Phylodynamic Analysis Reveals the Dispersal Patterns of African Swine Fever Virus
Source: Viruses. 2022 Apr 25;14(5):889. doi: 10.3390/v14050889 (PMC9147906; doi:10.3390/v14050889)
Supplement: Supplementary file 1 [file viruses-14-00889-s001.zip › Supplementary file S1/MH681419.gff]

##gff-version 3
##source-version geneious 2021.1.1
##sequence-region	MH681419	1	189394
MH681419	Geneious	source	1	189394	.	+	.	Name=source African swine fever virus strain ASFV|POL|2015|Podlaskie
MH681419	Geneious	gene	857	1690	.	-	.	Name=MGF 360-1L gene
MH681419	Geneious	CDS	857	1690	.	-	0	Name=MGF 360-1L CDS
MH681419	Geneious	gene	2024	3112	.	-	.	Name=MGF 360-2L gene
MH681419	Geneious	CDS	2024	3112	.	-	0	Name=MGF 360-2L CDS
MH681419	Geneious	gene	3253	3786	.	+	.	Name=KP177R gene
MH681419	Geneious	CDS	3253	3786	.	+	0	Name=KP177R CDS
MH681419	Geneious	gene	3923	4168	.	-	.	Name=L83L gene
MH681419	Geneious	CDS	3923	4168	.	-	0	Name=L83L CDS
MH681419	Geneious	gene	4269	4427	.	-	.	Name=L60L gene
MH681419	Geneious	CDS	4269	4427	.	-	0	Name=L60L CDS
MH681419	Geneious	gene	4586	5656	.	-	.	Name=MGF 360-3L gene
MH681419	Geneious	CDS	4586	5656	.	-	0	Name=MGF 360-3L CDS
MH681419	Geneious	gene	6049	6693	.	-	.	Name=MGF 110-1L gene
MH681419	Geneious	CDS	6049	6693	.	-	0	Name=MGF 110-1L CDS
MH681419	Geneious	gene	6692	6805	.	+	.	Name=ASFV G ACD 00090 gene
MH681419	Geneious	CDS	6692	6805	.	+	0	Name=ASFV G ACD 00090 CDS
MH681419	Geneious	gene	6873	7187	.	-	.	Name=MGF 110-2L gene
MH681419	Geneious	CDS	6873	7187	.	-	0	Name=MGF 110-2L CDS
MH681419	Geneious	gene	7284	7658	.	-	.	Name=MGF 110-3L gene
MH681419	Geneious	CDS	7284	7658	.	-	0	Name=MGF 110-3L CDS
MH681419	Geneious	gene	7972	8346	.	-	.	Name=MGF 110-4L gene
MH681419	Geneious	CDS	7972	8346	.	-	0	Name=MGF 110-4L CDS
MH681419	Geneious	gene	8535	9152	.	-	.	Name=MGF 110-5L-6L gene
MH681419	Geneious	CDS	8535	9152	.	-	0	Name=MGF 110-5L-6L CDS
MH681419	Geneious	gene	9359	9772	.	-	.	Name=MGF 110-7L gene
MH681419	Geneious	CDS	9359	9772	.	-	0	Name=MGF 110-7L CDS
MH681419	Geneious	gene	10113	10241	.	-	.	Name=ASFV G ACD 00160 gene
MH681419	Geneious	CDS	10113	10241	.	-	0	Name=ASFV G ACD 00160 CDS
MH681419	Geneious	gene	11101	11475	.	+	.	Name=MGF 100-1R gene
MH681419	Geneious	CDS	11101	11475	.	+	0	Name=MGF 100-1R CDS
MH681419	Geneious	gene	11501	11644	.	-	.	Name=ASFV G ACD 00190 gene
MH681419	Geneious	CDS	11501	11644	.	-	0	Name=ASFV G ACD 00190 CDS
MH681419	Geneious	gene	11634	12506	.	-	.	Name=MGF 110-9L gene
MH681419	Geneious	CDS	11634	12506	.	-	0	Name=MGF 110-9L CDS
MH681419	Geneious	gene	12505	12696	.	+	.	Name=ASFV G ACD 00210 gene
MH681419	Geneious	CDS	12505	12696	.	+	0	Name=ASFV G ACD 00210 CDS
MH681419	Geneious	gene	12797	13300	.	-	.	Name=MGF110-11L-14L fusion gene
MH681419	Geneious	CDS	12797	13300	.	-	0	Name=MGF110-11L-14L fusion CDS
MH681419	Geneious	gene	13612	13722	.	+	.	Name=ASFV G ACD 00240 gene
MH681419	Geneious	CDS	13612	13722	.	+	0	Name=ASFV G ACD 00240 CDS
MH681419	Geneious	gene	13803	14162	.	-	.	Name=MGF 110-12L gene
MH681419	Geneious	CDS	13803	14162	.	-	0	Name=MGF 110-12L CDS
MH681419	Geneious	gene	14248	15072	.	-	.	Name=MGF 110-13L gene
MH681419	Geneious	CDS	14248	15072	.	-	0	Name=MGF 110-13L CDS
MH681419	Geneious	gene	15097	15210	.	-	.	Name=ASFV G ACD 00270 gene
MH681419	Geneious	CDS	15097	15210	.	-	0	Name=ASFV G ACD 00270 CDS
MH681419	Geneious	gene	15253	16416	.	-	.	Name=MGF 360-4L gene
MH681419	Geneious	CDS	15253	16416	.	-	0	Name=MGF 360-4L CDS
MH681419	Geneious	gene	16975	17091	.	-	.	Name=ASFV G ACD 00300 gene
MH681419	Geneious	CDS	16975	17091	.	-	0	Name=ASFV G ACD 00300 CDS
MH681419	Geneious	gene	17235	18362	.	-	.	Name=MGF 360-6L gene
MH681419	Geneious	CDS	17235	18362	.	-	0	Name=MGF 360-6L CDS
MH681419	Geneious	gene	18590	18715	.	+	.	Name=ASFV G ACD 00320 gene
MH681419	Geneious	CDS	18590	18715	.	+	0	Name=ASFV G ACD 00320 CDS
MH681419	Geneious	gene	18904	19017	.	+	.	Name=ASFV G ACD 00330 gene
MH681419	Geneious	CDS	18904	19017	.	+	0	Name=ASFV G ACD 00330 CDS
MH681419	Geneious	gene	19209	19325	.	-	.	Name=ASFV G ACD 00360 gene
MH681419	Geneious	CDS	19209	19325	.	-	0	Name=ASFV G ACD 00360 CDS
MH681419	Geneious	gene	19237	19446	.	+	.	Name=X69R gene
MH681419	Geneious	CDS	19237	19446	.	+	0	Name=X69R CDS
MH681419	Geneious	gene	19744	20550	.	-	.	Name=MGF 300-1L gene
MH681419	Geneious	CDS	19744	20550	.	-	0	Name=MGF 300-1L CDS
MH681419	Geneious	gene	21949	22941	.	-	.	Name=MGF 300-4L gene
MH681419	Geneious	CDS	21949	22941	.	-	0	Name=MGF 300-4L CDS
MH681419	Geneious	gene	23055	24014	.	-	.	Name=MGF 360-8L gene
MH681419	Geneious	CDS	23055	24014	.	-	0	Name=MGF 360-8L CDS
MH681419	Geneious	gene	24176	25228	.	-	.	Name=MGF 360-9L gene
MH681419	Geneious	CDS	24176	25228	.	-	0	Name=MGF 360-9L CDS
MH681419	Geneious	gene	25414	26451	.	-	.	Name=MGF 360-10L gene
MH681419	Geneious	CDS	25414	26451	.	-	0	Name=MGF 360-10L CDS
MH681419	Geneious	gene	26479	27540	.	-	.	Name=MGF 360-11L gene
MH681419	Geneious	CDS	26479	27540	.	-	0	Name=MGF 360-11L CDS
MH681419	Geneious	gene	27748	29343	.	+	.	Name=MGF 505-1R gene
MH681419	Geneious	CDS	27748	29343	.	+	0	Name=MGF 505-1R CDS
MH681419	Geneious	gene	29396	30448	.	-	.	Name=MGF 360-12L gene
MH681419	Geneious	CDS	29396	30448	.	-	0	Name=MGF 360-12L CDS
MH681419	Geneious	gene	30609	31670	.	-	.	Name=MGF 360-13L gene
MH681419	Geneious	CDS	30609	31670	.	-	0	Name=MGF 360-13L CDS
MH681419	Geneious	gene	31855	32928	.	-	.	Name=MGF 360-14L gene
MH681419	Geneious	CDS	31855	32928	.	-	0	Name=MGF 360-14L CDS
MH681419	Geneious	gene	33134	34714	.	+	.	Name=MGF 505-2R gene
MH681419	Geneious	CDS	33134	34714	.	+	0	Name=MGF 505-2R CDS
MH681419	Geneious	gene	34801	35643	.	+	.	Name=MGF 505-3R gene
MH681419	Geneious	CDS	34801	35643	.	+	0	Name=MGF 505-3R CDS
MH681419	Geneious	gene	35721	35843	.	-	.	Name=ASFV G ACD 00520 gene
MH681419	Geneious	CDS	35721	35843	.	-	0	Name=ASFV G ACD 00520 CDS
MH681419	Geneious	gene	35811	37331	.	+	.	Name=MGF 505-4R gene
MH681419	Geneious	CDS	35811	37331	.	+	0	Name=MGF 505-4R CDS
MH681419	Geneious	gene	37360	38856	.	+	.	Name=MGF 505-5R gene
MH681419	Geneious	CDS	37360	38856	.	+	0	Name=MGF 505-5R CDS
MH681419	Geneious	gene	39058	40635	.	+	.	Name=MGF 505-6R gene
MH681419	Geneious	CDS	39058	40635	.	+	0	Name=MGF 505-6R CDS
MH681419	Geneious	gene	40765	42348	.	+	.	Name=MGF 505-7R gene
MH681419	Geneious	CDS	40765	42348	.	+	0	Name=MGF 505-7R CDS
MH681419	Geneious	gene	42652	44172	.	+	.	Name=MGF 505-9R gene
MH681419	Geneious	CDS	42652	44172	.	+	0	Name=MGF 505-9R CDS
MH681419	Geneious	gene	44584	46212	.	+	.	Name=MGF 505-10R gene
MH681419	Geneious	CDS	44584	46212	.	+	0	Name=MGF 505-10R CDS
MH681419	Geneious	gene	46329	47003	.	-	.	Name=A224L gene
MH681419	Geneious	CDS	46329	47003	.	-	0	Name=A224L CDS
MH681419	Geneious	gene	47042	47194	.	-	.	Name=ASFV G ACD 00600 gene
MH681419	Geneious	CDS	47042	47194	.	-	0	Name=ASFV G ACD 00600 CDS
MH681419	Geneious	gene	47364	47678	.	+	.	Name=A104R gene
MH681419	Geneious	CDS	47364	47678	.	+	0	Name=A104R CDS
MH681419	Geneious	gene	47675	48385	.	-	.	Name=A240L gene
MH681419	Geneious	CDS	47675	48385	.	-	0	Name=A240L CDS
MH681419	Geneious	gene	48297	48479	.	+	.	Name=A118R gene
MH681419	Geneious	CDS	48297	48479	.	+	0	Name=A118R CDS
MH681419	Geneious	gene	48694	49149	.	+	.	Name=A151R gene
MH681419	Geneious	CDS	48694	49149	.	+	0	Name=A151R CDS
MH681419	Geneious	gene	49427	50257	.	+	.	Name=MGF 360-15R gene
MH681419	Geneious	CDS	49427	50257	.	+	0	Name=MGF 360-15R CDS
MH681419	Geneious	gene	50493	51173	.	-	.	Name=A238L gene
MH681419	Geneious	CDS	50493	51173	.	-	0	Name=A238L CDS
MH681419	Geneious	gene	51223	53799	.	-	.	Name=A859L gene
MH681419	Geneious	CDS	51223	53799	.	-	0	Name=A859L CDS
MH681419	Geneious	gene	53801	54340	.	-	.	Name=A179L gene
MH681419	Geneious	CDS	53801	54340	.	-	0	Name=A179L CDS
MH681419	Geneious	gene	54573	54986	.	+	.	Name=A137R gene
MH681419	Geneious	CDS	54573	54986	.	+	0	Name=A137R CDS
MH681419	Geneious	gene	55019	55972	.	-	.	Name=F317L gene
MH681419	Geneious	CDS	55019	55972	.	-	0	Name=F317L CDS
MH681419	Geneious	gene	55998	57002	.	-	.	Name=F334L gene
MH681419	Geneious	CDS	55998	57002	.	-	0	Name=F334L CDS
MH681419	Geneious	gene	57023	59359	.	+	.	Name=F778R gene
MH681419	Geneious	CDS	57023	59359	.	+	0	Name=F778R CDS
MH681419	Geneious	gene	59392	59889	.	+	.	Name=F165R gene
MH681419	Geneious	CDS	59392	59889	.	+	0	Name=F165R CDS
MH681419	Geneious	gene	59876	63022	.	-	.	Name=F1055L gene
MH681419	Geneious	CDS	59876	63022	.	-	0	Name=F1055L CDS
MH681419	Geneious	gene	63216	63833	.	+	.	Name=K205R gene
MH681419	Geneious	CDS	63216	63833	.	+	0	Name=K205R CDS
MH681419	Geneious	gene	63922	64158	.	+	.	Name=K78R gene
MH681419	Geneious	CDS	63922	64158	.	+	0	Name=K78R CDS
MH681419	Geneious	gene	64155	64745	.	+	.	Name=K196R gene
MH681419	Geneious	CDS	64155	64745	.	+	0	Name=K196R CDS
MH681419	Geneious	gene	64761	65198	.	+	.	Name=K145R gene
MH681419	Geneious	CDS	64761	65198	.	+	0	Name=K145R CDS
MH681419	Geneious	gene	65232	66500	.	+	.	Name=K421R gene
MH681419	Geneious	CDS	65232	66500	.	+	0	Name=K421R CDS
MH681419	Geneious	gene	66541	70269	.	-	.	Name=EP1242L gene
MH681419	Geneious	CDS	66541	70269	.	-	0	Name=EP1242L CDS
MH681419	Geneious	gene	70348	70602	.	+	.	Name=EP84R gene
MH681419	Geneious	CDS	70348	70602	.	+	0	Name=EP84R CDS
MH681419	Geneious	gene	70638	71894	.	+	.	Name=EP424R gene
MH681419	Geneious	CDS	70638	71894	.	+	0	Name=EP424R CDS
MH681419	Geneious	gene	72389	72847	.	+	.	Name=EP152R gene
MH681419	Geneious	CDS	72389	72847	.	+	0	Name=EP152R CDS
MH681419	Geneious	gene	72850	73326	.	+	.	Name=EP153R gene
MH681419	Geneious	CDS	72850	73326	.	+	0	Name=EP153R CDS
MH681419	Geneious	gene	73396	74478	.	+	.	Name=EP402R gene
MH681419	Geneious	CDS	73396	74478	.	+	0	Name=EP402R CDS
MH681419	Geneious	gene	74548	75657	.	+	.	Name=EP364R gene
MH681419	Geneious	CDS	74548	75657	.	+	0	Name=EP364R CDS
MH681419	Geneious	gene	75721	79470	.	-	.	Name=M1249L gene
MH681419	Geneious	CDS	75721	79470	.	-	0	Name=M1249L CDS
MH681419	Geneious	gene	79510	80856	.	+	.	Name=M448R gene
MH681419	Geneious	CDS	79510	80856	.	+	0	Name=M448R CDS
MH681419	Geneious	gene	80943	81332	.	+	.	Name=C129R gene
MH681419	Geneious	CDS	80943	81332	.	+	0	Name=C129R CDS
MH681419	Geneious	gene	81380	81634	.	-	.	Name=C84L gene
MH681419	Geneious	CDS	81380	81634	.	-	0	Name=C84L CDS
MH681419	Geneious	gene	84254	84571	.	+	.	Name=C122R gene
MH681419	Geneious	CDS	84254	84571	.	+	0	Name=C122R CDS
MH681419	Geneious	gene	84984	85757	.	-	.	Name=C257L gene
MH681419	Geneious	CDS	84984	85757	.	-	0	Name=C257L CDS
MH681419	Geneious	gene	85736	87163	.	-	.	Name=C475L gene
MH681419	Geneious	CDS	85736	87163	.	-	0	Name=C475L CDS
MH681419	Geneious	gene	87216	88163	.	+	.	Name=C315R gene
MH681419	Geneious	CDS	87216	88163	.	+	0	Name=C315R CDS
MH681419	Geneious	gene	88231	88674	.	-	.	Name=C147L gene
MH681419	Geneious	CDS	88231	88674	.	-	0	Name=C147L CDS
MH681419	Geneious	gene	88834	89022	.	-	.	Name=C62L gene
MH681419	Geneious	CDS	88834	89022	.	-	0	Name=C62L CDS
MH681419	Geneious	gene	89104	91992	.	+	.	Name=C962R gene
MH681419	Geneious	CDS	89104	91992	.	+	0	Name=C962R CDS
MH681419	Geneious	gene	91943	92101	.	-	.	Name=ASFV G ACD 01020 gene
MH681419	Geneious	CDS	91943	92101	.	-	0	Name=ASFV G ACD 01020 CDS
MH681419	Geneious	gene	92130	95018	.	-	.	Name=B962L gene
MH681419	Geneious	CDS	92130	95018	.	-	0	Name=B962L CDS
MH681419	Geneious	gene	94978	95337	.	-	.	Name=B119L gene
MH681419	Geneious	CDS	94978	95337	.	-	0	Name=B119L CDS
MH681419	Geneious	gene	95318	96274	.	-	.	Name=B318L gene
MH681419	Geneious	CDS	95318	96274	.	-	0	Name=B318L CDS
MH681419	Geneious	gene	96241	97557	.	-	.	Name=B438L gene
MH681419	Geneious	CDS	96241	97557	.	-	0	Name=B438L CDS
MH681419	Geneious	gene	97570	98064	.	-	.	Name=B169L gene
MH681419	Geneious	CDS	97570	98064	.	-	0	Name=B169L CDS
MH681419	Geneious	gene	98081	99508	.	-	.	Name=B475L gene
MH681419	Geneious	CDS	98081	99508	.	-	0	Name=B475L CDS
MH681419	Geneious	gene	99643	100707	.	-	.	Name=B354L gene
MH681419	Geneious	CDS	99643	100707	.	-	0	Name=B354L CDS
MH681419	Geneious	gene	100718	102310	.	-	.	Name=B602L gene
MH681419	Geneious	CDS	100718	102310	.	-	0	Name=B602L CDS
MH681419	Geneious	gene	102365	103522	.	+	.	Name=B385R gene
MH681419	Geneious	CDS	102365	103522	.	+	0	Name=B385R CDS
MH681419	Geneious	gene	103619	105559	.	-	.	Name=B646L gene
MH681419	Geneious	CDS	103619	105559	.	-	0	Name=B646L CDS
MH681419	Geneious	gene	105599	105976	.	+	.	Name=B125R gene
MH681419	Geneious	CDS	105599	105976	.	+	0	Name=B125R CDS
MH681419	Geneious	gene	105949	106296	.	-	.	Name=B117L gene
MH681419	Geneious	CDS	105949	106296	.	-	0	Name=B117L CDS
MH681419	Geneious	gene	106303	107541	.	-	.	Name=B407L gene
MH681419	Geneious	CDS	106303	107541	.	-	0	Name=B407L CDS
MH681419	Geneious	gene	107569	108096	.	-	.	Name=B175L gene
MH681419	Geneious	CDS	107569	108096	.	-	0	Name=B175L CDS
MH681419	Geneious	gene	108143	108934	.	+	.	Name=B263R gene
MH681419	Geneious	CDS	108143	108934	.	+	0	Name=B263R CDS
MH681419	Geneious	gene	108931	109131	.	-	.	Name=B66L gene
MH681419	Geneious	CDS	108931	109131	.	-	0	Name=B66L CDS
MH681419	Geneious	gene	109137	113159	.	-	.	Name=G1340L gene
MH681419	Geneious	CDS	109137	113159	.	-	0	Name=G1340L CDS
MH681419	Geneious	gene	113200	116820	.	+	.	Name=G1211R gene
MH681419	Geneious	CDS	113200	116820	.	+	0	Name=G1211R CDS
MH681419	Geneious	gene	116817	117185	.	-	.	Name=CP123L gene
MH681419	Geneious	CDS	116817	117185	.	-	0	Name=CP123L CDS
MH681419	Geneious	gene	117291	124721	.	-	.	Name=CP2475L gene
MH681419	Geneious	CDS	117291	124721	.	-	0	Name=CP2475L CDS
MH681419	Geneious	gene	124825	125409	.	-	.	Name=CP204L gene
MH681419	Geneious	CDS	124825	125409	.	-	0	Name=CP204L CDS
MH681419	Geneious	gene	125440	127032	.	+	.	Name=CP530R gene
MH681419	Geneious	CDS	125440	127032	.	+	0	Name=CP530R CDS
MH681419	Geneious	gene	127035	127277	.	+	.	Name=CP80R gene
MH681419	Geneious	CDS	127035	127277	.	+	0	Name=CP80R CDS
MH681419	Geneious	gene	127319	128242	.	+	.	Name=CP312R gene
MH681419	Geneious	CDS	127319	128242	.	+	0	Name=CP312R CDS
MH681419	Geneious	gene	128263	128787	.	-	.	Name=O174L gene
MH681419	Geneious	CDS	128263	128787	.	-	0	Name=O174L CDS
MH681419	Geneious	gene	128837	129022	.	+	.	Name=O61R gene
MH681419	Geneious	CDS	128837	129022	.	+	0	Name=O61R CDS
MH681419	Geneious	gene	129102	133454	.	-	.	Name=NP1450L gene
MH681419	Geneious	CDS	129102	133454	.	-	0	Name=NP1450L CDS
MH681419	Geneious	gene	133537	134796	.	-	.	Name=NP419L gene
MH681419	Geneious	CDS	133537	134796	.	-	0	Name=NP419L CDS
MH681419	Geneious	gene	134861	137467	.	+	.	Name=NP868R gene
MH681419	Geneious	CDS	134861	137467	.	+	0	Name=NP868R CDS
MH681419	Geneious	gene	137524	138276	.	+	.	Name=D205R gene
MH681419	Geneious	CDS	137524	138276	.	+	0	Name=D205R CDS
MH681419	Geneious	gene	138456	138845	.	-	.	Name=D129L gene
MH681419	Geneious	CDS	138456	138845	.	-	0	Name=D129L CDS
MH681419	Geneious	gene	138918	139157	.	-	.	Name=DP79L gene
MH681419	Geneious	CDS	138918	139157	.	-	0	Name=DP79L CDS
MH681419	Geneious	gene	139226	140245	.	-	.	Name=D339L gene
MH681419	Geneious	CDS	139226	140245	.	-	0	Name=D339L CDS
MH681419	Geneious	gene	140377	143778	.	-	.	Name=D1133L gene
MH681419	Geneious	CDS	140377	143778	.	-	0	Name=D1133L CDS
MH681419	Geneious	gene	144009	144362	.	-	.	Name=D117L gene
MH681419	Geneious	CDS	144009	144362	.	-	0	Name=D117L CDS
MH681419	Geneious	gene	144419	145036	.	+	.	Name=D205R 1 gene
MH681419	Geneious	CDS	144419	145036	.	+	0	Name=D205R 1 CDS
MH681419	Geneious	gene	145063	146100	.	-	.	Name=D345L gene
MH681419	Geneious	CDS	145063	146100	.	-	0	Name=D345L CDS
MH681419	Geneious	gene	146100	146651	.	-	.	Name=S183L gene
MH681419	Geneious	CDS	146100	146651	.	-	0	Name=S183L CDS
MH681419	Geneious	gene	146712	147533	.	+	.	Name=S273R gene
MH681419	Geneious	CDS	146712	147533	.	+	0	Name=S273R CDS
MH681419	Geneious	gene	147568	151146	.	+	.	Name=P1192R gene
MH681419	Geneious	CDS	147568	151146	.	+	0	Name=P1192R CDS
MH681419	Geneious	gene	151178	152257	.	-	.	Name=H359L gene
MH681419	Geneious	CDS	151178	152257	.	-	0	Name=H359L CDS
MH681419	Geneious	gene	152292	152807	.	+	.	Name=H171R gene
MH681419	Geneious	CDS	152292	152807	.	+	0	Name=H171R CDS
MH681419	Geneious	gene	152847	153221	.	+	.	Name=H124R gene
MH681419	Geneious	CDS	152847	153221	.	+	0	Name=H124R CDS
MH681419	Geneious	gene	153244	154263	.	+	.	Name=H339R gene
MH681419	Geneious	CDS	153244	154263	.	+	0	Name=H339R CDS
MH681419	Geneious	gene	154275	154601	.	+	.	Name=H108R gene
MH681419	Geneious	CDS	154275	154601	.	+	0	Name=H108R CDS
MH681419	Geneious	gene	154561	155262	.	+	.	Name=H233R gene
MH681419	Geneious	CDS	154561	155262	.	+	0	Name=H233R CDS
MH681419	Geneious	gene	155377	156102	.	+	.	Name=H240R gene
MH681419	Geneious	CDS	155377	156102	.	+	0	Name=H240R CDS
MH681419	Geneious	gene	156095	156991	.	-	.	Name=R298L gene
MH681419	Geneious	CDS	156095	156991	.	-	0	Name=R298L CDS
MH681419	Geneious	gene	156966	159086	.	-	.	Name=Q706L gene
MH681419	Geneious	CDS	156966	159086	.	-	0	Name=Q706L CDS
MH681419	Geneious	gene	159044	160573	.	-	.	Name=QP509L gene
MH681419	Geneious	CDS	159044	160573	.	-	0	Name=QP509L CDS
MH681419	Geneious	gene	160563	161714	.	+	.	Name=QP383R gene
MH681419	Geneious	CDS	160563	161714	.	+	0	Name=QP383R CDS
MH681419	Geneious	gene	161662	162216	.	-	.	Name=E184L gene
MH681419	Geneious	CDS	161662	162216	.	-	0	Name=E184L CDS
MH681419	Geneious	gene	162260	162814	.	-	.	Name=E183L gene
MH681419	Geneious	CDS	162260	162814	.	-	0	Name=E183L CDS
MH681419	Geneious	gene	162845	164116	.	+	.	Name=E423R gene
MH681419	Geneious	CDS	162845	164116	.	+	0	Name=E423R CDS
MH681419	Geneious	gene	164267	165172	.	+	.	Name=E301R gene
MH681419	Geneious	CDS	164267	165172	.	+	0	Name=E301R CDS
MH681419	Geneious	gene	165206	165646	.	-	.	Name=E146L gene
MH681419	Geneious	CDS	165206	165646	.	-	0	Name=E146L CDS
MH681419	Geneious	gene	165883	166482	.	-	.	Name=E199L gene
MH681419	Geneious	CDS	165883	166482	.	-	0	Name=E199L CDS
MH681419	Geneious	gene	166510	167007	.	+	.	Name=E165R gene
MH681419	Geneious	CDS	166510	167007	.	+	0	Name=E165R CDS
MH681419	Geneious	gene	167030	167776	.	+	.	Name=E248R gene
MH681419	Geneious	CDS	167030	167776	.	+	0	Name=E248R CDS
MH681419	Geneious	gene	167818	168186	.	+	.	Name=E120R gene
MH681419	Geneious	CDS	167818	168186	.	+	0	Name=E120R CDS
MH681419	Geneious	gene	168216	169106	.	+	.	Name=EP296R gene
MH681419	Geneious	CDS	168216	169106	.	+	0	Name=EP296R CDS
MH681419	Geneious	gene	169109	169444	.	+	.	Name=E111R gene
MH681419	Geneious	CDS	169109	169444	.	+	0	Name=E111R CDS
MH681419	Geneious	gene	169527	169679	.	-	.	Name=E66L gene
MH681419	Geneious	CDS	169527	169679	.	-	0	Name=E66L CDS
MH681419	Geneious	gene	169683	170486	.	-	.	Name=I267L gene
MH681419	Geneious	CDS	169683	170486	.	-	0	Name=I267L CDS
MH681419	Geneious	gene	170638	171318	.	+	.	Name=I226R gene
MH681419	Geneious	CDS	170638	171318	.	+	0	Name=I226R CDS
MH681419	Geneious	gene	171315	172046	.	-	.	Name=I243L gene
MH681419	Geneious	CDS	171315	172046	.	-	0	Name=I243L CDS
MH681419	Geneious	gene	172130	172348	.	+	.	Name=I73R gene
MH681419	Geneious	CDS	172130	172348	.	+	0	Name=I73R CDS
MH681419	Geneious	gene	172558	173547	.	-	.	Name=I329L gene
MH681419	Geneious	CDS	172558	173547	.	-	0	Name=I329L CDS
MH681419	Geneious	gene	173836	174474	.	-	.	Name=I215L gene
MH681419	Geneious	CDS	173836	174474	.	-	0	Name=I215L CDS
MH681419	Geneious	gene	174515	174715	.	-	.	Name=I177L gene
MH681419	Geneious	CDS	174515	174715	.	-	0	Name=I177L CDS
MH681419	Geneious	gene	175041	175649	.	-	.	Name=I196L gene
MH681419	Geneious	CDS	175041	175649	.	-	0	Name=I196L CDS
MH681419	Geneious	gene	175743	176459	.	-	.	Name=DP238L gene
MH681419	Geneious	CDS	175743	176459	.	-	0	Name=DP238L CDS
MH681419	Geneious	gene	176636	177694	.	+	.	Name=DP63R gene
MH681419	Geneious	CDS	176636	177694	.	+	0	Name=DP63R CDS
MH681419	Geneious	gene	177774	179402	.	-	.	Name=MGF 505-11L gene
MH681419	Geneious	CDS	177774	179402	.	-	0	Name=MGF 505-11L CDS
MH681419	Geneious	gene	179521	179946	.	-	.	Name=MGF 100-1L gene
MH681419	Geneious	CDS	179521	179946	.	-	0	Name=MGF 100-1L CDS
MH681419	Geneious	gene	180718	181026	.	-	.	Name=I7L gene
MH681419	Geneious	CDS	180718	181026	.	-	0	Name=I7L CDS
MH681419	Geneious	gene	181240	181551	.	-	.	Name=I8L gene
MH681419	Geneious	CDS	181240	181551	.	-	0	Name=I8L CDS
MH681419	Geneious	gene	181646	181783	.	+	.	Name=ASFV G ACD 01870 gene
MH681419	Geneious	CDS	181646	181783	.	+	0	Name=ASFV G ACD 01870 CDS
MH681419	Geneious	gene	181746	182036	.	+	.	Name=I9R gene
MH681419	Geneious	CDS	181746	182036	.	+	0	Name=I9R CDS
MH681419	Geneious	gene	182112	182624	.	-	.	Name=I10L gene
MH681419	Geneious	CDS	182112	182624	.	-	0	Name=I10L CDS
MH681419	Geneious	gene	182863	183144	.	-	.	Name=L11L gene
MH681419	Geneious	CDS	182863	183144	.	-	0	Name=L11L CDS
MH681419	Geneious	gene	183374	184087	.	+	.	Name=MGF 360-18R gene
MH681419	Geneious	CDS	183374	184087	.	+	0	Name=MGF 360-18R CDS
MH681419	Geneious	gene	184070	184282	.	-	.	Name=DP71L gene
MH681419	Geneious	CDS	184070	184282	.	-	0	Name=DP71L CDS
MH681419	Geneious	gene	184381	184671	.	+	.	Name=DP96R gene
MH681419	Geneious	CDS	184381	184671	.	+	0	Name=DP96R CDS
MH681419	Geneious	gene	184971	185129	.	-	.	Name=ASFV G ACD 01940 gene
MH681419	Geneious	CDS	184971	185129	.	-	0	Name=ASFV G ACD 01940 CDS
MH681419	Geneious	gene	186443	186574	.	-	.	Name=ASFV G ACD 01960 gene
MH681419	Geneious	CDS	186443	186574	.	-	0	Name=ASFV G ACD 01960 CDS
MH681419	Geneious	gene	187020	188090	.	+	.	Name=MGF 360-21R gene
MH681419	Geneious	CDS	187020	188090	.	+	0	Name=MGF 360-21R CDS
MH681419	Geneious	gene	188780	188926	.	-	.	Name=ASFV G ACD 01990 gene
MH681419	Geneious	CDS	188780	188926	.	-	0	Name=ASFV G ACD 01990 CDS
##FASTA
>MH681419
GAATATACCATATTATTGCTATTGCCATCAATGAGAATGC
CACGTAGGCATAGGTCATCCTATGGCCGGACCAATCCATG
GCTGCACTTAAAAATATCAAAAAAGTTTAAGTTTTGGGCC
GGCGTTAAAATTTAAACCTTTTCTGGTTGATCTTTAGCCA
TGTATAGCTGCGATGTTTGGTGCCTTATCTACATGCTATT
GGCATTCCTGATATTCGCACTAAAGTGCTATGTTACAACC
GTCTTATGCGTGATTTTTATCCACCTTATTGGCCGAAGGG
CCGCCTTGTATTTCCTGTTAGGTGGTTTGGCCGTATTCTA
CTGGTGGCAAGCAGCTATCAATAAAATTTAATGGCTCTCA
CTTAAGATCCTTGCTGTAAGCGGGCGTTTACATACTTTGA
TCAAGAAAAAAAATTATTTTTGGACCCCCCCCCCCATGTT
TTATACAAAAATCATATAATAAAGTGGCGACAATCAACAT
ATTAATCAACCACAGCATTTTATGATGTGTTAATCAACAT
ATACCATATTAATCAACCACAGCATTTTATGATGCGTCAA
TCAACATATTATTACGGAGAGCGTCAATCAATATAATATT
GAGAACAGCGACTTGATACCGTGTATGGTGGTGGCGGCGG
CATGTTGTTTGTAACAGCATTTTTCATCATTCGAAGCTTA
CAAAAGATATGTATAAGATAGCATATTAATGTTATTAACA
GTAATATCAATAAGGCGTAGCTATAGATCTTCACTTTGGT
AGACCAATAATCCATGGTTGCGCTTAAAAATACCAAAAAA
AACATTAAGTTTTGGAGGGTAAGATTGGTTTTTCACCATT
GGTAAAGATTATTATTCTAAATGTTTACCCCATAGATGTG
AAACAATGATTCTTCATATATTAACATATTTTTTGACTTA
TACTTTTCTTCATCTAGTAAGGCGTTAATTTTTTCCGGAT
CTGTCGTTTTTATTGATAAAAGAGAAGAGTCTGGACTGTA
ATTTTTAAATAATAAGATATTTATTAATATCCAATTATTC
GTTTGGCTCGCTATTTCCATGCTCTCTTCGAAAGCATCAG
CTCCTAAATCTATACAAAGGAATAAGTTACCTTCACAAAA
ATTCATTACCGAGGTAATCATTGCCCGATTAATGTCAGCC
CCCAACATAAAACAATAATATATAGTTGTATAATTACAAT
CATACATACAGGCCAACTGCATCATTTCATCAATGTCTAT
ATTTGTCTTCTCTTTGTTATAAATTTCATGAAGGTCAAAG
ACGTTGTTATAAGCAACCCCACATATTAACCGCCAATCTT
TAAAATGACTATATCGTTGATAAAAATATTGGATGGCTTC
AGTAAGCTTATATAGTATCGCCATACTATACCAATACCTA
GTTAGCATTTCGTTGAATGAAATATTATCCAATGTAAAGT
TAATTGATAATGTATCTAGTTCACCAAAAATTCTTAATTT
CAGTTGAGCATTATTTAGGAAAAGGGGATTATCAGATAAT
AATTCATGGCATAGAATAATATTACTGCTAGTTTTAACAT
ACTGTACATTATAAAATATTTCTAAAATTTTATTTTCACT
CAAAGCTTTCCTCGCACCTAACTTTTGGCATAGGTCCTGG
TGCACTCCATATTGACAGTAACCAACCCAAAGCTGATGTC
TGCACCCCATTCGGTAAACAGCTCTATTAAACCATGATTG
TTTTCCTGTACAGCCTTCATTAATGCAACATTTAATGTTA
AACCATGTTTAAAACTTGCTGTTTTTATTAATATTTGTTC
ATCTATACAAGTATGATAAATCGTAATTGGGGCTTCATGC
CACCACAAACCACAACGCTCTAAAATACAATAATCATCTT
TTAACACAGGCTGTGTAGCTAGTACTTTTTTAGTAAGTGC
TTGTAAAGTAGATGGCATCTTCTATCTGCAAAATAATTAT
TTCCGAAAAAAAAATCAAATTAAAATACTAAATTCTATTT
TTTTTTTTAATAAAGCCTGTAAATTATATAATAAATCTCG
CCCACCGTATTATTTCCGGACACAACTTTTTATACCTCAT
TATATTTTTAGATCTATAGTTTTTTAACAAGGCATTAATT
TTTTCTGGATCTGTCGTTTTTAAAGATAAAAGAGAGACGT
TTGAACTATAATAATCTTTAAATGATAATATTTCTACTAA
TATATCATGATTCTTTTGTTTTGCTAATTCTAAGCTCTCT
TCGAAAGCATTAGCTCCTAAATCTATACAAAAGAACAAGT
TATTCATATAAAAGTTTTTTACCGAGGTAACCATTGCCCG
ATTGATGTCAGCCCCCAATACAAAACAATAGTAAATGGTT
AAAAAATTGCTATCTCTCATACAGGCCAGATATATCATTT
CATCAATATTCATATCAACCTTTTTTATATGATACATTTC
ATGAAGATCAGACACGTTATTAAAAGAAAGCCCACATATT
AGCCGCCAATCTTTAAAATGACTATATCGTTGATAAAAAT
ATTGGATGGCTTCAGTAAGCTTACATAGTATCGCTATACT
ATACCAATATCTAGTTAGCATTTCGTTGAATGTTATTTCA
TTCAATATAAAGTTGATCGATATCTTCTCTAGAAAACAAC
AAATTATTACTTTTAATTCCTCTATATTCTGGAAAAGGGG
ATTATTAGATAACAATTTATGGCATAAAATAATATTACTA
CTAGTTTTAATACGATGTATTTTATAAAATATTTGTACAA
TATCCATTTCATTCAAAATTTTTGCGCCTAACTCCCGGCA
GAAATTCCAAGTATGCTCCGTATTGACAGTGACTAAGCTA
GAGTTGATGTCTGCACCCCATTCAGTAAACAACTCTATTA
GATCATAGTTGTTTTCCTGCACAGTTTTCATTAATGCGAG
ATTTAACTCTAAACCATCTTTAAAAATTGCTGATTTTATC
ATCAATTGATTATCCTCATTAGTAGAAAGCATAATTGGAG
CTCCATGCCACCACAAACCACAATATTTCAAAATAAAGTA
GTGTTCTTTAGATATGTGCTGTGTGGCCAGTATTTTTTTA
GCAAGAGCCTGCAGAGAAATTGGAGTAGACATATTTTTTT
TTGCAAAATGGTTTAAGTTTTTCAAGAATACAGATTGGAT
AAATTAGGTTGTTGACTTAGTTACAGGAGGTATTAAATAT
TATGTAGACATAAAAATGAGATCCTCCAAAAAAATAAACA
ACAAAAAAAAATATGTTTAATATTAAAATGACAATTTCTA
CATTGCTTATTGCTCTTATTATACTACTTATTATTATTTT
AGTAGTGTTTTTATACTATAAGAAACAACAACCACCGAAA
AAGGTCTGTAAAGTAGATAAAGATTGTGGTAGTGGAGAGC
ATTGTGTTCGTGGATCATGTAGCTCATTGAGCTGCTTAGA
TGCCGTAAAAATGGACAAACGAAATATTAAGATAGATTCT
AAGATTTCCTCATGCGAATTCACTCCCAATTTTTACCGTT
TTACGGATACTGCTGCTGATGAGCAGCAAGAATTTGGAAA
AACACGGCATCCTATAAAAATAACTCCATCTCCAAGTGAA
TCCCATAGCCCCCAAGAGGTGTGTGAAAAATATTGTTCAT
GGGGAACCGATGACTGTACAGGTTGGGAATATGTTGGTGA
TGAAAAGGAGGGAACATGTTATGTATATAATAATCCACAT
CACCCGGTTCTTAAATATGGTAAGGATCACATCATAGCCT
TACCTAGAAATCATAAACATGCATAAATAAATACATTAGG
CTCATCGTATCTTTTTAAAATCCATAAATATTCGTTTGAT
ATATGCTGAAATTTTTATAAAAAAAAATAACTATTTCCTA
TAAATCATCTAGAAATAGTCCTCGTTTTGATCGGTTTATA
TCTTATAATATTGTGCATCGATGCACAACTGCTTTTTTTG
GTCCTTCTGGAACATCATTATATTTTCTTTCATTAATATA
CCATTCAGATGTAAACGTTGAATAATTTTTATGGCAACAA
TCTACCATTGAATTATATTTAGTAACATCTAATACATCGT
TTGTTTTATCAGGCTCAGCTCTATAATCTTGATAATTTTT
GTTATCAGCTTCTAAAGCTCCATCATTATTTTTCAAAGAA
GTATCCATAATTATGTTTGGTAAAAATACTTTAAGTTTTA
ATGTGATATTTAAAATGGTTGTTATATAAATTTACCGCTT
ACAGGTAATCTTTATTCAGTGTCATAAACTATACTTTTGA
TGATTCAGTATTTTGTGAATCAGTACATTTATTATCATTA
ATATTTTTAGGCTGTTTTTCCAATGTTTTATTGTTGCAAT
GAGCCTGCTCCTCCTTTGACGAGGAAGTGTCTGTTGGAGT
CATCTGTTTAGGAAGAGTATCATCCATATCTATTATGAAG
AAAATATATAAATATTGATATACAATCAAAAATATTTTTG
ATCACGTCTTTGTTATCTATCGATATTGTTGATAACGTCT
TGAATAACCTACATCATTTTTTTACATAAAAAAATAGATA
TAATTTTTATTATATCTCAATTATTTTAAAGATAATTATC
AATACAGCAAATATCATAAGCTAACATATTTTTCGAATAA
TAGTTTTTTAGTAAAGTATTAATCTTTTCAGGATTGGTTT
CTTTTGATAATAAGATAGGATTCGCTTTATAAATTTTTAA
AGATAATATATTCACAATGATAGAATAACCGTATATATCT
GCTAATGTCTTACTGTGTTCAATAACATTAGCCCCTAAAT
CCATACAAAAGAACATATTTTCAATACAAAAGTTTTTTAC
CGAGATTAACATTGCTCGATTAGCGTTGGCTCCCAATGCA
AAACAGTAGTAAATGGTCAAAAAATTATTATCGCGCATAC
AGGCCAGCTCCATCATTTTATTAATACTCATATGAATTTT
CGTTGTGTTACATATTTCATGAAGGTCAAACACATTGTTG
AAAGAAAGTGCACAAATTAATCGCCATTCATCAAAATGCC
TGTATTCTTGACAAAAATATTGAATAGCTTCTTTAAGATT
ATATTTTACCGCTATGCCATACCAATATTTGGTTAGCATC
TCACTAAATGAGATCTCATTTAACATAGAATTTGTTGTTA
AATCCTTCAACTCCCAATAAATGATCATCCTTAAATCCAC
CATGTTTACATTTTGTAAAAAAGGGTTATTAGAAAATAAT
TCATGACACAAAATGACATTACTACTTGTTATTTTACACT
TTGTTTCAAAGAAAAATCGTAAAATTTCACTTGTCTCAAG
CTCTTCTTTAGCTCCCAATTTTCGGCATAGGTTTCGAGTA
TGCTCGTTATTAATAAAAAGTAACCCATAATTAATATTTG
CACCCCATTCAGTAAACAACATGATTAGATCATCATTGTT
TTCCTTAACTGCCAATACCAATGCAGTATTAAGCCTTATA
CCCTCTTTAAAGCATAATGTCCTTATCATTATTTGATTAT
CATCATCTATATACATTGAGATAGGAGCTTCATGCCACCA
TAAACCATAACGCTCTAAAATATAATAATCATCTTTAGAT
ACGTGTTGCGTGGCCAATGCCCTTTTAGCAAGTGCTTGTA
AAGTCGATGGCTGCATGTTTATTCTGTTAAAAAAAAATCA
AATTATCGGGTAAACATAAGGATCAACCCGTAGTTAATAT
TTGCAGTAGTATTTTTTAACAATGAATTATAATAAAAAAA
TAATTCATTACTATCTATTATAAAACCCATCTTTAACTTT
AAAGAAGAACTAGATCATCTTTTTTTTTGTTGTGTCAGAA
CTTCTTCAATTTATTACCCACATTTTATCTAAAAAAAATA
AAAACTACATCATATCTTGTTTCTTCATCAAATTATCATA
CCATTTATAGGGTGTAGGTTGGGAACATTCCATCATGTGG
TAATCAGGGTATTTATATATTTTTTGATAGTAACATCTAT
TTGGCAGATGTATTGTCCAACAATCATGTCTAATAAAATC
ATTTTCACCTATGGGGGAATCATCTTAAAAACCTTATTCC
TACAGATTCCATTTTGACAGTCCCAGCAAAAGTCACAATA
TTTTCCATGAGTACACCAATGTTCAAGCTCTCTTTCGGGA
GGAATGCTGCCAATTTTATGTTTTTTAGCTTCTAACTCTC
TGTACAACATCAGTTGGGAAAGCAGAAAGAAGATTACCAG
GAGAACCATTAAATATATAATAGTCTGCAAACTACGTTTG
CGAATGTAATTTGCAACTAAAACACAACCCACAAGGTAAA
ATCCATAAGTTAATAACTTTTGCCATTTTCGTATGACAGC
CTCGTGCCATTCATGGTTGTGTTGTGGGCATTCTGTTCGG
TAAACTTCATGAGGCTTTATAGAAGTTACATAGTAGGTAC
AGAATTCATTGTGACGAAAAACACTGCAGTTAGCTATGTA
GTCATTTTCAAGAATGGGAGAATGGTTTTCAAAGACCTTA
TTCTTACAGATGCCATCTTGACAGTCCCAACAGAACCTAC
AATGATTTGCATAGGTGCACCAGTATTCAAGCTCCTTTTC
AGGAGGGGTTCTTGTTAGATCCAGGAGCTCTAGCTCATAT
GTATAAAGAAGAGTTGGAATGGATAGTAAAGTAAATATTT
GCAGACCAAGCATGGCTACTTGTGAACAAGTGGCTGCTCG
TCAACAAATAGCTGTTTATCAGCAAATAGCTGTTTATCAG
CAACAACTAATTATCAGCAAATGCTGCTTGTGGGTAAGCC
AATAAATAGGCCATACCCTTGAAAGGAGAATTCAGTTTGA
TAAAAAAAATAACGAGTTTTCTAATAACCCGGTCAAGCAT
TTAATAAATGAATAGCATCACACGTCTGCATCGTGCATTC
TGCCTGGAAAATGGGCCCATCTCTAATATATTTACACTGA
CGGTGAATCATACAGTGTTCCATGGGATAGCTATGCTCCT
GTACAGGAGGCATATCTTTTAGAACTTTATTCTTACAAAG
ACCATCTTGACAAGCCCAGCAAAACCGACAATTTTTCACA
TATTGACACCAGTATCTAAGCTCCTCTTCCAGGGGATTGT
CGGTCGAAAACCCCTGTAGACTAGCTAGGCCAGCTAGCAG
CAAGCCGAGGTAACTAAAGAACCTCATTGTAGTGTTATAT
TACGAAAAAACATGTTAAAATTTGGAAAAAAAAGCCCTTT
TTATAGATCTGGAAAAAAATTTTCACAAATCTAATTAAAA
GCCTTACAGATCATCCTTTTCATAAATTTTCATTAACAAT
TGGTGGGGGCGGTTGTGAGGTACTGGATCAGAACAATCCA
TAACATGGTAATGTCCATTTCCTTCACCATATGTACACTG
GTTATACCAGCGAGAAACCTCACAAGATGTCAAATAACTG
TTCTCAACAATCAATGGCATGCTCTTATTCACCTTGTTCT
TGCAAATTCCATGTGCACATTCCCAGCAAAACTTGCAGTT
TTCCATGTAAGTACACCAGTATCCAAGTTCTTCTTGTGGA
GGATTATCCGTTGAACGAAGATGCCCTCCTGCCTGAGTAG
GTAGTCCTAAGACCTGATTGGCCAGCAGGCCAAGAATTTC
CAAGAAGATCACCAACATTGCTACGGCTGGCTGAACAGCT
GGCAGATAGCTAGCTAATTAGCAAACCAAGTGACTCGCCC
TCTCTACTCTTAATATGAGAATTTAAGATTCGGTCCGGCT
TTTTTCCCATGTTTTACAGGGAAAAGGTATTTTTAGCCTA
TGAATGTACATGGTTCCGCACATTAAAAAAAAATAAAAGA
AATTATTTAATATTGGCTGTTATTTTCTTTCAACTAGCAA
CAAGCCAGGTAACTAAAGAACTTCATTGTAGTTTTATATT
ACGGAAAAGGTTAAATTTTGGACAAAAAAAATCATATCTA
ATTAAAAATCCTCACAGATCTTTCTTTTCATAAATTTTCA
TTAACAATTGGTAGGGGCGGTTGTGAGGTACTGGATCAGA
ACAATCCATAACATGGTAATGCCCATTTCCTTCACCATAT
GTACACTGGTTATACCAGCGAGAAACCTCACATGTTGTCA
AGTAGCTGTTTTCAATAATCAATGGCATGCTATTATTCAC
CTTGTTCTTGCAAATTCCATGTGCACATTCCCAGCAAAAC
TTGCACCTTTCCATGTAAGTGCACCAGTATCCAAGTTCTT
CTTGTGGAGGATTATCCGTTGAACGAAGATGCCCTCCTGC
CTGAGTAGGTAGTCCTACGACCTGATTGGCCAGCAGGCCA
AGAATTCCCAAGAAGACTACCAACATTGCTACGGCTGGCT
GAACAGCTGGCAGATAGCTAGCTAATTAGCAAACCAAGTG
ACTCACCCTCTCTACTCTTAATATGAGAATTTAAGATCCG
GTCCGACATTTTTCCGATATTTTACAAGAAAAAGATATTT
TTAGCTACAAATACACTTCATATATCCCTAAAAAAAACAA
AAATTTATTTAATTTTAACTATTATTTTCTTTCCACTCTC
TCTTTAAGATTTTGTAAGGATTCCAGGGCTTTGGTTCAGA
ACAGGCCATTACATGGTGAATCCCCTGTCCTAGATCATAC
ATACATTTATTTAGCCAGCGGGAAACTATACATGATTGCA
CATACTCATTTTCAAGAATTGTTGTATTCTCCAATTTGCC
CTCACAAAGGCCATTTTGACAATTCCAGCAAAACTTGCAG
TTTTCTGTATAAGTGCACCAGTATTCAAGTTCTTCTTGTG
GAGGATTATCCGTTGGATGAAGTTGTCCAGCTGGTTGATT
AGGTAGCCCTAAGACCTGGTTGCAATTCATGGTATGGTAG
ATACCCTTATCTAAATCATACATACATTTATCCAGCCAAC
GGGAAACCAGACATGATTTCACATACTCATTCTTGTAAAT
TACTGACCCATCTATTTTGTTTATACAAGTGCCGTCTTGG
CAGTCCCAGCAAAATTGGCAACTTTCCATGTAGGCACACC
AGTATTCGAGTTCTTCCTCTGGAGGCTCCTCTGTTGGACG
AAGTTGTCCAACGAGCTGACTTGAAACCTGGCTGGCCAGA
AGGCCAAGAATTCCCAAGAAGATCACCAACATTGCTACGG
CTGGCTGAACAGCTGACTGAATAGCTAGCCAATTAGCAAT
CCACTGTACTTTTCATAAGATCATTTAAGATTCGGTCGGC
ATTTTTTCAATAGTTTGCTAGGAAAAAATTTTTAATTTTA
TAGATTCACACTACTTCATTCTCATGCTTAGGAAAAAAAC
AAACTAAATCTTACAATGTATCTGGATCTAATGAGAAGCT
AGAATTCATCTTTTTTCAAATCCTTTCTGGGATGTTCATT
CTTTTTCCACTCCTTCCTTGCAATTTTATAAGGATTCCAG
GGCTTTGGGTCAGAACAGTTCATGCTATGGTAAATGTGCT
CCTCCACATCATATCTACATAGGTCACCCCAGCGGGAAAC
CTCACAATATTTTACATAGTCATTCTCAATAATACTTGTG
GAGTTGTTTCCCCAAACCCTGCTGGTACAAATCCCATCTT
CACAATCCCAGCAGAACCGACAGCTTTCCACATAAGTGCA
CCAGTATCCAAGTTCATTCTCTGGGGGTTCAAATGTTAGA
GGAAGATGTCCACCTACCCGAGTAGAAGTGGAGGATGAAA
CCAGGTTGCTACTGGCCAGCAGGCCAATAATTCCCAGGAT
AATCACCAGCATTGTGCTCAACCAGCAACGGCTAGCAACG
ACTAGCAACTGACTAGCAATAGCTAGAAATGGCTAGCAAT
CAGTAGTAGCTAACGCTCTACTCTTTATAAGAAAATTTAA
AATTCGATCAGATTTTTTTAGAATTGAGAATGAGTAAAAC
GCTTATATTCTTTTTCTAGCTAGAAAAAATAAGCTAGTTT
AAGATAGGATTTCCCTTACTAACGGTTTAATTTTTAGCAA
AGGTATAGGTAAAATACACTTGTACTTAGCTGCAAAAAAA
TAAGCTTATGGCGTATAAGCCGCCATAAGTTTATTTAATT
AAAATGTTAAACTCTGTGATAAGACTGGAATCTTAGGCAG
GTTTGATGTGGAGAACAGCATGAAATACAAGAGTGCCTGT
TACACGAATAAGTTCTCTCAAACCGGGGATGGTCATACTC
ACATCTATGAAATCCTGGTCTAGGAGATTCATTTGATGCA
TGATGGCCGCACCCACACTTATGAGACACTGAAGAACTAA
AGGGTTTAATTTTGATCTGAATGGTACTATATAGGATGAT
GGCAATCCATATCAAGATTAGAGCAATCAAAATCACCTCC
TCAAGAAGCATGATGTAGCCTTAAATCTTAGACTGCTTTA
AACCTTAGGCCCTCACTATCTTTAATGAAGGAGTTTAAAT
TTTGATCCCTTTTTCAAGACCCATTTAGAAGAAAAAAATA
AAGTTTATATCAATCTAATTCATAAGTCATCTCTTTCATA
AATCTTCATGTATTCTCTATGTGGATAAGTATGGGATGTT
GGATTTGCGCAGTCCATTTGATGATCTGTATGGTTTTTGG
GTCCTTCATAATAACTACATATACCATTCCAGCGGGAAAC
CGTGCAATTTATAATCCAGTCATTTTGATGAATAACTGGC
CAATCTGTTTGAATCCTGTTTCGGCAGATACCGTGGACGC
ATTCCCAGCAAAAGTCACATTGGTTTGCGTAAGTGCACCA
ATAAACTAGCTCATGTTCAGGAGGATAACGGGTTGGTAGT
AAATCTTCTAATTTACGTATAGGAGCGGCTTGAAGGACAA
CCACCCCCAGTAGTACTAGAATCAGTACCTTTATAGTGGC
CACCCTACACTAGACCTCTAAGTTGAAGACAAAGAACTAA
AATTTAGAGCCGTTTAATTACTACTAATAATTATATTTTT
TATTGTCTACAATAGGATTCTATTAAAAAATAATGATTTT
TACCAAGAAATATTTTTATAAAAAATTAATATATTTTGTA
ATAAACTTTATTTCCAATGACTGTTAAAATAAGGAAACTA
TCCTTAGTTAGTCGAGGAAGATGGTTAGGTTATTTCGCAA
TCCGATAAAATGTTTATTTTATCGTAGGTCTCGTAAAATC
CAGGAAAAAAAATTACGGAAGAGTTTAAAAAAGCTAAATT
TTTACCACCCTCCAGAAGATTGTTGTCAAATATATCGTTT
GCTAGAAAATGTTCCTGGAGGAACTTACTTTATTACAGAA
AATATGACGAATGATTTAATTATGGTCGTAAAGGATTCGG
TGGATAAAAAAATTAAAAGCATTAAATTATATCTTCATGG
AAGTTATATTAAGATTCATCAGCACTATTATATTAATATT
TATATGTATCTTATGAGATATACCCAAATTTATAAATATC
CCTTAATTTGTTTTAACAAATATTATAACATCTAAGTAAA
TATTCTTGGAATGGATTTTCTTATAGAATGGTTACAGGAT
ATGTCAGCGACAGGCTTAATAACAAATTTGTTAATATTTT
TTTGTTAAATAAATGAACAGGCCACCATTTAATATTACCC
GTTGCAAAATAAGAAAAAAAAACAAACTTATAGTTACAAA
TCATCTTGATTAATCACATGTCGTTTTAACTCAATGAACC
ATTCTAAATCTTTGGGTTGTGAACAATTCATGTTATGTTG
ATAGTGTATCCTAAAGTGAGCTTCATACATACACCGGTCA
TGCCACCGGGAAACTGTACAATTAACAATATAATCATTTT
GCGTAATAATAGGGTGGTCACTAAACACTTTATTTTTACA
CATTCCATCTTTACAGGTCCAGCAGAAGTCACAGTGTTTT
GCATAGGTGCACCAGAACTTGAGATCCCTTTCAGGAGGCC
TACGCATTTGCATCGGATTATCTGTGGAAAGAGGTAGGTT
CATTATTATGTTCGTCATCAAAATTCCTAAAAGAACATAG
AAGCCAAGAAAGATAAGCAGTCTTGTAGCGGCTTGCATTC
GCATTCGTGAGTATTGTTTGCGAACATAGCTTATGAGAGC
AATGGTAGCTATCATACAAAGACAAGTATGTTTGATATTC
TCAGTGTCAATGACCCTATCCTCCTTTATTTGCATTAACT
CATCAAACCAATCATAATATGTGGGATTTGTACAGCTCAT
GATGTGAAAGCGGCGTATCCTAGAGTCTGTAAAGTAGCTA
CATCTTTCATTATAGCGAGAAACCCTACATATTTGTATGT
AATCATTTTTTTTGATGAGAGGGTGTTTTTCAAAAACCTT
ATTTTTACAAACCCCGTGTCGACAATTCCAGCAGAAGTCA
CACGATTTTGCATAGGTGCACCAATACTCAAGCTCTCTCT
TTGGAGGTCTCCGGGTCATTGGTAACTCTCCTGTTCCTGG
AAAAGATTGGCTTTGAATGACCGGCTGCATGACCGCCAGT
ACCAAAAGGAACACAATCACCTTCATGGCTGCAACTTATA
AGTTGCAACTTATGGGTTGCAATACTGCAACGTATAGGTT
GCACCTTATAGATCGCGACTCAAAAGGTATGAAAACCTTA
CCCTCAATACAGAATTTAAGTTTTAATCCTGATAATGTAT
CTGTTTATGAAAAAAAATTTTTTTTACTCATGTATGAATT
CTTATACGAATCATAATATGTAGGCTGAGAATAATAATTC
ATATACGGTGTTGCGGGCTCAATAAAAATTTTGTTACCAC
AAAAAATAAATGCTGGATTTTTAAGATATATATCTATTAA
TGACTAAACCCTTTATACGCTGTAGGCTGAAAACAATCCA
TATAATGAATATACGGTGATTTGGGTTTAATAAAATACAT
ACAACGGTCAAAATAGCGGGCAATACTACATTGACTAATA
TAATCATTTTGTTTAATAAGAGGCATATCATCCCACACTT
TATTTTTACAAATACCGTTCCTACATTCCCAGCAGAAATC
ACAGTGTTTTCCATACGTGCACCAGTATTCAAGCTCTCTT
ATAGGAGGCGTATAAGTCCTTGGTAAATTTTGTTTCATAT
AAAAGATGGAAAGGGGTCGATTTAAACCCGGCTGAGATAG
CCAAATCAAAATACATAAAAGAGCAAGTAGTTTCATAGTG
GTATTTAGATGTAAATTTTTATAGTATGCAAATACAATGT
AACCTACAAATACAATACTAAATACAAGGTAAAAACAACA
ATGTCTTATAATGATTGGCCAATAATCACCCCCCCCCCCA
TTTTTCCATGAATATTTCATTTCCTGTATAGGGTCTAGGA
TGTGAACACTCCATGTTATGATGATTAGGCATTTTAACTG
ATATTTCATAAAAACACCCCCAGGAATTGCGATTAACTAT
ACAGTTTACAATCGAATTCATCGAATTAGACTCATTTGTT
ATCTTATTTTTACAAATGCCATTTTGACAATCCCAGCAGA
AGTCACAATTCTTTACATACGTACACCAATATGGAAGCTC
CTCCTTAGGAGGATGCTGGGTTCTTGGTAATTCTGGTAAT
TCATGTGCAAGAATGAGGACTGAGTAGCCCAACAAAAGTC
CTAGAACCTTCATGTTGTGTCCAAATGGCACCTGTCATTT
TAAAAAAGATTTAAATTTTGCTACCGCAAAAAAAAATCCA
GTATGTATTTTTTTAATACATATAATTATTGAAGTCTTAT
AAGATAAAGCCGAGAACACTATATTTTGTATAGATGATGT
ATCCGGTATTCAAACTCTCTTATAAGTACATGTAGGAAAT
GGTCAATTATTCAAGATTGGCTGAGATAACAACAAAACCA
AAATACTCAAAAGCATAAGTAATTTCATGGTTGTACTCAG
TCGTAGATTTTTGCAGATCGCAAATGCAACGCAACCAGCA
AATACAAAGCTAAATACAAGGTAAAAACAATAATACCTTA
TAATGATTGGCCAATTCTTATCCCTCCATTTTTCCATGAA
CATTTCATGTTCATAAAGTCTAGGATACGAACAACATTTC
ATGCTATGATGATTAGGTATTTTAAGTGATATTTCATAAA
AACACCACGGGGTTGTTGGTGATTGATAGGTAAGAATAAG
GATGGTTGAATAACCTAGTAAAAGTCCTAGAAAAACCTTC
ATATTGCGTTCATACCACAGATGTTATTTAAAAAAAATAT
AAATTTTACAGTATGTGATATACACATACCACAAAAATGT
TCTTATATTAACTAAAATATGTGGGCAGAGAGCAATTCAT
ATAATGAATATATGGTATTTTAGGCTCAATAAAGTACATA
CAACGATCAATAAAACGGGTAATACTACATTTACTGATGT
AATCATTTTGAACAATAAGAGGCATATCATCCAAAACCTT
ATTTTTACAAATACCATTCTTACAATCCCAGCAGAAATCA
CAGTGTTTTCCATACGTACACCAATATTCAAGTTCTCTCA
TAGGAGGCGTATAGGTCCTTGGTAAAATTTGTTTCGTATA
AAAGATGGAAAGGGGTCGATTTAAAACTGGCTGTGCTAAC
CAAACCAAAATACTCAAAAGAACGAAAAGTTTCATGGTTG
TACTCAGACGCAGATTCTTACAAAGCGCACATACAAAGCA
GCCTGTATATGCAATACCAATGATGAAATAGAGACAGTAT
TGCTTTATAGATAATTGTTGATGGTCACCCCCCCCCCCCC
CCCATGTTTGCATGAATATTTCATTTCCTGTATAGGGTCT
AGGATGTAAACATTCCATGCTAAAGTGATTAGGCATTTTA
GATGAAATTTCATATAAACAGGATTGAGTCTTGGAATCAC
GGAAAACTCTACAGTTTACAATAGAATGATTGGAGTCAAT
GAAACGAGATTCCGTTATCTTATTTTTGCAAATGCCATCT
TGACAGTCCCAACAGAAATCGCATTGTGGTACATACGTAC
ACCAATATGAAAGCTCACTCTTGGGAGGATGCTGGGTTCT
TGGTAAGTCTGGTAATTCATGTGCGAGAATGAGGACTGAG
TAGCCCAACAAAAGTCCCAGAAGAACCTTCATGTTGCGTC
TAAATGACACCTGCACTTACAAAAAAAAATTTAAATTTTG
AATATAACACAAAAAAACCACCTTAAAATTTCTTATATTA
TTTCTTGGATCTGCCCCGACGTCATACAATGTATTAAAAT
TATAGACCAATCATCTTTTTGTATATAGGCTAATCATCTT
TATATATAGATTTTAGATGTTTGCTTGTTGTATCAACTTA
ACTGCTAGCGAAGAAAATGGATAAAAACTTTCTGTATTTT
TATAGGTTGAAATCATTTTATGCACATCGCTAGGATCTAA
TATTTTATTTTGAAGAACCGAATGTGGGCTTAAAATTTTT
TTCTTAGAAAAAAGTAGAATCATAATATTGCTATGTTTTT
GTTTAATGATTTCTTGTATCTTTTTTGTATACGGGTTGGC
ACCCAAACCTATACAAAAATATACATTACTCAAATAACTA
CCTTCTATACATAATCTTTTTTCCCCACGTATTTTCCTAT
TTATTTCCCTATTTATGGAATTAAAGGATATCAATCTCTC
TAAGGCACGGTCAAGGTCTGCGCCTAAGGCAAAACAATAA
TATATACCTAATTTATTCCCAGGGCGTGCACAGGCAAGAA
ACATCATGACGTTTAGCCCTAAACGTATATTTTCCTGAAA
ATACGCATGATGAACTTCATCAATATTACCTAAGTATATG
GCCGTTTGTAAACGCCAAAGATCTAAATGAGGAAATTTTT
TACTAAGATAATGAATAGGTTTTGTGAGATTAAAATCTAT
GGCGAACTTATACCAAAATTTTAATACAAGTGTATTTCTC
GTCATTTCTTCTTCTTTTTCATCTAAATATAAGATAAAAC
GATTGTAAACAAAGTCTATCAATAGGTGAAAATCATTGCT
ATTAAAGCTGTCGAGAATCAAAATATTGTCATAATAAATT
TCGATCGCCAGTAAAACCTTTTTTCGTTTGACGAGATAAA
CAAACATATTATACAACCCTACATCTAAAAATTCTGGATT
GGCTCCTAGTTGGATACACAGGTCTTTAGTCTGCTTCGTT
TTGGCACACATGATGCCAAAATTAATATCAGCACCCCATA
AAACAAATAACTTGATTAGATCAGTCTGGTTTTCCTTCAC
AGCTTTTACTAAGGCTCTGTCAAGCTCATAGCTGTCGACA
TCAGAGCATGACATAGAGCCACCGGTTACCATTTTACATT
GCTTACAAAAACCTATGGGTCCGTTTTCCCACCATAGTCC
AAGCTGTTGTAGAATAAAAATATCATCCTCATGATAATTT
GAAAAAGCCTTGGTTTCTATCAAGACTTTTTTTGTAAGAA
CCTGTAAAGAGTTCATCGTATTATTATGAATAACAGGAGT
AAACGTAATCAATTATAAAAGTGATTTTTTCGAAAAAAAC
TTTAGATGGTTGAAAATGATAATGTACATGTTCATACAAA
AAATAGATGCAGTGATGTCTAAAATCAAAATTTAATTTTC
TATGTAAAAAGTACAGACTTACTTATTTGGGTTAAATTGT
TTATTTTAAACTTTAATTAACCGTTTGAGTTAGCGATGTT
TGATTTATCTTCCATACTCATCCGGGGGGGGGGGGTCCTT
ATAGCTCTGACATTATTGTGGATTATTGAATATAATGAAT
ACTTCATAGATGCTAAACATTTTAATAGTAGTTCTGAGGC
TTAATTGTACTCTATAAATTTATAAAAACTTTTTGATCAA
AATTTAATTTCTTATAAAAAGAGTACAGACGTCGCTTGTT
TAAGCTTCATCATGTTTCATTCATTACTTTCTACAATTAC
GGGGGGGGGGGGAGTCCCCTCATAGCTTTAGTATTGCTAT
GGTTTACTAATTATTATGTAGAATTTATAGAAGCATATGT
ACCTGAAAGTATACCTACTCTATAAAATTAAATAATTTCA
GTATATTTTTTTTATGAATAGAACGGAAATGATATAAAAA
TAATTTAATATTGCAAAAAAAATTCATAATGTTGGTATGT
ATTATAAACATAATAGCATGTGTAATTTATAAACTGACTC
CTCTATATAATTATTAGATGAGGTACCAACCTACTTATGA
TATGCCGATGATAGATATTGTATACTATAAAACAAAATTA
TTTTAAATGTATTCATGGATACATTATAACATTTTTACCG
CAAATTGTCTCTCAGCGAAGAAAATGAATGAAACGTTTCT
GTATATTCATAGGTTGAAATTATTTTACGCACTTCACTAG
GTTCTAATATTTTCTTATGAAGTATTGAATGGGGGCTTAA
AAGTCCTTTCTTAAAAAGAAGTTTCATCATAACATTCTTT
TCTTGTCTAAGAAGAGTTTCTTGTATTTTTTTTGTATAAG
GATTGGCACCCAAACTTATACAAAAATGTACATTACTCCA
AATACCATAATTTGAAAAGAAAGTTATTTCCCTATTTACT
TCATGATTAATGAAACCTATCAACGTCTCTAAGGCCGTAT
TGATATTTGCGCCTAAGGCAAAACAATAGTATATACCCAA
TTTATTTTGAGGGTACATACAAGCAAGCGACATCATGTCA
TTTGGATCTAAACGTATATTTTCCTGAAAATATGCATGAT
GGATTTCATCAACATTACCTAAGTATACAGCCGTTTTTAA
ACGCCAATAATCTAGGTGAGGAAATTTCTTACTAAGAAAA
CGAATAGGTTTTATAAGATTAAACTCTATGGCGATCTTAA
ACCAAAATTTTAATACATATGTATTTTTTATCATTTTTTC
TTTTTCATCTAAATTTAAGATAAAACGATTGTAAATAAAG
TCTATCAACACGTAAAAATCATGGCTATCAAAACTGTCGA
GAATCGAAATATTGTCATAATAAATATCTATAGCTAATAA
GACCTTTTGTTGTTTAATTAGATCAACAAACATATTATAC
AACCCTACATCTAAAAATTTTGGATCAGCTCCTAGTTGAA
TACACAGAACTTTCGTCCTTTCCGTCTTGGCACATATGAT
GCCATAATTAATGTTGGCACCCCATAAAACAAATAACTTG
ATTAGATCAGTCTGGTTTTTCTTCACAGCCCTCACCAAGG
CTCTGTCAAGCTCATAGCTGTCAACATCAGAACATGACAT
AGAGCCACTGGTTACCATTTTACATTGTTTACAAAAACCT
ATGGGTCCGTTTTCCCACCATAATCCAAGCTGCTGTAAAA
TAAAAATATCATCCTCATGATAATTTGAAAAAGCCTTGTT
TTCTATCAAGACTTTTTTTGTAAGAACCTGTAAAGAATTC
ATCGTATTATCATGAATGAAAGCAGTAAATGTAATCAATT
ATAAAATTGACTTATTGAAGAGAAATGTTAAATGAGTGAA
ATCGGTGTTTATGATGATGTACATGATCATACGAAGAAAC
ACGTTCACTGGTGTCCATGATCAAAATTTAATGTTTTACG
TAAAAAGTACAGATGTTAACTGTTTAGTTTAAACATAAAT
TTAACCTTTAGTTTAAACCCTAGTTAATGATGTTTAATAT
TTCTTCTATACTCATTCAGGGAAGTGTAATGATTCTAATA
CTGTTGTTATGGATTATTAATGAAAACTTTACAGATGCTG
GAGGGAATAATTTTAATCATACTGTTTTAATGTAGCTATA
TAAGCTTTCATCAAAATTTAATTTTTTTTTATAAAAATAC
ACGAATTAAACTAAAGTCTAAACTTTAGTTTGACTATTTG
AGTTAATGATGCTTAACTTATCTTCCATGCTTATCAAGGG
GGGGGGTCCTAATAGTTTTGATACTATTGTTGTGGATTGT
TGAATATAATAAATACTTTATAGATGCTGAAATGTTTGAA
AATAATAGTACATCAATGTTGTAAGTTTGATCAAAATTTA
ATTTCTCATAAAAAAGGTACACATCAACATTGCTCATTTA
AGTTTCATGATGTTTGATTCATTACTTCCTACAATTACTG
GGGGGGGGTCTTTAATAGCTTTAGCATTGTTATGGTTTGC
TGACTATTATGTAGAATTCATAGAAGCACGTTTAGATAGT
AATATCACTGCAGTGTAGATTATGAAATACATACTAAACT
AATTTCAGTATATTTTTTTTGTTCATATAAGTTAAGGTAC
AAAAATGATTAAACATTGCAAAAAAAGAAAATCACAATGC
TATTATACATAGTGATCATAGTGGCTTGTATCATTTCTAA
ACTAGTTCCAAATGAATATTGGGCAATACATCTATTTTTT
ATCATTATGATTTTTATGGTATATATGTATGAAAAGTTAG
ATATACATCAAAAATCTCAGTTCTGGAATTATACCATGTC
AGGCTTATCTGGACATAACGTACAGGTAACATGTAAGTGT
TACTAAATACTATGAAGTATCTATTTTTTTTTGTTGTAAA
AAAAAGAACTTGATAGTATTTTTTAAAAAATAAAATAATT
AATTGTACGTCAACTTCCTTATTTTATTCTTTAAAAATAA
CTCGTAAGTATTATTTATCTATTTTTTGAAAAAATAGATG
TAATCGGTTTCATCATTTAGGTGTGTATTTCTTTTTAGCA
TCTATCAAGAATTCATTGTTTAGTGATATGAAAACAATGA
ATGATCATTATCTTCTATTTAACAACCACCTAAATAAATG
AACGTCTTTTTCATCTTAACTGATTACCAAAAGTTATTTT
GCGAAAAGGCATACATATGATCAATATCAGACCTACAATG
AATATTTCCATAATATCCCTTTATTGTAATAATTCTATTT
TTGCATTCCGATATCTCATCATCTGTGCTATTATATGTTT
CCATAACTGTTTCATCATCAAACATAAATCCTGTTAAATA
GGCAAAAGACTTTAATCCCGGATAGATTTTTACCATTTTC
CTGAGAGCCGTGTATAGCTTGTAATAAATGGCCAAAAATA
TGCAATAAAGCGTAGAAAGAGAGTAATTTTTGGCATAAAA
GATTTTGAAGGTTTGATGAATGGCTAAATCGCATATAATA
TAAGATACGATTTTAAAGCGCACCTGTTCACGCAGATTTG
TTGAAAAATTCGTGGAAAGATTTAACAAATAAAAGGTTAT
TAATAGTTGCTCATCATTCCCCTTATACGACATCGTCAGA
CGCTCTAATATTTTACTACTAGGCACATCTGCCACATGTT
GAACATTTAAAGCCTGTTCTTCTTCTGTGTTACGGCAAAA
GAGCCGTGCGTATTCAGGTGAAGCTCCCCAGGATAACAAC
GTCCTTGCTACGGCTAAATTTTTTTTGACGATGACTTTTA
TCAGAAATAAGTCTTTATTTTTGCATTGATCACTATGCGA
ATTTGTATAGTTGACGCCGTTGCATTGAGTACATTGATAT
AATGTTTTACAATTCCAGCGTAGCCCTAAATGGTATAAAA
GAACTGTATTTTCGACATAAGCATGCTGATTAACGATGTT
TTTGAGACAACACGTCGTTAAGGACACCATATTGTCTCCA
ATTTGTTAGATAAAAGTCTTTACTAAAAAAATAGATTTTT
AGTTTTAACAATCGAGATTTTATTATTTGGATGCATCATC
AAAAAGATTTATAAGTATAAGAGGTTGTATAAGAAAAAAA
ATGATGTTATACTATTTATGTTAAAATTTAATTTATCATA
TAAAAAGTACAGATTTAATCAGTTGGTTAAACTATTTAGT
TAATTAAACTAAATAGTTTAACCATTTAGTCAGACTACTT
GGTTAGCAATGTTTGAGCTTTCTTCCATTCTTATCCGGGG
GGGGGGTCCTAATCGTTCTAATACTATTGTGGATAGTTGA
ATATAATGAAGACTTTATAGATGCTATAATGATGAATTCT
AGTATGCCTGTATAAAATAATTAACCTTTTTGATCAAAAT
TTAATTTTTTTATAAAAAGCTACAGAGTAGTGTTTTATTA
AACGTGGCTTATTTAAAAGTTACACAATGTTAAAATCTCT
ACTTACTTTAATTCTTTGTGGGGTTTTATTAACTTTATCC
ATATTATGGCTTACTACTTACCATGTAGAACTTATAGAGG
CAATAGATGATTTCTACGACTGAAATATAGAATAGTCCAT
TTTCTATTTGTAAAATAATGATTTATATTCTTTCCTAAAA
ATGATACTTTATATGGTTTGAAAACAAATATTAACAACTT
GATTTTTTTTTCTATAAATAAACTATAAATGAAAATAGTA
AAACTCATAGAGTCTTATAAGTGAACATCTTCATAATGTT
ACTCAAACGTTGGACTATTAAAAAATATTCCGTGTGCATT
ATTGCTTTTAATCAGTATGATTACTTTATACGAAGCCGCT
ATTAAAACGCTTATCACACACCGAAAACAAATTTTAAAAC
ACCCCGATAGCCGTGAAATTTTACTAGCTTTGGGGTTGTA
CTGGGATAAAACTCATATTCTTGTTAAATGTCGTGAATGT
GGGAATATGAGTCTTACCGGAAAACACAGTACAAAATGTA
TTAACATTAATTGTCTACTTATTCTTGCCATAAAAAAAAA
GAATAAGCGTATTGTTGATACCTTGATAGGAATGGGCGCG
GATGTAACATATATACATCTTTTAAAGAATAAGATAAAAC
TGTCATACAACCAGCTGTCTATGCTTAAAAGCAACTCGCA
GATTTCATTGAAGGAGCTTCATGCTATATGCTATCTTTTA
TATGGTCGGCTTCCCAAAAAAATTAAACAAGGGATGCGAC
TGTGTAAAACAATGGCGGGACTATGTGGTGAACTTTTATG
TGCATTTTTAGCTCCGTAAATGATAATATGTATTTAAAAC
AAACAGATATTACCAAAATATATTCTATGTACATAATATC
TGGGAAATTATTTTTTTTTCTCATACCCTTAAATATAAAA
ATATTGGGTTTCTTCACTAAACTTTAGAGGTAAAAATTTT
TCTTTGTTTTGCACCATCATGTATGGGTTTAGGCTGTCCC
AGGGATTGTTTATTTGAATATTTCCTAAATAGGAACACAA
CGCCATGATCATATATCTTTCATTCTGGTAAGCTTTTTGA
TACATCTTCAAAGATGCCGTACCTCCGAGTGTGTAACAGC
AAACAAACGTCCGTACTTTTCCATGGGTCGCAGCCCATTC
CATTCCGTAGCTCAGCATCTTTTGCTGTATTTTTTTATTC
GCTTTATAAAAAAAGTTTTTCATCCATTCCACGTTCTCAT
AAAAACAGGCACTTAAAAAGAGCACTAGGGGTAGTGTAGT
CTTATTATAGAATGTAGGAATGTATGTTTTAGTTATTTTT
TTCAACGCGTGTTCCATACTATGTTTTACCGCCATAAAAA
TACAAAACCAATACCAACTTTTTCTATAAAAGGTTTTGCT
GTACACATATAAACGAGCAAAATATATTTCAAACTCTATA
TTCTTTTTATAAAAAAACTCGAGACAGTCGTTTATGTTAC
GACTTTTTCTAAATACCTCAAAAACAGTAATTAATTCACT
GTCGCTGTGGAAATGTTCGTAAGCTAACTGTTTAATGTCT
TTAGGGGTCAATTCTTTTTTTGGGAGCAGTGGTTTGAGAT
TCGGCAAAGGTCGTCTAAAGTAGTGAGCGAACTTTTCATT
CGCTCCCCAACACAAAAGCCGATAAGCCAGCATGTAGTTA
TCACGTTTTACCGCGTAAATAAGCAAATAGTTTATATTGA
TACATGTACCATGTTGCTGCCCGTTTGGACATATGTTGCC
GCATTCTGAACACTTATGAATGAGATCATAGTTCTTACAA
CATAACCCCAAACGGGTTAGTACTTCTTTGTCACGTTTTA
AAAACTCGACATGATTCTTTAATGTTAATGCTTTGAGCGC
AATGTTAAATAAACTCTGCATTTTATTAAAATGAGGTTAG
TATCATGTTTTAGTATAAAATTTAGCGGCTGTTTACATAA
TGCTAAATAAACTTAACGTTCCTACTAAACCAAAAAAAAA
TCAAATTGACTAAGTCATAGAGAATTTGACGATGTTGGTA
GGTAATTTTTTAACATGGTATATATTTTTTTAGGGTCGGT
TATATTAGGTAATAAAAGAGGACGTGCCGTTAAAGTATTT
TGCTTAAGATCCTTTAGATCCTTACAAAAATATAGATTGT
TCGTCTGATGATGCCACTGTGTTGCAGTGATGGCTTGATC
AATATCACCTCCCAAGACAAAACAGTAGTATATCGTTAAA
AAGTTGTAATCTTTCATACAAGCCAACTGCATCATTTTAT
CGATGTCCATATGAACGATCTTTTGCTCGTATATTTCATG
AAGGTCAAATACATTGTTGAAGTAAATGGCGCACATGAGT
CGCCACATACTAAGGTGCCCATATGTTTGATAGAAAAAGG
AGATAGCTCTTTTAAGCTTATATTTTACTGCTATGGCATA
GCAGTATTTAACGAATACGTTCATGGGTACATTATCTAAG
ATATAAAATATGAAAAACTTTAACTCTCGATGAATCTCTT
CCCCCATTTCCTGTACATTTAGAGCTTCCAACATAGGATT
TTTATCAAATATTTCATGACATAAAATAATGTTATTGCTC
GTTTTATGACGCATTAAACCGGTGAAAATTTCCTTATTAT
TTAAACTATCTTTAGCTCCTAACTTTCGACACAGCTCCTG
AGTTTGTTCCGTCCTAGCACAGGTCAGCCCATAATAAATG
TTTGCTCCCCACTCGGTGAACAGCCTTATTACGTCATAGT
TATTTTCTTTTATGGCCATGATTAATGCCACATCAAGATG
AAGAAGTTCCCCCTTAAAGGGGGTTGAGCTTAAAATAACG
TAATTACAGTAGTGACATAAGCTAATGGGCTTGTTTTGCC
ACCATAAGCCACAATATTTTAAAATATAATGATACTCCTC
AGGCACGCTCTGTTTGGCCACAGCCTTTTTGGCCAGGGTT
TGCAAGGAGAGCATGATAACTTCTTGAAAAAAAAACTCAA
ATTAAGTTCCTACTTTTTTAAAATATTAGTATGGACAGAT
CTACCATCATATGAAGGAATTCTTTCATCGTTAAACACTG
AAGAGATAATACTTTCATCGTATAGAGAATATCATGTCAA
TCCATATATTGAATGTTATATATCATTAAACCCATCATTA
ATATAGTGTTTATGTGCTATGGACAGGTTTTTTGAATGAT
AATCTTTTAACATACGTTTTATAACTTCGGGATCAGTTTC
TTTTAAAGATAAAGAATCATTCATGTTATAACAATTTAAT
GATAACATGCTGGCAATGAACGAGTTGTCTTTTTGATGCG
CTAGAGTCTTTCCCTCCTCAAAGGCATTGGCGCCTAAGTC
TATACAAAAGAATATGTTTCCGATATTATAGAACTGAATA
GAATGAAACATGGCCTGATTGATATCAGCCCCTAAGACGA
CGCAACAGTAATAAATCGTTAAATAGTTATAGTTCTTGCG
ACAGGCCCACTTTAGCATTTCATTCATGTCTATGCGAATC
CTCTCCTTTTCGTACACTTCGTGAAGTTCAAACACATTAT
TGTAAAAAAGGGCGCACATAAGCCGCCACCGATGTAGATG
AGCATATCTCTGATAAAAATAGCAAATCGCCTCCTTAAGG
TTACATTCTATTGCCATCGCGTACCAATATTTAGTAAACA
TCTCGCTTAATATATCGGTTTCTACCATTAATCCCTCCAG
TTGTTCATAAATCATTCCCTTTACTTCAAAACGATTTATG
GTATCTAAAATGGGATTATTAGAAAATACCTCATGGCAGA
AAATGATGTTACTGCTAGTTAGATCACGTTTCAATGTGTA
AAAAAATCGTAAAATTTCCTGGTCATTTAACTGTTCTTTG
GCACCTAGCTGCCTGCACAGGTCTCGGGTGTGCTCCGTGT
TGACAGAAAGCAAACCGTAGTTGATGTTTGCACCCCACTC
GGTGAACAATTCTATTAGATCGTGATTGTTTTCCTCCACA
GCTTTCACCAAGGCCGCGTTAAGATTTGTGCCGTTCTTAA
AATACGGCGTCCATATTTTCTTTTGATGATACATGATAGG
GCCATTATGCCACCATAGACCGCAGCACTTCAAAAAATGA
GGATGGCATTTGGCCGGATACTGGCTGGCCAGCACCTTTT
TGGTGAGAGTCTGCAGAGAGAGGACCATATTTCTTTTTTT
TGAAAAAATCAAATTAAAAAAATCATGCTTGTTTAGCATA
CATGTAATATTGTTATAATTACGTTATAATTACGTTATAA
TTACGTTATAACTATATTATAACAATGGTATAACAATGGT
ATAACAATGTTATAACAATGTTATAACGATGTATCATTGA
TGTCATCATTCAACTAGGCCAACATACTTTTTAATTTATA
GTTTTTTAATAGATGATATATTTTGTTAGGATCTGCTTCT
TTTAACGTTAATAGCGAGGAGTCTGCACTATAAATGTCTA
ATGATAAATGATGAGATATCAAATAGTAATTCCGTTGCTC
TGCTAGGGCCTTTGCCTCTTCAAAGGCGTCGGCTCCCAGA
TCTATACAAAAGAACAAGTTATCCATATTATAAAATCGTA
CGCAGGCAAGCATAGCTGAATTAATATTAGCTCCTAAGAG
AAAACAATAATATATGGTTAAAAAATTGTTATCTTTTGTG
CAGGCCATCCGCATCATTTCATCCACGTCCATGCGGATCT
TTTCCTTTTCATACAAATTATGTAGGTCAAACAGCTTATT
AAAACAAAGAGCACAGATTAACCACCACGTATTTAGATAC
TTAAAATGTTGGTAAACATAAGAAATGGCCTCCCTAAGAT
TATCCTGCAATGCCACTATAAAACAGTATATCGTTAACAT
ATCACCATCCGACATATTACTTAATATGTCGGTGTCTTCT
ACTAACCTTTTCAACTTCCAATATATGGATGACCTTATTT
CCCTTATAATGACATAGGCTGGAAAGGGATTATCATTAAA
AAGTTTAAGGCATAAGATAATATTACTGCTAGTAGTGCCA
GGGTGTATTAATTTAAAGAACATGTGCATAATCTTCTTTT
TATCCACGCGGTACTTGGCTCCTAATTCCCAGCAAAATTC
TCGAACAGGCGGCGTATTGGCGCAAATTAACCCATAGTTG
ATGTCTGCGCCCCATTCTGTAAACAGTTTTATTAACTGAT
AGTTGTTTTCCTTTGTAGCCAACATTAGTGCCGTATTAAG
GTCCAAGCCGTCTGCAAAGCTTGGCAGCTTTATCAGCATA
TGTTTGCAATCAAGGGAAATTGGGGCCTTATACCACCATA
GTCCGCAGCGTTCTAAGATAACATGGTACTCAATAGATAC
TTGCTGTCTGGCTAGTACCTTTTTGGCGAAGGATTGTAAG
GAAGGAAACATCCTGTTTCTTTTTTTTTTAAAAATCAATT
ATCTTTGTTCATAATCAAGAAAAATCCCCATATTTATTGA
GTGATAATTTTTTAACATGCAATTTATTTTTTCAGGGTCC
GTAACGATCGACAACAGAGAAATAACCGGATTGTAATGCT
TTAATGATAAGGCATGGGCTATCAGATAATTTTCCTTTTG
TTCTGCCAAAGCTTTGCCCTCCTCAAAGGCATCGGCACCC
AGGTCTATACAAAAGAACAGGTTTCCAAGATTATAGTTTT
GTATGGAAACAAGCATGGCTTGATTGATGTTGGCTCCCAT
GATAAAACAGTAGTAAATGGCCGAATAGCTATAATCTTGG
ATGCAGGCTATGTGCATCATTTCATCAATATCCATGCGGA
CCCTTTCTATTTCGTACAGCTCGTGAAGGTCGAACACGTT
GTTGTAAAAAAGGGCGCACATGAGCCGCCACCTATGTAGA
CGCGGGTATTTCTGGTAAAAGTAGCGGATAGCATCTTTGA
GGTCATAGTCCACCGCTATCGCGTACCAGTATTTGGTTAA
AACAGTGCTAAAGCTATCATCATGGTCCAGCATGAAGGTT
ATCTCCATGAGCCCTCTTAACTCCCACATGATTTCCCCCC
TCAGATCCAGATTATCTATAATCCTTAAATTGGGGTTATT
GGAAAACACCTCGTGGCAAAAGATAATATTGCTACTGGTT
TTATCGCGCGTTGTATCAAAGAAAATTTTTAAAATATACT
CTCTTTCTAAATATTCTTTGGCTCCCAGCTCTTTGCACAG
ATCACGGGTATTTTCCGTGAGAGCACAAATCATTCCATAG
TTAATATCTGCACCCCATTCAGTAAACAGCTTTATCAAGT
CATGATTATTCTCCTTCACGGCTTTCATCAGTCCTATGTT
TAACTCGATACCTTGACTAAAACAGGTTGACCTTATAAAT
AATTTATTGCGTCGAATATGAAGCATAATGGGGCCATTAT
GCCACCACAGGCCACAACACTTCAGGACATGATATTGATC
TACCGGTATACACTGCCCGGCCAGTACTTTCTTCGTGAGG
GATTGCAGGGAAGGCAACATGCCTTTCCATCCTTTGACGG
AAATCAAATTATCTACTAATAACTATCAGTGTTTATATTA
AGTATTTAGATATTATCCCGGGCTGGATACGTAGTATCGC
TATTCACATGTACTTCCAACTCTAGCCGGAGCCTGCAGGG
TCATTTATTTTTAATATTGATTCTTTTTTGTATTTAATCA
TTTAGAGAAGGTCATCATAGGAGCCAGATGTTCTCTCTCC
AGAACTTATGTCGAAAAACATTACCTAACCGTAAACTTCC
TGAATTTTTTGACGAATATATATTACAACTGCTGGGATTA
TACTGGGAAAACCATGGAACTATTCAACGAGCAGGAAACA
ACTGTGTGCTTATACAGCAACATACCCTCATTCCCGTAAA
TGAAGCCCTGAGAACAGCAGCATCTGAAGAAAATTATGAG
ATCGTGAGCCTTTTATTAGCGTGGGAGGGGAACCTTTACT
ATGCTATTATAGGGGCTCTAGAGGGCAACCGCCACGACTT
AATTCGTAAATATGATGACCAAATCAAGGACCATCATGAA
ATTCTGCCATTCATTGACGATCCAGTCATATTTCACAAAT
GCCATATCATGCGGCAATGCTTTTTTGATTGTATTTTATA
TCAAGCTGTAAAATATAGTAAGTTTCGCGTTCTTCTTTAC
TTTAAACATAGATTAGAGGATGATTTGCCCTTCACTCATT
TACTTATTGAAAAGGCATGTAAAGATCATAATTATGAAGT
TATTAAATGGATATATGAAAACCTACATATCTACAATATG
ATAGATACCTTTGAATGTGCTATTGCCCATAAGGATCTAC
ATCTATATTGTTTGGGGTATAGATTTATATATAACAGAAT
CGTACCCGATAAGTATCATCATTTAGATATTCGCATGCTT
TCAAGCCTACAACTCCTACATAAGGTGGCAGCCAAAGGAT
ACTTAGATTTTATCCTAGAAACCTTAAAGTATGATCATAA
TAAAGATAATATAAATATTATTCTAACACAAGCTGCAACC
TATAACCATAGAAAAATTTTAATCTATTTCATTCCTCAAT
CAACCCACGCACAGATAGAACAATGTTTACTAGTGGCGAT
AAAAGCAAAATCTTCCAGGAAAACCTTGAACTTACTACTG
TCTCACCTAAACCTTTCCATCAACCTCATCAAAAAAATAA
GCCATTATGTTGCCACTTACAATTCAACAAATATAATAGG
CATTCTGAGTATGCGGCGGAAAAAGAAGATATATTTAGAT
ATCATATTGACAAAATTTGTAAAAAAAGCTATTTTTAATA
AGTTTGTCGTTCGATGTATGGATACATTTTCTATAAACCC
GGAAAGAATCCTTAAAATAGCCGCGCGAATAAATAGGATG
ATGTTAGTGAAAAAAATATCTGAACATGTTTGGAAAAATC
ATGCGGTTAGACTTAAATACCTTAAACATGCGGTACACAC
GATGAAGCATAAAGATGGGAAAAATAGACTCATGAACTTT
ATCTATGATCGCTGTTATTACCATATGCAAGGGGAAGAAA
TCTTTAGCCTCGCAAGATTTTATGCAATCCATCATGCACC
AAAGTTGTTTGACGTTTTTTATGATTGTTGTATCCTAGAT
ACGATACGATTCAAAAGCCTTCTTTTAGATTGTTCACATA
TCATAGGTAAAAACGCTCATGATGCTACCAATATCAACAT
CGTGAACAAGTATATCGGCAACCTGTTTGTTATGGGAGTT
CTTAGCAAAAAAGAAATCTTACAGGACTATCCATCCATTT
ATTCTAAACAATACATGCCTTAGTTTATTTTTTTTGCGGC
CGAAACATTATTCTTACCCTAGAAAACGCTTATAGTCATC
TTAAATCATAGGTAAGGAAGATCATCATATTTTTTGAAAC
GTAATTTTTTAACGCATGATCTATGATTTCAGGGTCCGTG
CTTTTAGGCAACGGGGTGGTGGCCGGACTATAAATCTTTA
GGGATAAAATGTTCTTTATAAGCTCATACCCTTCCCCTAA
AGCTGTAGTACCCTCTTCGAAAACATCAGCCCCCAGATCT
ATACAAAAGAACATGTTTTCTATATTATAGTACTGTATTG
AGCTAAGCATGGCTTGATTGATGTTGGCGCCCAGGACATA
GCAGTAGTACATGGTTGAAAGGTTGTGGTCTTTGATGCAG
GCGATCCGCATCATCTCTTCTATGTCCATATGGATCTTGT
CCTTTTCATACGCCTCATGAAGGTCAAACACATTATTAAA
ACAAAGAGCACATGTTAACCGCCACGTATTCAGGTGTGTA
TATTTTTGGTAAAAATACTGTATGGCCTCTTTCAGGTTAT
AGCGTATGGCTATAGCGTACCAGTATTTGAGTAGTAATGT
ACTGAGCGAAAACTCATTATTTAGCAGATCGGTTTTTACT
ATTAACTCCCTTAACTCCCAGAAAATTTCTATCCTCATTT
TTATATTATTTACTTTTTGTAATATCGGATTGTTGGAAAA
CACCTCATGGCATAAAATAATGTTACTACTAGTTTTATGA
AACTTTAGATCTATAAAAATTTGTAAAATTTCTTCTTCAT
TCAAGGTTTCCTTGGCACCTAGCTCTCGACAGAGGTCCCA
GGTGTGCTCCGTGTTGACAGATACCAGCCCGTAGTTGATG
TCCGCCCCCCACTCTGCAAACAGTTTTATAAGGTTGTAGT
TGTTTTCCCTTACAGCCTTCACTAACGCCGTATTTAGGTT
TAAGCCCTCTTTAATACCTGCTGATTTTATGAGCCTTAGG
TTATGATCAAACGTGATCGGAGCATCATGCCACCATAGGT
CATAACACTTTAAAAGATAATGTTGGTTCGTGGGCACGCA
TTGTCCAGCCAACACCTTTTTGGTCAGAGATTGCAGGGAA
GGCAACATGTCTCTTCATCTTTTAAAAAAAAATCAAATTA
ATTAGCCGAATAAATTTTTCTTTCGAGGGCTTTTTAAAAG
AGCTCTTTAAGAGCTCTTTAAGAGCTTTTTAAGAGATTAA
AAAATTATTCTTGCTGGCATTCTGCCAAGTATGCGGCATT
CCTATCATCTATAGTATATTATGAGAATATTCCCAAATGA
TGGATAAGTTTTTTGATTTATAATCTTTTAATAAACTGCT
TATTTCTTCGGGGTCCTTTAAGTTTAGTGGCAAGGAAGCA
TCTGAGCTGTAAATATCCAAAGCCAAACTATGGCTCAGAA
AATTATAACCTTTTTGTTCCGCTATGGCACGACCCTCTTC
AAAGGCATTACCACCCAAATCTATACAGAAAAATATATTA
CCGATGTTATAATATTGTACTGAAGTAAGCATAGCTTGGT
TGATGTTGCCCCCCAGCGCGTAACAGTAATATATTGTTAA
TGGATTGTTATCCTTGGTAGAAGCCAGACATATCATGTCA
TGGACGTCTATTTGGATGTTTTCCTTGTGGTACATCTCAT
GAAGCTCATATATTTTGTTATAATACAGGAGACATTTTAA
TCGCCATTCATTAAGATCCGTATATTTCTCATCTAGAAAA
CAAATGGCGTCCTTACAATCGTATTGTACTGCTTTGGCGT
ACCAATACTTCACTAGTAAACCATTTAACTCGTCCGTTTC
TTTTATTTCTATGAGCCCCCATAGTCTTTTATAAATTAAG
CCCCTTAATTGTATAACAAATTTGTTTTCTAAAATAGGAT
TATTCATAAAAATTTCATGGCACAAAATAATACTGCCGCT
GGTTTTATTGTGCATTATCCTGGTAAAAATACGGAAAATA
TCGTTGTCCTCTAGAGTTTCTTTGGCGCCTAGCTGTCTAC
ACAACTCTCGGATGTGCTTCGTATTGATAGAAAGCAAACC
ATAGTTGATATTTGCGCCCCACTCTGTAAAGAGCTTTATC
AGACTATAGTTGTTTTCCTTAACAGCTATTATTAATGCCA
CACGAAGGTCTATATCTTCTCCTAAAAATCCTGATTTTAT
TTGTATTCGGCCACGATCCATACAAAGCTTGAGAGGAGCA
TCATGCCACCATAGGCCACAATATTTCAAAATGCAGTGTT
CATCTATTGACAAACACTGGCTGGCTATCGTCTTTTTGAC
GAGGGTCTGCAGAGAGAGCGGCAACGACATGTTTCTTTTT
CACCAAAAAAAAATCAAATGTTCTCGTCTTTAAAGGTTAA
TTCATGTTCTTAAAATGTTCATTTCATGATAGTGATTAAT
AATATGGTTTAATAACGCTAGAAGGCTTGTTTATAAGACA
GTCATAAGCAGTCTATAAGACAGTCTATAAGCAGTCTATA
AGACAGTCTATGACTTAGTCTATAACTATAATTTCTGGAT
GGGCTGTAAGATACTCTTCGGCTCGTTTCAGATTTTTTGA
AGTATATGTCTTTAGCATATCATATATTTCCTGGGGTTCG
GTTACATCTAATACCAAGGTCACATCACGGCTGAAAAGCT
GCTTTACTAAGAAAATGTTGCTCAAGTTATACATATAAGC
TTTGTGCGCAATGAGTTGTGCCCTATCAAAATCGGCAGCC
CCCAAATCAATACAGAAAAACATGTTTAAAGTATTATTGT
TATAGATAGAAAGATTCATGCCATAATCGAGACTAGCCCC
CAACCTATGACAGTAATAAATGGCCGCGTAATTTTTTTCC
CGCAAGCAAGCAAATTTCATCATCAGATTAGGGCTGATGC
AAATCTCTTTTTCACGACACAACTCGTGTATGTCAAAAAT
GTTATTAAAATAAAGGCTACAAGCTACCCGCCAATAGAGG
TGATTTTTATGCCTTTTATAGAAATAGTGAATAGCCTTTG
TAAAATTATGTCGTAATGCCAGGGCAAACCAAAACTTTGT
TAATAGGTGGTGCGCCGTATCCCCCGTCAACGGAATGTTT
GAACAGGTGTACGTAACTGTGTCTAAAGTGGTTCTAGTTA
CGGTTTCCAAGAGTGGATTATGACAAAACATGTCATAACC
CAGCAGAACTCCTGCACAGGATTTTAGCCTGGCCACTTCT
TTTAAAATTTCCAGAAGACGGGGTTCGGATACAGGCGTTA
AGCCTCCCAGTTCCGCACACAGCCGCTTTAGATACACGGC
AGGAACACGTATAAGCCCATATTCAGGATTTGCGCCCCAA
TCCACAAATAAACGTATAAGTTCAAGATTATCGCTCTTCA
CGGCCTTTACTAGCGCCGCTTCGAGACAAAGATCATCCTC
AGAAAAACACTGTAAATGTTTATACGAAAAAACTTGCTTA
CAATTGTTACATAGGTGAATAGGACCTAAATCCCACCACA
AACCAAAACGCTGCAACGTATAATCATAGTCACTTGAAAG
ATAATTGCATGCCACAACTTTTTTGGCCAACGTTTGTAAA
GACAACATACTAAGTTTAAAACATCTTAAATCTAAGCTAG
CTAACTTTCAAGAAAACCCTCTATCCCTAAGAATATATCT
TATAACTAGACTTATAGCAGTAAAAATCAACTTTGGTTAT
TCTTTTTAATATAAAACGTCTAATTACTTGCAAAGGACTA
TAAAGCCCATTTTCCTCAGCTAGAATTTTTATTTTTTAAT
GAAGTAGGGGGATATGTTTTCCCTTCAAGACCTTTGCCGA
AAGCATCTTTTTATTCTTCCCGATGTTTTTGGCGAGCATG
TACTACAACGATTAGGACTGTATTGGAGATGTCACGGCTC
CCTTCAACGCATAGGAGACGACCACATACTCATACGACGG
GATCTCATCCTTTCCACCAACGAGGCCTTAAGAATGGCGG
GAGAGGAAGGAAACAATGAAGTAGTAAAGCTCTTGTTACT
GTGGAAGGGAAATCTTCATTACGCCGTCATAGGAGCCTTG
CAGGGTGATCAATATGACCTGATCCATAAGTATGAAAACC
AAATCGGCGACTTTCATTTTATCTTACCATTGATTCAAGA
CGCGAATACGTTTGAAAAATGCCACGCTTTAGAACGTTTT
TGTGGTGTTTCATGTCTGCTAAAACATGCTACAAAATACA
ACATGCTCCCTATTCTCCAAAAATACCAAGAAGAGCTGTC
TATGAGAGCGTATCTTCACGAAACCCTATTTGAACTAGCA
TGCCTATGGCAGAGGTATGATGTCCTTAAATGGATAGAGC
AAACCATACATGTTTACGACCTAAAGATTATGTTTAATAT
TGCCATCTCCAAGAGGGATCTGACTATGTACTCCTTAGGA
TATATTTTCCTTTTTGATAGAGGGAACACCGAAGCTACGT
TGCTAACGCAACATCTCAAGAAGACAGCGGCCAAAGGGCT
CCTCCACTTTGTGCTAGAAACGTTAAAATACGGCGGCAAC
ATAGATACCGTCCTGACCCAAGCCGTAAAGTACAATCATA
GAAAACTTTTAGATTATTTTCTGCGTCAACTACCTCGTAA
ACATATTGAAAAACTTTTGTTGCTGGCCGTGCAGGAAAAG
GCTTCTAAAAAAACATTGAACTTACTGTTGTCACATTTAA
ACTACTCCGTGAAACGCATCAAAAAACTACCGCGCTATGT
GATAGAGTACGAGTCCACCTTGGTGATAAAGATTTTATTA
AAAAAAAGAGTGAACCTGATAGATGCCATGTTGGAAAAGA
TGGTAAGATATTTTTCTGCGACGAAAGTGAGGACGATCAT
GGATGAGCTTTCGATTAGTCCGGAAAGAGTCATTAAGATG
GCTATACAGAAAATGAGAACGGATATCGTAATCCATACTT
CTTATGTTTGGGAGGATGATCTAGAACGTCTTACTCGTCT
TAAAAATATGGTATACACCATAAAGTACGAACATGGGAAA
AAAATGTTAATTAAAGTCATGCACGGCATATACAAAAACT
TATTATACGGCGAAAGGGAAAAAGTCATGTTTTATTTAGC
CAAGCTCTATGTTGCTCAAAACGCGGCCACCCAATTCAGA
GACATTTGTAAGGACTGTTACAAACTGGATGTGGCACGGT
TTAAACCGCGGTTTAAGCAACTAATATTAGACTGTTTAGA
AATTATTACTAAAAAATCTTGCTATAGTATCCTGGAAATC
TTAGAAAAACATATTATTTCCCTGTTTACTATGAAAGTTA
TGACTGAAGAAGAAAAAAACCTATGTTTAGAAATATTATA
TAAAGTAATTCATTATAAAACAATACAATGTTAAAATTCA
ATAGATATCCATCATTAATATTGATTATATTTTCGAATAT
TATCTTCTATGGTGCAAGATAATCATCTAGCGCGTGAAAC
ATGTCCTCTTCTCTTCAGGAACTTTGTCGAAAAAAGCTGC
CTGACTGCATACTTCCAGAGTTTTTTGACGACTATGTATT
GCAACTGTTAGGACTGCACTGGCAAGATCATGGTTCCCTT
CAGCGTATCGAGAAGAACCAGATACTTGTTCAACAGGAAC
CCATCCATATCAATGAAGCACTCAAAGTAGCAGCATCGGA
AGGGAACTATGAAATCGTAGAGCTGTTGTTGTCATGGGAG
GCAGATCCCCGCTACGCCGTCGTAGGAGCCCTAGAAAGCA
AATACTATGACCTGGTTTACAAATACTATGACCAAGTTAA
AGACTGCCATGATATCTTGCCGCTGATTCAAAATCCGGAA
ACATTCGAAAGATGTCATGAGTTAAACAGCACCTGTTCAC
TGAAATGCTTATTCAAGCATGCTGTGATAAATGACATGCT
GCCGATTCTTCAAAAATATACAGACTATCTGGATAGGTGG
GAGTATTGCAGCCAGATGCTGTTCGAACTGGCATGTAGTA
AAAAAAAATATGAGATGGTTGTGTGGATAGAGGGAGTTCT
AGGCGTCGGCAAAGTTACATCTCTTTTCACCATTGCGATT
AGCAACAGAGACCTACAGCTGTATTCTCTGGGCTACTCAA
TTATCCTTGAGAATTTGTACTCCTGTGGACAGGACCCCAA
GTTTTTACTAAATCATTTCCTGCGAGACGTTTCAATAAAA
GGGCTTCTACCCTTTGTAATCAAAACCATAGAATATGGTG
GAAGCAAGGAGATAGCCATAACTCTGGCTAAAAAATATCA
GCATAAACATATTTTGAAATACTTCGAAACCTGGGAAAGC
TAGGTTCAGTATGGTGTACTCACTATTGTAGTGAATCGTA
TCCTGTAAATTTTGTAAAAAAGCTTAAACTTTTGACCACA
TCATATTGTTTTAGAAATCTCAAACCAGTGAACAACAGTC
TTATCATACATTAAAATTCCAGTAAAATTTATATTTTTTT
TGGTAAACAAATGTTTTCTCTTCAAGACATCTGTCGGAAA
CATCTTTTTCAACTTCCTGACGCTTTTGATGAATATATAT
TACAAGCGCTAGGACTATACTGGGAAAAACACGGATCTCT
TCAACGAATAAGAAAGGACGCTGTGTTTGTACAGCGAAAC
ATCGTCCTTTCTACCAATGAGGCCCTGAGAATCGCAGCCT
CAGAGGGAAACGAAAGGGTAATAAAACTTCTGTTATCATG
GGAGGGAAATTTTCATTATGTGATCATAGGAGCTCTAGAG
GGTGACCAATATGACCTAATTCATAAGTATGATAGTCAAA
TTAAAGACTACCACATGATTTTATCATTGATCCAAAATGC
AAATACCTTTGAAAAGTGTCATCAGTTATCCAATAGTAAT
ATGTGGTGTCTTATACAGAATGCTATAAAATATAATATGC
TCCCTATTCTCCAAAAACACAGAAATATTCTGACACATGA
GGGAGAGAATCAGGAATTGTTTGAGATGGCATGTGAGGAA
CAGAAATATGACATAGTTTTATGGATAGGACAAACCCTAA
TGTTAAATGAGCCGGAGTTTATTTTTGATATCGCCTTCGA
ACGGATAGATTTTTCTTTATTAACAATGGGTTATAGCCTT
CTTTTTGATAACAAGATGAGTAGTATAGACATTCATGATG
AAGAAGATCTTACTTCATTACCAACAGAACACCTCGAAAA
AGCAGCCACTAAGGGATGTTTCTTCTTTATGCTAGAAACT
TTAAAACATGGTGGAAATGTAAATATGGCAGTCTTATCTA
AAGCTGTTGAGTATAATCATAGAAAAATTTTAGACCATTT
TATTCGGCGGCAAAAATGTTTATCACGTGAAGAGATTGAA
AACCTATTATTAACCGCCATAACCAATTGTGCATCCATAA
AAACGTTAAACTTACTCTTGTCTTACCTAAACTATTCCGT
AAAAAATATCATTGGAAAAATAGTACAACATGTCATAAAA
GATGGTGATTATACCATCATATTACTTTTAAAAAAAAAGA
AAATAAACCTAGTGGAACCTGTTTTAACAGGTTTTATAGA
TTATTACTATAGCTATTGTTTTATAAAACATTTTATCCAA
GAGTTTGCTATTCGTCCGGAAAAACTGATTAAAATGGCCG
CGCGAAAAGGTAAACTAAATATGATTATCGAATTCCTTAA
CGAAAAATATGTTCATAAAGATGATCTTGGAACTATATTT
AAATATCTCAAAACCCTAGTATGTACCATGAAACATAAAA
AAGGAAAAGAGACATTAATTGTTCTTATTCATAAAATATA
TCAAGATATTCATCTGGAGACTAAAGAAAAATTTAAATTA
TTAAGATTTTATGTCATGCATGATGCAACTATCCAATTTC
TATCTATGTGCAAAGACTGTTTTAATTTAGCCGGTTTTAA
ACCATTTGTTTTAGAATGTTTGGATATTGCTATTAAAAAA
AATTACCCTGATATGATACAATATATAGAAATTCTATCGA
AATCTGAGTAAAATTTATTTTTTTGATCAGAGTAAGAAAA
TGTTCTCCCTCCAGGAGATCTGTCGAAAGAACATCTACTT
TCTACCTGACTGGCTCGGTGAGCATGTGATTCAGCGACTA
GGTCTGTACTGGGAAAAACATGGTTCTCTTCAGCGAATCG
GAGACAACTATGTACTTATACAACAGGACCTCATCATCCC
CATCAATGAAGCCCTAAGAATGGCAGGGGAGGAGGGGAAT
GATGAGGTGGTACAACTCCTATTACTATGGGAGGGAAACA
TTCATTATGCCATCATAGGAGCTTTGGAGAGTGACCATTA
TAGCCTAATACGTAAGCTCTATGACCAAATCGAAGACTGT
CACGACATCCTTCCCTTGATTCAAGACCCAAAACTCTTTG
AAAAATGCCATGAATTAGATAAATCTTGTAACATTTTATG
TCTCGTATTACACGCCGTAAAAAACGATATGCTTTGCATT
CTTCAAGAGTATAAAATGCATCTAAGTGGAGAGGATATTC
AAGTGGTGTTTGAAACAGCATGCCGTTCACAAAAAAACGA
TATTGTGTCATGGATGGGACAAAATATTGCAATATACAAC
CCCGAAGTTATTTTTGATATTGCCTTTGATAAGATGAATG
TGTCCTTATTATCTATAGGGTATACGCTTCTTTTCAATCA
TCATATAAATAATACGAACGAAAATATTAATTCTTTATTG
ACACAACATCTTGAATGGGCTGCCGGCATGGGCCTTCTTC
ATTTTATGCTGGAAACTTTAAAGTATGGCGGGGATGTAAC
GATAATAGTCTTGTCTGAGGCCGTAAAATATGACCACAGA
AAGATTTTAGATTATTTTCTCCGTCGAAAAAACTTGTACC
AAGAAGATCTTGAAGAACTATTATTGTTGGCGATACGTGC
AGATTGTTCTAAAAAGACCTTAAACTTGTTATTATCTTAC
TTAAACTATTCCATAAACAATATCCGTAAAAAAATATTAC
AATGTGTAAAAGAATATGAAACGACCGTTATTATAAAAAT
TTTACGGAAAAGAAAGATAAATCTGATAGAGCCCATTTTG
GCAGACTTTATAGGATATCATAGCTATACCTATATGGTAG
ATTTTATGCGTGAGTTTTCCATCCATCCGGAAAAAATGAT
CAAAATGGCTGCACGAGAATCGAGGGAGGACTTGATCATA
AAATTTTCCAAAAAAGTTTGCAAAGAGCCTAAAGATAGAC
TTCACTATCTCAAAAGCTTAGTGTATACTATGCGACATAA
AGAAGGCAAACAACTGTTAATTTATACAATCCATAACTTA
TACAAAGCTTGTCATCTAGAGAGTAAAGAAATGTTTAATT
TGGCACGATTTTATGCACGGCATAATGCAGTGATCCAGTT
CAAATCGATTTGCCACGATCTCTCCAAGCTCAATATTAAT
ATCAAAAACTTGTTGTTAGAATGTTTAGGTATTGCTATTA
AAAAAAATTACTTTCAACTTATCAAAACAATAGAAACGGA
TATGCGTTATGAGTAACATTTTTAGATGAGGGAAGATTCT
ACCAAACTAACTAAGACCTTTCGCTAGAATGTATCTTATT
GTTAATATAGATGAGATATGTCATTGTGAAAAAATAGATT
AGGTAGGTTGTGAAAAACAGATTAAACTTAAAATTATGTG
TATTATGTAAAATTTTAGAAATAAAAATTTATTTTTTTTT
TATTGAGGGTACGGAAAATGTTCTCCCTACAGGACCTCTG
TCGGAAGAACATTTTCTTCCTTCCAAATGATTTTAGCAAG
CATACCCTACAATGGCTGGGATTATATTGGAAAGAGCATG
GATCCGTCCATCGAGCAGAAAAAGACAGCATAATGATACA
GAATGAATTGGTTCTTTCTATCAATGATGCTTTACAGCTT
GCAGGAGAGGAGGGGGACACAGATGTAGTACAGCTCTTGT
TATTATGGGAGGGAAATCTGCATTATGCCATCATAGGAGC
CTTGAAGACTGAAAAATATAACCTAATATGTGAGTATCAT
AGCCAAATTCAGGACTGGCATATTCTCCTACCCATGATTC
AAGATCCAGAAACATTCGAAAAATGTCATGATTTAAGCCT
TGGATGTGACTTTATTTGCCTTCTCCAACATGCTGTAAAA
TACAACATGCTTTCTATTCTTGTCAAATATAAGGAGGATC
TACTAAATGCAAGGATTAGGCATCGTATCCAATCCCTGTT
TGTTTTGGCATGCGAAAATCGGAGAATTGAAATTATTGAT
TGGATAGGCCAAAATCTGCCAATTCCTGAACCTGATGCCA
TTTTTAGCATTGCTGTTGCTACAAGAGATTTAGAACTGTT
TTCCTTAGGGTACAAGATTATTTTTGATTACATGCAAAGA
CAGGGAATCATTCAATTAACCAATGGAGTTCGCATGGTTG
TGCTAAATCGTCACATTAGCATGGCAATAGATAATGGTCT
TTTACCTTTTGTTCTGGAAACTTTAAAACATGGTGGGAAT
ATACATAGAGCCTTATCTTATGCAGTAACACACAATAGAA
GAAAAATTCTGGATTATCTTATTCGCCAGAAAAATATAGC
CCCTAATACAATTGAAAGACTTTTATATCTGGCCGTGAAA
AATCAATCTTCCAGGAAAACTTTGAACTTGTTGCTATCTT
ACATAAATTACAAGGTGAAAAATGTTAAAAAGCTGGTAGA
GCATGTAGTAAATGAGAAATCCACTCTTGTGTTAAAAATT
TTATTAGAAAAAAAGGAAAATCTAGTGGATGCTGTTTTAA
CAAGACTTGTAAAACATTCTACATATTTCCAGGTGAGAGA
ATTTATCCAGGAGTTTTCCATCAGCCCAGAAAAATTCATT
AAAATAGCTGTGCGGGAAAAGAAAAATGTGTTAATCGAGG
CTATTTCTGAAGATATTTGGGAAAATCCCACAGAAAGAAT
TACTTATCTCAAACAGATAGTGCACACCATAAAATATGAA
AGTGGAAGGCGATTTTTGGTAGACATCATTCACAGCATTT
ACCAAAGTTACTCACTAAAACACGAAGATATTCTTAAACT
GGCAACATTTTATGTCAAACACAATGCAATCACCCATTTT
AAAGACCTCTGCAAATATCTTTGGCTGAACAGAGGAACAG
AAAGTAAGAAACTGTTTTTAGAGTGTTTAGAAATTGCTGA
TGAGAAGGAGTTTCCTGATATTAAAAGTATTGTGAGTGAA
TATATTAACTACTTGTTTACTGCAGGAGCTATTACCAAGG
AAGAAATCATGCAAGCCTATGATGCTTTAGAGTAGCCATG
TATTAACATTCTGAAAGTAGAATAAAATATACTATATACT
AAAAACCAAATTAGCCATTTTTAACTATCTTCTTCTTAAA
AACTCTGGATAAAAATTTATTTTTTTTTAATTTGGGTAGG
GAAAATGTTCTCCCTTCAGGACCTCTGTCGGAAGAACACC
TTCTTCCTTCCAAGTGATTTTAGCAAGCATACCCTGCATT
TGCTGGGGTTATACTGGAAGGGGCATGGATCTATCCAAAG
GATAAAGAATGATGGTGTGCTTATAGAGCATGATCTTACT
CTTTCCATCAATGAAGCCTTAATTCTTGCAGGAGAAGAGG
GAAACAATGAAGTAGTAAAGCTCTTGTTACTATGGGAAGG
AAATCTTCATTATGCCATCATAGGAGCTTTGAGGACTGAG
AACTATAACCTAGTATGTGAGTACCATAGTCAAATTCAGG
ACTGGCATGTTCTCCTCCCTTTGATTCAAGATCCAGAAAC
ATTCGAAAAATGTCATGATTTAAGCCTTGAATGTGATCTT
TCATGCCTTCTCCAACATGCTGTAAAATATAACATGCTTT
CGATTCTTGTTAAATATAAAGAGGATCTACTAAATGTACT
ATTTAGGCAACAAATTCAAGGACTATTTATTTTAGCATGT
GAAAATCGGAAGCTTGAGATTCTTACGTGGATGGGTCAAA
ATCTGCCAATTCCTGATCCTGAGCCTATTTTTAGCATTGC
TGTTGTCACAAAAGATTTAGAAATGTTTTCCTTAGGGTAC
AAGATTGTTTTTGAATACATGGAAAACCAAGGACTTCATT
TAACCCAGGTAGTTCGTATGGTTATGCTAAATCATCACTT
TGGCATGGTAATAAATAAAGGACTTTTACCCTTTGTGCTG
GAAATTTTAAATTATGGTGGGAATGTAAATAGAGCCTTAT
CTTATGCTGTCACACAAAATAAAAGAAAGATTTTAGACCA
TGTTGTTCGCCAAAAGAATATACCCCATAAAACCATTGAA
AGAATGTTGCATCTGGCTGTAAAAAAGCATGCTCCCAGGA
AAACTCTGAACTTGTTACTATCTTACATAAATTACAAGGT
GAAAAATGTTAAAAAGTTGTTAGAACATGTAGTGAAATAC
AACTCTACTCTTGTGATAAGACTCTTGTTAGAAAAAAAGA
AAAACCTGCTGGATGCTACTTTGACAAGATATGTCAAAGA
TTCTACATACTTTCAGGTGAAAGAATTTATGCAAGACTTC
TCCATCAGCCCAGAAAAATTCATTAAAATAGCTGTGCGGG
AAAAGAGAAATGTGTTGATCAAGGGTATTTCTGAAGATAT
TTGGGAAAATCCCGCGGAAAGAATCAGGAATCTTAAGCAG
ATAGTGTGTACCATAAAATATGAAAGTGGAAGACAATTCC
TGATAAATATCATTCACACCATTTACCAGAGTTATTCTTT
GAAACCTGAAGAAATTCTTAAATTGGCAACATTTTATGTC
AAACACAATGCAACCACCCATTTTAAAGATCTCTGCAAAT
ATCTTTGGCTGAACAGAAGAACAGAAAGTAAGAAACTGTT
TTTAGAGTGCTTGGAAATTGCTGATAAGAAGGAGTTTCCT
GATATTAAAAGTATTGTGAGTGAATACATTAACTATTTGT
TTACTGCAGGAGCTATTACCAAGGAAGAAATCATGCAAGC
CTATGCTTTGGAGTATGCCATGTATTAAATTTCTGAATCA
GTAAGCAATAGATAGATTTTAGAATATGCTGTATTAAGTT
AGTTTCTGAATAAGTAATTAATAGATAGATTTTAGTTTAT
GTAAAAATGTTAACATTTGTTCATAAGTTTTAGATACCAT
TTTAGAGTTACTTTTTTAGATATTACTATTTTAGCCATTA
TTATCTTAAATAATCACTATTTTAGATAGGTCCCCGTATT
AAAAACCAAATTAACCATTATCTATGTTTTTAATAATACT
TTTTAAAAACCCTCCATAAAAATTTATTTTTTTTTCATAA
AAGTAGAGAAAATGTTCTCCCTACAGGATCTCTGTCGGAA
GAACCTTTTTCTTCCACTTGAGCCCTTAGGCAAGCATGTG
GTTCAACGGCTGGGATTATACTGGGAAGGCCATGGTTCAG
TTAAACGAGTGGGTGATTGCTTTATATGTGTAGACCAGAT
TTGGATGCTATCAATCCATAAGGCTATACAAATTGCAGCC
TCGGAAGGAAATGAGAACATTGTCAAGCTTTTCTTACTAT
GGAAGGGGAGTCTACAATATGCCATCATAGGAGCCTTAGA
GGGCAGGCAATATGATCTGATTCAAAAATATTACAACCAA
ATTGGGGACTGCCATCAGATTCTACCACTGATTCAAGATC
CAGAAATTTACGAAAGATGTCATGAATTAAATGTTACATG
TACCTTTCAATGCTTATTTCAACATGCTATAAGAGATAAC
ATGCTGCCCATTTTCCAAAAATATGGAGAAGATCTGAATG
GAAACAGGAGAATGGTTCAACTTCTGTATGAGATGGCATG
CCGATTACAAAATTATGATATCATCAAATGGATAGGATCT
AACCTGCATGTTTATAACTTGGAAGCCATTTTTAGCATTG
CTTTTGTTAGAAAGGATTTAACTTTGTATTCTTTAGGCTA
CATGCTTCTTCTGGGTAGAATGAGTACTGAAGATAGAAAC
TTTATCTCAATCATAACACGCCATCTTGAATACGCATCAA
AAAAGGGACTTTTTGACTTTGTACTAGAATCTTTGAAATA
TGGAGGTCAAGTGGATACAGTGTTGTTTCAGGCTGTAAAA
TACAACCATAGGAAAATTTTGGCCCATTTTATTCATGAAA
TTCCCCGTGAAACGGTTGAAAAGCTGATACTCCATGCTGT
GGAGTCACGGGCCTCCAGAAAAACATTCAACCTGCTTTTA
TCTTCCATAAACTACTGTGTGAACCCTTTTGTCAAAAAAC
TACTGCACGCTGTGGTGAAACACAAGTACATGCTTATCAT
AAAGCTTTTGCTCGAGCGGCCCAAAAAGAAGATAAACCTG
GTAGATGCTGCTCTATTCAAACTTGTAAAATACTCTACTT
ATACAGAAATAGTAAAATACATGGGTGAGTTTTCTGTGGA
CCCAAAAAGGGTGGTCAAAATGGCAGCACGACTCATGAGA
GTGGACCTGATTAAAAAGATTTCTAATGATGCATGGGAAG
ATAAACTAGAGAGAATCAAGCACCTTAAACAGATGGTAAA
TACCATGAACCACAGAAATGGAAAAAATCTATTGATGTAC
AATATTCACAATATTACTGGATATACCTATCTGAACACCA
AAGAAGCATTTAACTTAACAAGATTTTATGCTGTCCACAA
TGCAACATGTTTGTTTAAAGAAATGTGTAAAAGCTGTTTT
GTACATGATAAAATACAGCTCAGAGAATTGCTTGAAGATT
GTTTACATATTGCTAATAGGCATGATTATATCCAGATTGC
AGAAACCGCAGATGAATGTATCAAATATATAGATCTTATT
ACATTTAAGTAAACCATGTATATATCAAGTAAATCCAGAT
TAAATCAGGCTAATTGTAAATAGTTGTAGATACCATATAA
TGAATGTTTTATTAGGATAGTAGTTCAGTTAAGATAGTAG
TTTAGTTAAGATAGTAGTTTAGTTAAGATAGTAGTTATGT
TAAGATAGTAGTTCTGTTAAGATAATAGTTTAGTTAAAAC
TAGTTCATGTTAAGTTAATAGTTTTGTTAAGACAATAGTT
CATTTAAGTCAATAGTTCAGTTAAGTCAATAGTTTTGTTA
AGTCAATAGTTTAGTTAAGTCAATAGTTTAGTTAAGTCAA
TAGTTTAGTTAAGTCAATAGTTATATTAAGACATTAGTTC
TGCTAATACATTAGTTTTGTTAAGATAATAAAAATTTATT
TTTTTTTCATCAGGGTAGAGAAAATGTTCTCCCTACAGGA
GCTCTGCCGGAAGAACATTTACATTCTTCCTTACCCCTTG
GCTAAGCATGTACTTCAACAACTAGGGCTGTACTGGAAGG
GACATGGATCTCTTCAACGAATCGGAGATGACCATGTACT
CTTACAGCAGGACCTGATCTTTTCCATCAACGAGGCCTTA
AGAATGGCAGGAGAGGAAGGAAACAATGAAGTAGTAAAGC
TCTTGTTACTATGGGAGGGAAACCTTCATTATGCCATCAT
AGGAGCTTTAGAGGGCGACCGATATGACCTTATCCATAAA
TATTATGATCAAATTGGGGACTGCCACAAGATTCTTCCTT
TAATCCAAGACCCGCAAATCTTTGAAAAATGCCATGAATT
GAGTAACTCCTGTAATATTCGATGCCTTTTAGAACATGCA
GTAAAACACGACATGCTTTCTATTCTTCAAAAACACAAGG
AGCAAATAAGATTACACATGGCATTAACCCAAATACTATT
TGAATTGGCGTGTCATGAACGTAAAAATGACATCATTAGA
TGGATCGGTTATTCCCTGCACATACACCATCTAGAGACTA
TTTTTGATGTTGCATTCGCCCATAAAAATTTATCCTTATA
CGTTTTAGGGTATGAACTTCTCATGCACAAAGTAAATACA
GAGGCTGCATATATAGAATTACCCAATTTGCTATCATATC
ACCTTCGAACTGCGGCGGCAGGAGGTCTTCTTAACTTTAT
GTTAGAAACAATAAAGCATGGTGGATATCTGGATAAAACG
GTTTTATCCGCGGCTATCAGGTACAAGCATAGGAAAATTG
TGGCTCATTTTATTCATCAGGTTCCCCGTAAAACCGTTAA
AAAACTGTTACTCTATGCTGTGCAGGCTCGGGCCCCCAAA
AAAACACTGAACCTACTTTTATCTTCCTTAAACTACTCCG
TGCACACCATCACCAAACAACTCGTACACAATGTCGTCAT
CTACAGTTCCACGCTTATCGTAAAGCTTTTACTCATGCGG
CGAAAAAACAAGTTAAACCTAGTAGATGCCGTTTTAGCCA
GACTTGTAAAATATTCCACCTATACAGACATTGTACAATT
CATGGGTGAGTTTTCTGTGAGCCCAGAAAGGGTGATCAAA
ATGGCTGCACGGGAATCCAGGACCTTTCTGATTGAAATGA
TCTCCAAAGCTGCTTGGGGAAATCACCCACAGACGTTGAT
TCATCATCTCAAACAACTAACCAATACCATGAAGCCTCAA
TCTGGAAAAGACCACATCATATATACCATCCACTATATTT
ATCTAAACTCTAATATGCTGGTAGCGGAGGAGGAAAAAAA
TATTTTTAAATTAGCAAAATTTTATGCGAATCATAATGCG
GTAAACAGGTTTAAACAAATTTGTGAAGACTATTATATAT
TAGATGCACGATTTAAAACACTTATTTTAGAATGTTTTGA
AATTGCCGTCCAGAAAAACTATCCTAGAATTGCAAATATT
GTGGATGACTATATTCGATTCCTTTTTTACAGGGGAAATA
TAACCGAGGAAGAAATTCGTGAAGCCTATTCTTTAAAAGA
TGCTGAGGTTTATGTAGATTTAAAATGGTTACAACAAGGA
GAAATGGTTTAAACCAAATCCGGTTTAAACTAAATCCAAT
TTAAACTACATTTGGTTTATCATTAGTCATTGAAACCATC
GAAAAAAAAGCTATTTGTTTATCCCCATAAACTCATCTTT
TTTTTGTCTCAAAGTTTGACACTAAAATTCAGTGTTTTAT
AGTGTTTATAATTAAGTGTTTTGCATGCATTGCAGAAATT
TTCATCTTTTTTAATTGGTTCAATACCACATGTCATACAA
TATGTTGTTTGATTATCAAGATTAACTTTATGAAAGGAAA
GTAAGTGAGCCGCAAATTTAAAAGTAAAATATCTTTCATT
TAAAATGATCTTATGAATGTATTTTCGATAAGGAGGAATG
AAAGCATTTGCCAAAATAAATCGCATAAAAGGCTTGGAAA
AACCCATATCTTCTAATCTTTTGTGGGTATAAACCCTATT
TTGGTGTTTTACAAAAACTTCATTGTTATAATAGTCGTTA
TAGCTATCAATCATTTTTTTAAGTCCTATAATGCCCAAGG
TTGCACGCATAAAGCCACAGTTTCTGCTCCAAAAAGCATG
CACCTGTAAAGGGTGCTTTTCATATAACCAATTACAAAAT
TTCATTCCGCAACAGTAGCATGTTATTTCAGTGGGGGATG
TATAGAATAATCCGGCATTCGAAAATTTTTCATAATTTTT
TATGTCATGGATTGCGAAGCTTTGATTTCGTGCATCTATG
GAGCTATAGCCTACATATTTAGGTTTTACTTCAAATAATC
GCAAAGAGATGTATGGATCTATCGTATTTATTTTAGGAAA
CATTTCATAATTTTAAATTCTTATATATAATATAAAAAAA
ATTACAAACATTTGTAATGATCATCCTCAATTGAAGGCTG
AGTTGTAGGCTTTATTTTTCTAATTATACGAAGAAGGTAG
GTTCTCATAAAGCCTTCAAGATGACTATTGATGTTTCCAA
TACATTTTCTCAATGAGTTCATAAACCCAGACATTTTGCT
AATGGCTTGGCAAAGTGCCAACAAGTTGTCCACAAAGTAC
TGGTAGATTGCCACTAGCTATAGCTAGCTATAGTGAGCCA
ACCTCTCTGTATGTATTTTATATATTTCATTTTTTAATAG
ATTTAATATTTTTATAAAAAAATATTTAGTTTTTTATACA
AGAATGTCGACAAAAAAAAAGCCCACAATTACCAAGCAAG
AGCTTTACTCCTTAGTAGCGGCAGATACCCAGTTAAATAA
AGCATTGATTGAAAGAATCTTTACAAGTCAGCAAAAAATA
ATACAAAATGCTTTAAAGCACAATCAAGAAGTTATTATAC
CACCCGGAATCAAGTTCACCGTCGTTACGGTGAAAGCTAA
ACCTGCTCGCCAGGGCCATAATCCCGCCACAGGAGAGCCT
ATTCAAATTAAAGCTAAACCTGAACATAAAGCCGTAAAGA
TACGAGCATTGAAACCTGTCCATGATATGTTAAACTAAAC
TATAAAGTCATATTCTTCTTTATCGTTATTATCTTCAATA
TATTTTTGCCAATCGAAATCGAATAAATTCAGATCCTGGA
CATTTAAATACTTATCATCGTACATTTTAATATAATTTAA
ACATGAGTTGTTGTCAAAAACTTTTAGCGTTTTTGTTAAA
ATTATCATATGAATAATTTCCTTATTAAGAGTTGCCGGAA
TAATACAAAACCTATTTTTAGGTACATCATCCATGATAAT
AGTAAAATTAGTAAAAATTGTTTCTTGTTTTTCTTTTGTT
TCAAATAAACGTTGTAAGGTTAAAGGTTTCTCGTTCAATG
GTTTCTTTGAAGATAAAAAGAATGTATAATCTGGTTTAAA
GGTATTTTTGGTTTCAATCGTGATTCCATCTGCTTGAGCA
TATACTAAACCAGACCAAATATAACGGTCCACTATTACAA
TATAATTTAGCTTAAGTAGCACTGCAATTTCTGCGATAAA
TTCACTACGATGTTTTGTAAATAATTTATGTAATTGTTCC
GATGACATTTCTATGGTTTTATTTAACACCTGCAATATAA
GATCACCGGTGGTCGTGTCTGGATTAGGAAAATGTATACA
TATAGCATTATAATCCATGCATTCCAATGTTTCTTTTAAT
TTCATTGCCTGTGTGCTTTTTCCCACACCATTGATTCCCT
CGATGGCAATGAGTATTCCACGCATGATTAATAAAAGGAA
AAAAAGAATTCAGTTTTTAACATTTCTTACAAATCTTTTT
TTATACAACATTGTACAACACTGCATTAGCGGTATATGAT
GTTATAGCTTCATTAAATATTTGCTTTTATATAATCTTTA
CCAACCTATATTTGGTAGATCACTGCAGATGGTCATAAAT
AGGCCATAACTAAGATAAAAATTATTTCAGACGCTACTAC
GGTAGTATTATTAAAATCATGTGTGGCAATGTATGACGTC
TTAATAGATAAAACATTTAAGGAAAACAAATTTGAATAAA
AAAAATAATTGTTATGATGGCGTTGTTACACAAAGAAAAG
CTTATAGAGTGCATCTATCATGAGCTAGAAAATGGCGGGA
CAATATTGCTTCTAACAAAAAATATTGTTGTGTCAGAAAT
TTCATACATTGGCAATACTTATAAATATTTTACCTTTAAT
GACAATCATGATCTGATAAGCAAAGAAGATCTTAAAGGAG
CAACATCCAAAAACATTGCTAAAATGATTTATAATTGGAT
TATAAAAAATCCTCAAAATAATAAGATTTGGAGTGGTGAG
CCGCGTACTCAAATTTATTTTGAAAATGATTTATATCATA
CAAATTACAATCATAAATGTATAAAAGATTTTTGGAATGT
TTCAACTTCAGTCGGTCCTCATATCTTTAATGATCGTAGC
ATTTGGTGTACTAAATGCACATCCTTTTACCCATTTACCA
ACATTATGTCGCCCAATATATTCCAATAAATTAGATATCT
TTGCTATTAAAATAGTTAAAAACCTTATAGGATAATTAGG
TACTTTATTACGATAAATTATGATATTTTATAATTAGTTA
CTTTATTATAATTAATCTCTTTATTAATGAATTATCATAA
GATAACTAATTATTTTTTTCCATATATCAGATAATAAATC
TGATATGGGCTAAAAGTATGTTTCAAACTATTTACAATAG
AATTTCTGTTAAGAAAACATACATAATTTGAATAAAATTT
TTTTAAATATCACCGAAACAATCAACATGGTGTTAATAGA
GTTTTTAACAGGTTTCTTCTATTTATATGGAAAGAGACTG
TTTTCCATTAGTAAAGTCATGGACATGATATGTCTAGACT
ATTATACCATTATTCCTGCTCCTCTGGCGATGATGTTAGC
GGCAAGACTAAAAAACTATGACCTCATGAAACGACTGCAC
GAATGGGAAATCTCTATTGACTACGCTCTACTTGTAGTAG
ATGATGTGCCGTCTATTGACTATTGCTTAAGTCTTGGCGC
TAGATCCCCGACTAGAGCACAAAAAAGAGAACTGCTGAGG
GACAACACGTTTAATCCCGTGTATAAGTATCTTATGAACT
GTTCCGGCTTCCCAACAAAGAGAGAAAAAAACATTCCTTG
TGATGTTCAATGCGAAAGACTGCAAAAAAACATTATAAAA
GAACTGGTATTTAACTGCTCTGTACTGCTTGAAATGGTAC
TGCACACAGAAAGAGAATATGCATACGCCCTACACTGTGC
TGCAAAACATAACCAATTGCCCATCCTCATGTATTGTTGG
CAACAATCCACAGACGCGGAATCTATTTTGTTGAAAACCT
GCTGTTCTGATAAGAACATCAATTGTTTTAACTATTGTAT
TCTATATGGCGGCGCCCAAAATTTGGATGCTGCAATGGTG
GAAGCGGCAAAGCACGATGCCCGGATGCTGATAAACTACT
GTGTCATGCTTGGTGGAAGATCCTTAAACGAAGCAAAAGA
AACGGCTGCCATGTTTGGACACATTGAATGCGCACAACAC
TGTTTTAAACTGCAGTCTTACGTCGTGGACACATCGAATA
CAGACGACACTGATTAAAGCGACAATCTTACGTCATGAAC
GACTGTCTTTTGAGTATCTATACTTACATTATATTTTTTT
ATGAAAAAAATATAAAGGTTGTATACAAACCTTTGTATAC
AAGAAATTTGGATCATTAAACAATAATTAATTTGGACACA
GGAAACGATCTAGATCGATCAAAAAGCTATTTTTTTTGCA
CACAGAACATTTAGATAATTGAGAGATTACTTTCCATACT
TGTTAAGCTTTTTTACACACAGGAACTTTGGATTCTGTTC
AGGAAGTTTTTCATAGACATTATGTTTACAGCCAGTAATA
ATAATTTTGGGCTTTTTCTTAAACCACCGGTGGAAAACAT
CCAGCTTGTAAAGAGGGAAATGCATGTAGAGAGGTTTTGG
TAGTCATGGTTAAGAGATTTGACTAACTCCATGTTTCCTG
TAAAGACTGCCCAGTCCCAAGCAGTAAAACCTCTATGATA
GTCTTTTTGAGTCGGATCTGCTCCAAATTTTATGAGAGAA
AGCATATTTAAAGAACGGCCCCGTATTGCGGCCTTCATCA
CAGGAGTCATCCCATTAAAATTCGGTAAACAAATTCTGGT
CCCATTTTTTCCGAAATAGCCCAACACCCCTTCCAGGATT
AAATGATTTTTTTTCTCAGCTAAATAATGTAAAGCAGAGT
TTCCATCTTTATCCCTCCTATGAGGGTTAATTATTTCTCC
AGGATAAGATTCTTGTTCAAAAAGAAATTTTAAAAAGTCT
ATACGTCCGTAGATGCATATCCACATGAATACCGAGGATC
CATTTTTATCGCATCTATTGACAATCCACGGATCTGTTTT
AAAAAATTCCTCAAATAGTGTAAGATTCCCATTTCTAATA
TGTTTTTTAATCCATTTAACAAACAAGTTTTCTATCTCCC
TTTCTGGAAACATGTGTTCCATTTTGAATGTCGCCCCTAC
TCCACTATATGATTTTACTCCTTTAATTTTTAATGTCCTT
TTTTTTCGGACTTCTTTGGATAAGCTGTTTATTACCATCT
TTAAATGCCTTATAGCGGGGAGGAGCCAGGCCCTTTTCCC
ATATGTGCGGTAATTCTTGGTGTTTATGCTTGCCTTTGGC
ATAACCAGGCCAGTATTTTTCGATATATTCAGGGTTTGTT
TTTACGTATTCTTTAAAGGTCCGATAGGCTTCTTGAATAC
AGGTAGGCTCACCGGTATAATTTCCATGTTCATCTTCCTT
TAAAAAGCCATTAACCCTGTCCTTTCTCCACTTAAGATTG
TGCTTTCCAAAAATGCGATCAAGATCTTGCGCCTGCTGGG
GTGGAATCATAAATCCCTTTTTAGGTCGAAGCTTTTTATT
TTTTCCATAGCTTCGGCCATCGCGTTGCGAAACAGTGGTT
AGGACGCCTGATAGTCTTTCCATGGGCGTCGCATCTAATC
CTATCCATCCACCCTGATGAATATCAATGGCAACAAGCTC
TCCTTTATTTTGGGCAAGCCAAGTTTCCAAGAATGCCATG
CTTTCTTCCCAGGGATAAGGCCCGCCAACACCACGGGTTG
TCCAATCTTGCAAGGACTCCAGGTCCGACACCTGGTAAGG
CTCTAAAGAAGACGGTTCCTTGTTTTTGTACTGCAAATAA
GATTTAATGACCCATTTATACCATGTGTCGAACCGCAGCG
TGGCGCCTCCAAAGTGAAAGCCGTCGTTGATTTTAGGATA
TCTGCAACATATTTCAACCGTACGTTTGAGTTCTGCAAAA
GCGGCCTTCCAAGGAAGTCTTTCGCTGCGGGTAAGACGGT
CTATTTTGCCCTGCGTGCCATAGCGTATGGCATGTCGTGC
CAATTGCAACAATTCTGACACCGATCCGTGGGCCCCGATC
CAGTTTATCGGATAGGCAACCTCCGAAGGGTTTAAAAGAT
GCTCGTAAAAGCGTGGATCTTCAGATGCCAAGGCGTCTGC
AAAGGGGATAATGCTAGAAAACCTGTCTAGACATACGTTT
TCTGTGTTTACTTCTAAAGGTAGAAAAATGGTTGCGTGAG
GCTTTTGAACCTGCTTGTTCAGCGGTCTGCATATGCTTTG
AATAATGTCTCTAGGACTATGTCGCGGCGCTGCAAAAAAT
ACCGCGTTTAGTTCTGGAACCTCTACGCCCTCTTGAAAGA
GTCGACAGTTTAATAAAATAACGGGTTCCTTTGAGGAACA
AAATTCTGTAAATGTTTTGAGGATAACCTGTCGCGGCAGG
GTTGAGTGAGCTATCAGGGCATAGACCCCTTGGTCTACCA
ACGCCGCGTATAGCTCCTTGGCCTGTTTAATATCACGGGT
AAATACCAGCATTTTAGGAGCCGGTATATTGGTTTTTAAA
TAGGCTAAGGCCATTATAATTTGCTTTACTATGATCTGTT
TCGTGGTCTCCTCTTTGGTACTCGGTTGGTGGGCCAATTT
AGGCGCGGCTACCATCTGCAATTCAAAATCATTTACATAG
CCGGCCTCTATGCCTTCTCGCAGATAGTAGCGAAAGGCAA
CGCCGCCAAAAAGTTCACGATTTTTCATGGAAAGCGGGGT
GTCGTACCTGGGCGTTGCCGTTAAAAAAAGTCGGTGCCCT
TTTTTAAAGTTGAGCAACACGTGGGTAAAGGGCCGTGTCT
CCCATTCGCCGCAAATCCGGTGACATTCATCGCTAATAAT
AAGATCGAAATCATCCACCAGTAGCGTGGAGGATTGGTAG
GTGGCAATCACAAGAAGAGAAGGGGCCTCCCGTATCCGTT
TTGCAATAAAGACAGGATTGGTGGTCATTTCTATATTGTC
GTGATTTAGCACAATGCGGGTCTGGTCAGACCCCACAAGC
AAAACGTTCTTCAAAGAAATTCCATACTGATAGAGTTTTT
CCAGAGTCTGCCGTAGTAGGGACAGGCCCGGCACCAGGTA
CAAAACTTTTCCTTGAAGATAATTGGAGAGGATAAGATAG
GCGACGCGAGTTTTGCCGCATCGGCAGGCCATCTGCAGAA
TGGCCCTCCCACTTCGCCGCAGCTCCTGATAGCCCATATT
GGCCGCCTCCTTCTGATAAAGTCGATCCTCGATTGCAGTC
CGTGTCTCATCTGTAGAAAAAAATAATACGTCATCTGCGA
AATGTTCATCTTCCACAGGAGTTATCACCAGGTGTCTCAG
TTTCTCCTTGCTTATCAGCGGATCAGAGGGCAAAGATGGC
TCAACCACTATCGTGGAATCATTCATCTCATAGGCGGGAG
AATCACACAAAGTATAGCTTATGTCCAGACAGTTTGCAAC
ATCCTCAGCCAATTGTTTTATTTTTTCGGGTAAAAGACAT
ACGAGTTCTTTGTTTTTGACGCGAAAAAACTGTGCACAAT
ATAACACCCCTGCTTCAATTTTTTGCGCATCCTTCTTTGT
AGATGTTTCCAATGTGAAACAATACTTCCATTCATCCGTA
AAACAGGTTGTATAAGATCCATCATGAAGCCTAGCGGCCA
AGTTTCCTGTGTGCCCAACTTTATGTAAGGATTGGGCCTC
CAGCCAGGGATGAACCGCCACGTAAAATCCTGCGCACATG
CTATATCAAATTGCAGTTTCTTAATAACTGTACACAGGAT
CTGAAAAACATGTGATTACAAAATTTAGATAAGAAATATT
TAATATTAAAAATCACAGAATACATGTCACTGTGTAGAGA
GAAAGCCAAAAACTCCTCTTGACCGCCGTGGGAAATCATC
CAGGGTAGTAGGTTGTGTTTCATAAAGTTGTATGCCGTAG
TGATCACCGTGGACTCCAGATGGTTATTGGCATCTTTGCA
ATACTTTGCCATCTTGGCAGAAAAGACGATAAATCCACAA
ATTCTACCCCAGTTGATAAGATCCTTAAACAGCTCAGTCA
CAACCCCAGTAAACTGGGTTTTAATTTCTTGAACACTCGT
AAGAGAAAAGGTAATTGTAACCTGTTTGTTCAAACACTCA
TCATAATAGGTTAAAATTTTTTTTATTTGTTGTTGATATG
GGCTAAGCTCATGCTCTGAAATATCATTAATGTAATATTT
AATATATCCCACTAGTATTTCATTAATGATATTATGATAT
ATTAACTCTTCTCCCTCCATAGCGGCACCCTATATTTTTT
TATTTAGGTTTCAATGTTATCACAATTGCGATACAATTGT
GATACAATTGTGACACAACTGTGTTGTATACAACAAATGT
TAGGCCACGTATAGCAACCTATATGTTAAGAAATATTTTT
ATCCCAACATTAGTTGGAAACGAGCAGCCGCAAAGAAGTC
ATTTAAAATAAGCCATTTAAAGATTTAGAATTTATATGTA
TACAACTGTACAATGGAAGCAGTTCTTACCAAACTCGACC
AGGAGGAAAAAAAGGCTCTCCAAAATTTTCATCGTTGTGC
TTGGGAAGAAACTAAAAATATTATAAACGATTTTCTTGAA
ATCCCTGAGGAACGATGCACCTATAAATTCAACTCATACA
CAAAAAAAATGGAGCTTTTATTTACCCCTGAATTCCACAC
CGCCTGGCATGAAGTTCCTGAGTGCAGAGAGTTCATATTA
AACTTTTTGAGACTCATTTCGGGACATCGAGTGGTATTAA
AAGGCCCTACATTTGTTTTTACAAAAGAGATCAAGAATCT
GGGCATTCCTAGTACCATCAATGTTGACTTTCAGGCCAAC
ATTGAAAATATGGATGATCTACAGAAGGGAAATCTCATCG
GCAAGATGAATATCAAAGAAGGCTAAATAAAACAACTAAC
ATCAAAAAACATTAAAGGCTATGTTGTGGACGATGCCTTT
GTCTCAATAGTTTCGAGGTCATCCAATAACTCATGTAACG
TAAAAAAGTTGGTCCATTTTTTTGAAAACATTAAAAGACG
TTCGTCTTCATAAATAAAAAAGTCATTCGAAGGAAAAATG
ATATACTCAATACCATAGTCTTGTAATATTTTTTTTAGGT
CTCTCAGGGTCCAGGGATTTACCAGGCTTCTACGCGAAGT
GAGCATCATAAAAATATCTAATATTTTTTGCGCCATAAGC
CAGCGCGGATTCTCATTGGCCCACAAATCAACAATAATTC
TCTTATCAACCGTGAGCATTCCTACTTGATTCGAAGAAAT
GATTAGATGCCCAGCAGTCCACCCCATGAGTAGATAACGC
AGCGTTGTAGAAATGTCACATATGGAAGGCATTCCTCCAC
AACATGAACCCAAATTAGGATGCGTGTGAAACACAAACAT
AGCAGGCTTGTTGGCCACCCTGCTATAAATATCAGCAGGC
ATCATAGCCTCGCTGCCAAAATAAATGTTCTCTCCTGCCC
TATAGGGGCTTGGAATGATTTCCACTATCTCGGGTACACC
GTTTATCATATTAATGCGGCCGCACCATTCACGGTCATCG
TCCAAAAATTTTTTGATGGCACCCCGAACATTGTCCCAGT
TAAGCAACAGAGTATTCACAATCTCATTACGCTCCGCCCA
GTATTCCTTAAAACTTCTTTTAGACTTGCTGAGCTGTTCC
CAGGATTCGAACTCAGTCCAATGTTTTTTTTCTTTTGGGG
AAGACTTCCCTTTTGAAACATTTTTTGCGGCTCCACCATC
TACACTATGATTTTCCAAAATAATCTCCTTCATCGTTTGA
GTTATATGGGCATTGCTAAGCACCTTAGTGGTAACCTGTT
TACCTATGTGATTTAGCAGAAAACCAAGTTTGTCCATTTG
TGTCTCAACCATTTATTCTTAACAAAACAAAAAAAAATTA
AAAATCATCGTCGTTTAAAAAGAGTTTGAAGGCAAACGCA
TCATCCTTAACACAGTTCTGATACTGCGTAGGTCTTAACT
CGAAAAAGTTGGTTTTTTCTACTTCATTAAGAAAGAATTT
AGTCATCTGAGGAAAAGGGTTTCCCACCTTATAAATGCTT
TTGCACTGCATCATGAAGCACAAATTATCTGTAAAGTAGC
GTATATATTGAAATAGCATTTCTTTTGAAAAACCGGGAAC
TCTTCCTCTTGCCTTGTCAAAGGCATAGTTAATAAACTCA
TCCACCAACTCCACAGCCTCCTTCAAAATTTTGTGAATGA
TCTTTTCCTCGGGAATGTTATACACGTAATTTGAGATAAG
AAAACACGCAAAACTACAGTGCATCCCTTCATCACGTGAG
ATAAACTCATTATAGCTTACAAGCCCCGGCATAATATTCT
GTTCCTTAAGAAACTGGATCGCCACAAAGTGGTTTTGAAA
TAAAATGCCTTCTACGGCGGCGAAGCCCACCAGCCGCTCA
CCTAGAGTGTTCCTGTCGGGGTCCATCCACTGCCGCACCC
ACTGCGCCATTTTTTTTATGATAGGGTGTTTTTCAATGCC
GCTAAAGATGCGCTGTTGTTCCTTCTCATCCGGGATCAGC
GTTTTTACCTGTATTGAGTAGGCTTCGCTATGAACGCACT
CTTGGGCAGCCTGCATTGTATAAAAGTATAACACTTCCTT
TACTTTAATTTCGCGCATAAAATTGGTTAAAAGGTTTTCG
ATAACAATTTCGTCGGCAACAACAAAGAAGGCTAAAATTT
GTTTATAAAATTCGCGCTGTGGCTTTGGCATGGCTTCCCA
ATCATCAATGTCCTTACACATGTCCACCTCCTGCGCCGTC
CACGTCAAACTTTCTAATTTTTTATACCAGTTCCAACATT
CGGGGTGCTGAATAGGAAAAATAGTGAAACGTTGGGAATT
TTCAATTAGTAATTCCTCCATATTTGAAATAAATATTAAC
ATCTTCAAATTTATTGGCTGCCATGGAGACGTTTTTTATT
GAGACGTTGGCATCTGATGTGTATGGAAAGGCGTTAAATG
TTGATTTAGATAGACTATCGCAGGCGCAGGTTAAATATAC
CCTTCAAGAGCTTATTTCCTACTGCAGCGCTCTAACCATT
TTACATTATGACTATTCAACCCTTGCGGCGCGTCTTTCGG
TGTACCAGCTGCACCAGTCAACGGCCTCCTCCTTCTCAAA
GGCGGTGAGGCTGCAGGCCGCACAATCCTGCTCACGCCTG
TCCCCCCAGTTTGTGGACGTCGTTTACAAGTACAAAGCCA
TTTTTGACAGCTACATTGACTATAGCAGAGATTACAAGCT
GTCCCTCCTGGGGATAGAAACCATGAAAAATTCTTATTTG
TTAAAAAATAAAGATGGGGTCATCATGGAACGCCCGCAGG
ATGCTTATATGCGGGTTGCCATCATGATCTATGGGATGGG
AAGAGTGGTCAATATGAAAATGATTCTGCTAACCTATGAC
CTGCTTTCCCAGCACGTCATCACACACGCGTCGCCCACCA
TGTTCAATGCAGGCACCAAAAAGCCACAACTCTCCAGCTG
TTTCCTGCTAAATGTAAATGATAATTTAGAAAATTTATAT
GATATGGTCAAAACGGCCGGCATCATTTCAGGCGGCGGCG
GTGGAATAGGGCTGTGCTTGTCAGGAATACGGGCAAAGAA
TAGTTTTATTTCTGGTAGTGGTCTTAAAAGTAACGGCATA
CAGAATTATATTGTGCTGCAAAATGCTTCACAATGCTACG
CGAACCAGGGAGGCCTACGTCCCGGAGCCTACGCCGTCTA
CTTAGAGCTGTGGCACCAAGACATCTTTACATTTTTACAA
ATGCCTCGCCTAAAAGGACAAATGGCTGAACAACGGCTTA
ATGCCCCTAATCTCAAGTACGGCCTATGGGTCCCCGACCT
ATTCATGGAAATACTTGAAGACCAAATACACAACAGAGGC
GACGGCAAATGGTACCTCTTTTCGCCGGATCAGGCCCCCA
ATCTACATAAGGTCTTTGATTTGGAACGGTCGCAGCACGA
AAACGCACACCGCGAATTTAAAAAGCTTTACTATCAGTAT
GTTGCTGAAAAAAGGTACACCGGCGTCACAACGGCCAAAG
AGATTATCAAAGAGTGGTTCAAAACAGTTGTTCAAGTAGG
GAATCCCTATATCGGGTTTAAAGATGCCATAAATCGTAAA
AGTAATCTTTCACATGTAGGCACTATCACGAACTCCAATC
TTTGTATTGAAGTCACAATCCCCTGCTGGGAGGGTGATAA
GGCTGAACAAGGTGTTTGTAATCTGGCCGCAGTAAATCTA
GCCGCCTTTATACGTGAAAATGGCTACGACTACCGTGGGC
TCATAGAAGCATCAGGCAATGTCACAGAAAATTTAGATAA
TATTATAGATAATGGCTACTACCCCACAGAAGCCACGCGG
AGAAGCAATATGCGTCACCGACCTATTGGCATCGGGGTCT
TTGGCCTAGCCGACGTGTTTGCGTCTTTAAAAATGAAATT
TGGTTCACCCGAGGCCATTGCCATGGATGAGGCCATCCAT
GCGGCCCTATACTACGGGGCCATGCGACGATCCATAGAAC
TTGCAAAAGAAAAAGGAAGTCATCCCAGCTTTCCGGGGTC
TGCGGCCTCAAAGGGTCTACTGCAGCCCGACCTATGGGTT
CGCTGTGGTGATTTAGTTTCCTCCTGGGAAGAACGCGTGG
CACAGACGACGCAGGGTGTGTTGACGCCGAAAAGGTGGTC
GCAGCTACGCCTGGCGGCTATGCAGGGACTTCGAAATGGA
TATGTCACAGCTCTTATGCCCACCGCAACCTCCTCAAATT
CTACAGGAAAAAACGAATGTTTTGAGCCCTTTACATCCAA
TCTATATACACGTAGAACGTTAAGCGGGGAGTTTATTGTT
TTAAATAAGTATTTAATAGACGATTTAAAAGAAATTAATC
TTTGGACAGAAGCCATTCAACAGCAGCTACTAAATGCGGG
AGGTAGCATTCAGCACATTTTGGATATACCGGCCGAGATC
CGCGATCGGTATAAAACCTCCAGGGAAATGAATCAAAAAA
TTTTAACAAAACACGCGGCCGCACGAAACCCCTTTGTATC
CCAAAGTATGTCCTTGAACTATTACTTTTATGAACCTGAA
CTAAGCCAGGTACTTACAGTGCTCGTCCTAGGCTGGAAAA
AAGGTTTAACTACCGGTTCCTATTACTGTCATTTTAGCCC
TGGAGCGGGTACCCAAAAAAAGATTATAAGAAACTCTGAG
AAAGCGTGTAATGCGGACTGCGAGGCGTGTCTTCTGTAGG
TGTCTCGCGGTAAAAGAGCAGCGGGGACCATATGGTAAAC
CCCAACAAGAGGATAATGAATAAAAAAAGTAAACAGGCAT
CCATTAGTTCCATATTAAATTTTTTTTTCTTCTATATAAT
GGAATATTTTGTTGCGGTAGACAATGAAACCTCCTTGGGG
GTTTTTACTTCTATAGAGCAATGTGAAGAAACGATGAAAC
AATACCCCGGCCTCCATTATGTCGTTTTTAAGTATATGTG
TCCGGCGGATGCAGAAAATACAGATGTTGTATATTTAATA
CCCTCGTTAACCTTGCATACCCCCATGTTTGTAGACCACT
GTCCAAATCGTACCAAACAAGCACGACACGTATTGAAAAA
AATAAACTTAGTGTTCGAGGAAGAGTCTATTGAAAATTGG
AAGGTTTCAGTAAATACTGTGTTCCCCCATGTTCACAACA
GATTATCTGCGCCGAAACTTTCCATCGACGAGGCTAATGA
AGCCGTAGAAAAGTTTTTGATACAAGCAGGACGACTCATG
TCTCTGTAAATGTCTCTTCCTTTATGGGTGACGTCTCTTC
CTTTGCCGAGGAAGTCTCTGTTATGGGCAAGAGGTTTGAA
ACAACGCAAGGACTCTGCTTAATCTGCTGTCTCACAAAGG
GAATCAAACTACCTGCTTTCGTATTTTTAATGTAGTAATT
ACCCTTGTTGTGATGAATTTTAAGACCATAGCGTAGTCCC
AGTACTTTATTAATGAATTTTAAAATTGTTTGAGGGTCCG
TTTTATTGGGCTTTTTAAGCTTAAACTCAAAGCTGATCGC
GCTTAAATCATACTGAACAAATTCATCAACGAGTTTCGTC
ATTAATTGTTCATTGGTCAATATATTAGGGTCCTGAACGC
ATTTAAAGCCGCACTTAGTTAATAGCATAATAGCGTACAT
ATGAGATTGAAAACTATAATTAAATTGTAGATCATGATGC
TCTGCGTGTTGCATGGCCCATTGATGAAAGTTTAATTCCT
GAGTTTGTAACATAGTGAGCGACTCGTATACTGTCTTTCC
GCGGCTTATTTGGACACGGCCAGTATAGTTCTGTTTTGTC
ATAAAACTATTGTATTGTTCAACAAATTTGGGAGTAATTT
TATGACCGTGCCATGCATAAAATTCGAGTAGTTTATACTT
TTCATACGCAAATAGGTCTTGCTGGTCTACTGTGATGCCT
TCCTTTAAGTTTTGTTTAATTTGTAAAGCTTTATTGGCAT
CAATGGTTTCAGCCGAGGCAATGTTTACATAGTCCTGGTG
TTTAATTTCCATTTTAATGCTTGTATATTGTTTGACTGTC
TCCAGCTTTTCACCCGTCAGTATAAACACCTTAGCGCCGG
TGTCGGCGATCTGGTTAATAAATCGGGTTATAAAGTGATT
TTTTGATAGATGTTGTATCCGCATTGTTTCGAGCCATAGA
TGGTAGTATGGAGTTTTATAATATATCGGCCTACCTGTTT
CCTTACTATACGTGAAGGAAAGCTGGTGATTGCTTATGGT
CTGAAAAAGGGTGTCACGTTTTTGTAACGTAAACATTTCA
ATGTCTTCGATGGTTTCTGGATAGTAATTTTGTTTCCCCT
GTAAGCAGATTTTATAACACTTACTTTTTAATTCACGCAC
GCGGCCCAACATTTGGCAACATGTTTCTACGTCACACGAC
ATATTGTTAAAAAAGCCGTATAAAACATCAAATCTCTTAT
CTTCGTATGAAACACCCGCTGAAATCGTGGGCGTATAGAT
AAGGATATCAACGAGCCCCCAATAATACGATACATTATTA
AAATGGGATTCCCGTTCATGAGCAGTGCTTTTAGAACTAT
AAAACCCAATTTTTTTTTCCGGAAACTTTTTTTGGATAAA
TGATTGCAACAGCCGGGCCTCCATTAATGAATTTGTAGGG
ATAACAATTTTTTTGTCTTCTAGCAAATCCTTTAAAAGGT
TATTTAACCAAGTTTCTCGTGAAGAGGTAAAATAATACGT
GTCATGCTGGGCCCTTTTATATTGATTCCAGTGAAAGAAG
ATAGGGACATCCCCGCGAAAACGCTGTAGAATATTATACG
TTCGATTTCCTAGGTTTGCGTCCAAGCATATAACATAATT
TGCCGTTTCGAGCATCCACATGAAAATGGCAAAAGAGGGA
GCAAAGTATTTGTGCAGGCCGCTATTGAATTGATTAAAAA
TCGATTCTACCTCATCCAAAATAAGTAGGTCTACAGGCTC
GGCTGTGGAGGTTAGCCGGAAAAGTGATTCTACCTGAATG
ATGACTCTTTCGTAGCTGTCCAAATCTCCAGTTACTTCGC
TGTACAATGTGAAATTCGGTAGCCGGGATTGTATATTTTT
TGAGAAGATCTGTCGAAACGTCACAAACCGTATGGTTTGT
TGTTTTGAAATAGAATTATTGCCGTAGTATTTTTGCAAAT
AGTTGCGCAGTTGGACGGTTTTACCTATTTTCATTTGAGC
CTTTACAACAAGCGTAGGGACTCGTTCATATTCTCGCATA
CTACTTTCATCATAGATGTGTTTTTGAGTATCAGGCAGTT
CTTCAAAGAGAATGGACTCATGAACCTCTATGCTCTTTGT
CATCACTTGGTCCACATATGTTTCCACAAAATTATTTGTG
CCGGAAAGGCTGCCCATGAGAAGGCTATGTTTATTGTCAT
GGCGACAGTGTTGATACACTTTGTTTCCCGTGACTCTTAA
AATTAGGGTATTGTCCTTATCATGCATACGCTTACATATT
TCGCAGTAACTTGGACTTGTACGTTTAAACAATACTAAAT
TTTTATGAACACGGAGGAAGCAATGATTTTTACATAGTGT
TCCTGCAAATTTTAATACCACTTCAAGTTCACTTTGTTGG
ATAGTATCGCAGGAACTCGGTGTTGTTTCTTTTACATTTG
TGAAGATACAAGGTAAACACGTCGTTTCAAAGGGGGTTGC
TATAAGGGTATCACTCTTTTTCGTGGTTGTACTGGTCTCA
AACACCTCTGCAAGCTCCTCATTAAACATTTTAACACGCA
TGCTACCTTTTTTATGAGACCCTATGATGCGAAAATTTTG
AATACTTTTGTTGACCTGGGGGTCAACAAAAGGATAAACG
TGTTTGGGAAGATTTTCTAACACTTTGGATGTAAAGACTT
TGGCCTCATTATTGTTTAATACTGAGTATGTATAAAGTAT
GATATGAAAGGAGTATTTAAGTTCTCGCTTTTTATTTAAT
CCGATAGAATCTGTTAGCAAAATTTGTTCACGCGTTAGAT
TGATGTTATAAGGTAAAGAATATGTCTCGTAAAATACATC
CATGATGACGTTAATTATCATGTCAAGGATGTCATAGACA
TTGTCTTCGACATTATCATTGTCATCAACATTGTCATCAG
AGTATGACTTATTTACCGGAAAGTCGATGTCAAATTTTAA
GCGCTGAGGCAAAAACCCAAATACCACTTCGTGGAAACAC
TTCTGCTCAAAGGGCTGAGCCGCCTCCCACTCCCAAAAGT
CATCACGACTTGAAAAAACTCTAAAAAGATTATTATATTC
ATCTCGCACCACGAAGTGATTCTTTAAGGTTTCGAGAGAA
TATTTATCCTCTACGGCTTCTCCTTGGGAGTTACAGCGAA
GAAACTTGAATGTTTCTTGCATTTTGATATTTAAAATTAA
ATCAATTATGATGCGGCCGCTAATGCGGCGGTTGACGCGG
CCGCGCCGCTGACGCAGCCATCATACATAAAGCGGCATGG
CCGTTTTATAACGACTAGTCGGCCGTTATATGACGAACTA
TATAAAAATGAATTCTTTTAATTAGAGTTAAGTATTGTTG
ATTGTATAATCCATCATGGTTGAGCCACGCGAACAGTTTT
TTCAAGATCTGCTTTCAGCAGTGGATCAACAAATGGACAC
TGTAAAAAATGACATAAAAGACATTATGAAAGAAAAAACG
TCTTTTATGGTATCATTCGAAAACTTTATAGAACGTTACG
ATACCATGGAAAAAAATATTCAAGACCTTCAGAATAAGTA
CGAAGAAATGGCGGCCAACCTTATGACCGTCATGACGGAT
ACAAAAATTCAGCTTGGAGCCATTATCGCCCAACTTGAGA
TTCTAATGATAAATGGCACTCCACTTCCGGCAAAAAAGAC
AACAATTAAGGAGGCTATGCCCTTACCTTCATCAAACACG
AATAATGAACAAACGAGTCCTCCCGCCTCAGGCAAAACAA
GTGAAACACCTAAAAAAAATCCCACGAATGCGATGTTCTT
CACGCGTAGCGAATGGGCATCCTCGAATACTTTTCGAGAA
AAGTTTTTAACACCAGAAATTCAAGCCATATTGGATGAGC
AGTTTGCAAACAAGACCGGGATCGAAAGATTGCATGCCGA
GGGTCTTTACATGTGGAGAACCCAATTCTCTGACGAACAG
AAGAAAATGGTCAAAGAGATGATGAAGAAGTAATATTTTT
GGTAAAAATATTTTTATCAAAATTTTTTTACCAAATAATA
AAAAATATTTTTTACTTTTTTTTCTTCATAATATACATAG
AATGCCTACAAAAGCTGGCACAAAAAGTACCGCAAATAAA
AAAACAACGAAGGGCTCCTCCAAATCTGGTTCTTCCAGAG
GCCACACCGGCAAAACCCATGCTTCTTCGTCCATGCATTC
CGGGATGCTCTATAAAGATATGGTAAATATTGCTAGATCT
AGAGGCATTCCGATTTACCAGAATGGATCGCGTCTTACTA
AAAGTGAATTGGAGAAAAAAATTAAACGGTCAAAATGAAT
ATAATCAGGAAACTTAAGCCTGGAACAATTAGCCTTGTGC
TGGGACCCATGTTTGCCGGCAAAACTACGTTTCTTATTCA
TTGCATTTACATGCTCGAACGTTTGGAAAAAAAAGTAGTC
TTCATAAAATCTACCAAAAACACCCGAGACAAAACTATTA
AAACACACTCCGGTATACAGCTACGACCCAAACAATGTAA
AATCATAGAAAGCACACAGTTATCTGACGTGGGTTCTCTC
ACCGATATCCATGCAGTTGTCGTAGATGAAGCGCATTTTT
TTGACGATTTAATCACATGCCGCACTTGGGCAGAGGAAGA
AAAAATTATTATTCTTGCGGGACTCAATGCTTCCTTCGAG
CAGAAAATGTTTCCGCCCATCGTTCGTATTTTTCCTTACT
GCAGCTGGGTTAAGTATATTGGCCGCACCTGTATGAAATG
TAACCAACATAATGCATGCTTTAATGTGCGTAAGAACGCA
GACAAGACGCTTATCCTTGCGGGAGGAAGTGAACTGTACG
TAACATGTTGTAACAACTGTCTAAAAAATACATTTATTAA
GCAGTTGCAACCTATTAAATATTAAAAATCTTATACAATA
ATGGATCATTATCTTAAAAAATTACAAGATATTTATACGA
AGCTCGAGGGTCATCCCTTTCTTTTTAGCCCGTCGAAAAC
CAATGAAAAAGAGTTTATTACTCTGCTAAACCAGGCCTTG
GCCTCAACGCAGCTTTACCGCAGCATACAACAGCTGTTTT
TAACGATGTATAAGCTAGATCCCATTGGGTTTATTAACTA
TATTAAAACGAGTAAACAAGAGTATTTATGCCTGTTAATT
AATCCTAAACTCGTTACTAAGTTTTTAAAAATAACGAGCT
TTAAAATTTACATTAATTTCAGGCTGAAAACTTTTTATAT
AAGTCCTAATAAGTATAATAATTTTTACACCGCTCCCTCT
GAAGAAAAGACTAACCATCTTCTAAAAGAAGAAAAAACTT
GGGCAAAGATTGTTGAAGAAGGAGGAGAAGAATCCTAAGT
CGCTTACATTTTTTTTTGCTATTTTTATAGAATGTACACG
CATGTTGATGTTGTCGGAATAGCTGAAGCCTCAGCGGCCC
TCTACGTGCAAAAAGATAGGGATCGCTACTTAGACGTGCT
AACAACCATTGAAAACTTTATTTACCAACACAAATGCATC
ATAACAGGGGAAAGCGCCCACCTACTCTTTTTAAAAAAAA
ATATTTATCTTTACGAATTTTACTCCAACAATGTGGCGGA
GCACAGCAAGGCTTTGGCGACCCTGCTTTATAAACTTGAT
CCGGAATACCTCACTCGTTACACAGTACTCATTACCAAAA
TTCCCAACCATTGGTATGTGATTAACGTAGATCAGCGAGA
ATTTGTGCGCCTATATGCCATCCCGGCAGTTAAACAACAC
[truncated: 3,095 more rows]
