# Supplementary material for: Bayesian Phylodynamic Analysis Reveals the Dispersal Patterns of African Swine Fever Virus
Source: Viruses. 2022 Apr 25;14(5):889. doi: 10.3390/v14050889 (PMC9147906; doi:10.3390/v14050889)
Supplement: Supplementary file 1 [file viruses-14-00889-s001.zip › Supplementary file S1/MT748042.gff]

##gff-version 3
##source-version geneious 2021.1.1
##sequence-region	MT748042	1	190597
MT748042	Geneious	source	1	190597	.	+	.	Name=source African swine fever virus strain ASFV|Korea|pig|PaJu1|2019
MT748042	Geneious	gene	1813	2646	.	-	.	Name=MGF 360-1L gene
MT748042	Geneious	CDS	1813	2646	.	-	0	Name=MGF 360-1L CDS
MT748042	Geneious	gene	2981	4069	.	-	.	Name=MGF 360-2L gene
MT748042	Geneious	CDS	2981	4069	.	-	0	Name=MGF 360-2L CDS
MT748042	Geneious	gene	4210	4743	.	+	.	Name=KP177R gene
MT748042	Geneious	CDS	4210	4743	.	+	0	Name=KP177R CDS
MT748042	Geneious	gene	4880	5125	.	-	.	Name=L83L gene
MT748042	Geneious	CDS	4880	5125	.	-	0	Name=L83L CDS
MT748042	Geneious	gene	5226	5384	.	-	.	Name=L60L gene
MT748042	Geneious	CDS	5226	5384	.	-	0	Name=L60L CDS
MT748042	Geneious	gene	5543	6613	.	-	.	Name=MGF 360-3L gene
MT748042	Geneious	CDS	5543	6613	.	-	0	Name=MGF 360-3L CDS
MT748042	Geneious	gene	7059	7649	.	-	.	Name=MGF 110-1L gene
MT748042	Geneious	CDS	7059	7649	.	-	0	Name=MGF 110-1L CDS
MT748042	Geneious	gene	7648	7761	.	+	.	Name=ASFV G ACD 00090 gene
MT748042	Geneious	CDS	7648	7761	.	+	0	Name=ASFV G ACD 00090 CDS
MT748042	Geneious	gene	7829	8143	.	-	.	Name=MGF 110-2L gene
MT748042	Geneious	CDS	7829	8143	.	-	0	Name=MGF 110-2L CDS
MT748042	Geneious	gene	8240	8614	.	-	.	Name=MGF 110-3L gene
MT748042	Geneious	CDS	8240	8614	.	-	0	Name=MGF 110-3L CDS
MT748042	Geneious	gene	8928	9302	.	-	.	Name=MGF 110-4L gene
MT748042	Geneious	CDS	8928	9302	.	-	0	Name=MGF 110-4L CDS
MT748042	Geneious	gene	9491	10108	.	-	.	Name=MGF 110-5L-6L gene
MT748042	Geneious	CDS	9491	10108	.	-	0	Name=MGF 110-5L-6L CDS
MT748042	Geneious	gene	10315	10728	.	-	.	Name=MGF 110-7L gene
MT748042	Geneious	CDS	10315	10728	.	-	0	Name=MGF 110-7L CDS
MT748042	Geneious	gene	11069	11197	.	-	.	Name=ASFV G ACD 00160 gene
MT748042	Geneious	CDS	11069	11197	.	-	0	Name=ASFV G ACD 00160 CDS
MT748042	Geneious	gene	12057	12431	.	+	.	Name=MGF 100-1R gene
MT748042	Geneious	CDS	12057	12431	.	+	0	Name=MGF 100-1R CDS
MT748042	Geneious	gene	12457	12600	.	-	.	Name=ASFV G ACD 00190 gene
MT748042	Geneious	CDS	12457	12600	.	-	0	Name=ASFV G ACD 00190 CDS
MT748042	Geneious	gene	12590	13462	.	-	.	Name=MGF 110-9L gene
MT748042	Geneious	CDS	12590	13462	.	-	0	Name=MGF 110-9L CDS
MT748042	Geneious	gene	13461	13652	.	+	.	Name=ASFV G ACD 00210 gene
MT748042	Geneious	CDS	13461	13652	.	+	0	Name=ASFV G ACD 00210 CDS
MT748042	Geneious	gene	13753	14571	.	-	.	Name=MGF110-11L-14L fusion gene
MT748042	Geneious	CDS	13753	14571	.	-	0	Name=MGF110-11L-14L fusion CDS
MT748042	Geneious	gene	14570	14680	.	+	.	Name=ASFV G ACD 00240 gene
MT748042	Geneious	CDS	14570	14680	.	+	0	Name=ASFV G ACD 00240 CDS
MT748042	Geneious	gene	14761	15120	.	-	.	Name=MGF 110-12L gene
MT748042	Geneious	CDS	14761	15120	.	-	0	Name=MGF 110-12L CDS
MT748042	Geneious	gene	16056	16169	.	-	.	Name=ASFV G ACD 00270 gene
MT748042	Geneious	CDS	16056	16169	.	-	0	Name=ASFV G ACD 00270 CDS
MT748042	Geneious	gene	16212	17375	.	-	.	Name=MGF 360-4L gene
MT748042	Geneious	CDS	16212	17375	.	-	0	Name=MGF 360-4L CDS
MT748042	Geneious	gene	17930	18046	.	-	.	Name=ASFV G ACD 00300 gene
MT748042	Geneious	CDS	17930	18046	.	-	0	Name=ASFV G ACD 00300 CDS
MT748042	Geneious	gene	18190	19317	.	-	.	Name=MGF 360-6L gene
MT748042	Geneious	CDS	18190	19317	.	-	0	Name=MGF 360-6L CDS
MT748042	Geneious	gene	19545	19670	.	+	.	Name=ASFV G ACD 00320 gene
MT748042	Geneious	CDS	19545	19670	.	+	0	Name=ASFV G ACD 00320 CDS
MT748042	Geneious	gene	19857	19970	.	+	.	Name=ASFV G ACD 00330 gene
MT748042	Geneious	CDS	19857	19970	.	+	0	Name=ASFV G ACD 00330 CDS
MT748042	Geneious	gene	20169	20285	.	-	.	Name=ASFV G ACD 00360 gene
MT748042	Geneious	CDS	20169	20285	.	-	0	Name=ASFV G ACD 00360 CDS
MT748042	Geneious	gene	20197	20406	.	+	.	Name=X69R gene
MT748042	Geneious	CDS	20197	20406	.	+	0	Name=X69R CDS
MT748042	Geneious	gene	20704	21510	.	-	.	Name=MGF 300-1L gene
MT748042	Geneious	CDS	20704	21510	.	-	0	Name=MGF 300-1L CDS
MT748042	Geneious	gene	22909	23901	.	-	.	Name=MGF 300-4L gene
MT748042	Geneious	CDS	22909	23901	.	-	0	Name=MGF 300-4L CDS
MT748042	Geneious	gene	24015	24974	.	-	.	Name=MGF 360-8L gene
MT748042	Geneious	CDS	24015	24974	.	-	0	Name=MGF 360-8L CDS
MT748042	Geneious	gene	25136	26188	.	-	.	Name=MGF 360-9L gene
MT748042	Geneious	CDS	25136	26188	.	-	0	Name=MGF 360-9L CDS
MT748042	Geneious	gene	26374	27411	.	-	.	Name=MGF 360-10L gene
MT748042	Geneious	CDS	26374	27411	.	-	0	Name=MGF 360-10L CDS
MT748042	Geneious	gene	27439	28500	.	-	.	Name=MGF 360-11L gene
MT748042	Geneious	CDS	27439	28500	.	-	0	Name=MGF 360-11L CDS
MT748042	Geneious	gene	28708	30303	.	+	.	Name=MGF 505-1R gene
MT748042	Geneious	CDS	28708	30303	.	+	0	Name=MGF 505-1R CDS
MT748042	Geneious	gene	30356	31408	.	-	.	Name=MGF 360-12L gene
MT748042	Geneious	CDS	30356	31408	.	-	0	Name=MGF 360-12L CDS
MT748042	Geneious	gene	31569	32630	.	-	.	Name=MGF 360-13L gene
MT748042	Geneious	CDS	31569	32630	.	-	0	Name=MGF 360-13L CDS
MT748042	Geneious	gene	32815	33888	.	-	.	Name=MGF 360-14L gene
MT748042	Geneious	CDS	32815	33888	.	-	0	Name=MGF 360-14L CDS
MT748042	Geneious	gene	34094	35674	.	+	.	Name=MGF 505-2R gene
MT748042	Geneious	CDS	34094	35674	.	+	0	Name=MGF 505-2R CDS
MT748042	Geneious	gene	35761	36603	.	+	.	Name=MGF 505-3R gene
MT748042	Geneious	CDS	35761	36603	.	+	0	Name=MGF 505-3R CDS
MT748042	Geneious	gene	36681	36803	.	-	.	Name=ASFV G ACD 00520 gene
MT748042	Geneious	CDS	36681	36803	.	-	0	Name=ASFV G ACD 00520 CDS
MT748042	Geneious	gene	36771	38291	.	+	.	Name=MGF 505-4R gene
MT748042	Geneious	CDS	36771	38291	.	+	0	Name=MGF 505-4R CDS
MT748042	Geneious	gene	38320	39816	.	+	.	Name=MGF 505-5R gene
MT748042	Geneious	CDS	38320	39816	.	+	0	Name=MGF 505-5R CDS
MT748042	Geneious	gene	40017	41594	.	+	.	Name=MGF 505-6R gene
MT748042	Geneious	CDS	40017	41594	.	+	0	Name=MGF 505-6R CDS
MT748042	Geneious	gene	41724	43307	.	+	.	Name=MGF 505-7R gene
MT748042	Geneious	CDS	41724	43307	.	+	0	Name=MGF 505-7R CDS
MT748042	Geneious	gene	43611	45131	.	+	.	Name=MGF 505-9R gene
MT748042	Geneious	CDS	43611	45131	.	+	0	Name=MGF 505-9R CDS
MT748042	Geneious	gene	45543	47171	.	+	.	Name=MGF 505-10R gene
MT748042	Geneious	CDS	45543	47171	.	+	0	Name=MGF 505-10R CDS
MT748042	Geneious	gene	47288	47962	.	-	.	Name=A224L gene
MT748042	Geneious	CDS	47288	47962	.	-	0	Name=A224L CDS
MT748042	Geneious	gene	48001	48153	.	-	.	Name=ASFV G ACD 00600 gene
MT748042	Geneious	CDS	48001	48153	.	-	0	Name=ASFV G ACD 00600 CDS
MT748042	Geneious	gene	48323	48637	.	+	.	Name=A104R gene
MT748042	Geneious	CDS	48323	48637	.	+	0	Name=A104R CDS
MT748042	Geneious	gene	48634	49344	.	-	.	Name=A240L gene
MT748042	Geneious	CDS	48634	49344	.	-	0	Name=A240L CDS
MT748042	Geneious	gene	49256	49438	.	+	.	Name=A118R gene
MT748042	Geneious	CDS	49256	49438	.	+	0	Name=A118R CDS
MT748042	Geneious	gene	49653	50108	.	+	.	Name=A151R gene
MT748042	Geneious	CDS	49653	50108	.	+	0	Name=A151R CDS
MT748042	Geneious	gene	50386	51216	.	+	.	Name=MGF 360-15R gene
MT748042	Geneious	CDS	50386	51216	.	+	0	Name=MGF 360-15R CDS
MT748042	Geneious	gene	51452	52132	.	-	.	Name=A238L gene
MT748042	Geneious	CDS	51452	52132	.	-	0	Name=A238L CDS
MT748042	Geneious	gene	52182	54758	.	-	.	Name=A859L gene
MT748042	Geneious	CDS	52182	54758	.	-	0	Name=A859L CDS
MT748042	Geneious	gene	54760	55299	.	-	.	Name=A179L gene
MT748042	Geneious	CDS	54760	55299	.	-	0	Name=A179L CDS
MT748042	Geneious	gene	55532	55945	.	+	.	Name=A137R gene
MT748042	Geneious	CDS	55532	55945	.	+	0	Name=A137R CDS
MT748042	Geneious	gene	55978	56931	.	-	.	Name=F317L gene
MT748042	Geneious	CDS	55978	56931	.	-	0	Name=F317L CDS
MT748042	Geneious	gene	56957	57961	.	-	.	Name=F334L gene
MT748042	Geneious	CDS	56957	57961	.	-	0	Name=F334L CDS
MT748042	Geneious	gene	57982	60318	.	+	.	Name=F778R gene
MT748042	Geneious	CDS	57982	60318	.	+	0	Name=F778R CDS
MT748042	Geneious	gene	60351	60848	.	+	.	Name=F165R gene
MT748042	Geneious	CDS	60351	60848	.	+	0	Name=F165R CDS
MT748042	Geneious	gene	60835	63981	.	-	.	Name=F1055L gene
MT748042	Geneious	CDS	60835	63981	.	-	0	Name=F1055L CDS
MT748042	Geneious	gene	64175	64792	.	+	.	Name=K205R gene
MT748042	Geneious	CDS	64175	64792	.	+	0	Name=K205R CDS
MT748042	Geneious	gene	64881	65117	.	+	.	Name=K78R gene
MT748042	Geneious	CDS	64881	65117	.	+	0	Name=K78R CDS
MT748042	Geneious	gene	65114	65704	.	+	.	Name=K196R gene
MT748042	Geneious	CDS	65114	65704	.	+	0	Name=K196R CDS
MT748042	Geneious	gene	65720	66157	.	+	.	Name=K145R gene
MT748042	Geneious	CDS	65720	66157	.	+	0	Name=K145R CDS
MT748042	Geneious	gene	66191	67459	.	+	.	Name=K421R gene
MT748042	Geneious	CDS	66191	67459	.	+	0	Name=K421R CDS
MT748042	Geneious	gene	67500	71228	.	-	.	Name=EP1242L gene
MT748042	Geneious	CDS	67500	71228	.	-	0	Name=EP1242L CDS
MT748042	Geneious	gene	71307	71561	.	+	.	Name=EP84R gene
MT748042	Geneious	CDS	71307	71561	.	+	0	Name=EP84R CDS
MT748042	Geneious	gene	71597	72853	.	+	.	Name=EP424R gene
MT748042	Geneious	CDS	71597	72853	.	+	0	Name=EP424R CDS
MT748042	Geneious	gene	73348	73806	.	+	.	Name=EP152R gene
MT748042	Geneious	CDS	73348	73806	.	+	0	Name=EP152R CDS
MT748042	Geneious	gene	73809	74285	.	+	.	Name=EP153R gene
MT748042	Geneious	CDS	73809	74285	.	+	0	Name=EP153R CDS
MT748042	Geneious	gene	74355	75437	.	+	.	Name=EP402R gene
MT748042	Geneious	CDS	74355	75437	.	+	0	Name=EP402R CDS
MT748042	Geneious	gene	75507	76616	.	+	.	Name=EP364R gene
MT748042	Geneious	CDS	75507	76616	.	+	0	Name=EP364R CDS
MT748042	Geneious	gene	76680	80429	.	-	.	Name=M1249L gene
MT748042	Geneious	CDS	76680	80429	.	-	0	Name=M1249L CDS
MT748042	Geneious	gene	80469	81815	.	+	.	Name=M448R gene
MT748042	Geneious	CDS	80469	81815	.	+	0	Name=M448R CDS
MT748042	Geneious	gene	81902	82291	.	+	.	Name=C129R gene
MT748042	Geneious	CDS	81902	82291	.	+	0	Name=C129R CDS
MT748042	Geneious	gene	82339	82593	.	-	.	Name=C84L gene
MT748042	Geneious	CDS	82339	82593	.	-	0	Name=C84L CDS
MT748042	Geneious	gene	85213	85530	.	+	.	Name=C122R gene
MT748042	Geneious	CDS	85213	85530	.	+	0	Name=C122R CDS
MT748042	Geneious	gene	85943	86716	.	-	.	Name=C257L gene
MT748042	Geneious	CDS	85943	86716	.	-	0	Name=C257L CDS
MT748042	Geneious	gene	86695	88122	.	-	.	Name=C475L gene
MT748042	Geneious	CDS	86695	88122	.	-	0	Name=C475L CDS
MT748042	Geneious	gene	88175	89122	.	+	.	Name=C315R gene
MT748042	Geneious	CDS	88175	89122	.	+	0	Name=C315R CDS
MT748042	Geneious	gene	89190	89633	.	-	.	Name=C147L gene
MT748042	Geneious	CDS	89190	89633	.	-	0	Name=C147L CDS
MT748042	Geneious	gene	89793	89981	.	-	.	Name=C62L gene
MT748042	Geneious	CDS	89793	89981	.	-	0	Name=C62L CDS
MT748042	Geneious	gene	90063	92951	.	+	.	Name=C962R gene
MT748042	Geneious	CDS	90063	92951	.	+	0	Name=C962R CDS
MT748042	Geneious	gene	92902	93060	.	-	.	Name=ASFV G ACD 01020 gene
MT748042	Geneious	CDS	92902	93060	.	-	0	Name=ASFV G ACD 01020 CDS
MT748042	Geneious	gene	93089	95977	.	-	.	Name=B962L gene
MT748042	Geneious	CDS	93089	95977	.	-	0	Name=B962L CDS
MT748042	Geneious	gene	95937	96296	.	-	.	Name=B119L gene
MT748042	Geneious	CDS	95937	96296	.	-	0	Name=B119L CDS
MT748042	Geneious	gene	96277	97233	.	-	.	Name=B318L gene
MT748042	Geneious	CDS	96277	97233	.	-	0	Name=B318L CDS
MT748042	Geneious	gene	97200	98516	.	-	.	Name=B438L gene
MT748042	Geneious	CDS	97200	98516	.	-	0	Name=B438L CDS
MT748042	Geneious	gene	98529	99023	.	-	.	Name=B169L gene
MT748042	Geneious	CDS	98529	99023	.	-	0	Name=B169L CDS
MT748042	Geneious	gene	99040	100467	.	-	.	Name=B475L gene
MT748042	Geneious	CDS	99040	100467	.	-	0	Name=B475L CDS
MT748042	Geneious	gene	100602	101666	.	-	.	Name=B354L gene
MT748042	Geneious	CDS	100602	101666	.	-	0	Name=B354L CDS
MT748042	Geneious	gene	101677	103269	.	-	.	Name=B602L gene
MT748042	Geneious	CDS	101677	103269	.	-	0	Name=B602L CDS
MT748042	Geneious	gene	103325	104482	.	+	.	Name=B385R gene
MT748042	Geneious	CDS	103325	104482	.	+	0	Name=B385R CDS
MT748042	Geneious	gene	104579	106519	.	-	.	Name=B646L gene
MT748042	Geneious	CDS	104579	106519	.	-	0	Name=B646L CDS
MT748042	Geneious	gene	106559	106936	.	+	.	Name=B125R gene
MT748042	Geneious	CDS	106559	106936	.	+	0	Name=B125R CDS
MT748042	Geneious	gene	106909	107256	.	-	.	Name=B117L gene
MT748042	Geneious	CDS	106909	107256	.	-	0	Name=B117L CDS
MT748042	Geneious	gene	107263	108501	.	-	.	Name=B407L gene
MT748042	Geneious	CDS	107263	108501	.	-	0	Name=B407L CDS
MT748042	Geneious	gene	108529	109056	.	-	.	Name=B175L gene
MT748042	Geneious	CDS	108529	109056	.	-	0	Name=B175L CDS
MT748042	Geneious	gene	109103	109894	.	+	.	Name=B263R gene
MT748042	Geneious	CDS	109103	109894	.	+	0	Name=B263R CDS
MT748042	Geneious	gene	109891	110091	.	-	.	Name=B66L gene
MT748042	Geneious	CDS	109891	110091	.	-	0	Name=B66L CDS
MT748042	Geneious	gene	110097	114119	.	-	.	Name=G1340L gene
MT748042	Geneious	CDS	110097	114119	.	-	0	Name=G1340L CDS
MT748042	Geneious	gene	114160	117780	.	+	.	Name=G1211R gene
MT748042	Geneious	CDS	114160	117780	.	+	0	Name=G1211R CDS
MT748042	Geneious	gene	117777	118145	.	-	.	Name=CP123L gene
MT748042	Geneious	CDS	117777	118145	.	-	0	Name=CP123L CDS
MT748042	Geneious	gene	118251	125681	.	-	.	Name=CP2475L gene
MT748042	Geneious	CDS	118251	125681	.	-	0	Name=CP2475L CDS
MT748042	Geneious	gene	125785	126369	.	-	.	Name=CP204L gene
MT748042	Geneious	CDS	125785	126369	.	-	0	Name=CP204L CDS
MT748042	Geneious	gene	126400	127992	.	+	.	Name=CP530R gene
MT748042	Geneious	CDS	126400	127992	.	+	0	Name=CP530R CDS
MT748042	Geneious	gene	127995	128237	.	+	.	Name=CP80R gene
MT748042	Geneious	CDS	127995	128237	.	+	0	Name=CP80R CDS
MT748042	Geneious	gene	128279	129202	.	+	.	Name=CP312R gene
MT748042	Geneious	CDS	128279	129202	.	+	0	Name=CP312R CDS
MT748042	Geneious	gene	129223	129747	.	-	.	Name=O174L gene
MT748042	Geneious	CDS	129223	129747	.	-	0	Name=O174L CDS
MT748042	Geneious	gene	129797	129982	.	+	.	Name=O61R gene
MT748042	Geneious	CDS	129797	129982	.	+	0	Name=O61R CDS
MT748042	Geneious	gene	130062	134414	.	-	.	Name=NP1450L gene
MT748042	Geneious	CDS	130062	134414	.	-	0	Name=NP1450L CDS
MT748042	Geneious	gene	134497	135756	.	-	.	Name=NP419L gene
MT748042	Geneious	CDS	134497	135756	.	-	0	Name=NP419L CDS
MT748042	Geneious	gene	135821	138427	.	+	.	Name=NP868R gene
MT748042	Geneious	CDS	135821	138427	.	+	0	Name=NP868R CDS
MT748042	Geneious	gene	138484	139236	.	+	.	Name=D205R gene
MT748042	Geneious	CDS	138484	139236	.	+	0	Name=D205R CDS
MT748042	Geneious	gene	139416	139805	.	-	.	Name=D129L gene
MT748042	Geneious	CDS	139416	139805	.	-	0	Name=D129L CDS
MT748042	Geneious	gene	139878	140117	.	-	.	Name=DP79L gene
MT748042	Geneious	CDS	139878	140117	.	-	0	Name=DP79L CDS
MT748042	Geneious	gene	140186	141205	.	-	.	Name=D339L gene
MT748042	Geneious	CDS	140186	141205	.	-	0	Name=D339L CDS
MT748042	Geneious	gene	141337	144738	.	-	.	Name=D1133L gene
MT748042	Geneious	CDS	141337	144738	.	-	0	Name=D1133L CDS
MT748042	Geneious	gene	144969	145322	.	-	.	Name=D117L gene
MT748042	Geneious	CDS	144969	145322	.	-	0	Name=D117L CDS
MT748042	Geneious	gene	145379	145996	.	+	.	Name=D205R 1 gene
MT748042	Geneious	CDS	145379	145996	.	+	0	Name=D205R 1 CDS
MT748042	Geneious	gene	146023	147060	.	-	.	Name=D345L gene
MT748042	Geneious	CDS	146023	147060	.	-	0	Name=D345L CDS
MT748042	Geneious	gene	147060	147611	.	-	.	Name=S183L gene
MT748042	Geneious	CDS	147060	147611	.	-	0	Name=S183L CDS
MT748042	Geneious	gene	147672	148493	.	+	.	Name=S273R gene
MT748042	Geneious	CDS	147672	148493	.	+	0	Name=S273R CDS
MT748042	Geneious	gene	148528	152106	.	+	.	Name=P1192R gene
MT748042	Geneious	CDS	148528	152106	.	+	0	Name=P1192R CDS
MT748042	Geneious	gene	152138	153217	.	-	.	Name=H359L gene
MT748042	Geneious	CDS	152138	153217	.	-	0	Name=H359L CDS
MT748042	Geneious	gene	153252	153767	.	+	.	Name=H171R gene
MT748042	Geneious	CDS	153252	153767	.	+	0	Name=H171R CDS
MT748042	Geneious	gene	153807	154181	.	+	.	Name=H124R gene
MT748042	Geneious	CDS	153807	154181	.	+	0	Name=H124R CDS
MT748042	Geneious	gene	154204	155223	.	+	.	Name=H339R gene
MT748042	Geneious	CDS	154204	155223	.	+	0	Name=H339R CDS
MT748042	Geneious	gene	155235	155561	.	+	.	Name=H108R gene
MT748042	Geneious	CDS	155235	155561	.	+	0	Name=H108R CDS
MT748042	Geneious	gene	155521	156222	.	+	.	Name=H233R gene
MT748042	Geneious	CDS	155521	156222	.	+	0	Name=H233R CDS
MT748042	Geneious	gene	156337	157062	.	+	.	Name=H240R gene
MT748042	Geneious	CDS	156337	157062	.	+	0	Name=H240R CDS
MT748042	Geneious	gene	157055	157951	.	-	.	Name=R298L gene
MT748042	Geneious	CDS	157055	157951	.	-	0	Name=R298L CDS
MT748042	Geneious	gene	157926	160046	.	-	.	Name=Q706L gene
MT748042	Geneious	CDS	157926	160046	.	-	0	Name=Q706L CDS
MT748042	Geneious	gene	160004	161533	.	-	.	Name=QP509L gene
MT748042	Geneious	CDS	160004	161533	.	-	0	Name=QP509L CDS
MT748042	Geneious	gene	161523	162674	.	+	.	Name=QP383R gene
MT748042	Geneious	CDS	161523	162674	.	+	0	Name=QP383R CDS
MT748042	Geneious	gene	162622	163176	.	-	.	Name=E184L gene
MT748042	Geneious	CDS	162622	163176	.	-	0	Name=E184L CDS
MT748042	Geneious	gene	163220	163774	.	-	.	Name=E183L gene
MT748042	Geneious	CDS	163220	163774	.	-	0	Name=E183L CDS
MT748042	Geneious	gene	163805	165076	.	+	.	Name=E423R gene
MT748042	Geneious	CDS	163805	165076	.	+	0	Name=E423R CDS
MT748042	Geneious	gene	165227	166132	.	+	.	Name=E301R gene
MT748042	Geneious	CDS	165227	166132	.	+	0	Name=E301R CDS
MT748042	Geneious	gene	166166	166606	.	-	.	Name=E146L gene
MT748042	Geneious	CDS	166166	166606	.	-	0	Name=E146L CDS
MT748042	Geneious	gene	166843	167442	.	-	.	Name=E199L gene
MT748042	Geneious	CDS	166843	167442	.	-	0	Name=E199L CDS
MT748042	Geneious	gene	167470	167967	.	+	.	Name=E165R gene
MT748042	Geneious	CDS	167470	167967	.	+	0	Name=E165R CDS
MT748042	Geneious	gene	167990	168736	.	+	.	Name=E248R gene
MT748042	Geneious	CDS	167990	168736	.	+	0	Name=E248R CDS
MT748042	Geneious	gene	168778	169146	.	+	.	Name=E120R gene
MT748042	Geneious	CDS	168778	169146	.	+	0	Name=E120R CDS
MT748042	Geneious	gene	169176	170066	.	+	.	Name=EP296R gene
MT748042	Geneious	CDS	169176	170066	.	+	0	Name=EP296R CDS
MT748042	Geneious	gene	170069	170404	.	+	.	Name=E111R gene
MT748042	Geneious	CDS	170069	170404	.	+	0	Name=E111R CDS
MT748042	Geneious	gene	170487	170639	.	-	.	Name=E66L gene
MT748042	Geneious	CDS	170487	170639	.	-	0	Name=E66L CDS
MT748042	Geneious	gene	170643	171446	.	-	.	Name=I267L gene
MT748042	Geneious	CDS	170643	171446	.	-	0	Name=I267L CDS
MT748042	Geneious	gene	171598	172278	.	+	.	Name=I226R gene
MT748042	Geneious	CDS	171598	172278	.	+	0	Name=I226R CDS
MT748042	Geneious	gene	172275	173006	.	-	.	Name=I243L gene
MT748042	Geneious	CDS	172275	173006	.	-	0	Name=I243L CDS
MT748042	Geneious	gene	173090	173308	.	+	.	Name=I73R gene
MT748042	Geneious	CDS	173090	173308	.	+	0	Name=I73R CDS
MT748042	Geneious	gene	173528	174517	.	-	.	Name=I329L gene
MT748042	Geneious	CDS	173528	174517	.	-	0	Name=I329L CDS
MT748042	Geneious	gene	174806	175444	.	-	.	Name=I215L gene
MT748042	Geneious	CDS	174806	175444	.	-	0	Name=I215L CDS
MT748042	Geneious	gene	175485	175685	.	-	.	Name=I177L gene
MT748042	Geneious	CDS	175485	175685	.	-	0	Name=I177L CDS
MT748042	Geneious	gene	176011	176619	.	-	.	Name=I196L gene
MT748042	Geneious	CDS	176011	176619	.	-	0	Name=I196L CDS
MT748042	Geneious	gene	176713	177429	.	-	.	Name=DP238L gene
MT748042	Geneious	CDS	176713	177429	.	-	0	Name=DP238L CDS
MT748042	Geneious	gene	177606	178664	.	+	.	Name=DP63R gene
MT748042	Geneious	CDS	177606	178664	.	+	0	Name=DP63R CDS
MT748042	Geneious	gene	178744	180372	.	-	.	Name=MGF 505-11L gene
MT748042	Geneious	CDS	178744	180372	.	-	0	Name=MGF 505-11L CDS
MT748042	Geneious	gene	180491	180916	.	-	.	Name=MGF 100-1L gene
MT748042	Geneious	CDS	180491	180916	.	-	0	Name=MGF 100-1L CDS
MT748042	Geneious	gene	181688	181996	.	-	.	Name=I7L gene
MT748042	Geneious	CDS	181688	181996	.	-	0	Name=I7L CDS
MT748042	Geneious	gene	182210	182521	.	-	.	Name=I8L gene
MT748042	Geneious	CDS	182210	182521	.	-	0	Name=I8L CDS
MT748042	Geneious	gene	182616	182753	.	+	.	Name=ASFV G ACD 01870 gene
MT748042	Geneious	CDS	182616	182753	.	+	0	Name=ASFV G ACD 01870 CDS
MT748042	Geneious	gene	182716	183006	.	+	.	Name=I9R gene
MT748042	Geneious	CDS	182716	183006	.	+	0	Name=I9R CDS
MT748042	Geneious	gene	183082	183594	.	-	.	Name=I10L gene
MT748042	Geneious	CDS	183082	183594	.	-	0	Name=I10L CDS
MT748042	Geneious	gene	183833	184114	.	-	.	Name=L11L gene
MT748042	Geneious	CDS	183833	184114	.	-	0	Name=L11L CDS
MT748042	Geneious	gene	184344	185057	.	+	.	Name=MGF 360-18R gene
MT748042	Geneious	CDS	184344	185057	.	+	0	Name=MGF 360-18R CDS
MT748042	Geneious	gene	185040	185252	.	-	.	Name=DP71L gene
MT748042	Geneious	CDS	185040	185252	.	-	0	Name=DP71L CDS
MT748042	Geneious	gene	185351	185641	.	+	.	Name=DP96R gene
MT748042	Geneious	CDS	185351	185641	.	+	0	Name=DP96R CDS
MT748042	Geneious	gene	185941	186099	.	-	.	Name=ASFV G ACD 01940 gene
MT748042	Geneious	CDS	185941	186099	.	-	0	Name=ASFV G ACD 01940 CDS
MT748042	Geneious	gene	187413	187544	.	-	.	Name=ASFV G ACD 01960 gene
MT748042	Geneious	CDS	187413	187544	.	-	0	Name=ASFV G ACD 01960 CDS
MT748042	Geneious	gene	187990	189060	.	+	.	Name=MGF 360-21R gene
MT748042	Geneious	CDS	187990	189060	.	+	0	Name=MGF 360-21R CDS
MT748042	Geneious	gene	189750	189896	.	-	.	Name=ASFV G ACD 01990 gene
MT748042	Geneious	CDS	189750	189896	.	-	0	Name=ASFV G ACD 01990 CDS
MT748042	Geneious	gene	190017	190196	.	+	.	Name=DP60R gene
MT748042	Geneious	CDS	190017	190196	.	+	0	Name=DP60R CDS
##FASTA
>MT748042
ACTGCTGTAGGCGTCAAAGATTAAAATTATTACTACTGCT
GTAGGCGTTAAACATTAAAATTATTACTACTGCTGTAGGC
GTTAAAGATTAAAAATATTAGTACTGCTGCAGGCGTTAAA
GATTAAAAATATTAGTACTGCTGCAGGCGTTAAACATTAA
AATTATTGTACTGCTGTAGGCGTTAAACATTAAAATTATT
ACTACTGCTGTAGGCGTCAAAGATTAAAATTATTACTACT
GCTGTAGGCGTTAAACATTAAAATTATTACTACTGCTGTA
GGCGTTAAAGATTAAAAATATTAGTACTGCTGCAGGCGTT
AAAGATTAAAATTATTACTACTGCTGTAGGTGTCAAAGAT
TAAAATTATTACTGTAGGCGTTCATTTCACAAGATGCGGA
ATTATTTCGCAAAGATTATTTTTTGAAACGCCGCGGCCGG
AAATATTTTTTTTTGCGGTTGTAATTGATTTTTTTTTTGC
GGCTGGGCGGCGGGCCAGACAAAATTGACCATAACTGGTG
TTACGCCGCCGGTAATAAACCCTACCGTAAATACTTTTTT
TTGGGGCGGCCAGAGAGACATTATCGCCGTAGGTATCAAT
TACTGCTGTAGGTATCAATTATTATACTACAGGCGTTAAA
CATTATTAGTACACAGGCGTCAAAGAAGCTAAAACTTAAT
GTTTTTTCGTCAAAAATCGCCATGAATATCTATCTTGTGT
GGTTTCTCTACATACTATTGGGGAACCTGATATTAGCAGT
AATATATTGCGTCATAGATGAGGTGGTGTGTGACAATATC
CATATAAAAAAAAATGTTGCCGCCCCTGAGATGCCGCGGC
GGTTCTAAATTTTAATGTTTTTTTCGGCGAACATTTTTCA
CATATGCGATATTGGCGCTAAAGCGAGCGTATTACCGCTT
GTAACAACATTTTTTTTCGATCGGCAATAGATAAGTAGAA
TATACCATATTATTGCTATTGCCATCAATGAGAATGCCAC
GTAGGCATAGGTCATCCTATGGCCGGACCAATCCATGGCT
GCACTTAAAAATATCAAAAAAAGTTTAAGTTTTGGGCCGG
CGTTAAAATTTAAACCTTTTCTGGTTGATCTTTAGCCATG
TATAGCTGCGATGTTTGGTGCCTTATCTACATGCTATTGG
CATTCCTGATATTCGCACTAAAGTGCTATGTTACAACCGT
CTTATGCGTGATTTTTATCCACCTTATTGGCCGAAGGGCC
GCCTTGTATTTCCTGTTAGGTGGTTTGGCCGTATTCTACT
GGTGGCAAGCAGCTATCAATAAAATTTAATGGCTCTCACT
TAAGATCCTTGCTGTAAGCGGGCGTTTACATACTTTGATC
AAGAAAAAAAATTATTTTTGGACCCCCCCCCCATGTTTTA
TACAAAAATCATATAATAAAGTGGCGACAATCAACATATT
AATCAACCACAGCATTTTATGATGTGTTAATCAACATATA
CCATATTAATCAACCACAGCATTTTATGATGCGTCAATCA
ACATATTATTACGGAGAGCGTCAATCAATATAATATTGAG
AACAGCGACTTGATACCGTGTATGGTGGTGGCGGCGGCAT
GTTGTTTGTAACAGCATTTTTCATCATTCGAAGCTTACAA
AAGATATGTATAAGATAGCATATTAATGTTATTAACAGTA
ATATCAATAAGGCGTAGCTATAGATCTTCACTTTGGTAGA
CCAATAATCCATGGTTGCGCTTAAAAATACCAAAAAAACA
TTAAGTTTTGGAGGGTAAGATTGGTTTTTCACCATTGGTA
AAGATTATTATTCTAAATGTTTACCCCATAGATGTGAAAC
AATGATTCTTCATATATTAACATATTTTTTGACTTATACT
TTTCTTCATCTAGTAAGGCGTTAATTTTTTCCGGATCTGT
CGTTTTTATTGATAAAAGAGAAGAGTCTGGACTGTAATTT
TTAAATAATAAGATATTTATTAATATCCAATTATTCGTTT
GGCTCGCTATTTCCATGCTCTCTTCGAAAGCATCAGCTCC
TAAATCTATACAAAGGAATAAGTTACCTTCACAAAAATTC
ATTACCGAGGTAATCATTGCCCGATTAATGTCAGCCCCCA
ACATAAAACAATAATATATAGTTGTATAATTACAATCATA
CATACAGGCCAACTGCATCATTTCATCAATGTCTATATTT
GTCTTCTCTTTGTTATAAATTTCATGAAGGTCAAAGACGT
TGTTATAAGCAACCCCACATATTAACCGCCAATCTTTAAA
ATGACTATATCGTTGATAAAAATATTGGATGGCTTCAGTA
AGCTTATATAGTATCGCCATACTATACCAATACCTAGTTA
GCATTTCGTTGAATGAAATATTATCCAATGTAAAGTTAAT
TGATAATGTATCTAGTTCACCAAAAATTCTTAATTTCAGT
TGAGCATTATTTAGGAAAAGGGGATTATCAGATAATAATT
CATGGCATAGAATAATATTACTGCTAGTTTTAACATACTG
TACATTATAAAATATTTCTAAAATTTTATTTTCACTCAAA
GCTTTCCTCGCACCTAACTTTTGGCATAGGTCCTGGTGCA
CTCCATATTGACAGTAACCAACCCAAAGCTGATGTCTGCA
CCCCATTCGGTAAACAGCTCTATTAAACCATGATTGTTTT
CCTGTACAGCCTTCATTAATGCAACATTTAATGTTAAACC
ATGTTTAAAACTTGCTGTTTTTATTAATATTTGTTCATCT
ATACAAGTATGATAAATCGTAATTGGGGCTTCATGCCACC
ACAAACCACAACGCTCTAAAATACAATAATCATCTTTTAA
CACAGGCTGTGTAGCTAGTACTTTTTTAGTAAGTGCTTGT
AAAGTAGATGGCATCTTCTATCTGCAAAATAATTATTTCC
GAAAAAAAAATCAAATTAAAATACTAAATTCTATTTTTTT
TTTTTAATAAAGCCTGTAAATTATATAATAAATCTCGCCC
ACCGTATTATTTCCGGACACAACTTTTTATACCTCATTAT
ATTTTTAGATCTATAGTTTTTTAACAAGGCATTAATTTTT
TCTGGATCTGTCGTTTTTAAAGATAAAAGAGAGACGTTTG
AACTATAATAATCTTTAAATGATAATATTTCTACTAATAT
ATCATGATTCTTTTGTTTTGCTAATTCTAAGCTCTCTTCG
AAAGCATTAGCTCCTAAATCTATACAAAAGAACAAGTTAT
TCATATAAAAGTTTTTTACCGAGGTAACCATTGCCCGATT
GATGTCAGCCCCCAATACAAAACAATAGTAAATGGTTAAA
AAATTGCTATCTCTCATACAGGCCAGATATATCATTTCAT
CAATATTCATATCAACCTTTTTTATATGATACATTTCATG
AAGATCAGACACGTTATTAAAAGAAAGCCCACATATTAGC
CGCCAATCTTTAAAATGACTATATCGTTGATAAAAATATT
GGATGGCTTCAGTAAGCTTACATAGTATCGCTATACTATA
CCAATATCTAGTTAGCATTTCGTTGAATGTTATTTCATTC
AATATAAAGTTGATCGATATCTTCTCTAGAAAACAACAAA
TTATTACTTTTAATTCCTCTATATTCTGGAAAAGGGGATT
ATTAGATAACAATTTATGGCATAAAATAATATTACTACTA
GTTTTAATACGATGTATTTTATAAAATATTTGTACAATAT
CCATTTCATTCAAAATTTTTGCGCCTAACTCCCGGCAGAA
ATTCCAAGTATGCTCCGTATTGACAGTGACTAAGCTAGAG
TTGATGTCTGCACCCCATTCAGTAAACAACTCTATTAGAT
CATAGTTGTTTTCCTGCACAGTTTTCATTAATGCGAGATT
TAACTCTAAACCATCTTTAAAAATTGCTGATTTTATCATC
AATTGATTATCCTCATTAGTAGAAAGCATAATTGGAGCTC
CATGCCACCACAAACCACAATATTTCAAAATAAAGTAGTG
TTCTTTAGATATGTGCTGTGTGGCCAGTATTTTTTTAGCA
AGAGCCTGCAGAGAAATTGGAGTAGACATATTTTTTTTTG
CAAAATGGTTTAAGTTTTTCAAGAATACAGATTGGATAAA
TTAGGTTGTTGACTTAGTTACAGGAGGTATTAAATATTAT
GTAGACATAAAAATGAGATCCTCCAAAAAAATAAACAACA
AAAAAAAATATGTTTAATATTAAAATGACAATTTCTACAT
TGCTTATTGCTCTTATTATACTACTTATTATTATTTTAGT
AGTGTTTTTATACTATAAGAAACAACAACCACCGAAAAAG
GTCTGTAAAGTAGATAAAGATTGTGGTAGTGGAGAGCATT
GTGTTCGTGGATCATGTAGCTCATTGAGCTGCTTAGATGC
CGTAAAAATGGACAAACGAAATATTAAGATAGATTCTAAG
ATTTCCTCATGCGAATTCACTCCCAATTTTTACCGTTTTA
CGGATACTGCTGCTGATGAGCAGCAAGAATTTGGAAAAAC
ACGGCATCCTATAAAAATAACTCCATCTCCAAGTGAATCC
CATAGCCCCCAAGAGGTGTGTGAAAAATATTGTTCATGGG
GAACCGATGACTGTACAGGTTGGGAATATGTTGGTGATGA
AAAGGAGGGAACATGTTATGTATATAATAATCCACATCAC
CCGGTTCTTAAATATGGTAAGGATCACATCATAGCCTTAC
CTAGAAATCATAAACATGCATAAATAAATACATTAGGCTC
ATCGTATCTTTTTAAAATCCATAAATATTCGTTTGATATA
TGCTGAAATTTTTATAAAAAAAAATAACTATTTCCTATAA
ATCATCTAGAAATAGTCCTCGTTTTGATCGGTTTATATCT
TATAATATTGTGCATCGATGCACAACTGCTTTTTTTGGTC
CTTCTGGAACATCATTATATTTTCTTTCATTAATATACCA
TTCAGATGTAAACGTTGAATAATTTTTATGGCAACAATCT
ACCATTGAATTATATTTAGTAACATCTAATACATCGTTTG
TTTTATCAGGCTCAGCTCTATAATCTTGATAATTTTTGTT
ATCAGCTTCTAAAGCTCCATCATTATTTTTCAAAGAAGTA
TCCATAATTATGTTTGGTAAAAATACTTTAAGTTTTAATG
TGATATTTAAAATGGTTGTTATATAAATTTACCGCTTACA
GGTAATCTTTATTCAGTGTCATAAACTATACTTTTGATGA
TTCAGTATTTTGTGAATCAGTACATTTATTATCATTAATA
TTTTTAGGCTGTTTTTCCAATGTTTTATTGTTGCAATGAG
CCTGCTCCTCCTTTGACGAGGAAGTGTCTGTTGGAGTCAT
CTGTTTAGGAAGAGTATCATCCATATCTATTATGAAGAAA
ATATATAAATATTGATATACAATCAAAAATATTTTTGATC
ACGTCTTTGTTATCTATCGATATTGTTGATAACGTCTTGA
ATAACCTACATCATTTTTTTACATAAAAAAATAGATATAA
TTTTTATTATATCTCAATTATTTTAAAGATAATTATCAAT
ACAGCAAATATCATAAGCTAACATATTTTTCGAATAATAG
TTTTTTAGTAAAGTATTAATCTTTTCAGGATTGGTTTCTT
TTGATAATAAGATAGGATTCGCTTTATAAATTTTTAAAGA
TAATATATTCACAATGATAGAATAACCGTATATATCTGCT
AATGTCTTACTGTGTTCAATAACATTAGCCCCTAAATCCA
TACAAAAGAACATATTTTCAATACAAAAGTTTTTTACCGA
GATTAACATTGCTCGATTAGCGTTGGCTCCCAATGCAAAA
CAGTAGTAAATGGTCAAAAAATTATTATCGCGCATACAGG
CCAGCTCCATCATTTTATTAATACTCATATGAATTTTCGT
TGTGTTACATATTTCATGAAGGTCAAACACATTGTTGAAA
GAAAGTGCACAAATTAATCGCCATTCATCAAAATGCCTGT
ATTCTTGACAAAAATATTGAATAGCTTCTTTAAGATTATA
TTTTACCGCTATGCCATACCAATATTTGGTTAGCATCTCA
CTAAATGAGATCTCATTTAACATAGAATTTGTTGTTAAAT
CCTTCAACTCCCAATAAATGATCATCCTTAAATCCACCAT
GTTTACATTTTGTAAAAAAGGGTTATTAGAAAATAATTCA
TGACACAAAATGACATTACTACTTGTTATTTTACACTTTG
TTTCAAAGAAAAATCGTAAAATTTCACTTGTCTCAAGCTC
TTCTTTAGCTCCCAATTTTCGGCATAGGTTTCGAGTATGC
TCGTTATTAATAAAAAGTAACCCATAATTAATATTTGCAC
CCCATTCAGTAAACAACATGATTAGATCATCATTGTTTTC
CTTAACTGCCAATACCAATGCAGTATTAAGCCTTATACCC
TCTTTAAAGCATAATGTCCTTATCATTATTTGATTATCAT
CATCTATATACATTGAGATAGGAGCTTCATGCCACCATAA
ACCATAACGCTCTAAAATATAATAATCATCTTTAGATACG
TGTTGCGTGGCCAATGCCCTTTTAGCAAGTGCTTGTAAAG
TCGATGGCTGCATGTTTATTCTGTTAAAAAAAAATCAAAT
TATCGGGTAAACATAAGGATCAACCCGTAGTTAATATTTG
CAGTAGTATTTTTTAACAATGAATTATAATAAAAAAATAA
TTCATTACTATCTATTATAAAACCCATCTTTAACTTTAAA
GAAGAACTAGATCATCTTTTTTTTGTTGTGTCAGAACTTC
TTCAATTTATTACCCACATTTTATCTAAAAAAAATAAAAA
CTACATCATATCTTGTTTCTTCATCAAATTATCATACCAT
TTATAGGGTGTAGGTTGGGAACATTCCATCATGTGGTAAT
CAGGGTATTTATATATTTTTTGATAGTAACATCTATTTGG
CAGATGTATTGTCCAACAATCATGTCTAATAAAATCATTT
TCACCTATGGGGGAATCATCTTAAAAACCTTATTCCTACA
GATTCCATTTTGACAGTCCTAGCAAAAGTCACAATATTTT
CCATGAGTACACCAATGTTCAAGCTCTCTTTCGGGAGGAA
TGCTGCCAATTTTATGTTTTTTAGCTTCTAACTCTCTGTA
CAACATCAGTTGGGAAAGCAGAAAGAAGATTACCAGGAGA
ACCATTAAATATATAATAGTCTGCAAACTACGTTTGCGAA
TGTAATTTGCAACTAAAACACAACCCACAAGGTAAAATCC
ATAAGTTAATAACTTTTGCCATTTTCGTATGACAGCCTCG
TGCCATTCATGGTTGTGTTGTGGGCATTCTGTTCGGTAAA
CTTCATGAGGCTTTATAGAAGTTACATAGTAGGTACAGAA
TTCATTGTGACGAAAAACACTGCAGTTAGCTATGTAGTCA
TTTTCAAGAATGGGAGAATGGTTTTCAAAGACCTTATTCT
TACAGATGCCATCTTGACAGTCCCAACAGAACCTACAATG
ATTTGCATAGGTGCACCAGTATTCAAGCTCCTTTTCAGGA
GGGGTTCTTGTTAGATCCAGGAGCTCTAGCTCATATGTAT
AAAGAAGAGTTGGAATGGATAGTAAAGTAAATATTTGCAG
ACCAAGCATGGCTACTTGTGAACAAGTGGCTGCTCGTCAA
CAAATAGCTGTTTATCAGCAAATAGCTGTTTATCAGCAAC
AACTAATTATCAGCAAATGCTGCTTGTGGGTAAGCCAATA
AATAGGCCATACCCTTGAAAGGAGAATTCAGTTTGATAAA
AAAAATAACGAGTTTTCTAATAACCCGGTCAAGCATTTAA
TAAATGAATAGCATCACACGTCTGCATCGTGCATTCTGCC
TGGAAAATGGGCCCATCTCTAATATATTTACACTGACGGT
GAATCATACAGTGTTCCATGGGATAGCTATGCTCCTGTAC
AGGAGGCATATCTTTTAGAACTTTATTCTTACAAAGACCA
TCTTGACAAGCCCAGCAAAACCGACAATTTTTCACATATT
GACACCAGTATCTAAGCTCCTCTTCCAGGGGATTGTCGGT
CGAAAACCCCTGTAGACTAGCTAGGCCAGCTAGCAGCAAG
CCGAGGTAACTAAAGAACCTCATTGTAGTGTTATATTACG
AAAAAACATGTTAAAATTTGGAAAAAAAAGCCCTTTTTAT
AGATCTGGAAAAAAATTTTCACAAATCTAATTAAAAGCCT
TACAGATCATCCTTTTCATAAATTTTCATTAACAATTGGT
GGGGGCGGTTGTGAGGTACTGGATCAGAACAATCCATAAC
ATGGTAATGTCCATTTCCTTCACCATATGTACACTGGTTA
TACCAGCGAGAAACCTCACAAGATGTCAAATAACTGTTCT
CAACAATCAATGGCATGCTCTTATTCACCTTGTTCTTGCA
AATTCCATGTGCACATTCCCAGCAAAACTTGCAGTTTTCC
ATGTAAGTACACCAGTATCCAAGTTCTTCTTGTGGAGGAT
TATCCGTTGAACGAAGATGCCCTCCTGCCTGAGTAGGTAG
TCCTAAGACCTGATTGGCCAGCAGGCCAAGAATTTCCAAG
AAGATCACCAACATTGCTACGGCTGGCTGAACAGCTGGCA
GATAGCTAGCTAATTAGCAAACCAAGTGACTCGCCCTCTC
TACTCTTAATATGAGAATTTAAGATTCGGTCCGGCTTTTT
TCCCATGTTTTACAGGGAAAAGGTATTTTTAGCCTATGAA
TGTACATGGTTCCGCACATTAAAAAAAAATAAAAGAAATT
ATTTAATATTGGCTGTTATTTTCTTTCAACTAGCAACAAG
CCAGGTAACTAAAGAACTTCATTGTAGTTTTATATTACGG
AAAAGGTTAAATTTTGGACAAAAAAAATCATATCTAATTA
AAAATCCTCACAGATCTTTCTTTTCATAAATTTTCATTAA
CAATTGGTAGGGGCGGTTGTGAGGTACTGGATCAGAACAA
TCCATAACATGGTAATGCCCATTTCCTTCACCATATGTAC
ACTGGTTATACCAGCGAGAAACCTCACATGTTGTCAAGTA
GCTGTTTTCAATAATCAATGGCATGCTATTATTCACCTTG
TTCTTGCAAATTCCATGTGCACATTCCCAGCAAAACTTGC
ACCTTTCCATGTAAGTGCACCAGTATCCAAGTTCTTCTTG
TGGAGGATTATCCGTTGAACGAAGATGCCCTCCTGCCTGA
GTAGGTAGTCCTACGACCTGATTGGCCAGCAGGCCAAGAA
TTCCCAAGAAGACTACCAACATTGCTACGGCTGGCTGAAC
AGCTGGCAGATAGCTAGCTAATTAGCAAACCAAGTGACTC
ACCCTCTCTACTCTTAATATGAGAATTTAAGATCCGGTCC
GACATTTTTCCGATATTTTACAAGAAAAAGATATTTTTAG
CTACAAATACACTTCATATATCCCTAAAAAAAACAAAAAT
TTATTTAATTTTAACTATTATTTTCTTTCCACTCTCTCTT
TAAGATTTTGTAAGGATTCCAGGGCTTTGGTTCAGAACAG
GCCATTACATGGTGAATCCCCTGTCCTAGATCATACATAC
ATTTATTTAGCCAGCGGGAAACTATACATGATTGCACATA
CTCATTTTCAAGAATTGTTGTATTCTCCAATTTGCCCTCA
CAAAGGCCATTTTGACAATTCCAGCAAAACTTGCAGTTTT
CTGTATAAGTGCACCAGTATTCAAGTTCTTCTTGTGGAGG
ATTATCCGTTGGATGAAGTTGTCCAGCTGGTTGATTAGGT
AGCCCTAAGACCTGGTTGCAATTCATGGTATGGTAGATAC
CCTTATCTAAATCATACATACATTTATCCAGCCAACGGGA
AACCAGACATGATTTCACATACTCATTCTTGTAAATTACT
GACCCATCTATTTTGTTTATACAAGTGCCGTCTTGGCAGT
CCCAGCAAAATTGGCAACTTTCCATGTAGGCACACCAGTA
TTCGAGTTCTTCCTCTGGAGGCTCCTCTGTTGGACGAAGT
TGTCCAACGAGCTGACTTGAAACCTGGCTGGCCAGAAGGC
CAAGAATTCCCAAGAAGATCACCAACATTGCTACGGCTGG
CTGAACAGCTGACTGAATAGCTAGCCAATTAGCAATCCAC
TGTACTTTTCATAAGATCATTTAAGATTCGGTCGGCATTT
TTTCAATAGTTTGCTAGGAAAAAATTTTTAATTTTATAGA
TTCACACTACTTCATTCTCATGCTTAGGAAAAAAACAAAC
TAAATCTTACAATGTATCTGGATCTAATGAGAAGCTAGAA
TTCATCTTTTTTCAAATCCTTTCTGGGATGTTCATTCTTT
TTCCACTCCTTCCTTGCAATTTTATAAGGATTCCAGGGCT
TTGGGTCAGAACAGTTCATGCTATGGTAAATGTGCTCCTC
CACATCATATCTACATAGGTCACCCCAGCGGGAAACCTCA
CAATATTTTACATAGTCATTCTCAATAATACTTGTGGAGT
TGTTTCCCCAAACCCTGCTGGTACAAATCCCATCTTCACA
ATCCCAGCAGAACCGACAGCTTTCCACATAAGTGCACCAG
TATCCAAGTTCATTCTCTGGGGGTTCAAATGTTAGAGGAA
GATGTCCACCTACCCGAGTAGAAGTGGAGGATGAAACCAG
GTTGCTACTGGCCAGCAGGCCAATAATTCCCAGGATAATC
ACCAGCATTGTGCTCAACCAGCAACGGCTAGCAACGACTA
GCAACTGACTAGCAATAGCTAGAAATGGCTAGCAATCAGT
AGTAGCTAACGCTCTACTCTTTATAAGAAAATTTAAAATT
CGATCAGATTTTTTTAGAATTGAGAATGAGTAAAACGCTT
ATATTCTTTTTCTAGCTAGAAAAAATAAGCTAGTTTAAGA
TAGGATTTCCCTTACTAACGGTTTAATTTTTAGCAAAGGT
ATAGGTAAAATACACTTGTACTTAGCTGCAAAAAAATAAG
CTTATGGCGTATAAGCCGCCATAAGTTTATTTAATTAAAA
TGTTAAACTCTGTGATAAGACTGGAATCTTAGGCAGGTTT
GATGTGGAGAACAGCATGAAATACAAGAGTGCCTGTTACA
CGAATAAGTTCTCTCAAACCGGGGATGGTCATACTCACAT
CTATGAAATCCTGGTCTAGGAGATTCATTTGATGCATGAT
GGCCGCACCCACACTTATGAGACACTGAAGAACTAAAGGG
TTTAATTTTGATCTGAATGGTACTATATAGGATGATGGCA
ATCCATATCAAGATTAGAGCAATCAAAATCACCTCCTCAA
GAAGCATGATGTAGCCTTAAATCTTAGACTGCTTTAAACC
TTAGGCCCTCACTATCTTTAATGAAGGAGTTTAAATTTTG
ATCCCTTTTTCAAGACCCATTTAGAAGAAAAAAATAAAGT
TTATATCAATCTAATTCATAAGTCATCTCTTTCATAAATC
TTCATGTATTCTCTATGTGGATAAGTATGGGATGTTGGAT
TTGCGCAGTCCATTTGATGATCTGTATGGTTTTTGGGTCC
TTCATAATAACTACATATACCATTCCAGCGGGAAACCGTG
CAATTTATAATCCAGTCATTTTGATGAATAACTGGCCAAT
CTGTTTGAATCCTGTTTCGGCAGATACCGTGGACGCATTC
CCAGCAAAAGTCACATTGGTTTGCGTAAGTGCACCAATAA
ACTAGCTCATGTTCAGGAGGATAACGGGTTGGTAGTAAAT
CTTCTAATTTACGTATAGGAGCGGCTTGAAGGACAACCAC
CCCCAGTAGTACTAGAATCAGTACCTTTATAGTGGCCACC
CTACACTAGACCTCTAAGTTGAAGACAAAGAACTAAAATT
TAGAGCCGTTTAATTACTACTAATAATTATATTTTTTATT
GTCTACAATAGGATTCTATTAAAAAATAATGATTTTTACC
AAGAAATATTTTTATAAAAAATTAATATATTTTGTAATAA
ACTTTATTTCCAATGACTGTTAAAATAAGGAAACTATCCT
TAGTTAGTCGAGGAAGATGGTTAGGTTATTTCGCAATCCG
ATAAAATGTTTATTTTATCGTAGGTCTCGTAAAATCCAGG
AAAAAAAATTACGGAAGAGTTTAAAAAAGCTAAATTTTTA
CCACCCTCCAGAAGATTGTTGTCAAATATATCGTTTGCTA
GAAAATGTTCCTGGAGGAACTTACTTTATTACAGAAAATA
TGACGAATGATTTAATTATGGTCGTAAAGGATTCGGTGGA
TAAAAAAATTAAAAGCATTAAATTATATCTTCATGGAAGT
TATATTAAGATTCATCAGCACTATTATATTAATATTTATA
TGTATCTTATGAGATATACCCAAATTTATAAATATCCCTT
AATTTGTTTTAACAAATATTATAACATCTAAGTAAATATT
CTTGGAATGGATTTTCTTATAGAATGGTTACAGGATATGT
CAGCGACAGGCTTAATAACAAATTTGTTAATATTTTTTTG
TTAAATAAATGAACAGGCCACCATTTAATATTACCCGTTG
CAAAATAAGAAAAAAAAACAAACTTATAGTTACAAATCAT
CTTGATTAATCACATGTCGTTTTAACTCAATGAACCATTC
TAAATCTTTGGGTTGTGAACAATTCATGTTATGTTGATAG
TGTATCCTAAAGTGAGCTTCATACATACACCGGTCATGCC
ACCGGGAAACTGTACAATTAACAATATAATCATTTTGCGT
AATAATAGGGTGGTCACTAAACACTTTATTTTTACACATT
CCATCTTTACAGGTCCAGCAGAAGTCACAGTGTTTTGCAT
AGGTGCACCAGAACTTGAGATCCCTTTCAGGAGGCCTACG
CATTTGCATCGGATTATCTGTGGAAAGAGGTAGGTTCATT
ATTATGTTCGTCATCAAAATTCCTAAAAGAACATAGAAGC
CAAGAAAGATAAGCAGTCTTGTAGCGGCTTGCATTCGCAT
TCGTGAGTATTGTTTGCGAACATAGCTTATGAGAGCAATG
GTAGCTATCATACAAAGACAAGTATGTTTGATATTCTCAG
TGTCAATGACCCTATCCTCCTTTATTTGCATTAACTCATC
AAACCAATCATAATATGTGGGATTTGTACAGCTCATGATG
TGAAAGCGGCGTATCCTAGAGTCTGTAAAGTAGCTACATC
TTTCATTATAGCGAGAAACCCTACATATTTGTATGTAATC
ATTTTTTTTGATGAGAGGGTGTTTTTCAAAAACCTTATTT
TTACAAACCCCGTGTCGACAATTCCAGCAGAAGTCACACG
ATTTTGCATAGGTGCACCAATACTCAAGCTCTCTCTTTGG
AGGTCTCCGGGTCATTGGTAACTCTCCTGTTCCTGGAAAA
GATTGGCTTTGAATGACCGGCTGCATGACCGCCAGTACCA
AAAGGAACACAATCACCTTCATGGCTGCAACTTATAAGTT
GCAACTTATGGGTTGCAATACTGCAACGTATAGGTTGCAC
CTTATAGATCGCGACTCAAAAGGTATGAAAACCTTACCCT
CAATACAGAATTTAAGTTTTAATCCTGATAATGTATCTGT
TTATGAAAAAAAATTTTTTTTACTCATGTATGAATTCTTA
TACGAATCATAATATGTAGGCTGAGAATAATAATTCATAT
ACGGTGTTGCGGGCTCAATAAAAATTTTGTTACCACAAAA
AATAAATGCTGGATTTTTAAGATATATATCTATTAATGAC
TAAACCCTTTATACGCTGTAGGCTGAAAACAATCCATATA
ATGAATATACGGTGATTTGGGTTTAATAAAATACATACAA
CGGTCAAAATAGCGGGCAATACTACATTGACTAATATAAT
CATTTTGTTTAATAAGAGGCATATCATCCCACACTTTATT
TTTACAAATACCGTTCCTACATTCCCAGCAGAAATCACAG
TGTTTTCCATACGTGCACCAGTATTCAAGCTCTCTTATAG
GAGGCGTATAAGTCCTTGGTAAATTTTGTTTCATATAAAA
GATGGAAAGGGGTCGATTTAAACCCGGCTGAGATAGCCAA
ATCAAAATACATAAAAGAGCAAGTAGTTTCATAGTGGTAT
TTAGATGTAAATTTTTATAGTATGCAAATACAATGTAACC
TACAAATACAATACTAAATACAAGGTAAAAACAACAATGT
CTTATAATGATTGGCCAATAATCACCCCCCCCCCCCCATT
TTTCCATGAATATTTCATTTCCTGTATAGGGTCTAGGATG
TGAACACTCCATGTTATGATGATTAGGCATTTTAACTGAT
ATTTCATAAAAACACCCCCAGGAATTGCGATTAACTATAC
AGTTTACAATCGAATTCATCGAATTAGACTCATTTGTTAT
CTTATTTTTACAAATGCCATTTTGACAATCCCAGCAGAAG
TCACAATTCTTTACATACGTACACCAATATGGAAGCTCCT
CCTTAGGAGGATGCTGGGTTCTTGGTAATTCTGGTAATTC
ATGTGCAAGAATGAGGACTGAGTAGCCCAACAAAAGTCCT
AGAACCTTCATGTTGTGTCCAAATGGCACCTGTCATTTTA
AAAAAGATTTAAATTTTGCTACCGCAAAAAAAAATCCAGT
ATGTATTTTTTTAATACATATAATTATTGAAGTCTTATAA
GATAAAGCCGAGAACACTATATTTTGTATAGATGATGTAT
CCGGTATTCAAACTCTCTTATAAGTACATGTAGGAAATGG
TCAATTATTCAAGATTGGCTGAGATAACAACAAAACCAAA
ATACTCAAAAGCATAAGTAATTTCATGGTTGTACTCAGTC
GTAGATTTTTGCAGATCGCAAATGCAACGCAACCAGCAAA
TACAAAGCTAAATACAAGGTAAAAACAATAATACCTTATA
ATGATTGGCCAATTCTTATCCCTCCATTTTTCCATGAACA
TTTCATGTTCATAAAGTCTAGGATACGAACAACATTTCAT
GCTATGATGATTAGGTATTTTAAGTGATATTTCATAAAAA
CACCACGGGGTTGTTGGTGATTGATAGGTAAGAATAAGGA
TGGTTGAATAACCTAGTAAAAGTCCTAGAAAAACCTTCAT
ATTGCGTTCATACCACAGATGTTATTTAAAAAAAATATAA
ATTTTACAGTATGTGATATACACATACCACAAAAATGTTC
TTATATTAACTAAAATATGTGGGCAGAGAGCAATTCATAT
AATGAATATATGGTATTTTAGGCTCAATAAAGTACATACA
ACGATCAATAAAACGGGTAATACTACATTTACTGATGTAA
TCATTTTGAACAATAAGAGGCATATCATCCAAAACCTTAT
TTTTACAAATACCATTCTTACAATCCCAGCAGAAATCACA
GTGTTTTCCATACGTACACCAATATTCAAGTTCTCTCATA
GGAGGCGTATAGGTCCTTGGTAAAATTTGTTTCGTATAAA
AGATGGAAAGGGGTCGATTTAAAACTGGCTGTGCTAACCA
AACCAAAATACTCAAAAGAACGAAAAGTTTCATGGTTGTA
CTCAGACGCAGATTCTTACAAAGCGCACATACAAAGCAGC
CTGTATATGCAATACCAATGATGAAATAGAGACAGTATTG
CTTTATAGATAATTGTTGATGGTCACCCCCCCCCCCCCCC
CCATGTTTGCATGAATATTTCATTTCCTGTATAGGGTCTA
GGATGTAAACATTCCATGCTAAAGTGATTAGGCATTTTAG
ATGAAATTTCATATAAACAGGATTGAGTCTTGGAATCACG
GAAAACTCTACAGTTTACAATAGAATGATTGGAGTCAATG
AAACGAGATTCCGTTATCTTATTTTTGCAAATGCCATCTT
GACAGTCCCAACAGAAATCGCATTGTGGTACATACGTACA
CCAATATGAAAGCTCACTCTTGGGAGGATGCTGGGTTCTT
GGTAAGTCTGGTAATTCATGTGCGAGAATGAGGACTGAGT
AGCCCAACAAAAGTCCCAGAAGAACCTTCATGTTGCGTCT
AAATGACACCTGCACTTACAAAAAAAAATTTAAATTTTGA
ATATAACACAAAAAAACCACCTTAAAATTTCTTATATTAT
TTCTTGGATCTGCCCCGACGTCATACAATGTATTAAAATT
ATAGACCAATCATCTTTTTGTATATAGGCTAATCATCTTT
ATATATAGATTTTAGATGTTTGCTTGTTGTATCAACTTAA
CTGCTAGCGAAGAAAATGGATAAAAACTTTCTGTATTTTT
ATAGGTTGAAATCATTTTATGCACATCGCTAGGATCTAAT
ATTTTATTTTGAAGAACCGAATGTGGGCTTAAAATTTTTT
TCTTAGAAAAAAGTAGAATCATAATATTGCTATGTTTTTG
TTTAATGATTTCTTGTATCTTTTTTGTATACGGGTTGGCA
CCCAAACCTATACAAAAATATACATTACTCAAATAACTAC
CTTCTATACATAATCTTTTTTCCCCACGTATTTTCCTATT
TATTTCCCTATTTATGGAATTAAAGGATATCAATCTCTCT
AAGGCACGGTCAAGGTCTGCGCCTAAGGCAAAACAATAAT
ATATACCTAATTTATTCCCAGGGCGTGCACAGGCAAGAAA
CATCATGACGTTTAGCCCTAAACGTATATTTTCCTGAAAA
TACGCATGATGAACTTCATCAATATTACCTAAGTATATGG
CCGTTTGTAAACGCCAAAGATCTAAATGAGGAAATTTTTT
ACTAAGATAATGAATAGGTTTTGTGAGATTAAAATCTATG
GCGAACTTATACCAAAATTTTAATACAAGTGTATTTCTCG
TCATTTCTTCTTCTTTTTCATCTAAATATAAGATAAAACG
ATTGTAAACAAAGTCTATCAATAGGTGAAAATCATTGCTA
TTAAAGCTGTCGAGAATCAAAATATTGTCATAATAAATTT
CGATCGCCAGTAAAACCTTTTTTCGTTTGACGAGATAAAC
AAACATATTATACAACCCTACATCTAAAAATTCTGGATTG
GCTCCTAGTTGGATACACAGGTCTTTAGTCTGCTTCGTTT
TGGCACACATGATGCCAAAATTAATATCAGCACCCCATAA
AACAAATAACTTGATTAGATCAGTCTGGTTTTCCTTCACA
GCTTTTACTAAGGCTCTGTCAAGCTCATAGCTGTCGACAT
CAGAGCATGACATAGAGCCACCGGTTACCATTTTACATTG
CTTACAAAAACCTATGGGTCCGTTTTCCCACCATAGTCCA
AGCTGTTGTAGAATAAAAATATCATCCTCATGATAATTTG
AAAAAGCCTTGGTTTCTATCAAGACTTTTTTTGTAAGAAC
CTGTAAAGAGTTCATCGTATTATTATGAATAACAGGAGTA
AACGTAATCAATTATAAAAGTGATTTTTTCGAAAAAAACT
TTAGATGGTTGAAAATGATAATGTACATGTTCATACAAAA
AATAGATGCAGTGATGTCTAAAATCAAAATTTAATTTTCT
ATGTAAAAAGTACAGACTTACTTATTTGGGTTAAATTGTT
TATTTTAAACTTTAATTAACCGTTTGAGTTAGCGATGTTT
GATTTATCTTCCATACTCATCCGGGGGGGGGGTCCTTATA
GCTCTGACATTATTGTGGATTATTGAATATAATGAATACT
TCATAGATGCTAAACATTTTAATAGTAGTTCTGAGGCTTA
ATTGTACTCTATAAATTTATAAAAACTTTTTGATCAAAAT
TTAATTTCTTATAAAAAGAGTACAGACGTCGCTTGTTTAA
GCTTCATCATGTTTCATTCATTACTTTCTACAATTACGGG
GGGGGGGAGTCCCCTCATAGCTTTAGTATTGCTATGGTTT
ACTAATTATTATGTAGAATTTATAGAAGCATATGTACCTG
AAAGTATACCTACTCTATAAAATTAAATAATTTCAGTATA
TTTTTTTTATGAATAGAACGGAAATGATATAAAAATAATT
TAATATTGCAAAAAAAATTCATAATGTTGGTATGTATTAT
AAACATAATAGCATGTGTAATTTATAAACTGACTCCTCTA
TATAATTATTAGATGAGGTACCAACCTACTTATGATATGC
CGATGATAGATATTGTATACTATAAAACAAAATTATTTTA
AATGTATTCATGGATACATTATAACATTTTTACCGCAAAT
TGTCTCTCAGCGAAGAAAATGAATGAAACGTTTCTGTATA
TTCATAGGTTGAAATTATTTTACGCACTTCACTAGGTTCT
AATATTTTCTTATGAAGTATTGAATGGGGGCTTAAAAGTC
CTTTCTTAAAAAGAAGTTTCATCATAACATTCTTTTCTTG
TCTAAGAAGAGTTTCTTGTATTTTTTTTGTATAAGGATTG
GCACCCAAACTTATACAAAAATGTACATTACTCCAAATAC
CATAATTTGAAAAGAAAGTTATTTCCCTATTTACTTCATG
ATTAATGAAACCTATCAACGTCTCTAAGGCCGTATTGATA
TTTGCGCCTAAGGCAAAACAATAGTATATACCCAATTTAT
TTTGAGGGTACATACAAGCAAGCGACATCATGTCATTTGG
ATCTAAACGTATATTTTCCTGAAAATATGCATGATGGATT
TCATCAACATTACCTAAGTATACAGCCGTTTTTAAACGCC
AATAATCTAGGTGAGGAAATTTCTTACTAAGAAAACGAAT
AGGTTTTATAAGATTAAACTCTATGGCGATCTTAAACCAA
AATTTTAATACATATGTATTTTTTATCATTTTTTCTTTTT
CATCTAAATTTAAGATAAAACGATTGTAAATAAAGTCTAT
CAACACGTAAAAATCATGGCTATCAAAACTGTCGAGAATC
GAAATATTGTCATAATAAATATCTATAGCTAATAAGACCT
TTTGTTGTTTAATTAGATCAACAAACATATTATACAACCC
TACATCTAAAAATTTTGGATCAGCTCCTAGTTGAATACAC
AGAACTTTCGTCCTTTCCGTCTTGGCACATATGATGCCAT
AATTAATGTTGGCACCCCATAAAACAAATAACTTGATTAG
ATCAGTCTGGTTTTTCTTCACAGCCCTCACCAAGGCTCTG
TCAAGCTCATAGCTGTCAACATCAGAACATGACATAGAGC
CACTGGTTACCATTTTACATTGTTTACAAAAACCTATGGG
TCCGTTTTCCCACCATAATCCAAGCTGCTGTAAAATAAAA
ATATCATCCTCATGATAATTTGAAAAAGCCTTGTTTTCTA
TCAAGACTTTTTTTGTAAGAACCTGTAAAGAATTCATCGT
ATTATCATGAATGAAAGCAGTAAATGTAATCAATTATAAA
ATTGACTTATTGAAGAGAAATGTTAAATGAGTGAAATCGG
TGTTTATGATGATGTACATGATCATACGAAGAAACACGTT
CACTGGTGTCCATGATCAAAATTTAATGTTTTACGTAAAA
AGTACAGATGTTAACTGTTTAGTTTAAACATAAATTTAAC
CTTTAGTTTAAACCCTAGTTAATGATGTTTAATATTTCTT
CTATACTCATTCAGGGAAGTGTAATGATTCTAATACTGTT
GTTATGGATTATTAATGAAAACTTTACAGATGCTGGAGGG
AATAATTTTAATCATACTGTTTTAATGTAGCTATATAAGC
TTTCATCAAAATTTAATTTTTTTTTATAAAAATACACGAA
TTAAACTAAAGTCTAAACTTTAGTTTGACTATTTGAGTTA
ATGATGCTTAACTTATCTTCCATGCTTATCAAGGGGGGGT
CCTAATAGTTTTGATACTATTGTTGTGGATTGTTGAATAT
AATAAATACTTTATAGATGCTGAAATGTTTGAAAATAATA
GTACATCAATGTTGTAAGTTTGATCAAAATTTAATTTCTC
ATAAAAAAGGTACACATCAACATTGCTCATTTAAGTTTCA
TGATGTTTGATTCATTACTTCCTACAATTACTGGGGGGGG
GGGGGGGGTCTTTAATAGCTTTAGCATTGTTATGGTTTGC
TGACTATTATGTAGAATTCATAGAAGCACGTTTAGATAGT
AATATCACTGCAGTGTAGATTATGAAATACATACTAAACT
AATTTCAGTATATTTTTTTTGTTCATATAAGTTAAGGTAC
AAAAATGATTAAACATTGCAAAAAAAGAAAATCACAATGC
TATTATACATAGTGATCATAGTGGCTTGTATCATTTCTAA
ACTAGTTCCAAATGAATATTGGGCAATACATCTATTTTTT
ATCATTATGATTTTTATGGTATATATGTATGAAAAGTTAG
ATATACATCAAAAATCTCAGTTCTGGAATTATACCATGTC
AGGCTTATCTGGACATAACGTACAGGTAACATGTAAGTGT
TACTAAATACTATGAAGTATCTATTTTTTTTTGTTGTAAA
AAAAAGAACTTGATAGTATTTTTTAAAAAATAAAATAATT
AATTGTACGTCAACTTCCTTATTTTATTCTTTAAAAATAA
CTCGTAAGTATTATTTATCTATTTTTTGAAAAAATAGATG
TAATCGGTTTCATCATTTAGGTGTGTATTTCTTTTTAGCA
TCTATCAAGAATTCATTGTTTAGTGATATGAAAACAATGA
ATGATCATTATCTTCTATTTAACAACCACCTAAATAAATG
AACGTCTTTTTCATCTTAACTGATTACCAAAAGTTATTTT
GCGAAAAGGCATACATATGATCAATATCAGACCTACAATG
AATATTTCCATAATATCCCTTTATTGTAATAATTCTATTT
TTGCATTCCGATATCTCATCATCTGTGCTATTATATGTTT
CCATAACTGTTTCATCATCAAACATAAATCCTGTTAAATA
GGCAAAAGACTTTAATCCCGGATAGATTTTTACCATTTTC
CTGAGAGCCGTGTATAGCTTGTAATAAATGGCCAAAAATA
TGCAATAAAGCGTAGAAAGAGAGTAATTTTTGGCATAAAA
GATTTTGAAGGTTTGATGAATGGCTAAATCGCATATAATA
TAAGATACGATTTTAAAGCGCACCTGTTCACGCAGATTTG
TTGAAAAATTCGTGGAAAGATTTAACAAATAAAAGGTTAT
TAATAGTTGCTCATCATTCCCCTTATACGACATCGTCAGA
CGCTCTAATATTTTACTACTAGGCACATCTGCCACATGTT
GAACATTTAAAGCCTGTTCTTCTTCTGTGTTACGGCAAAA
GAGCCGTGCGTATTCAGGTGAAGCTCCCCAGGATAACAAC
GTCCTTGCTACGGCTAAATTTTTTTTGACGATGACTTTTA
TCAGAAATAAGTCTTTATTTTTGCATTGATCACTATGCGA
ATTTGTATAGTTGACGCCGTTGCATTGAGTACATTGATAT
AATGTTTTACAATTCCAGCGTAGCCCTAAATGGTATAAAA
GAACTGTATTTTCGACATAAGCATGCTGATTAACGATGTT
TTTGAGACAACACGTCGTTAAGGACACCATATTGTCTCCA
ATTTGTTAGATAAAAGTCTTTACTAAAAAAATAGATTTTT
AGTTTTAACAATCGAGATTTTATTATTTGGATGCATCATC
AAAAAGATTTATAAGTATAAGAGGTTGTATAAGAAAAAAA
ATGATGTTATACTATTTATGTTAAAATTTAATTTATCATA
TAAAAAGTACAGATTTAATCAGTTGGTTAAACTATTTAGT
TAATTAAACTAAATAGTTTAACCATTTAGTCAGACTACTT
GGTTAGCAATGTTTGAGCTTTCTTCCATTCTTATCCGGGG
GGGGGGTCCTAATCGTTCTAATACTATTGTGGATAGTTGA
ATATAATGAAGACTTTATAGATGCTATAATGATGAATTCT
AGTATGCCTGTATAAAATAATTAACCTTTTTGATCAAAAT
TTAATTTTTTTATAAAAAGCTACAGAGTAGTGTTTTATTA
AACGTGGCTTATTTAAAAGTTACACAATGTTAAAATCTCT
ACTTACTTTAATTCTTTGTGGGGTTTTATTAACTTTATCC
ATATTATGGCTTACTACTTACCATGTAGAACTTATAGAGG
CAATAGATGATTTCTACGACTGAAATATAGAATAGTCCAT
TTTCTATTTGTAAAATAATGATTTATATTCTTTCCTAAAA
ATGATACTTTATATGGTTTGAAAACAAATATTAACAACTT
GATTTTTTTTTCTATAAATAAACTATAAATGAAAATAGTA
AAACTCATAGAGTCTTATAAGTGAACATCTTCATAATGTT
ACTCAAACGTTGGACTATTAAAAAATATTCCGTGTGCATT
ATTGCTTTTAATCAGTATGATTACTTTATACGAAGCCGCT
ATTAAAACGCTTATCACACACCGAAAACAAATTTTAAAAC
ACCCCGATAGCCGTGAAATTTTACTAGCTTTGGGGTTGTA
CTGGGATAAAACTCATATTCTTGTTAAATGTCGTGAATGT
GGGAATATGAGTCTTACCGGAAAACACAGTACAAAATGTA
TTAACATTAATTGTCTACTTATTCTTGCCATAAAAAAAAA
GAATAAGCGTATTGTTGATACCTTGATAGGAATGGGCGCG
GATGTAACATATATACATCTTTTAAAGAATAAGATAAAAC
TGTCATACAACCAGCTGTCTATGCTTAAAAGCAACTCGCA
GATTTCATTGAAGGAGCTTCATGCTATATGCTATCTTTTA
TATGGTCGGCTTCCCAAAAAAATTAAACAAGGGATGCGAC
TGTGTAAAACAATGGCGGGACTATGTGGTGAACTTTTATG
TGCATTTTTAGCTCCGTAAATGATAATATGTATTTAAAAC
AAACAGATATTACCAAAATATATTCTATGTACATAATATC
TGGGAAATTATTTTTTTTTCTCATACCCTTAAATATAAAA
ATATTGGGTTTCTTCACTAAACTTTAGAGGTAAAAATTTT
TCTTTGTTTTGCACCATCATGTATGGGTTTAGGCTGTCCC
AGGGATTGTTTATTTGAATATTTCCTAAATAGGAACACAA
CGCCATGATCATATATCTTTCATTCTGGTAAGCTTTTTGA
TACATCTTCAAAGATGCCGTACCTCCGAGTGTGTAACAGC
AAACAAACGTCCGTACTTTTCCATGGGTCGCAGCCCATTC
CATTCCGTAGCTCAGCATCTTTTGCTGTATTTTTTTATTC
GCTTTATAAAAAAAGTTTTTCATCCATTCCACGTTCTCAT
AAAAACAGGCACTTAAAAAGAGCACTAGGGGTAGTGTAGT
CTTATTATAGAATGTAGGAATGTATGTTTTAGTTATTTTT
TTCAACGCGTGTTCCATACTATGTTTTACCGCCATAAAAA
TACAAAACCAATACCAACTTTTTCTATAAAAGGTTTTGCT
GTACACATATAAACGAGCAAAATATATTTCAAACTCTATA
TTCTTTTTATAAAAAAACTCGAGACAGTCGTTTATGTTAC
GACTTTTTCTAAATACCTCAAAAACAGTAATTAATTCACT
GTCGCTGTGGAAATGTTCGTAAGCTAACTGTTTAATGTCT
TTAGGGGTCAATTCTTTTTTTGGGAGCAGTGGTTTGAGAT
TCGGCAAAGGTCGTCTAAAGTAGTGAGCGAACTTTTCATT
CGCTCCCCAACACAAAAGCCGATAAGCCAGCATGTAGTTA
TCACGTTTTACCGCGTAAATAAGCAAATAGTTTATATTGA
TACATGTACCATGTTGCTGCCCGTTTGGACATATGTTGCC
GCATTCTGAACACTTATGAATGAGATCATAGTTCTTACAA
CATAACCCCAAACGGGTTAGTACTTCTTTGTCACGTTTTA
AAAACTCGACATGATTCTTTAATGTTAATGCTTTGAGCGC
AATGTTAAATAAACTCTGCATTTTATTAAAATGAGGTTAG
TATCATGTTTTAGTATAAAATTTAGCGGCTGTTTACATAA
TGCTAAATAAACTTAACGTTCCTACTAAACCAAAAAAAAA
TCAAATTGACTAAGTCATAGAGAATTTGACGATGTTGGTA
GGTAATTTTTTAACATGGTATATATTTTTTTAGGGTCGGT
TATATTAGGTAATAAAAGAGGACGTGCCGTTAAAGTATTT
TGCTTAAGATCCTTTAGATCCTTACAAAAATATAGATTGT
TCGTCTGATGATGCCACTGTGTTGCAGTGATGGCTTGATC
AATATCACCTCCCAAGACAAAACAGTAGTATATCGTTAAA
AAGTTGTAATCTTTCATACAAGCCAACTGCATCATTTTAT
CGATGTCCATATGAACGATCTTTTGCTCGTATATTTCATG
AAGGTCAAATACATTGTTGAAGTAAATGGCGCACATGAGT
CGCCACATACTAAGGTGCCCATATGTTTGATAGAAAAAGG
AGATAGCTCTTTTAAGCTTATATTTTACTGCTATGGCATA
GCAGTATTTAACGAATACGTTCATGGGTACATTATCTAAG
ATATAAAATATGAAAAACTTTAACTCTCGATGAATCTCTT
CCCCCATTTCCTGTACATTTAGAGCTTCCAACATAGGATT
TTTATCAAATATTTCATGACATAAAATAATGTTATTGCTC
GTTTTATGACGCATTAAACCGGTGAAAATTTCCTTATTAT
TTAAACTATCTTTAGCTCCTAACTTTCGACACAGCTCCTG
AGTTTGTTCCGTCCTAGCACAGGTCAGCCCATAATAAATG
TTTGCTCCCCACTCGGTGAACAGCCTTATTACGTCATAGT
TATTTTCTTTTATGGCCATGATTAATGCCACATCAAGATG
AAGAAGTTCCCCCTTAAAGGGGGTTGAGCTTAAAATAACG
TAATTACAGTAGTGACATAAGCTAATGGGCTTGTTTTGCC
ACCATAAGCCACAATATTTTAAAATATAATGATACTCCTC
AGGCACGCTCTGTTTGGCCACAGCCTTTTTGGCCAGGGTT
TGCAAGGAGAGCATGATAACTTCTTGAAAAAAAAACTCAA
ATTAAGTTCCTACTTTTTTAAAATATTAGTATGGACAGAT
CTACCATCATATGAAGGAATTCTTTCATCGTTAAACACTG
AAGAGATAATACTTTCATCGTATAGAGAATATCATGTCAA
TCCATATATTGAATGTTATATATCATTAAACCCATCATTA
ATATAGTGTTTATGTGCTATGGACAGGTTTTTTGAATGAT
AATCTTTTAACATACGTTTTATAACTTCGGGATCAGTTTC
TTTTAAAGATAAAGAATCATTCATGTTATAACAATTTAAT
GATAACATGCTGGCAATGAACGAGTTGTCTTTTTGATGCG
CTAGAGTCTTTCCCTCCTCAAAGGCATTGGCGCCTAAGTC
TATACAAAAGAATATGTTTCCGATATTATAGAACTGAATA
GAATGAAACATGGCCTGATTGATATCAGCCCCTAAGACGA
CGCAACAGTAATAAATCGTTAAATAGTTATAGTTCTTGCG
ACAGGCCCACTTTAGCATTTCATTCATGTCTATGCGAATC
CTCTCCTTTTCGTACACTTCGTGAAGTTCAAACACATTAT
TGTAAAAAAGGGCGCACATAAGCCGCCACCGATGTAGATG
AGCATATCTCTGATAAAAATAGCAAATCGCCTCCTTAAGG
TTACATTCTATTGCCATCGCGTACCAATATTTAGTAAACA
TCTCGCTTAATATATCGGTTTCTACCATTAATCCCTCCAG
TTGTTCATAAATCATTCCCTTTACTTCAAAACGATTTATG
GTATCTAAAATGGGATTATTAGAAAATACCTCATGGCAGA
AAATGATGTTACTGCTAGTTAGATCACGTTTCAATGTGTA
AAAAAATCGTAAAATTTCCTGGTCATTTAACTGTTCTTTG
GCACCTAGCTGCCTGCACAGGTCTCGGGTGTGCTCCGTGT
TGACAGAAAGCAAACCGTAGTTGATGTTTGCACCCCACTC
GGTGAACAATTCTATTAGATCGTGATTGTTTTCCTCCACA
GCTTTCACCAAGGCCGCGTTAAGATTTGTGCCGTTCTTAA
AATACGGCGTCCATATTTTCTTTTGATGATACATGATAGG
GCCATTATGCCACCATAGACCGCAGCACTTCAAAAAATGA
GGATGGCATTTGGCCGGATACTGGCTGGCCAGCACCTTTT
TGGTGAGAGTCTGCAGAGAGAGGACCATATTTCTTTTTTT
TGAAAAAATCAAATTAAAAAAATCATGCTTGTTTAGCATA
CATGTAATATTGTTATAATTACGTTATAATTACGTTATAA
TTACGTTATAACTATATTATAACAATGGTATAACAATGGT
ATAACAATGTTATAACAATGTTATAACGATGTATCATTGA
TGTCATCATTCAACTAGGCCAACATACTTTTTAATTTATA
GTTTTTTAATAGATGATATATTTTGCTAGGATCTGCTTCT
TTTAACGTTAATAGCGAGGAGTCTGCACTATAAATGTCTA
ATGATAAATGATGAGATATCAAATAGTAATTCCGTTGCTC
TGCTAGGGCCTTTGCCTCTTCAAAGGCGTCGGCTCCCAGA
TCTATACAAAAGAACAAGTTATCCATATTATAAAATCGTA
CGCAGGCAAGCATAGCTGAATTAATATTAGCTCCTAAGAG
AAAACAATAATATATGGTTAAAAAATTGTTATCTTTTGTG
CAGGCCATCCGCATCATTTCATCCACGTCCATGCGGATCT
TTTCCTTTTCATACAAATTATGTAGGTCAAACAGCTTATT
AAAACAAAGAGCACAGATTAACCACCACGTATTTAGATAC
TTAAAATGTTGGTAAACATAAGAAATGGCCTCCCTAAGAT
TATCCTGCAATGCCACTATAAAACAGTATATCGTTAACAT
ATCACCATCCGACATATTACTTAATATGTCGGTGTCTTCT
ACTAACCTTTTCAACTTCCAATATATGGATGACCTTATTT
CCCTTATAATGACATAGGCTGGAAAGGGATTATCATTAAA
AAGTTTAAGACATAAGATAATATTACTGCTAGTAGTGCCA
GGGTGTATTAATTTAAAGAACATGTGCATAATCTTCTTTT
TATCCACGCGGTACTTGGCTCCTAATTCCCAGCAAAATTC
TCGAACAGGCGGCGTATTGGCGCAAATTAACCCATAGTTG
ATGTCTGCGCCCCATTCTGTAAACAGTTTTATTAACTGAT
AGTTGTTTTCCTTTGTAGCCAACATTAGTGCCGTATTAAG
GTCCAAGCCGTCTGCAAAGCTTGGCAGCTTTATCAGCATA
TGTTTGCAATCAAGGGAAATTGGGGCCTTATACCACCATA
GTCCGCAGCGTTCTAAGATAACATGGTACTCAATAGATAC
TTGCTGTCTGGCTAGTACCTTTTTGGCGAAGGATTGTAAG
GAAGGAAACATCCTGTTTCTTTTTTTTTTAAAAATCAATT
ATCTTTGTTCATAATCAAGAAAAATCCCCATATTTATTGA
GTGATAATTTTTTAACATGCAATTTATTTTTTCAGGGTCC
GTAACGATCGACAACAGAGAAATAACCGGATTGTAATGCT
TTAATGATAAGGCATGGGCTATCAGATAATTTTCCTTTTG
TTCTGCCAAAGCTTTGCCCTCCTCAAAGGCATCGGCACCC
AGGTCTATACAAAAGAACAGGTTTCCAAGATTATAGTTTT
GTATGGAAACAAGCATGGCTTGATTGATGTTGGCTCCCAT
GATAAAACAGTAGTAAATGGCCGAATAGCTATAATCTTGG
ATGCAGGCTATGTGCATCATTTCATCAATATCCATGCGGA
CCCTTTCTATTTCGTACAGCTCGTGAAGGTCGAACACGTT
GTTGTAAAAAAGGGCGCACATGAGCCGCCACCTATGTAGA
CGCGGGTATTTCTGGTAAAAGTAGCGGATAGCATCTTTGA
GGTCATAGTCCACCGCTATCGCGTACCAGTATTTGGTTAA
AACAGTGCTAAAGCTATCATCATGGTCCAGCATGAAGGTT
ATCTCCATGAGCCCTCTTAACTCCCACATGATTTCCCCCC
TCAGATCCAGATTATCTATAATCCTTAAATTGGGGTTATT
GGAAAACACCTCGTGGCAAAAGATAATATTGCTACTGGTT
TTATCGCGCGTTGTATCAAAGAAAATTTTTAAAATATACT
CTCTTTCTAAATATTCTTTGGCTCCCAGCTCTTTGCACAG
ATCACGGGTATTTTCCGTGAGAGCACAAATCATTCCATAG
TTAATATCTGCACCCCATTCAGTAAACAGCTTTATCAAGT
CATGATTATTCTCCTTCACGGCTTTCATCAGTCCTATGTT
TAACTCGATACCTTGACTAAAACAGGTTGACCTTATAAAT
AATTTATTGCGTCGAATATGAAGCATAATGGGGCCATTAT
GCCACCACAGGCCACAACACTTCAGGACATGATATTGATC
TACCGGTATACACTGCCCGGCCAGTACTTTCTTCGTGAGG
GATTGCAGGGAAGGCAACATGCCTTTCCATCCTTTGACGG
AAATCAAATTATCTACTAATAACTATCAGTGTTTATATTA
AGTATTTAGATATTATCCCGGGCTGGATACGTAGTATCGC
TATTCACATGTACTTCCAACTCTAGCCGGAGCCTGCAGGG
TCATTTATTTTTAATATTGATTCTTTTTTGTATTTAATCA
TTTAGAGAAGGTCATCATAGGAGCCAGATGTTCTCTCTCC
AGAACTTATGTCGAAAAACATTACCTAACCGTAAACTTCC
TGAATTTTTTGACGAATATATATTACAACTGCTGGGATTA
TACTGGGAAAACCATGGAACTATTCAACGAGCAGGAAACA
ACTGTGTGCTTATACAGCAACATACCCTCATTCCCGTAAA
TGAAGCCCTGAGAACAGCAGCATCTGAAGAAAATTATGAG
ATCGTGAGCCTTTTATTAGCGTGGGAGGGGAACCTTTACT
ATGCTATTATAGGGGCTCTAGAGGGCAACCGCCACGACTT
AATTCGTAAATATGATGACCAAATCAAGGACCATCATGAA
ATTCTGCCATTCATTGACGATCCAGTCATATTTCACAAAT
GCCATATCATGCGGCAATGCTTTTTTGATTGTATTTTATA
TCAAGCTGTAAAATATAGTAAGTTTCGCGTTCTTCTTTAC
TTTAAACATAGATTAGAGGATGATTTGCCCTTCACTCATT
TACTTATTGAAAAGGCATGTAAAGATCATAATTATGAAGT
TATTAAATGGATATATGAAAACCTACATATCTACAATATG
ATAGATACCTTTGAATGTGCTATTGCCCATAAGGATCTAC
ATCTATATTGTTTGGGGTATAGATTTATATATAACAGAAT
CGTACCCGATAAGTATCATCATTTAGATATTCGCATGCTT
TCAAGCCTACAACTCCTACATAAGGTGGCAGCCAAAGGAT
ACTTAGATTTTATCCTAGAAACCTTAAAGTATGATCATAA
TAAAGATAATATAAATATTATTCTAACACAAGCTGCAACC
TATAACCATAGAAAAATTTTAATCTATTTCATTCCTCAAT
CAACCCACGCACAGATAGAACAATGTTTACTAGTGGCGAT
AAAAGCAAAATCTTCCAGGAAAACCTTGAACTTACTACTG
TCTCACCTAAACCTTTCCATCAACCTCATCAAAAAAATAA
GCCATTATGTTGCCACTTACAATTCAACAAATATAATAGG
CATTCTGAGTATGCGGCGGAAAAAGAAGATATATTTAGAT
ATCATATTGACAAAATTTGTAAAAAAAGCTATTTTTAATA
AGTTTGTCGTTCGATGTATGGATACATTTTCTATAAACCC
GGAAAGAATCCTTAAAATAGCCGCGCGAATAAATAGGATG
ATGTTAGTGAAAAAAATATCTGAACATGTTTGGAAAAATC
ATGCGGTTAGACTTAAATACCTTAAACATGCGGTACACAC
GATGAAGCATAAAGATGGGAAAAATAGACTCATGAACTTT
ATCTATGATCGCTGTTATTACCATATGCAAGGGGAAGAAA
TCTTTAGCCTCGCAAGATTTTATGCAATCCATCATGCACC
AAAGTTGTTTGACGTTTTTTATGATTGTTGTATCCTAGAT
ACGATACGATTCAAAAGCCTTCTTTTAGATTGTTCACATA
TCATAGGTAAAAACGCTCATGATGCTACCAATATCAACAT
CGTGAACAAGTATATCGGCAACCTGTTTGTTATGGGAGTT
CTTAGCAAAAAAGAAATCTTACAGGACTATCCATCCATTT
ATTCTAAACAATACATGCCTTAGTTTATTTTTTTTGCGGC
CGAAACATTATTCTTACCCTAGAAAACGCTTATAGTCATC
TTAAATCATAGGTAAGGAAGATCATCATATTTTTTGAAAC
GTAATTTTTTAACGCATGATCTATGATTTCAGGGTCCGTG
CTTTTAGGCAACGGGGTGGTGGCCGGACTATAAATCTTTA
GGGATAAAATGTTCTTTATAAGCTCATACCCTTCCCCTAA
AGCTGTAGTACCCTCTTCGAAAACATCAGCCCCCAGATCT
ATACAAAAGAACATGTTTTCTATATTATAGTACTGTATTG
AGCTAAGCATGGCTTGATTGATGTTGGCGCCCAGGACATA
GCAGTAGTACATGGTTGAAAGGTTGTGGTCTTTGATGCAG
GCGATCCGCATCATCTCTTCTATGTCCATATGGATCTTGT
CCTTTTCATACGCCTCATGAAGGTCAAACACATTATTAAA
ACAAAGAGCACATGTTAACCGCCACGTATTCAGGTGTGTA
TATTTTTGGTAAAAATACTGTATGGCCTCTTTCAGGTTAT
AGCGTATGGCTATAGCGTACCAGTATTTGAGTAGTAATGT
ACTGAGCGAAAACTCATTATTTAGCAGATCGGTTTTTACT
ATTAACTCCCTTAACTCCCAGAAAATTTCTATCCTCATTT
TTATATTATTTACTTTTTGTAATATCGGATTGTTGGAAAA
CACCTCATGGCATAAAATAATGTTACTACTAGTTTTATGA
AACTTTAGATCTATAAAAATTTGTAAAATTTCTTCTTCAT
TCAAGGTTTCCTTGGCACCTAGCTCTCGACAGAGGTCCCA
GGTGTGCTCCGTGTTGACAGATACCAGCCCGTAGTTGATG
TCCGCCCCCCACTCTGCAAACAGTTTTATAAGGTTGTAGT
TGTTTTCCCTTACAGCCTTCACTAACGCCGTATTTAGGTT
TAAGCCCTCTTTAATACCTGCTGATTTTATGAGCCTTAGG
TTATGATCAAACGTGATCGGAGCATCATGCCACCATAGGT
CATAACACTTTAAAAGATAATGTTGGTTCGTGGGCACGCA
TTGTCCAGCCAACACCTTTTTGGTCAGAGATTGCAGGGAA
GGCAACATGTCTCTTCATCTTTTAAAAAAAAATCAAATTA
ATTAGCCGAATAAATTTTTCTTTCGAGGGCTTTTTAAAAG
AGCTCTTTAAGAGCTCTTTAAGAGCTTTTTAAGAGATTAA
AAAATTATTCTTGCTGGCATTCTGCCAAGTATGCGGCATT
CCTATCATCTATAGTATATTATGAGAATATTCCCAAATGA
TGGATAAGTTTTTTGATTTATAATCTTTTAATAAACTGCT
TATTTCTTCGGGGTCCTTTAAGTTTAGTGGCAAGGAAGCA
TCTGAGCTGTAAATATCCAAAGCCAAACTATGGCTCAGAA
AATTATAACCTTTTTGTTCCGCTATGGCACGACCCTCTTC
AAAGGCATTACCACCCAAATCTATACAGAAAAATATATTA
CCGATGTTATAATATTGTACTGAAGTAAGCATAGCTTGGT
TGATGTTGCCCCCCAGCGCGTAACAGTAATATATTGTTAA
TGGATTGTTATCCTTGGTAGAAGCCAGACATATCATGTCA
TGGACGTCTATTTGGATGTTTTCCTTGTGGTACATCTCAT
GAAGCTCATATATTTTGTTATAATACAGGAGACATTTTAA
TCGCCATTCATTAAGATCCGTATATTTCTCATCTAGAAAA
CAAATGGCGTCCTTACAATCGTATTGTACTGCTTTGGCGT
ACCAATACTTCACTAGTAAACCATTTAACTCGTCCGTTTC
TTTTATTTCTATGAGCCCCCATAGTCTTTTATAAATTAAG
CCCCTTAATTGTATAACAAATTTGTTTTCTAAAATAGGAT
TATTCATAAAAATTTCATGGCACAAAATAATACTGCCGCT
GGTTTTATTGTGCATTATCCTGGTAAAAATACGGAAAATA
TCGTTGTCCTCTAGAGTTTCTTTGGCGCCTAGCTGTCTAC
ACAACTCTCGGATGTGCTTCGTATTGATAGAAAGCAAACC
ATAGTTGATATTTGCGCCCCACTCTGTAAAGAGCTTTATC
AGACTATAGTTGTTTTCCTTAACAGCTATTATTAATGCCA
CACGAAGGTCTATATCTTCTCCTAAAAATCCTGATTTTAT
TTGTATTCGGCCACGATCCATACAAAGCTTGAGAGGAGCA
TCATGCCACCATAGGCCACAATATTTCAAAATGCAGTGTT
CATCTATTGACAAACACTGGCTGGCTATCGTCTTTTTGAC
GAGGGTCTGCAGAGAGAGCGGCAACGACATGTTTCTTTTT
CACCAAAAAAAAATCAAATGTTCTCGTCTTTAAAGGTTAA
TTCATGTTCTTAAAATGTTCATTTCATGATAGTGATTAAT
AATATGGTTTAATAACGCTAGAAGGCTTGTTTATAAGACA
GTCATAAGCAGTCTATAAGACAGTCTATAAGCAGTCTATA
AGACAGTCTATGACTTAGTCTATAACTATAATTTCTGGAT
GGGCTGTAAGATACTCTTCGGCTCGTTTCAGATTTTTTGA
AGTATATGTCTTTAGCATATCATATATTTCCTGGGGTTCG
GTTACATCTAATACCAAGGTCACATCACGGCTGAAAAGCT
GCTTTACTAAGAAAATGTTGCTCAAGTTATACATATAAGC
TTTGTGCGCAATGAGTTGTGCCCTATCAAAATCGGCAGCC
CCCAAATCAATACAGAAAAACATGTTTAAAGTATTATTGT
TATAGATAGAAAGATTCATGCCATAATCGAGACTAGCCCC
CAACCTATGACAGTAATAAATGGCCGCGTAATTTTTTTCC
CGCAAGCAAGCAAATTTCATCATCAGATTAGGGCTGATGC
AAATCTCTTTTTCACGACACAACTCGTGTATGTCAAAAAT
GTTATTAAAATAAAGGCTACAAGCTACCCGCCAATAGAGG
TGATTTTTATGCCTTTTATAGAAATAGTGAATAGCCTTTG
TAAAATTATGTCGTAATGCCAGGGCAAACCAAAACTTTGT
TAATAGGTGGTGCGCCGTATCCCCCGTCAACGGAATGTTT
GAACAGGTGTACGTAACTGTGTCTAAAGTGGTTCTAGTTA
CGGTTTCCAAGAGTGGATTATGACAAAACATGTCATAACC
CAGCAGAACTCCTGCACAGGATTTTAGCCTGGCCACTTCT
TTTAAAATTTCCAGAAGACGGGGTTCGGATACAGGCGTTA
AGCCTCCCAGTTCCGCACACAGCCGCTTTAGATACACGGC
AGGAACACGTATAAGCCCATATTCAGGATTTGCGCCCCAA
TCCACAAATAAACGTATAAGTTCAAGATTATCGCTCTTCA
CGGCCTTTACTAGCGCCGCTTCGAGACAAAGATCATCCTC
AGAAAAACACTGTAAATGTTTATACGAAAAAACTTGCTTA
CAATTGTTACATAGGTGAATAGGACCTAAATCCCACCACA
AACCAAAACGCTGCAACGTATAATCATAGTCACTTGAAAG
ATAATTGCATGCCACAACTTTTTTGGCCAACGTTTGTAAA
GACAACATACTAAGTTTAAAACATCTTAAATCTAAGCTAG
CTAACTTTCAAGAAAACCCTCTATCCCTAAGAATATATCT
TATAACTAGACTTATAGCAGTAAAAATCAACTTTGGTTAT
TCTTTTTAATATAAAACGTCTAATTACTTGCAAAGGACTA
TAAAGCCCATTTTCCTCAGCTAGAATTTTTATTTTTTAAT
GAAGTAGGGGGATATGTTTTCCCTTCAAGACCTTTGCCGA
AAGCATCTTTTTATTCTTCCCGATGTTTTTGGCGAGCATG
TACTACAACGATTAGGACTGTATTGGAGATGTCACGGCTC
CCTTCAACGCATAGGAGACGACCACATACTCATACGACGG
GATCTCATCCTTTCCACCAACGAGGCCTTAAGAATGGCGG
GAGAGGAAGGAAACAATGAAGTAGTAAAGCTCTTGTTACT
GTGGAAGGGAAATCTTCATTACGCCGTCATAGGAGCCTTG
CAGGGTGATCAATATGACCTGATCCATAAGTATGAAAACC
AAATCGGCGACTTTCATTTTATCTTACCATTGATTCAAGA
CGCGAATACGTTTGAAAAATGCCACGCTTTAGAACGTTTT
TGTGGTGTTTCATGTCTGCTAAAACATGCTACAAAATACA
ACATGCTCCCTATTCTCCAAAAATACCAAGAAGAGCTGTC
TATGAGAGCGTATCTTCACGAAACCCTATTTGAACTAGCA
TGCCTATGGCAGAGGTATGATGTCCTTAAATGGATAGAGC
AAACCATACATGTTTACGACCTAAAGATTATGTTTAATAT
TGCCATCTCCAAGAGGGATCTGACTATGTACTCCTTAGGA
TATATTTTCCTTTTTGATAGAGGGAACACCGAAGCTACGT
TGCTAACGCAACATCTCAAGAAGACAGCGGCCAAAGGGCT
CCTCCACTTTGTGCTAGAAACGTTAAAATACGGCGGCAAC
ATAGATACCGTCCTGACCCAAGCCGTAAAGTACAATCATA
GAAAACTTTTAGATTATTTTCTGCGTCAACTACCTCGTAA
ACATATTGAAAAACTTTTGTTGCTGGCCGTGCAGGAAAAG
GCTTCTAAAAAAACATTGAACTTACTGTTGTCACATTTAA
ACTACTCCGTGAAACGCATCAAAAAACTACCGCGCTATGT
GATAGAGTACGAGTCCACCTTGGTGATAAAGATTTTATTA
AAAAAAAGAGTGAACCTGATAGATGCCATGTTGGAAAAGA
TGGTAAGATATTTTTCTGCGACGAAAGTGAGGACGATCAT
GGATGAGCTTTCGATTAGTCCGGAAAGAGTCATTAAGATG
GCTATACAGAAAATGAGAACGGATATCGTAATCCATACTT
CTTATGTTTGGGAGGATGATCTAGAACGTCTTACTCGTCT
TAAAAATATGGTATACACCATAAAGTACGAACATGGGAAA
AAAATGTTAATTAAAGTCATGCACGGCATATACAAAAACT
TATTATACGGCGAAAGGGAAAAAGTCATGTTTTATTTAGC
CAAGCTCTATGTTGCTCAAAACGCGGCCACCCAATTCAGA
GACATTTGTAAGGACTGTTACAAACTGGATGTGGCACGGT
TTAAACCGCGGTTTAAGCAACTAATATTAGACTGTTTAGA
AATTATTACTAAAAAATCTTGCTATAGTATCCTGGAAATC
TTAGAAAAACATATTATTTCCCTGTTTACTATGAAAGTTA
TGACTGAAGAAGAAAAAAACCTATGTTTAGAAATATTATA
TAAAGTAATTCATTATAAAACAATACAATGTTAAAATTCA
ATAGATATCCATCATTAATATTGATTATATTTTCGAATAT
TATCTTCTATGGTGCAAGATAATCATCTAGCGCGTGAAAC
ATGTCCTCTTCTCTTCAGGAACTTTGTCGAAAAAAGCTGC
CTGACTGCATACTTCCAGAGTTTTTTGACGACTATGTATT
GCAACTGTTAGGACTGCACTGGCAAGATCATGGTTCCCTT
CAGCGTATCGAGAAGAACCAGATACTTGTTCAACAGGAAC
CCATCCATATCAATGAAGCACTCAAAGTAGCAGCATCGGA
AGGGAACTATGAAATCGTAGAGCTGTTGTTGTCATGGGAG
GCAGATCCCCGCTACGCCGTCGTAGGAGCCCTAGAAAGCA
AATACTATGACCTGGTTTACAAATACTATGACCAAGTTAA
AGACTGCCATGATATCTTGCCGCTGATTCAAAATCCGGAA
ACATTCGAAAGATGTCATGAGTTAAACAGCACCTGTTCAC
TGAAATGCTTATTCAAGCATGCTGTGATAAATGACATGCT
GCCGATTCTTCAAAAATATACAGACTATCTGGATAGGTGG
GAGTATTGCAGCCAGATGCTGTTCGAACTGGCATGTAGTA
AAAAAAAATATGAGATGGTTGTGTGGATAGAGGGAGTTCT
AGGCGTCGGCAAAGTTACATCTCTTTTCACCATTGCGATT
AGCAACAGAGACCTACAGCTGTATTCTCTGGGCTACTCAA
TTATCCTTGAGAATTTGTACTCCTGTGGACAGGACCCCAA
GTTTTTACTAAATCATTTCCTGCGAGACGTTTCAATAAAA
GGGCTTCTACCCTTTGTAATCAAAACCATAGAATATGGTG
GAAGCAAGGAGATAGCCATAACTCTGGCTAAAAAATATCA
GCATAAACATATTTTGAAATACTTCGAAACCTGGGAAAGC
TAGGTTCAGTATGGTGTACTCACTATTGTAGTGAATCGTA
TCCTGTAAATTTTGTAAAAAAGCTTAAACTTTTGACCACA
TCATATTGTTTTAGAAATCTCAAACCAGTGAACAACAGTC
TTATCATACATTAAAATTCCAGTAAAATTTATATTTTTTT
TGGTAAACAAATGTTTTCTCTTCAAGACATCTGTCGGAAA
CATCTTTTTCAACTTCCTGACGCTTTTGATGAATATATAT
TACAAGCGCTAGGACTATACTGGGAAAAACACGGATCTCT
TCAACGAATAAGAAAGGACGCTGTGTTTGTACAGCGAAAC
ATCGTCCTTTCTACCAATGAGGCCCTGAGAATCGCAGCCT
CAGAGGGAAACGAAAGGGTAATAAAACTTCTGTTATCATG
GGAGGGAAATTTTCATTATGTGATCATAGGAGCTCTAGAG
GGTGACCAATATGACCTAATTCATAAGTATGATAGTCAAA
TTAAAGACTACCACATGATTTTATCATTGATCCAAAATGC
AAATACCTTTGAAAAGTGTCATCAGTTATCCAATAGTAAT
ATGTGGTGTCTTATACAGAATGCTATAAAATATAATATGC
TCCCTATTCTCCAAAAACACAGAAATATTCTGACACATGA
GGGAGAGAATCAGGAATTGTTTGAGATGGCATGTGAGGAA
CAGAAATATGACATAGTTTTATGGATAGGACAAACCCTAA
TGTTAAATGAGCCGGAGTTTATTTTTGATATCGCCTTCGA
ACGGATAGATTTTTCTTTATTAACAATGGGTTATAGCCTT
CTTTTTGATAACAAGATGAGTAGTATAGACATTCATGATG
AAGAAGATCTTACTTCATTACCAACAGAACACCTCGAAAA
AGCAGCCACTAAGGGATGTTTCTTCTTTATGCTAGAAACT
TTAAAACATGGTGGAAATGTAAATATGGCAGTCTTATCTA
AAGCTGTTGAGTATAATCATAGAAAAATTTTAGACCATTT
TATTCGGCGGCAAAAATGTTTATCACGTGAAGAGATTGAA
AACCTATTATTAACCGCCATAACCAATTGTGCATCCATAA
AAACGTTAAACTTACTCTTGTCTTACCTAAACTATTCCGT
AAAAAATATCATTGGAAAAATAGTACAACATGTCATAAAA
GATGGTGATTATACCATCATATTACTTTTAAAAAAAAAGA
AAATAAACCTAGTGGAACCTGTTTTAACAGGTTTTATAGA
TTATTACTATAGCTATTGTTTTATAAAACATTTTATCCAA
GAGTTTGCTATTCGTCCGGAAAAACTGATTAAAATGGCCG
CGCGAAAAGGTAAACTAAATATGATTATCGAATTCCTTAA
CGAAAAATATGTTCATAAAGATGATCTTGGAACTATATTT
AAATATCTCAAAACCCTAGTATGTACCATGAAACATAAAA
AAGGAAAAGAGACATTAATTGTTCTTATTCATAAAATATA
TCAAGATATTCATCTGGAGACTAAAGAAAAATTTAAATTA
TTAAGATTTTATGTCATGCATGATGCAACTATCCAATTTC
TATCTATGTGCAAAGACTGTTTTAATTTAGCCGGTTTTAA
ACCATTTGTTTTAGAATGTTTGGATATTGCTATTAAAAAA
AATTACCCTGATATGATACAATATATAGAAATTCTATCGA
AATCTGAGTAAAATTTATTTTTTTGATCAGAGTAAGAAAA
TGTTCTCCCTCCAGGAGATCTGTCGAAAGAACATCTACTT
TCTACCTGACTGGCTCGGTGAGCATGTGATTCAGCGACTA
GGTCTGTACTGGGAAAAACATGGTTCTCTTCAGCGAATCG
GAGACAACTATGTACTTATACAACAGGACCTCATCATCCC
CATCAATGAAGCCCTAAGAATGGCAGGGGAGGAGGGGAAT
GATGAGGTGGTACAACTCCTATTACTATGGGAGGGAAACA
TTCATTATGCCATCATAGGAGCTTTGGAGAGTGACCATTA
TAGCCTAATACGTAAGCTCTATGACCAAATCGAAGACTGT
CACGACATCCTTCCCTTGATTCAAGACCCAAAACTCTTTG
AAAAATGCCATGAATTAGATAAATCTTGTAACATTTTATG
TCTCGTATTACACGCCGTAAAAAACGATATGCTTTGCATT
CTTCAAGAGTATAAAATGCATCTAAGTGGAGAGGATATTC
AAGTGGTGTTTGAAACAGCATGCCGTTCACAAAAAAACGA
TATTGTGTCATGGATGGGACAAAATATTGCAATATACAAC
CCCGAAGTTATTTTTGATATTGCCTTTGATAAGATGAATG
TGTCCTTATTATCTATAGGGTATACGCTTCTTTTCAATCA
TCATATAAATAATACGAACGAAAATATTAATTCTTTATTG
ACACAACATCTTGAATGGGCTGCCGGCATGGGCCTTCTTC
ATTTTATGCTGGAAACTTTAAAGTATGGCGGGGATGTAAC
GATAATAGTCTTGTCTGAGGCCGTAAAATATGACCACAGA
AAGATTTTAGATTATTTTCTCCGTCGAAAAAACTTGTACC
AAGAAGATCTTGAAGAACTATTATTGTTGGCGATACGTGC
AGATTGTTCTAAAAAGACCTTAAACTTGTTATTATCTTAC
TTAAACTATTCCATAAACAATATCCGTAAAAAAATATTAC
AATGTGTAAAAGAATATGAAACGACCGTTATTATAAAAAT
TTTACGGAAAAGAAAGATAAATCTGATAGAGCCCATTTTG
GCAGACTTTATAGGATATCATAGCTATACCTATATGGTAG
ATTTTATGCGTGAGTTTTCCATCCATCCGGAAAAAATGAT
CAAAATGGCTGCACGAGAATCGAGGGAGGACTTGATCATA
AAATTTTCCAAAAAAGTTTGCAAAGAGCCTAAAGATAGAC
TTCACTATCTCAAAAGCTTAGTGTATACTATGCGACATAA
AGAAGGCAAACAACTGTTAATTTATACAATCCATAACTTA
TACAAAGCTTGTCATCTAGAGAGTAAAGAAATGTTTAATT
TGGCACGATTTTATGCACGGCATAATGCAGTGATCCAGTT
CAAATCGATTTGCCACGATCTCTCCAAGCTCAATATTAAT
ATCAAAAACTTGTTGTTAGAATGTTTAGGTATTGCTATTA
AAAAAAATTACTTTCAACTTATCAAAACAATAGAAACGGA
TATGCGTTATGAGTAACATTTTTAGATGAGGGAAGATTCT
ACCAAACTAACTAAGACCTTTCGCTAGAATGTATCTTATT
GTTAATATAGATGAGATATGTCATTGTGAAAAAATAGATT
AGGTAGGTTGTGAAAAACAGATTAAACTTAAAATTATGTG
TATTATGTAAAATTTTAGAAATAAAAATTTATTTTTTTTT
ATTGAGGGTACGGAAAATGTTCTCCCTACAGGACCTCTGT
CGGAAGAACATTTTCTTCCTTCCAAATGATTTTAGCAAGC
ATACCCTACAATGGCTGGGATTATATTGGAAAGAGCATGG
ATCCGTCCATCGAGCAGAAAAAGACAGCATAATGATACAG
AATGAATTGGTTCTTTCTATCAATGATGCTTTACAGCTTG
CAGGAGAGGAGGGGGACACAGATGTAGTACAGCTCTTGTT
ATTATGGGAGGGAAATCTGCATTATGCCATCATAGGAGCC
TTGAAGACTGAAAAATATAACCTAATATGTGAGTATCATA
GCCAAATTCAGGACTGGCATATTCTCCTACCCATGATTCA
AGATCCAGAAACATTCGAAAAATGTCATGATTTAAGCCTT
GGATGTGACTTTATTTGCCTTCTCCAACATGCTGTAAAAT
ACAACATGCTTTCTATTCTTGTCAAATATAAGGAGGATCT
ACTAAATGCAAGGATTAGGCATCGTATCCAATCCCTGTTT
GTTTTGGCATGCGAAAATCGGAGAATTGAAATTATTGATT
GGATAGGCCAAAATCTGCCAATTCCTGAACCTGATGCCAT
TTTTAGCATTGCTGTTGCTACAAGAGATTTAGAACTGTTT
TCCTTAGGGTACAAGATTATTTTTGATTACATGCAAAGAC
AGGGAATCATTCAATTAACCAATGGAGTTCGCATGGTTGT
GCTAAATCGTCACATTAGCATGGCAATAGATAATGGTCTT
TTACCTTTTGTTCTGGAAACTTTAAAACATGGTGGGAATA
TACATAGAGCCTTATCTTATGCAGTAACACACAATAGAAG
AAAAATTCTGGATTATCTTATTCGCCAGAAAAATATAGCC
CCTAATACAATTGAAAGACTTTTATATCTGGCCGTGAAAA
ATCAATCTTCCAGGAAAACTTTGAACTTGTTGCTATCTTA
CATAAATTACAAGGTGAAAAATGTTAAAAAGCTGGTAGAG
CATGTAGTAAATGAGAAATCCACTCTTGTGTTAAAAATTT
TATTAGAAAAAAAGGAAAATCTAGTGGATGCTGTTTTAAC
AAGACTTGTAAAACATTCTACATATTTCCAGGTGAGAGAA
TTTATCCAGGAGTTTTCCATCAGCCCAGAAAAATTCATTA
AAATAGCTGTGCGGGAAAAGAAAAATGTGTTAATCGAGGC
TATTTCTGAAGATATTTGGGAAAATCCCACAGAAAGAATT
ACTTATCTCAAACAGATAGTGCACACCATAAAATATGAAA
GTGGAAGGCGATTTTTGGTAGACATCATTCACAGCATTTA
CCAAAGTTACTCACTAAAACACGAAGATATTCTTAAACTG
GCAACATTTTATGTCAAACACAATGCAATCACCCATTTTA
AAGACCTCTGCAAATATCTTTGGCTGAACAGAGGAACAGA
AAGTAAGAAACTGTTTTTAGAGTGTTTAGAAATTGCTGAT
GAGAAGGAGTTTCCTGATATTAAAAGTATTGTGAGTGAAT
ATATTAACTACTTGTTTACTGCAGGAGCTATTACCAAGGA
AGAAATCATGCAAGCCTATGATGCTTTAGAGTAGCCATGT
ATTAACATTCTGAAAGTAGAATAAAATATACTATATACTA
AAAACCAAATTAGCCATTTTTAACTATCTTCTTCTTAAAA
ACTCTGGATAAAAATTTATTTTTTTTTAATTTGGGTAGGG
AAAATGTTCTCCCTTCAGGACCTCTGTCGGAAGAACACCT
TCTTCCTTCCAAGTGATTTTAGCAAGCATACCCTGCATTT
GCTGGGGTTATACTGGAAGGGGCATGGATCTATCCAAAGG
ATAAAGAATGATGGTGTGCTTATAGAGCATGATCTTACTC
TTTCCATCAATGAAGCCTTAATTCTTGCAGGAGAAGAGGG
AAACAATGAAGTAGTAAAGCTCTTGTTACTATGGGAAGGA
AATCTTCATTATGCCATCATAGGAGCTTTGAGGACTGAGA
ACTATAACCTAGTATGTGAGTACCATAGTCAAATTCAGGA
CTGGCATGTTCTCCTCCCTTTGATTCAAGATCCAGAAACA
TTCGAAAAATGTCATGATTTAAGCCTTGAATGTGATCTTT
CATGCCTTCTCCAACATGCTGTAAAATATAACATGCTTTC
GATTCTTGTTAAATATAAAGAGGATCTACTAAATGTACTA
TTTAGGCAACAAATTCAAGGACTATTTATTTTAGCATGTG
AAAATCGGAAGCTTGAGATTCTTACGTGGATGGGTCAAAA
TCTGCCAATTCCTGATCCTGAGCCTATTTTTAGCATTGCT
GTTGTCACAAAAGATTTAGAAATGTTTTCCTTAGGGTACA
AGATTGTTTTTGAATACATGGAAAACCAAGGACTTCATTT
AACCCAGGTAGTTCGTATGGTTATGCTAAATCATCACTTT
GGCATGGTAATAAATAAAGGACTTTTACCCTTTGTGCTGG
AAATTTTAAATTATGGTGGGAATGTAAATAGAGCCTTATC
TTATGCTGTCACACAAAATAAAAGAAAGATTTTAGACCAT
GTTGTTCGCCAAAAGAATATACCCCATAAAACCATTGAAA
GAATGTTGCATCTGGCTGTAAAAAAGCATGCTCCCAGGAA
AACTCTGAACTTGTTACTATCTTACATAAATTACAAGGTG
AAAAATGTTAAAAAGTTGTTAGAACATGTAGTGAAATACA
ACTCTACTCTTGTGATAAGACTCTTGTTAGAAAAAAAGAA
AAACCTGCTGGATGCTACTTTGACAAGATATGTCAAAGAT
TCTACATACTTTCAGGTGAAAGAATTTATGCAAGACTTCT
CCATCAGCCCAGAAAAATTCATTAAAATAGCTGTGCGGGA
AAAGAGAAATGTGTTGATCAAGGGTATTTCTGAAGATATT
TGGGAAAATCCCGCGGAAAGAATCAGGAATCTTAAGCAGA
TAGTGTGTACCATAAAATATGAAAGTGGAAGACAATTCCT
GATAAATATCATTCACACCATTTACCAGAGTTATTCTTTG
AAACCTGAAGAAATTCTTAAATTGGCAACATTTTATGTCA
AACACAATGCAACCACCCATTTTAAAGATCTCTGCAAATA
TCTTTGGCTGAACAGAAGAACAGAAAGTAAGAAACTGTTT
TTAGAGTGCTTGGAAATTGCTGATAAGAAGGAGTTTCCTG
ATATTAAAAGTATTGTGAGTGAATACATTAACTATTTGTT
TACTGCAGGAGCTATTACCAAGGAAGAAATCATGCAAGCC
TATGCTTTGGAGTATGCCATGTATTAAATTTCTGAATCAG
TAAGCAATAGATAGATTTTAGAATATGCTGTATTAAGTTA
GTTTCTGAATAAGTAATTAATAGATAGATTTTAGTTTATG
TAAAAATGTTAACATTTGTTCATAAGTTTTAGATACCATT
TTAGAGTTACTTTTTTAGATATTACTATTTTAGCCATTAT
TATCTTAAATAATCACTATTTTAGATAGGTCCCCGTATTA
AAAACCAAATTAACCATTATCTATGTTTTTAATAATACTT
TTTAAAAACCCTCCATAAAAATTTATTTTTTTTTCATAAA
AGTAGAGAAAATGTTCTCCCTACAGGATCTCTGTCGGAAG
AACCTTTTTCTTCCACTTGAGCCCTTAGGCAAGCATGTGG
TTCAACGGCTGGGATTATACTGGGAAGGCCATGGTTCAGT
TAAACGAGTGGGTGATTGCTTTATATGTGTAGACCAGATT
TGGATGCTATCAATCCATAAGGCTATACAAATTGCAGCCT
CGGAAGGAAATGAGAACATTGTCAAGCTTTTCTTACTATG
GAAGGGGAGTCTACAATATGCCATCATAGGAGCCTTAGAG
GGCAGGCAATATGATCTGATTCAAAAATATTACAACCAAA
TTGGGGACTGCCATCAGATTCTACCACTGATTCAAGATCC
AGAAATTTACGAAAGATGTCATGAATTAAATGTTACATGT
ACCTTTCAATGCTTATTTCAACATGCTATAAGAGATAACA
TGCTGCCCATTTTCCAAAAATATGGAGAAGATCTGAATGG
AAACAGGAGAATGGTTCAACTTCTGTATGAGATGGCATGC
CGATTACAAAATTATGATATCATCAAATGGATAGGATCTA
ACCTGCATGTTTATAACTTGGAAGCCATTTTTAGCATTGC
TTTTGTTAGAAAGGATTTAACTTTGTATTCTTTAGGCTAC
ATGCTTCTTCTGGGTAGAATGAGTACTGAAGATAGAAACT
TTATCTCAATCATAACACGCCATCTTGAATACGCATCAAA
AAAGGGACTTTTTGACTTTGTACTAGAATCTTTGAAATAT
GGAGGTCAAGTGGATACAGTGTTGTTTCAGGCTGTAAAAT
ACAACCATAGGAAAATTTTGGCCCATTTTATTCATGAAAT
TCCCCGTGAAACGGTTGAAAAGCTGATACTCCATGCTGTG
GAGTCACGGGCCTCCAGAAAAACATTCAACCTGCTTTTAT
CTTCCATAAACTACTGTGTGAACCCTTTTGTCAAAAAACT
ACTGCACGCTGTGGTGGAACACAAGTACATGCTTATCATA
AAGCTTTTGCTCGAGCGGCCCAAAAAGAAGATAAACCTGG
TAGATGCTGCTCTATTCAAACTTGTAAAATACTCTACTTA
TACAGAAATAGTAAAATACATGGGTGAGTTTTCTGTGGAC
CCAAAAAGGGTGGTCAAAATGGCAGCACGACTCATGAGAG
TGGACCTGATTAAAAAGATTTCTAATGATGCATGGGAAGA
TAAACTAGAGAGAATCAAGCACCTTAAACAGATGGTAAAT
ACCATGAACCACAGAAATGGAAAAAATCTATTGATGTACA
ATATTCACAATATTACTGGATATACCTATCTGAACACCAA
AGAAGCATTTAACTTAACAAGATTTTATGCTGTCCACAAT
GCAACATGTTTGTTTAAAGAAATGTGTAAAAGCTGTTTTG
TACATGATAAAATACAGCTCAGAGAATTGCTTGAAGATTG
TTTACATATTGCTAATAGGCATGATTATATCCAGATTGCA
GAAACCGCAGATGAATGTATCAAATATATAGATCTTATTA
CATTTAAGTAAACCATGTATATATCAAGTAAATCCAGATT
AAATCAGGCTAATTGTAAATAGTTGTAGATACCATATAAT
GAATGTTTTATTAGGATAGTAGTTCAGTTAAGATAGTAGT
TTAGTTAAGATAGTAGTTTAGTTAAGATAGTAGTTATGTT
AAGATAGTAGTTCTGTTAAGATAATAGTTTAGTTAAAACT
AGTTCATGTTAAGTTAATAGTTTTGTTAAGACAATAGTTC
ATTTAAGTCAATAGTTCAGTTAAGTCAATAGTTTTGTTAA
GTCAATAGTTTAGTTAAGTCAATAGTTTAGTTAAGTCAAT
AGTTTAGTTAAGTCAATAGTTATATTAAGACATTAGTTCT
GCTAATACATTAGTTTTGTTAAGATAATAAAAATTTATTT
TTTTTTCATCAGGGTAGAGAAAATGTTCTCCCTACAGGAG
CTCTGCCGGAAGAACATTTACATTCTTCCTTACCCCTTGG
CTAAGCATGTACTTCAACAACTAGGGCTGTACTGGAAGGG
ACATGGATCTCTTCAACGAATCGGAGATGACCATGTACTC
TTACAGCAGGACCTGATCTTTTCCATCAACGAGGCCTTAA
GAATGGCAGGAGAGGAAGGAAACAATGAAGTAGTAAAGCT
CTTGTTACTATGGGAGGGAAACCTTCATTATGCCATCATA
GGAGCTTTAGAGGGCGACCGATATGACCTTATCCATAAAT
ATTATGATCAAATTGGGGACTGCCACAAGATTCTTCCTTT
AATCCAAGACCCGCAAATCTTTGAAAAATGCCATGAATTG
AGTAACTCCTGTAATATTCGATGCCTTTTAGAACATGCAG
TAAAACACGACATGCTTTCTATTCTTCAAAAACACAAGGA
GCAAATAAGATTACACATGGCATTAACCCAAATACTATTT
GAATTGGCGTGTCATGAACGTAAAAATGACATCATTAGAT
GGATCGGTTATTCCCTGCACATACACCATCTAGAGACTAT
TTTTGATGTTGCATTCGCCCATAAAAATTTATCCTTATAC
GTTTTAGGGTATGAACTTCTCATGCACAAAGTAAATACAG
AGGCTGCATATATAGAATTACCCAATTTGCTATCATATCA
CCTTCGAACTGCGGCGGCAGGAGGTCTTCTTAACTTTATG
TTAGAAACAATAAAGCATGGTGGATATCTGGATAAAACGG
TTTTATCCGCGGCTATCAGGTACAAGCATAGGAAAATTGT
GGCTCATTTTATTCATCAGGTTCCCCGTAAAACCGTTAAA
AAACTGTTACTCTATGCTGTGCAGGCTCGGGCCCCCAAAA
AAACACTGAACCTACTTTTATCTTCCTTAAACTACTCCGT
GCACACCATCACCAAACAACTCGTACACAATGTCGTCATC
TACAGTTCCACGCTTATCGTAAAGCTTTTACTCATGCGGC
GAAAAAACAAGTTAAACCTAGTAGATGCCGTTTTAGCCAG
ACTTGTAAAATATTCCACCTATACAGACATTGTACAATTC
ATGGGTGAGTTTTCTGTGAGCCCAGAAAGGGTGATCAAAA
TGGCTGCACGGGAATCCAGGACCTTTCTGATTGAAATGAT
CTCCAAAGCTGCTTGGGGAAATCACCCACAGACGTTGATT
CATCATCTCAAACAACTAACCAATACCATGAAGCCTCAAT
CTGGAAAAGACCACATCATATATACCATCCACTATATTTA
TCTAAACTCTAATATGCTGGTAGCGGAGGAGGAAAAAAAT
ATTTTTAAATTAGCAAAATTTTATGCGAATCATAATGCGG
TAAACAGGTTTAAACAAATTTGTGAAGACTATTATATATT
AGATGCACGATTTAAAACACTTATTTTAGAATGTTTTGAA
ATTGCCGTCCAGAAAAACTATCCTAGAATTGCAAATATTG
TGGATGACTATATTCGATTCCTTTTTTACAGGGGAAATAT
AACCGAGGAAGAAATTCGTGAAGCCTATTCTTTAAAAGAT
GCTGAGGTTTATGTAGATTTAAAATGGTTACAACAAGGAG
AAATGGTTTAAACCAAATCCGGTTTAAACTAAATCCAATT
TAAACTACATTTGGTTTATCATTAGTCATTGAAACCATCG
AAAAAAAAGCTATTTGTTTATCCCCATAAACTCATCTTTT
TTTTGTCTCAAAGTTTGACACTAAAATTCAGTGTTTTATA
GTGTTTATAATTAAGTGTTTTGCATGCATTGCAGAAATTT
TCATCTTTTTTAATTGGTTCAATACCACATGTCATACAAT
ATGTTGTTTGATTATCAAGATTAACTTTATGAAAGGAAAG
TAAGTGAGCCGCAAATTTAAAAGTAAAATATCTTTCATTT
AAAATGATCTTATGAATGTATTTTCGATAAGGAGGAATGA
AAGCATTTGCCAAAATAAATCGCATAAAAGGCTTGGAAAA
ACCCATATCTTCTAATCTTTTGTGGGTATAAACCCTATTT
TGGTGTTTTACAAAAACTTCATTGTTATAATAGTCGTTAT
AGCTATCAATCATTTTTTTAAGTCCTATAATGCCCAAGGT
TGCACGCATAAAGCCACAGTTTCTGCTCCAAAAAGCATGC
ACCTGTAAAGGGTGCTTTTCATATAACCAATTACAAAATT
TCATTCCGCAACAGTAGCATGTTATTTCAGTGGGGGATGT
ATAGAATAATCCGGCATTCGAAAATTTTTCATAATTTTTT
ATGTCATGGATTGCGAAGCTTTGATTTCGTGCATCTATGG
AGCTATAGCCTACATATTTAGGTTTTACTTCAAATAATCG
CAAAGAGATGTATGGATCTATCGTATTTATTTTAGGAAAC
ATTTCATAATTTTAAATTCTTATATATAATATAAAAAAAA
TTACAAACATTTGTAATGATCATCCTCAATTGAAGGCTGA
GTTGTAGGCTTTATTTTTCTAATTATACGAAGAAGGTAGG
TTCTCATAAAGCCTTCAAGATGACTATTGATGTTTCCAAT
ACATTTTCTCAATGAGTTCATAAACCCAGACATTTTGCTA
ATGGCTTGGCAAAGTGCCAACAAGTTGTCCACAAAGTACT
GGTAGATTGCCACTAGCTATAGCTAGCTATAGTGAGCCAA
CCTCTCTGTATGTATTTTATATATTTCATTTTTTAATAGA
TTTAATATTTTTATAAAAAAATATTTAGTTTTTTATACAA
GAATGTCGACAAAAAAAAAGCCCACAATTACCAAGCAAGA
GCTTTACTCCTTAGTAGCGGCAGATACCCAGTTAAATAAA
GCATTGATTGAAAGAATCTTTACAAGTCAGCAAAAAATAA
TACAAAATGCTTTAAAGCACAATCAAGAAGTTATTATACC
ACCCGGAATCAAGTTCACCGTCGTTACGGTGAAAGCTAAA
CCTGCTCGCCAGGGCCATAATCCCGCCACAGGAGAGCCTA
TTCAAATTAAAGCTAAACCTGAACATAAAGCCGTAAAGAT
ACGAGCATTGAAACCTGTCCATGATATGTTAAACTAAACT
ATAAAGTCATATTCTTCTTTATCGTTATTATCTTCAATAT
ATTTTTGCCAATCGAAATCGAATAAATTCAGATCCTGGAC
ATTTAAATACTTATCATCGTACATTTTAATATAATTTAAA
CATGAGTTGTTGTCAAAAACTTTTAGCGTTTTTGTTAAAA
TTATCATATGAATAATTTCCTTATTAAGAGTTGCCGGAAT
AATACAAAACCTATTTTTAGGTACATCATCCATGATAATA
GTAAAATTAGTAAAAATTGTTTCTTGTTTTTCTTTTGTTT
CAAATAAACGTTGTAAGGTTAAAGGTTTCTCGTTCAATGG
TTTCTTTGAAGATAAAAAGAATGTATAATCTGGTTTAAAG
GTATTTTTGGTTTCAATCGTGATTCCATCTGCTTGAGCAT
ATACTAAACCAGACCAAATATAACGGTCCACTATTACAAT
ATAATTTAGCTTAAGTAGCACTGCAATTTCTGCGATAAAT
TCACTACGATGTTTTGTAAATAATTTATGTAATTGTTCCG
ATGACATTTCTATGGTTTTATTTAACACCTGCAATATAAG
ATCACCGGTGGTCGTGTCTGGATTAGGAAAATGTATACAT
ATAGCATTATAATCCATGCATTCCAATGTTTCTTTTAATT
TCATTGCCTGTGTGCTTTTTCCCACACCATTGATTCCCTC
GATGGCAATGAGTATTCCACGCATGATTAATAAAAGGAAA
AAAAGAATTCAGTTTTTAACATTTCTTACAAATCTTTTTT
TATACAACATTGTACAACACTGCATTAGCGGTATATGATG
TTATAGCTTCATTAAATATTTGCTTTTATATAATCTTTAC
CAACCTATATTTGGTAGATCACTGCAGATGGTCATAAATA
GGCCATAACTAAGATAAAAATTATTTCAGACGCTACTACG
GTAGTATTATTAAAATCATGTGTGGCAATGTATGACGTCT
TAATAGATAAAACATTTAAGGAAAACAAATTTGAATAAAA
AAAATAATTGTTATGATGGCGTTGTTACACAAAGAAAAGC
TTATAGAGTGCATCTATCATGAGCTAGAAAATGGCGGGAC
AATATTGCTTCTAACAAAAAATATTGTTGTGTCAGAAATT
TCATACATTGGCAATACTTATAAATATTTTACCTTTAATG
ACAATCATGATCTGATAAGCAAAGAAGATCTTAAAGGAGC
AACATCCAAAAACATTGCTAAAATGATTTATAATTGGATT
ATAAAAAATCCTCAAAATAATAAGATTTGGAGTGGTGAGC
CGCGTACTCAAATTTATTTTGAAAATGATTTATATCATAC
AAATTACAATCATAAATGTATAAAAGATTTTTGGAATGTT
TCAACTTCAGTCGGTCCTCATATCTTTAATGATCGTAGCA
TTTGGTGTACTAAATGCACATCCTTTTACCCATTTACCAA
CATTATGTCGCCCAATATATTCCAATAAATTAGATATCTT
TGCTATTAAAATAGTTAAAAACCTTATAGGATAATTAGGT
ACTTTATTACGATAAATTATGATATTTTATAATTAGTTAC
TTTATTATAATTAATCTCTTTATTAATGAATTATCATAAG
ATAACTAATTATTTTTTTCCATATATCAGATAATAAATCT
GATATGGGCTAAAAGTATGTTTCAAACTATTTACAATAGA
ATTTCTGTTAAGAAAACATACATAATTTGAATAAAATTTT
TTTAAATATCACCGAAACAATCAACATGGTGTTAATAGAG
TTTTTAACAGGTTTCTTCTATTTATATGGAAAGAGACTGT
TTTCCATTAGTAAAGTCATGGACATGATATGTCTAGACTA
TTATACCATTATTCCTGCTCCTCTGGCGATGATGTTAGCG
GCAAGACTAAAAAACTATGACCTCATGAAACGACTGCACG
AATGGGAAATCTCTATTGACTACGCTCTACTTGTAGTAGA
TGATGTGCCGTCTATTGACTATTGCTTAAGTCTTGGCGCT
AGATCCCCGACTAGAGCACAAAAAAGAGAACTGCTGAGGG
ACAACACGTTTAATCCCGTGTATAAGTATCTTATGAACTG
TTCCGGCTTCCCAACAAAGAGAGAAAAAAACATTCCTTGT
GATGTTCAATGCGAAAGACTGCAAAAAAACATTATAAAAG
AACTGGTATTTAACTGCTCTGTACTGCTTGAAATGGTACT
GCACACAGAAAGAGAATATGCATACGCCCTACACTGTGCT
GCAAAACATAACCAATTGCCCATCCTCATGTATTGTTGGC
AACAATCCACAGACGCGGAATCTATTTTGTTGAAAACCTG
CTGTTCTGATAAGAACATCAATTGTTTTAACTATTGTATT
CTATATGGCGGCGCCCAAAATTTGGATGCTGCAATGGTGG
AAGCGGCAAAGCACGATGCCCGGATGCTGATAAACTACTG
TGTCATGCTTGGTGGAAGATCCTTAAACGAAGCAAAAGAA
ACGGCTGCCATGTTTGGACACATTGAATGCGCACAACACT
GTTTTAAACTGCAGTCTTACGTCGTGGACACATCGAATAC
AGACGACACTGATTAAAGCGACAATCTTACGTCATGAACG
ACTGTCTTTTGAGTATCTATACTTACATTATATTTTTTTA
TGAAAAAAATATAAAGGTTGTATACAAACCTTTGTATACA
AGAAATTTGGATCATTAAACAATAATTAATTTGGACACAG
GAAACGATCTAGATCGATCAAAAAGCTATTTTTTTTGCAC
ACAGAACATTTAGATAATTGAGAGATTACTTTCCATACTT
GTTAAGCTTTTTTACACACAGGAACTTTGGATTCTGTTCA
GGAAGTTTTTCATAGACATTATGTTTACAGCCAGTAATAA
TAATTTTGGGCTTTTTCTTAAACCACCGGTGGAAAACATC
CAGCTTGTAAAGAGGGAAATGCATGTAGAGAGGTTTTGGT
AGTCATGGTTAAGAGATTTGACTAACTCCATGTTTCCTGT
AAAGACTGCCCAGTCCCAAGCAGTAAAACCTCTATGATAG
TCTTTTTGAGTCGGATCTGCTCCAAATTTTATGAGAGAAA
GCATATTTAAAGAACGGCCCCGTATTGCGGCCTTCATCAC
AGGAGTCATCCCATTAAAATTCGGTAAACAAATTCTGGTC
CCATTTTTTCCGAAATAGCCCAACACCCCTTCCAGGATTA
AATGATTTTTTTTCTCAGCTAAATAATGTAAAGCAGAGTT
TCCATCTTTATCCCTCCTATGAGGGTTAATTATTTCTCCA
GGATAAGATTCTTGTTCAAAAAGAAATTTTAAAAAGTCTA
TACGTCCGTAGATGCATATCCACATGAATACCGAGGATCC
ATTTTTATCGCATCTATTGACAATCCACGGATCTGTTTTA
AAAAATTCCTCAAATAGTGTAAGATTCCCATTTCTAATAT
GTTTTTTAATCCATTTAACAAACAAGTTTTCTATCTCCCT
TTCTGGAAACATGTGTTCCATTTTGAATGTCGCCCCTACT
CCACTATATGATTTTACTCCTTTAATTTTTAATGTCCTTT
TTTTTCGGACTTCTTTGGATAAGCTGTTTATTACCATCTT
TAAATGCCTTATAGCGGGGAGGAGCCAGGCCCTTTTCCCA
TATGTGCGGTAATTCTTGGTGTTTATGCTTGCCTTTGGCA
TAACCAGGCCAGTATTTTTCGATATATTCAGGGTTTGTTT
TTACGTATTCTTTAAAGGTCCGATAGGCTTCTTGAATACA
GGTAGGCTCACCGGTATAATTTCCATGTTCATCTTCCTTT
AAAAAGCCATTAACCCTGTCCTTTCTCCACTTAAGATTGT
GCTTTCCAAAAATGCGATCAAGATCTTGCGCCTGCTGGGG
TGGAATCATAAATCCCTTTTTAGGTCGAAGCTTTTTATTT
TTTCCATAGCTTCGGCCATCGCGTTGCGAAACAGTGGTTA
GGACGCCTGATAGTCTTTCCATGGGCGTCGCATCTAATCC
TATCCATCCACCCTGATGAATATCAATGGCAACAAGCTCT
CCTTTATTTTGGGCAAGCCAAGTTTCCAAGAATGCCATGC
TTTCTTCCCAGGGATAAGGCCCGCCAACACCACGGGTTGT
CCAATCTTGCAAGGACTCCAGGTCCGACACCTGGTAAGGC
TCTAAAGAAGACGGTTCCTTGTTTTTGTACTGCAAATAAG
ATTTAATGACCCATTTATACCATGTGTCGAACCGCAGCGT
GGCGCCTCCAAAGTGAAAGCCGTCGTTGATTTTAGGATAT
CTGCAACATATTTCAACCGTACGTTTGAGTTCTGCAAAAG
CGGCCTTCCAAGGAAGTCTTTCGCTGCGGGTAAGACGGTC
TATTTTGCCCTGCGTGCCATAGCGTATGGCATGTCGTGCC
AATTGCAACAATTCTGACACCGATCCGTGGGCCCCGATCC
AGTTTATCGGATAGGCAACCTCCGAAGGGTTTAAAAGATG
CTCGTAAAAGCGTGGATCTTCAGATGCCAAGGCGTCTGCA
AAGGGGATAATGCTAGAAAACCTGTCTAGACATACGTTTT
CTGTGTTTACTTCTAAAGGTAGAAAAATGGTTGCGTGAGG
CTTTTGAACCTGCTTGTTCAGCGGTCTGCATATGCTTTGA
ATAATGTCTCTAGGACTATGTCGCGGCGCTGCAAAAAATA
CCGCGTTTAGTTCTGGAACCTCTACGCCCTCTTGAAAGAG
TCGACAGTTTAATAAAATAACGGGTTCCTTTGAGGAACAA
AATTCTGTAAATGTTTTGAGGATAACCTGTCGCGGCAGGG
TTGAGTGAGCTATCAGGGCATAGACCCCTTGGTCTACCAA
CGCCGCGTATAGCTCCTTGGCCTGTTTAATATCACGGGTA
AATACCAGCATTTTAGGAGCCGGTATATTGGTTTTTAAAT
AGGCTAAGGCCATTATAATTTGCTTTACTATGATCTGTTT
CGTGGTCTCCTCTTTGGTACTCGGTTGGTGGGCCAATTTA
GGCGCGGCTACCATCTGCAATTCAAAATCATTTACATAGC
CGGCCTCTATGCCTTCTCGCAGATAGTAGCGAAAGGCAAC
GCCGCCAAAAAGTTCACGATTTTTCATGGAAAGCGGGGTG
TCGTACCTGGGCGTTGCCGTTAAAAAAAGTCGGTGCCCTT
TTTTAAAGTTGAGCAACACGTGGGTAAAGGGCCGTGTCTC
CCATTCGCCGCAAATCCGGTGACATTCATCGCTAATAATA
AGATCGAAATCATCCACCAGTAGCGTGGAGGATTGGTAGG
TGGCAATCACAAGAAGAGAAGGGGCCTCCCGTATCCGTTT
TGCAATAAAGACAGGATTGGTGGTCATTTCTATATTGTCG
TGATTTAGCACAATGCGGGTCTGGTCAGACCCCACAAGCA
AAACGTTCTTCAAAGAAATTCCATACTGATAGAGTTTTTC
CAGAGTCTGCCGTAGTAGGGACAGGCCCGGCACCAGGTAC
AAAACTTTTCCTTGAAGATAATTGGAGAGGATAAGATAGG
CGACGCGAGTTTTGCCGCATCGGCAGGCCATCTGCAGAAT
GGCCCTCCCACTTCGCCGCAGCTCCTGATAGCCCATATTG
GCCGCCTCCTTCTGATAAAGTCGATCCTCGATTGCAGTCC
GTGTCTCATCTGTAGAAAAAAATAATACGTCATCTGCGAA
ATGTTCATCTTCCACAGGAGTTATCACCAGGTGTCTCAGT
TTCTCCTTGCTTATCAGCGGATCAGAGGGCAAAGATGGCT
CAACCACTATCGTGGAATCATTCATCTCATAGGCGGGAGA
ATCACACAAAGTATAGCTTATGTCCAGACAGTTTGCAACA
TCCTCAGCCAATTGTTTTATTTTTTCGGGTAAAAGACATA
CGAGTTCTTTGTTTTTGACGCGAAAAAACTGTGCACAATA
TAACACCCCTGCTTCAATTTTTTGCGCATCCTTCTTTGTA
GATGTTTCCAATGTGAAACAATACTTCCATTCATCCGTAA
AACAGGTTGTATAAGATCCATCATGAAGCCTAGCGGCCAA
GTTTCCTGTGTGCCCAACTTTATGTAAGGATTGGGCCTCC
AGCCAGGGATGAACCGCCACGTAAAATCCTGCGCACATGC
TATATCAAATTGCAGTTTCTTAATAACTGTACACAGGATC
TGAAAAACATGTGATTACAAAATTTAGATAAGAAATATTT
AATATTAAAAATCACAGAATACATGTCACTGTGTAGAGAG
AAAGCCAAAAACTCCTCTTGACCGCCGTGGGAAATCATCC
AGGGTAGTAGGTTGTGTTTCATAAAGTTGTATGCCGTAGT
GATCACCGTGGACTCCAGATGGTTATTGGCATCTTTGCAA
TACTTTGCCATCTTGGCAGAAAAGACGATAAATCCACAAA
TTCTACCCCAGTTGATAAGATCCTTAAACAGCTCAGTCAC
AACCCCAGTAAACTGGGTTTTAATTTCTTGAACACTCGTA
AGAGAAAAGGTAATTGTAACCTGTTTGTTCAAACACTCAT
CATAATAGGTTAAAATTTTTTTTATTTGTTGTTGATATGG
GCTAAGCTCATGCTCTGAAATATCATTAATGTAATATTTA
ATATATCCCACTAGTATTTCATTAATGATATTATGATATA
TTAACTCTTCTCCCTCCATAGCGGCACCCTATATTTTTTT
ATTTAGGTTTCAATGTTATCACAATTGCGATACAATTGTG
ATACAATTGTGACACAACTGTGTTGTATACAACAAATGTT
AGGCCACGTATAGCAACCTATATGTTAAGAAATATTTTTA
TCCCAACATTAGTTGGAAACGAGCAGCCGCAAAGAAGTCA
TTTAAAATAAGCCATTTAAAGATTTAGAATTTATATGTAT
ACAACTGTACAATGGAAGCAGTTCTTACCAAACTCGACCA
GGAGGAAAAAAAGGCTCTCCAAAATTTTCATCGTTGTGCT
TGGGAAGAAACTAAAAATATTATAAACGATTTTCTTGAAA
TCCCTGAGGAACGATGCACCTATAAATTCAACTCATACAC
AAAAAAAATGGAGCTTTTATTTACCCCTGAATTCCACACC
GCCTGGCATGAAGTTCCTGAGTGCAGAGAGTTCATATTAA
ACTTTTTGAGACTCATTTCGGGACATCGAGTGGTATTAAA
AGGCCCTACATTTGTTTTTACAAAAGAGATCAAGAATCTG
GGCATTCCTAGTACCATCAATGTTGACTTTCAGGCCAACA
TTGAAAATATGGATGATCTACAGAAGGGAAATCTCATCGG
CAAGATGAATATCAAAGAAGGCTAAATAAAACAACTAACA
TCAAAAAACATTAAAGGCTATGTTGTGGACGATGCCTTTG
TCTCAATAGTTTCGAGGTCATCCAATAACTCATGTAACGT
AAAAAAGTTGGTCCATTTTTTTGAAAACATTAAAAGACGT
TCGTCTTCATAAATAAAAAAGTCATTCGAAGGAAAAATGA
TATACTCAATACCATAGTCTTGTAATATTTTTTTTAGGTC
TCTCAGGGTCCAGGGATTTACCAGGCTTCTACGCGAAGTG
AGCATCATAAAAATATCTAATATTTTTTGCGCCATAAGCC
AGCGCGGATTCTCATTGGCCCACAAATCAACAATAATTCT
CTTATCAACCGTGAGCATTCCTACTTGATTCGAAGAAATG
ATTAGATGCCCAGCAGTCCACCCCATGAGTAGATAACGCA
GCGTTGTAGAAATGTCACATATGGAAGGCATTCCTCCACA
ACATGAACCCAAATTAGGATGCGTGTGAAACACAAACATA
GCAGGCTTGTTGGCCACCCTGCTATAAATATCAGCAGGCA
TCATAGCCTCGCTGCCAAAATAAATGTTCTCTCCTGCCCT
ATAGGGGCTTGGAATGATTTCCACTATCTCGGGTACACCG
TTTATCATATTAATGCGGCCGCACCATTCACGGTCATCGT
CCAAAAATTTTTTGATGGCACCCCGAACATTGTCCCAGTT
AAGCAACAGAGTATTCACAATCTCATTACGCTCCGCCCAG
TATTCCTTAAAACTTCTTTTAGACTTGCTGAGCTGTTCCC
AGGATTCGAACTCAGTCCAATGTTTTTTTTCTTTTGGGGA
AGACTTCCCTTTTGAAACATTTTTTGCGGCTCCACCATCT
ACACTATGATTTTCCAAAATAATCTCCTTCATCGTTTGAG
TTATATGGGCATTGCTAAGCACCTTAGTGGTAACCTGTTT
ACCTATGTGATTTAGCAGAAAACCAAGTTTGTCCATTTGT
GTCTCAACCATTTATTCTTAACAAAACAAAAAAAAATTAA
AAATCATCGTCGTTTAAAAAGAGTTTGAAGGCAAACGCAT
CATCCTTAACACAGTTCTGATACTGCGTAGGTCTTAACTC
GAAAAAGTTGGTTTTTTCTACTTCATTAAGAAAGAATTTA
GTCATCTGAGGAAAAGGGTTTCCCACCTTATAAATGCTTT
TGCACTGCATCATGAAGCACAAATTATCTGTAAAGTAGCG
TATATATTGAAATAGCATTTCTTTTGAAAAACCGGGAACT
CTTCCTCTTGCCTTGTCAAAGGCATAGTTAATAAACTCAT
CCACCAACTCCACAGCCTCCTTCAAAATTTTGTGAATGAT
CTTTTCCTCGGGAATGTTATACACGTAATTTGAGATAAGA
AAACACGCAAAACTACAGTGCATCCCTTCATCACGTGAGA
TAAACTCATTATAGCTTACAAGCCCCGGCATAATATTCTG
TTCCTTAAGAAACTGGATCGCCACAAAGTGGTTTTGAAAT
AAAATGCCTTCTACGGCGGCGAAGCCCACCAGCCGCTCAC
CTAGAGTGTTCCTGTCGGGGTCCATCCACTGCCGCACCCA
CTGCGCCATTTTTTTTATGATAGGGTGTTTTTCAATGCCG
CTAAAGATGCGCTGTTGTTCCTTCTCATCCGGGATCAGCG
TTTTTACCTGTATTGAGTAGGCTTCGCTATGAACGCACTC
TTGGGCAGCCTGCATTGTATAAAAGTATAACACTTCCTTT
ACTTTAATTTCGCGCATAAAATTGGTTAAAAGGTTTTCGA
TAACAATTTCGTCGGCAACAACAAAGAAGGCTAAAATTTG
TTTATAAAATTCGCGCTGTGGCTTTGGCATGGCTTCCCAA
TCATCAATGTCCTTACACATGTCCACCTCCTGCGCCGTCC
ACGTCAAACTTTCTAATTTTTTATACCAGTTCCAACATTC
GGGGTGCTGAATAGGAAAAATAGTGAAACGTTGGGAATTT
TCAATTAGTAATTCCTCCATATTTGAAATAAATATTAACA
TCTTCAAATTTATTGGCTGCCATGGAGACGTTTTTTATTG
AGACGTTGGCATCTGATGTGTATGGAAAGGCGTTAAATGT
TGATTTAGATAGACTATCGCAGGCGCAGGTTAAATATACC
CTTCAAGAGCTTATTTCCTACTGCAGCGCTCTAACCATTT
TACATTATGACTATTCAACCCTTGCGGCGCGTCTTTCGGT
GTACCAGCTGCACCAGTCAACGGCCTCCTCCTTCTCAAAG
GCGGTGAGGCTGCAGGCCGCACAATCCTGCTCACGCCTGT
CCCCCCAGTTTGTGGACGTCGTTTACAAGTACAAAGCCAT
TTTTGACAGCTACATTGACTATAGCAGAGATTACAAGCTG
TCCCTCCTGGGGATAGAAACCATGAAAAATTCTTATTTGT
TAAAAAATAAAGATGGGGTCATCATGGAACGCCCGCAGGA
TGCTTATATGCGGGTTGCCATCATGATCTATGGGATGGGA
AGAGTGGTCAATATGAAAATGATTCTGCTAACCTATGACC
TGCTTTCCCAGCACGTCATCACACACGCGTCGCCCACCAT
GTTCAATGCAGGCACCAAAAAGCCACAACTCTCCAGCTGT
TTCCTGCTAAATGTAAATGATAATTTAGAAAATTTATATG
ATATGGTCAAAACGGCCGGCATCATTTCAGGCGGCGGCGG
TGGAATAGGGCTGTGCTTGTCAGGAATACGGGCAAAGAAT
AGTTTTATTTCTGGTAGTGGTCTTAAAAGTAACGGCATAC
AGAATTATATTGTGCTGCAAAATGCTTCACAATGCTACGC
GAACCAGGGAGGCCTACGTCCCGGAGCCTACGCCGTCTAC
TTAGAGCTGTGGCACCAAGACATCTTTACATTTTTACAAA
TGCCTCGCCTAAAAGGACAAATGGCTGAACAACGGCTTAA
TGCCCCTAATCTCAAGTACGGCCTATGGGTCCCCGACCTA
TTCATGGAAATACTTGAAGACCAAATACACAACAGAGGCG
ACGGCAAATGGTACCTCTTTTCGCCGGATCAGGCCCCCAA
TCTACATAAGGTCTTTGATTTGGAACGGTCGCAGCACGAA
AACGCACACCGCGAATTTAAAAAGCTTTACTATCAGTATG
TTGCTGAAAAAAGGTACACCGGCGTCACAACGGCCAAAGA
GATTATCAAAGAGTGGTTCAAAACAGTTGTTCAAGTAGGG
AATCCCTATATCGGGTTTAAAGATGCCATAAATCGTAAAA
GTAATCTTTCACATGTAGGCACTATCACGAACTCCAATCT
TTGTATTGAAGTCACAATCCCCTGCTGGGAGGGTGATAAG
GCTGAACAAGGTGTTTGTAATCTGGCCGCAGTAAATCTAG
CCGCCTTTATACGTGAAAATGGCTACGACTACCGTGGGCT
CATAGAAGCATCAGGCAATGTCACAGAAAATTTAGATAAT
ATTATAGATAATGGCTACTACCCCACAGAAGCCACGCGGA
GAAGCAATATGCGTCACCGACCTATTGGCATCGGGGTCTT
TGGCCTAGCCGACGTGTTTGCGTCTTTAAAAATGAAATTT
GGTTCACCCGAGGCCATTGCCATGGATGAGGCCATCCATG
CGGCCCTATACTACGGGGCCATGCGACGATCCATAGAACT
TGCAAAAGAAAAAGGAAGTCATCCCAGCTTTCCGGGGTCT
GCGGCCTCAAAGGGTCTACTGCAGCCCGACCTATGGGTTC
GCTGTGGTGATTTAGTTTCCTCCTGGGAAGAACGCGTGGC
ACAGACGACGCAGGGTGTGTTGACGCCGAAAAGGTGGTCG
CAGCTACGCCTGGCGGCTATGCAGGGACTTCGAAATGGAT
ATGTCACAGCTCTTATGCCCACCGCAACCTCCTCAAATTC
TACAGGAAAAAACGAATGTTTTGAGCCCTTTACATCCAAT
CTATATACACGTAGAACGTTAAGCGGGGAGTTTATTGTTT
TAAATAAGTATTTAATAGACGATTTAAAAGAAATTAATCT
TTGGACAGAAGCCATTCAACAGCAGCTACTAAATGCGGGA
GGTAGCATTCAGCACATTTTGGATATACCGGCCGAGATCC
GCGATCGGTATAAAACCTCCAGGGAAATGAATCAAAAAAT
TTTAACAAAACACGCGGCCGCACGAAACCCCTTTGTATCC
CAAAGTATGTCCTTGAACTATTACTTTTATGAACCTGAAC
TAAGCCAGGTACTTACAGTGCTCGTCCTAGGCTGGAAAAA
AGGTTTAACTACCGGTTCCTATTACTGTCATTTTAGCCCT
GGAGCGGGTACCCAAAAAAAGATTATAAGAAACTCTGAGA
AAGCGTGTAATGCGGACTGCGAGGCGTGTCTTCTGTAGGT
GTCTCGCGGTAAAAGAGCAGCGGGGACCATATGGTAAACC
CCAACAAGAGGATAATGAATAAAAAAAGTAAACAGGCATC
CATTAGTTCCATATTAAATTTTTTTTTCTTCTATATAATG
GAATATTTTGTTGCGGTAGACAATGAAACCTCCTTGGGGG
TTTTTACTTCTATAGAGCAATGTGAAGAAACGATGAAACA
ATACCCCGGCCTCCATTATGTCGTTTTTAAGTATATGTGT
CCGGCGGATGCAGAAAATACAGATGTTGTATATTTAATAC
CCTCGTTAACCTTGCATACCCCCATGTTTGTAGACCACTG
TCCAAATCGTACCAAACAAGCACGACACGTATTGAAAAAA
ATAAACTTAGTGTTCGAGGAAGAGTCTATTGAAAATTGGA
AGGTTTCAGTAAATACTGTGTTCCCCCATGTTCACAACAG
ATTATCTGCGCCGAAACTTTCCATCGACGAGGCTAATGAA
GCCGTAGAAAAGTTTTTGATACAAGCAGGACGACTCATGT
CTCTGTAAATGTCTCTTCCTTTATGGGTGACGTCTCTTCC
TTTGCCGAGGAAGTCTCTGTTATGGGCAAGAGGTTTGAAA
CAACGCAAGGACTCTGCTTAATCTGCTGTCTCACAAAGGG
AATCAAACTACCTGCTTTCGTATTTTTAATGTAGTAATTA
CCCTTGTTGTGATGAATTTTAAGACCATAGCGTAGTCCCA
GTACTTTATTAATGAATTTTAAAATTGTTTGAGGGTCCGT
TTTATTGGGCTTTTTAAGCTTAAACTCAAAGCTGATCGCG
CTTAAATCATACTGAACAAATTCATCAACGAGTTTCGTCA
TTAATTGTTCATTGGTCAATATATTAGGGTCCTGAACGCA
TTTAAAGCCGCACTTAGTTAATAGCATAATAGCGTACATA
TGAGATTGAAAACTATAATTAAATTGTAGATCATGATGCT
CTGCGTGTTGCATGGCCCATTGATGAAAGTTTAATTCCTG
AGTTTGTAACATAGTGAGCGACTCGTATACTGTCTTTCCG
CGGCTTATTTGGACACGGCCAGTATAGTTCTGTTTTGTCA
TAAAACTATTGTATTGTTCAACAAATTTGGGAGTAATTTT
ATGACCGTGCCATGCATAAAATTCGAGTAGTTTATACTTT
TCATACGCAAATAGGTCTTGCTGGTCTACTGTGATGCCTT
CCTTTAAGTTTTGTTTAATTTGTAAAGCTTTATTGGCATC
AATGGTTTCAGCCGAGGCAATGTTTACATAGTCCTGGTGT
TTAATTTCCATTTTAATGCTTGTATATTGTTTGACTGTCT
CCAGCTTTTCACCCGTCAGTATAAACACCTTAGCGCCGGT
GTCGGCGATCTGGTTAATAAATCGGGTTATAAAGTGATTT
TTTGATAGATGTTGTATCCGCATTGTTTCGAGCCATAGAT
GGTAGTATGGAGTTTTATAATATATCGGCCTACCTGTTTC
CTTACTATACGTGAAGGAAAGCTGGTGATTGCTTATGGTC
TGAAAAAGGGTGTCACGTTTTTGTAACGTAAACATTTCAA
TGTCTTCGATGGTTTCTGGATAGTAATTTTGTTTCCCCTG
TAAGCAGATTTTATAACACTTACTTTTTAATTCACGCACG
CGGCCCAACATTTGGCAACATGTTTCTACGTCACACGACA
TATTGTTAAAAAAGCCGTATAAAACATCAAATCTCTTATC
TTCGTATGAAACACCCGCTGAAATCGTGGGCGTATAGATA
AGGATATCAACGAGCCCCCAATAATACGATACATTATTAA
AATGGGATTCCCGTTCATGAGCAGTGCTTTTAGAACTATA
AAACCCAATTTTTTTTTCCGGAAACTTTTTTTGGATAAAT
GATTGCAACAGCCGGGCCTCCATTAATGAATTTGTAGGGA
TAACAATTTTTTTGTCTTCTAGCAAATCCTTTAAAAGGTT
ATTTAACCAAGTTTCTCGTGAAGAGGTAAAATAATACGTG
TCATGCTGGGCCCTTTTATATTGATTCCAGTGAAAGAAGA
TAGGGACATCCCCGCGAAAACGCTGTAGAATATTATACGT
TCGATTTCCTAGGTTTGCGTCCAAGCATATAACATAATTT
GCCGTTTCGAGCATCCACATGAAAATGGCAAAAGAGGGAG
CAAAGTATTTGTGCAGGCCGCTATTGAATTGATTAAAAAT
CGATTCTACCTCATCCAAAATAAGTAGGTCTACAGGCTCG
GCTGTGGAGGTTAGCCGGAAAAGTGATTCTACCTGAATGA
TGACTCTTTCGTAGCTGTCCAAATCTCCAGTTACTTCGCT
GTACAATGTGAAATTCGGTAGCCGGGATTGTATATTTTTT
GAGAAGATCTGTCGAAACGTCACAAACCGTATGGTTTGTT
GTTTTGAAATAGAATTATTGCCGTAGTATTTTTGCAAATA
GTTGCGCAGTTGGACGGTTTTACCTATTTTCATTTGAGCC
TTTACAACAAGCGTAGGGACTCGTTCATATTCTCGCATAC
TACTTTCATCATAGATGTGTTTTTGAGTATCAGGCAGTTC
TTCAAAGAGAATGGACTCATGAACCTCTATGCTCTTTGTC
ATCACTTGGTCCACATATGTTTCCACAAAATTATTTGTGC
CGGAAAGGCTGCCCATGAGAAGGCTATGTTTATTGTCATG
GCGACAGTGTTGATACACTTTGTTTCCCGTGACTCTTAAA
ATTAGGGTATTGTCCTTATCATGCATACGCTTACATATTT
CGCAGTAACTTGGACTTGTACGTTTAAACAATACTAAATT
TTTATGAACACGGAGGAAGCAATGATTTTTACATAGTGTT
CCTGCAAATTTTAATACCTCTTCAAGTTCACTTTGTTGGA
TAGTATCGCAGGAACTCGGTGTTGTTTCTTTTACATTTGT
GAAGATACAAGGTAAACACGTCGTTTCAAAGGGGGTTGCT
ATAAGGGTATCACTCTTTTTCGTGGTTGTACTGGTCTCAA
ACACCTCTGCAAGCTCCTCATTAAACATTTTAACACGCAT
GCTACCTTTTTTATGAGACCCTATGATGCGAAAATTTTGA
ATACTTTTGTTGACCTGGGGGTCAACAAAAGGATAAACGT
GTTTGGGAAGATTTTCTAACACTTTGGATGTAAAGACTTT
GGCCTCATTATTGTTTAATACTGAGTATGTATAAAGTATG
ATATGAAAGGAGTATTTAAGTTCTCGCTTTTTATTTAATC
CGATAGAATCTGTTAGCAAAATTTGTTCACGCGTTAGATT
GATGTTATAAGGTAAAGAATATGTCTCGTAAAATACATCC
ATGATGACGTTAATTATCATGTCAAGGATGTCATAGACAT
TGTCTTCGACATTATCATTGTCATCAACATTGTCATCAGA
GTATGACTTATTTACCGGAAAGTCGATGTCAAATTTTAAG
CGCTGAGGCAAAAACCCAAATACCACTTCGTGGAAACACT
TCTGCTCAAAGGGCTGAGCCGCCTCCCACTCCCAAAAGTC
ATCACGACTTGAAAAAACTCTAAAAAGATTATTATATTCA
TCTCGCACCACGAAGTGATTCTTTAAGGTTTCGAGAGAAT
ATTTATCCTCTACGGCTTCTCCTTGGGAGTTACAGCGAAG
AAACTTGAATGTTTCTTGCATTTTGATATTTAAAATTAAA
TCAATTATGATGCGGCCGCTAATGCGGCGGTTGACGCGGC
CGCGCCGCTGACGCAGCCATCATACATAAAGCGGCATGGC
CGTTTTATAACGACTAGTCGGCCGTTATATGACGAACTAT
ATAAAAATGAATTCTTTTAATTAGAGTTAAGTATTGTTGA
TTGTATAATCCATCATGGTTGAGCCACGCGAACAGTTTTT
TCAAGATCTGCTTTCAGCAGTGGATCAACAAATGGACACT
GTAAAAAATGACATAAAAGACATTATGAAAGAAAAAACGT
CTTTTATGGTATCATTCGAAAACTTTATAGAACGTTACGA
TACCATGGAAAAAAATATTCAAGACCTTCAGAATAAGTAC
GAAGAAATGGCGGCCAACCTTATGACCGTCATGACGGATA
CAAAAATTCAGCTTGGAGCCATTATCGCCCAACTTGAGAT
TCTAATGATAAATGGCACTCCACTTCCGGCAAAAAAGACA
ACAATTAAGGAGGCTATGCCCTTACCTTCATCAAACACGA
ATAATGAACAAACGAGTCCTCCCGCCTCAGGCAAAACAAG
TGAAACACCTAAAAAAAATCCCACGAATGCGATGTTCTTC
ACGCGTAGCGAATGGGCATCCTCGAATACTTTTCGAGAAA
AGTTTTTAACACCAGAAATTCAAGCCATATTGGATGAGCA
GTTTGCAAACAAGACCGGGATCGAAAGATTGCATGCCGAG
GGTCTTTACATGTGGAGAACCCAATTCTCTGACGAACAGA
AGAAAATGGTCAAAGAGATGATGAAGAAGTAATATTTTTG
GTAAAAATATTTTTATCAAAATTTTTTTACCAAATAATAA
AAAATATTTTTTACTTTTTTTTCTTCATAATATACATAGA
ATGCCTACAAAAGCTGGCACAAAAAGTACCGCAAATAAAA
AAACAACGAAGGGCTCCTCCAAATCTGGTTCTTCCAGAGG
CCACACCGGCAAAACCCATGCTTCTTCGTCCATGCATTCC
GGGATGCTCTATAAAGATATGGTAAATATTGCTAGATCTA
GAGGCATTCCGATTTACCAGAATGGATCGCGTCTTACTAA
AAGTGAATTGGAGAAAAAAATTAAACGGTCAAAATGAATA
TAATCAGGAAACTTAAGCCTGGAACAATTAGCCTTGTGCT
GGGACCCATGTTTGCCGGCAAAACTACGTTTCTTATTCAT
TGCATTTACATGCTCGAACGTTTGGAAAAAAAAGTAGTCT
TCATAAAATCTACCAAAAACACCCGAGACAAAACTATTAA
AACACACTCCGGTATACAGCTACGACCCAAACAATGTAAA
ATCATAGAAAGCACACAGTTATCTGACGTGGGTTCTCTCA
CCGATATCCATGCAGTTGTCGTAGATGAAGCGCATTTTTT
TGACGATTTAATCACATGCCGCACTTGGGCAGAGGAAGAA
AAAATTATTATTCTTGCGGGACTCAATGCTTCCTTCGAGC
AGAAAATGTTTCCGCCCATCGTTCGTATTTTTCCTTACTG
CAGCTGGGTTAAGTATATTGGCCGCACCTGTATGAAATGT
AACCAACATAATGCATGCTTTAATGTGCGTAAGAACGCAG
[truncated: 3,125 more rows]
