# Supplementary material for: Bayesian Phylodynamic Analysis Reveals the Dispersal Patterns of African Swine Fever Virus
Source: Viruses. 2022 Apr 25;14(5):889. doi: 10.3390/v14050889 (PMC9147906; doi:10.3390/v14050889)
Supplement: Supplementary file 1 [file viruses-14-00889-s001.zip › Supplementary file S2/Sequences_complete genome .fasta]

>2019/MT166692/SEAS
----------------------------------------------------------------------------------------------------------------------------------------------------------------------------------------------------------------------------------------------------------------CACC-----------------------------------------------------------------------------------------------------------------------------------------------------------CCCCCCCCC-----------------------------------------------------------------------------------------------------------------------------------------------------------------------------------------------------------------------------------------------------------------------------------------------------------------------------------------------------------------------------------------------------------------------------------------------------------------------------------------------------------------------------------------------------------------------------------------------------------------------------------------------------------------------------------------------------------------------------------------------------------------------------------------------------------------------------------------------------------------------------------------------------------------------------------------------------------------------------------------------------------------------------------------------------------------------------------------------------------------------------------------------------------------------------------------------------------------------------------------------------------------------------------------------------------------------------------------------------------------------------------------------------------------------------------------------------------------------------------------------------------------------------------------------------------------------------------------------------------------------------------------------------------------------------------------------------------------------------------------------------------------------------------------------------------------------------------------------------------------------------------------------------------------------------------------------------------------------------------------------------------------------------------------------------------------------------------------------------------------------------------------------------------------------------------------------------------------------------------------------------------------------------------------------------------------------------------------------------------------------------------------------------------------------------------------------------------------------------------------------------------------------------------------------------------------------------------------------------------------------------------------------------------------------------------------------------------------------------------------------------------------------------------------------------------------------------------------------------------------------------------------------------------------------------------------------------------------------------------------------------------------------------------------------------------------------------------------------------------------------------------------------------------------------------------------------------------------------------------------------------------------------------------------------------------------------------------------------------------------------------------------------------------------------------------------------------------------------------------------------------------------------------------------------------------------------------------------------------------------------------------------------------------------------------------------------------------------------------------------------------------------------------------------------------------------------------------------------------------------------------------------------------------------------------------------------------------------------------------------------------------------------------------------------------------------------------------------------------------------------------------------------------------------------------------------------------------------------------------------------------------------------------------------------------------------------------------------------------------------------------------------------------------------------------------------------------------------------------------------------------------------------------------------------------------------------------------------------------------------------------------------------------------------------------------------------------------------------------------------------------------------------------------------------------------------------------------------------------------------------------------------------------------------------------------------------------------------------------------------------------------------------------------------------------------------------------------------------------------------------------------------------------------------------------------------------------------------------------------------------------------------------------------------------------------------------------------------------------------------------------------------------------------------------------------------------------------------------------------------------------------------------------------------------------------------------------------------------------------------------------------------------------------------------------------------------------------------------------------------------------------------------------------------------------------------------------------------------------------------------------------------------------------------------------------------------------------------------------------------------------------------------------------------------------------------------------------------------------------------------------------------------------------------------------------------------------------------------------------------------------------------------------------------------------------------------------------------------------------------------------------------------------------------------------------------------------------------------------------------------------------------------------------------------------------------------------------------------------------------------------------------------------------------------------------------------------------------------------------------------------------------------------------------------------------------------------------------------------------------------------------------------------------------------------------------------CCCCCCCCCC-------------------------------------------------------------------------------------------------------------------------------------------------------------------------------------------------------------------------------------------------------------------------------------------------------------------------------------------------------------------------------------------------------------------------------------------------------------------------------------------------------------------------------------------------------------------------------------------------------------------------------------------------------------------------------------------------------------------------------------------------------------------------------------------------------------------------------------------------------------------------------------------------------------------------------------------------------------------------------------------------------------------------------------------------------------------------------------------------------------------------------------------------------------------------------------------------------------------------------------------------------------------------------------------------------------------------------------------------------------------------------------------------------------------------------------------------------------------------------------------------------------------------------------------------------------------------------------------------------------------------------------------------------------------------------------------------------------------------------------------------------------------------------------------------------------------------------------------------------------------------------------------------------------------------------------------------------------------------------------------------------------------------------------------------------------------------------------------------------------------------------------------------------------------------------------------------------------------------------------------------------------------------------------------------------------------------------------------------------------------------------------------------------------------------------------------------------------------------------------------------------------------------------------------------------------------------------------------------------------------------------------------------------------------------------------------------------------------------------------------------------------------------------------------------------------------------------------------------------------------------------------------------------------------------------------------------------------------------------------------------------------------------------------------------------------------------------------------------------------------------------------------------------------------------------------------------------------------------------------------------------------------------------------------------------------------------------------------------------------------------------------------------------------------------------------------------------------------------------------------------------------------------------------------------------------------------------------------------------------------------------------------------------------------------------------------------------------------------------------------------------------------------------------------------------------------------------------------------------------------------------------------------------------------------------------------------------------------------------------------------------------------------------------------------------------------------------------------------------------------------------------------------------------------------------------------------------------------------------------------------------------------------------------------------------------------------------------------------------------------------------------------------------------------------------------------------------------------------------------------------------------------------------------------------------------------------------------------------------------------------------------------------------------------------------------------------------------------------------------------------------------------------------------------------------------------------------------------------------------------------------------------------------------------------------------------------------------------------------------------------------------------------------------------------------------------------------------------------------------------------------------------------------------------------------------------------------------------------------------------------------------------------------------------------------------------------------------------------------------------------------------------------------------------------------------------------------------------------------------------------------------------------------------------------------------------------------------------------------------------------------------------------------------------------------------------------------------------------------------------------------------------------------------------------------------------------------------------------------------------------------------------------------------------------------------------------------------------------------------------------------------------------------------------------------------------------------------------------------------------------------------------------------------------------------------------------------------------------------------------------------------------------------------------------------------------------------------------------------------CCCCCCCCCCCTCCCCCC---------------------------------------------------------------------------------------------------------------------------------------------------------------------------------------------------------------------------------------------------------------------------------------------------------------------------------------------------------------------------------------------------------------------------------------------------------------------------------------------------------------------------------------------------------------------------------------------------------------------------------------------------------------------------------------------------------------------------------------------------------------------------------------------------------------------------------------------------------------------------------------------------------------------------------------------------------------------------------------------------------------------------------------------------------------------------------------------------------------------------------------------------------------------------------------------------------------------------------------------------------------------------------------------------------------------------------------------------------------------------------------------------------------------------------------------------------------------CCCCCCCCCC-----------------------------------------------------------------------------------------------------------------------------------------------------------------------------------------------------------------------------------------------------------------------------------------------------------------------------------------------------------------------------------------------------------------------------------------------------------------------------------------------------------------------------------------------------------------------------------------------------------------------------------------------------------------------------------------------------------------------------------------------------------------------------------------------------------------------------------------------------------------------------------------------------------------------------------------------------------------------------------------------------------------------------------------------------------------------------------------------------------------------------------------------------------------------------------------------------------------------------------------------------------------------------------------------------------------------------------------------------------------------------------------------------------------------------------------------------------------------------------------------------------------------------------------------------------------------------------------------------------------------------------------------------------------------------------------------------------------------------------------------------------------------------------------------------------------------------------------------------------------------------------------------------------------------------------------------------------------------------------------CCCCCCC---------------------------------------------------------------------------------------------------------------------------------------------------------------------------------------------------------------------------------------------------------------------------------------------------------------------------------------------------------------------------------------------------------------------------------------------------------------------------------------------------------------------------------------------------------------------------------------------------------------------------------------------------------------------------------------------------------------------------------------------------------------------------------------------------------------------------------------------------------------------------------------------------------------------------------------------------------------------------------------------------------------------------------------------------------------------------------------------------------------------------------------------------------------------------------------------------------------------------------------------------------------------------------------------------------------------------------------------------------------------------------------------------------------------------------------------------------------------------------------------------------------------------------------------------------------------------------------------------------------------------------------------------------------------------------------------------------------------------------------------------------------------------------------------------------------------------------------------------------------------------------------------------------------------------------------------------------------------------------------------------------------------------------------------------------------------------------------------------------------------------------------------------------------------------------------------------------------------------------------------------------------------------------------------------------------------------------------------------------------------------------------------------------------------------------------------------------------------------------------------------------------------------------------------------------------------------------------------------------------------------------------------------------------------------------------------------------------------------------------------------------------------------------------------------------------------------------------------------------------------------------------------------------------------------------------------------------------------------------------------------------------------------------------------------------------------------------------------------------------------------------------------------------------------------------------------------------------------------------------------------------------------------------------------------------------------------------------------------------------------------------------------------------------------------------------------------------------------------------------------------------------------------------------------------------------------------------------------------------------------------------------------------------------------------------------------------------------------------------------------------------------------------------------------------------------------------------------------------------------------------------------------------------------------------------------------------------------------------------------------------------------------------------------------------------------------------------------------------------------------------------------------------------------------------------------------------------------------------------------------------------------------------------------------------------------------------------CCTAATCGTTCTAATACTATTGTGGATAGTTGAATATAATGAAGACTTTATAGATGCTATAATGATGAATTCTAGTATGCCTGTATAAAATAATTAACCTTTTTGATCAAAATTTAATTTTTTTATAAAAAGCTACAGAGTAGGTTTTATTAAACGTGGCTTATTTAAAAGTTACACAATGTTAAAATCTCTACTTACTTTAATTCTTTGTGGGGTTTTATTAACTTTATCCATATTATGGCTTACTACTTACCATGTAGAACTTATAGAGGCAATAGATGATTTCTACGACTGAAATATAGAATAGTCCATTTTCTATTTGTAAAATAATGATTTATATTCTTTCCTAAAAAT--GATACTTTATATGGTTTGAAAACAAATATTAACAACTTGATTTTTTTTTCTATAAATAAACTATAAATGAAAATAGACTCATAGAGTCTTATAAGTGAACATCTTCATAATGTTACTCAAACGTTGGACTATTAAAAAATATTCCGTGTGCATTATTGCTTTTAATCAGTATGATTACTTTATACGAAGCCGCTATTAAAACGCTTATCACACACCGAAAACAAATTTTAAAACACCCCGATAGCCGTGAAATTTTACTAGCTTTGGGGTTGTACTGGGATAAAACTCATATTCTTGTTAAATGTCGTGAATGTGGGAATATGAGTCTTACCGGAAAACACAGTACAAAATGTATTAACATTAATTGTCTACTTATTCTTGCCATAAAAAAAAAGAATAAGCGTATTGTTGATACCTTGATAGGAATGGGCGCGGATGTAACATATATACATCTTTTAAAGAATAAGATAAAACTGTCATACAACCAGCTGTCTATGCTTAAAAGCAACTCGCAGATTTCATTGAAGGAGCTTCATGCTATATGCTATCTTTTATATGGTCGGCTTCCCAAAAAAATTAAACAAGGGATGCGACTGTGTAAAACAATGGCGGGACTATGTGGTGAACTTTTATGTGCATTTTTAGCTCCGTAAATGATAATATGTATTTAAAACAAACAGATATAATATATTCTATGTACATAATATCTGGGAAATTATTTTTTTTTCTCATACCCTTAAATATAAAAATATTGGGTTTCTTCACTAAACTTTAGAGGTAAAAATTTTTCTTTGTTTTGCACCATCATGTATGGGTTTAGGCTGTCCCAGGGATTGTTTATTTGAATATTTCCTAAATAGGAACACAACGCCATGATCATATATCTTTCATTCTGGTAAGCTTTTTGATACATCTTCAAAGATGCCGTACCTCCGAGTGTGTAACAGCAAACAAACGTCCGTACTTTTCCATGGGTCGCAGCCCATTCCATTCCGTAGCTCAGCATCTTTTGCTGTATTTTTTTATTCGCTTTATAAAAAAAGTTTTTCATCCATTCCACGTTCTCATAAAAACAGGCACTTAAAAAGAGCACTAGGGGTAGTGTAGTCTTATTATAGAATGTAGGAATGTATGTTTTAGTTATTTTTTTCAACGCGTGTTCCATACTATGTTTTACCGCCATAAAAATACAAAACCAATACCAACTTTTTCTATAAAAGGTTTTGCTGTACACATATAAACGAGCAAAATATATTTCAAACTCTATATTCTTTTTATAAAAAAACTCGAGACAGTCGTTTATGTTACGACTTTTTCTAAATACCTCAAAAACAGTAATTAATTCACTGTCGCTGTGGAAATGTTCGTAAGCTAACTGTTTAATGTCTTTAGGGGTCAATTCTTTTTTTGGGAGCAGTGGTTTGAGATTCGGCAAAGGTCGTCTAAAGTAGTGAGCGAACTTTTCATTCGCTCCCCAACACAAAAGCCGATAAGCCAGCATGTAGTTATCACGTTTTACCGCGTAAATAAGCAAATAGTTTATATTGATACATGTACCATGTTGCTGCCCGTTTGGACATATGTTGCCGCATTCTGAACACTTATGAATGAGATCATAGTTCTTACAACATAACCCCAAACGGGTTAGTACTTCTTTGTCACGTTTTAAAAACTCGACATGATTCTTTAATGTTAATGCTTTGAGCGCAATGTTAAATAAACTCTGCATTTTATTAAAATGAGG-TTAGTATCATGTTTTAGTATAAAATTTAGCGGCTGTTTACATAATGCTAAATAAACTTAACGTTCCTACTAAACCAAAAAAAAATCAAATTGACTAAGTCATAGAGAATTTGACGATGTTGGTAGGTAATTTTTTAACATGGTATATATTTTTTTAGGGTCGGTTATATTAGGTAATAAAAGAGGACGTGCCGTTAAAGTATTTTGCTTAAGATCCTTTAGATCCTTACAAAAATATAGATTGTTCGTCTGATGATGCCACTGTGTTGCAGTGATGGCTTGATCAATATCACCTCCCAAGACAAAACAGTAGTATATCGTTAAAAAGTTGTAATCTTTCATACAAGCCAACTGCATCATTTTATCGATGTCCATATGAACGATCTTTTGCTCGTATATTTCATGAAGGTCAAATACATTGTTGAAGTAAATGGCGCACATGAGTCGCCACATACTAAGGTGCCCATATGTTTGATAGAAAAAGGAGATAGCTCTTTTAAGCTTATATTTTACTGCTATGGCATAGCAGTATTTAACGAATACGTTCATGGGTACATTATCTAAGATATAAAATATGAAAAACTTTAACTCTCGATGAATCTCTTCCCCCATTTCCTGTACATTTAGAGCTTCCAACATAGGATTTTTATCAAATATTTCATGACATAAAATAATGTTATTGCTCGTTTTATGACGCATTAAACCGGTGAAAATTTCCTTATTATTTAAACTATCTTTAGCTCCTAACTTTCGACACAGCTCCTGAGTTTGTTCCGTCCTAGCACAGGTCAGCCCATAATAAATGTTTGCTCCCCACTCGGTGAACAGCCTTATTACGTCATAGTTATTTTCTTTTATGGCCATGATTAATGCCACATCAAGATGAAGAAGTTCCCCCTTAAAGGGGGTTGAGCTTAAAATAACGTAATTACAGTAGTGACATAAGCTAATGGGCTTGTTTTGCCACCATAAGCCACAATATTTTAAAATATAATGATACTCCTCAGGCACGCTCTGTTTGGCCACAGCCTTTTTGGCCAGGGTTTGCAAGGAGAGCATGATAACTTCTTGAAAAAAAAACTCAAATTAAGTTCCTACTTTTTTAAAATATTAGTATGGACAGATCTACCATCATATGAAGGAACTTTCATCGTTAAACACTGAAGAGATAATACTTTCATCGTATAGAGAATATCATGTCAATCCATATATTGAATGTTATATATCATTAAACCCATCATTAATATAGTGTTTATGTGCTATGGACAGGTTTTTTGAATGATAATCTTTTAACATACGTTTTATAACTTCGGGATCAGTTTCTTTTAAAGATAAAGAATCATTCATGTTATAACAATTTAATGATAACATGCTGGCAATGAACGAGTTGTCTTTTTGATGCGCTAGAGTCTTTCCCTCCTCAAAGGCATTGGCGCCTAAGTCTATACAAAAGAATATGTTTCCGATATTATAGAACTGAATAGAATGAAACATGGCCTGATTGATATCAGCCCCTAAGACGACGCAACAGTAATAAATCGTTAAATAGTTATAGTTCTTGCGACAGGCCCACTTTAGCATTTCATTCATGTCTATGCGAATCCTCTCCTTTTCGTACACTTCGTGAAGTTCAAACACATTATTGTAAAAAAGGGCGCACATAAGCCGCCACCGATGTAGATGAGCATATCTCTGATAAAAATAGCAAATCGCCTCCTTAAGGTTACATTCTATTGCCATCGCGTACCAATATTTAGTAAACATCTCGCTTAATATATCGGTTTCTACCATTAATCCCTCCAGTTGTTCATAAATCATTCCCTTTACTTCAAAACGATTTATGGTATCTAAAATGGGATTATTAGAAAATACCTCATGGCAGAAAATGATGTTACTGCTAGTTAGATCACGTTTCAATGTGTAAAAAAATCGTAAAATTTCCTGGTCATTTAACTGTTCTTTGGCACCTAGCTGCCTGCACAGGTCTCGGGTGTGCTCCGTGTTGACAGAAAGCAAACCGTAGTTGATGTTTGCACCCCACTCGGTGAACAATTCTATTAGATCGTGATTGTTTTCCTCCACAGCTTTCACCAAGGCCGCGTTAAGATTTGTGCCGTTCTTAAAATACGGCGTCCATATTTTCTTTTGATGATACATGATAGGGCCATTATGCCACCATAGACCGCAGCACTTCAAAAAATGAGGATGGCATTTGGCCGGATACTGGCTGGCCAGCACCTTTTTGGTGAGAGTCTGCAGAGAGAGGACCATATTTCTTTTTTTTGAAAAAATCAAATTAAAAAATGCTTGTTTAGCATACATGTAATTACGTTATAATTACGTTATAACAATGGTATAACAATGTTATAACAATGTTATAACGATGTATCATTGATGTCATCATTCAACTAGGCCAACATACTTTTTAATTTATAGTTTTTTAATAGATGATATATTTTGCTAGGATCTGCTTCTTTTAACGTTAATAGCGAGGAGTCTGCACTATAAATGTCTAATGATAAATGATGAGATATCAAATAGTAATTCCGTTGCTCTGCTAGGGCCTTTGCCTCTTCAAAGGCGTCGGCTCCCAGATCTATACAAAAGAACAAGTTATCCATATTATAAAATCGTACGCAGGCAAGCATAGCTGAATTAATATTAGCTCCTAAGAGAAAACAATAATATATGGTTAAAAAATTGTTATCTTTTGTGCAGGCCATCCGCATCATTTCATCCACGTCCATGCGGATCTTTTCCTTTTCATACAAATTATGTAGGTCAAACAGCTTATTAAAACAAAGAGCACAGATTAACCACCACGTATTTAGATACTTAAAATGTTGGTAAACATAAGAAATGGCCTCCCTAAGATTATCCTGCAATGCCACTATAAAACAGTATATCGTTAACATATCACCATCCGACATATTACTTAATATGTCGGTGTCTTCTACTAACCTTTTCAACTTCCAATATATGGATGACCTTATTTCCCTTATAATGACATAGGCTGGAAAGGGATTATCATTAAAAAGTTTAAGACATAAGATAATATTACTGCTAGTAGTGCCAGGGTGTATTAATTTAAAGAACATGTGCATAATCTTCTTTTTATCCACGCGGTACTTGGCTCCTAATTCCCAGCAAAATTCTCGAACAGGCGGCGTATTGGCGCAAATTAACCCATAGTTGATGTCTGCGCCCCATTCTGTAAACAGTTTTATTAACTGATAGTTGTTTTCCTTTGTAGCCAACATTAGTGCCGTATTAAGGTCCAAGCCGTCTGCAAAGCTTGGCAGCTTTATCAGCATATGTTTGCAATCAAGGGAAATTGGGGCCTTATACCACCATAGTCCGCAGCGTTCTAAGATAACATGGTACTCAATAGATACTTGCTGTCTGGCTAGTACCTTTTTGGCGAAGGATTGTAAGGAAGGAAACATCCTGTTTCTTTTTTTTTTAAAAATCAATTATCTTTGTTCATAATCAAGAAAAATCCCCATATTTATTGAGTGATAATTTTTTAACATGCAATTTATTTTTTCAGGGTCCGTAACGATCGACAACAGAGAAATAACCGGATTGTAATGCTTTAATGATAAGGCATGGGCTATCAGATAATTTTCCTTTTGTTCTGCCAAAGCTTTGCCCTCCTCAAAGGCATCGGCACCCAGGTCTATACAAAAGAACAGGTTTCCAAGATTATAGTTTTGTATGGAAACAAGCATGGCTTGATTGATGTTGGCTCCCATGATAAAACAGTAGTAAATGGCCGAATAGCTATAATCTTGGATGCAGGCTATGTGCATCATTTCATCAATATCCATGCGGACCCTTTCTATTTCGTACAGCTCGTGAAGGTCGAACACGTTGTTGTAAAAAAGGGCGCACATGAGCCGCCACCTATGTAGACGCGGGTATTTCTGGTAAAAGTAGCGGATAGCATCTTTGAGGTCATAGTCCACCGCTATCGCGTACCAGTATTTGGTTAAAACAGTGCTAAAGCTATCATCATGGTCCAGCATGAAGGTTATCTCCATGAGCCCTCTTAACTCCCACATGATTTCCCCCCTCAGATCCAGATTATCTATAATCCTTAAATTGGGGTTATTGGAAAACACCTCGTGGCAAAAGATAATATTGCTACTGGTTTTATCGCGCGTTGTATCAAAGAAAATTTTTAAAATATACTCTCTTTCTAAATATTCTTTGGCTCCCAGCTCTTTGCACAGATCACGGGTATTTTCCGTGAGAGCACAAATCATTCCATAGTTAATATCTGCACCCCATTCAGTAAACAGCTTTATCAAGTCATGATTATTCTCCTTCACGGCTTTCATCAGTCCTATGTTTAACTCGATACCTTGACTAAAACAGGTTGACCTTATAAATAATTTATTGCGTCGAATATGAAGCATAATGGGGCCATTATGCCACCACAGGCCACAACACTTCAGGACATGATATTGATCTACCGGTATACACTGCCCGGCCAGTACTTTCTTCGTGAGGGATTGCAGGGAAGGCAACATGCCTTTCCATCCTTTGACGGAAATCAAATTATCTACTAATAACTATCAGTGTTTATATTAAGTATTTAGATATTATCCCGGGCTGGATACGTAGTATCGCTATTCACATGTACTTCCAACTCTAGCCGGAGCCTGCAGGGTCATTTATTTTTAATATTGATTCTTTTTTGTATTTAATCATTTAGAGAAGGTCATCATAGGAGCCAGATGTTCTCTCTCCAGAACTTATGTCGAAAAACATTACCTAACCGTAAACTTCCTGAATTTTTTGACGAATATATATTACAACTGCTGGGATTATACTGGGAAAACCATGGAACTATTCAACGAGCAGGAAACAACTGTGTGCTTATACAGCAACATACCCTCATTCCCGTAAATGAAGCCCTGAGAACAGCAGCATCTGAAGAAAATTATGAGATCGTGAGCCTTTTATTAGCGTGGGAGGGGAACCTTTACTATGCTATTATAGGGGCTCTAGAGGGCAACCGCCACGACTTAATTCGTAAATATGATGACCAAATCAAGGACCATCATGAAATTCTGCCATTCATTGACGATCCAGTCATATTTCACAAATGCCATATCATGCGGCAATGCTTTTTTGATTGTATTTTATATCAAGCTGTAAAATATAGTAAGTTTCGCGTTCTTCTTTACTTTAAACATAGATTAGAGGATGATTTGCCCTTCACTCATTTACTTATTGAAAAGGCATGTAAAGATCATAATTATGAAGTTATTAAATGGATATATGAAAACCTACATATCTACAATATGATAGATACCTTTGAATGTGCTATTGCCCATAAGGATCTACATCTATATTGTTTGGGGTATAGATTTATATATAACAGAATCGTACCCGATAAGTATCATCATTTAGATATTCGCATGCTTTCAAGCCTACAACTCCTACATAAGGTGGCAGCCAAAGGATACTTAGATTTTATCCTAGAAACCTTAAAGTATGATCATAATAAAGATAATATAAATATTATTCTAACACAAGCTGCAACCTATAACCATAGAAAAATTTTAATCTATTTCATTCCTCAATCAACCCACGCACAGATAGAACAATGTTTACTAGTGGCGATAAAAGCAAAATCTTCCAGGAAAACCTTGAACTTACTACTGTCTCACCTAAACCTTTCCATCAACCTCATCAAAAAAATAAGCCATTATGTTGCCACTTACAATTCAACAAATATAATAGGCATTCTGAGTATGCGGCGGAAAAAGAAGATATATTTAGATATCATATTGACAAAATTTGTAAAAAAAGCTATTTTTAATAAGTTTGTCGTTCGATGTATGGATACATTTTCTATAAACCCGGAAAGAATCCTTAAAATAGCCGCGCGAATAAATAGGATGATGTTAGTGAAAAAAATATCTGAACATGTTTGGAAAAATCATGCGGTTAGACTTAAATACCTTAAACATGCGGTACACACGATGAAGCATAAAGATGGGAAAAATAGACTCATGAACTTTATCTATGATCGCTGTTATTACCATATGCAAGGGGAAGAAATCTTTAGCCTCGCAAGATTTTATGCAATCCATCATGCACCAAAGTTGTTTGACGTTTTTTATGATTGTTGTATCCTAGATACGATACGATTCAAAAGCCTTCTTTTAGATTGTTCACATATCATAGGTAAAAACGCTCATGATGCTACCAATATCAACATCGTGAACAAGTATATCGGCAACCTGTTTGTTATGGGAGTTCTTAGCAAAAAAGAAATCTTACAGGACTATCCATCCATTTATTCTAAACAATACATGCCTTAGTTTATTTTTTTTGCGGCCGAAACATTATTCTTACCCTAGAAAACGCTTATAGTCATCTTAAATCATAGGTAAGGAAGATCATCATATTTTTTGAAACGTAATTTTTTAACGCATGATCTATGATTTCAGGGTCCGTGCTTTTAGGCAACGGGGTGGTGGCCGGACTATAAATCTTTAGGGATAAAATGTTCTTTATAAGCTCATACCCTTCCCCTAAAGCTGTAGTACCCTCTTCGAAAACATCAGCCCCCAGATCTATACAAAAGAACATGTTTTCTATATTATAGTACTGTATTGAGCTAAGCATGGCTTGATTGATGTTGGCGCCCAGGACATAGCAGTAGTACATGGTTGAAAGGTTGTGGTCTTTGATGCAGGCGATCCGCATCATCTCTTCTATGTCCATATGGATCTTGTCCTTTTCATACGCCTCATGAAGGTCAAACACATTATTAAAACAAAGAGCACATGTTAACCGCCACGTATTCAGGTGTGTATATTTTTGGTAAAAATACTGTATGGCCTCTTTCAGGTTATAGCGTATGGCTATAGCGTACCAGTATTTGAGTAGTAATGTACTGAGCGAAAACTCATTATTTAGCAGATCGGTTTTTACTATTAACTCCCTTAACTCCCAGAAAATTTCTATCCTCATTTTTATATTATTTACTTTTTGTAATATCGGATTGTTGGAAAACACCTCATGGCATAAAATAATGTTACTACTAGTTTTATGAAACTTTAGATCTATAAAAATTTGTAAAATTTCTTCTTCATTCAAGGTTTCCTTGGCACCTAGCTCTCGACAGAGGTCCCAGGTGTGCTCCGTGTTGACAGATACCAGCCCGTAGTTGATGTCCGCCCCCCACTCTGCAAACAGTTTTATAAGGTTGTAGTTGTTTTCCCTTACAGCCTTCACTAACGCCGTATTTAGGTTTAAGCCCTCTTTAATACCTGCTGATTTTATGAGCCTTAGGTTATGATCAAACGTGATCGGAGCATCATGCCACCATAGGTCATAACACTTTAAAAGATAATGTTGGTTCGTGGGCACGCATTGTCCAGCCAACACCTTTTTGGTCAGAGATTGCAGGGAAGGCAACATGTCTCTTCATCTTTTAAAAAAAAATCAAATTAATTAGCCGAATAAATTTTTCTTTCGAGGGCTTTTT--AAAAGAGCTCTTTAAGAGCTCTTTAAGAGCTTTTTAAGAGATTAAAAAATTATTCTTGCTGGCATTCTGCCAAGTATGCGGCATTCCTATCATCTATAGTATATTATGAGAATATTCCCAAATGATGGATAAGTTTTTTGATTTATAATCTTTTAATAAACTGCTTATTTCTTCGGGGTCCTTTAAGTTTAGTGGCAAGGAAGCATCTGAGCTGTAAATATCCAAAGCCAAACTATGGCTCAGAAAATTATAACCTTTTTGTTCCGCTATGGCACGACCCTCTTCAAAGGCATTACCACCCAAATCTATACAGAAAAATATATTACCGATGTTATAATATTGTACTGAAGTAAGCATAGCTTGGTTGATGTTGCCCCCCAGCGCGTAACAGTAATATATTGTTAATGGATTGTTATCCTTGGTAGAAGCCAGACATATCATGTCATGGACGTCTATTTGGATGTTTTCCTTGTGGTACATCTCATGAAGCTCATATATTTTGTTATAATACAGGAGACATTTTAATCGCCATTCATTAAGATCCGTATATTTCTCATCTAGAAAACAAATGGCGTCCTTACAATCGTATTGTACTGCTTTGGCGTACCAATACTTCACTAGTAAACCATTTAACTCGTCCGTTTCTTTTATTTCTATGAGCCCCCATAGTCTTTTATAAATTAAGCCCCTTAATTGTATAACAAATTTGTTTTCTAAAATAGGATTATTCATAAAAATTTCATGGCACAAAATAATACTGCCGCTGGTTTTATTGTGCATTATCCTGGTAAAAATACGGAAAATATCGTTGTCCTCTAGAGTTTCTTTGGCGCCTAGCTGTCTACACAACTCTCGGATGTGCTTCGTATTGATAGAAAGCAAACCATAGTTGATATTTGCGCCCCACTCTGTAAAGAGCTTTATCAGACTATAGTTGTTTTCCTTAACAGCTATTATTAATGCCACACGAAGGTCTATATCTTCTCCTAAAAATCCTGATTTTATTTGTATTCGGCCACGATCCATACAAAGCTTGAGAGGAGCATCATGCCACCATAGGCCACAATATTTCAAAATGCAGTGTTCATCTATTGACAAACACTGGCTGGCTATCGTCTTTTTGACGAGGGTCTGCAGAGAGAGCGGCAACGACATGTTTCTTTTTCACCAAAAAAAAATCAAATGTTCTCGTCTTTAAAGGTTAATTCATGTTCTTAAAATGTTCATTTCATGATAGTGATTAATAATATGGTTTAATAACGCTAGAAGGCTTGTTTATAAGACAGTC-ATAAGCAGTCTATAAGACCTATAACAGTCTATGACTTAGTCTATAACTATAATTTCTGGATGGGCTGTAAGATACTCTTCGGCTCGTTTCAGATTTTTTGAAGTATATGTCTTTAGCATATCATATATTTCCTGGGGTTCGGTTACATCTAATACCAAGGTCACATCACGGCTGAAAAGCTGCTTTACTAAGAAAATGTTGCTCAAGTTATACATATAAGCTTTGTGCGCAATGAGTTGTGCCCTATCAAAATCGGCAGCCCCCAAATCAATACAGAAAAACATGTTTAAAGTATTATTGTTATAGATAGAAAGATTCATGCCATAATCGAGACTAGCCCCCAACCTATGACAGTAATAAATGGCCGCGTAATTTTTTTCCCGCAAGCAAGCAAATTTCATCATCAGATTAGGGCTGATGCAAATCTCTTTTTCACGACACAACTCGTGTATGTCAAAAATGTTATTAAAATAAAGGCTACAAGCTACCCGCCAATAGAGGTGATTTTTATGCCTTTTATAGAAATAGTGAATAGCCTTTGTAAAATTATGTCGTAATGCCAGGGCAAACCAAAACTTTGTTAATAGGTGGTGCGCCGTATCCCCCGTCAACGGAATGTTTGAACAGGTGTACGTAACTGTGTCTAAAGTGGTTCTAGTTACGGTTTCCAAGAGTGGATTATGACAAAACATGTCATAACCCAGCAGAACTCCTGCACAGGATTTTAGCCTGGCCACTTCTTTTAAAATTTCCAGAAGACGGGGTTCGGATACAGGCGTTAAGCCTCCCAGTTCCGCACACAGCCGCTTTAGATACACGGCAGGAACACGTATAAGCCCATATTCAGGATTTGCGCCCCAATCCACAAATAAACGTATAAGTTCAAGATTATCGCTCTTCACGGCCTTTACTAGCGCCGCTTCGAGACAAAGATCATCCTCAGAAAAACACTGTAAATGTTTATACGAAAAAACTTGCTTACAATTGTTACATAGGTGAATAGGACCTAAATCCCACCACAAACCAAAACGCTGCAACGTATAATCATAGTCACTTGAAAGATAATTGCATGCCACAACTTTTTTGGCCAACGTTTGTAAAGACAACATACTAAGTTTAAAACATCTTAAATCTAAGCTAGCTAACTTTCAAGAAAACCCTCTATCCCTAAGAATATATCTTATAACTAGACTTATAGCAGTAAAAATCAACTTTGGTTATTCTTTTTAATATAAAACGTCTAATTACTTGCAAAGGACTATAAAGCCCATTTTCCTCAGCTAGAATTTTTATTTTTTAATGAAGTAGGGGGATATGTTTTCCCTTCAAGACCTTTGCCGAAAGCATCTTTTTATTCTTCCCGATGTTTTTGGCGAGCATGTACTACAACGATTAGGACTGTATTGGAGATGTCACGGCTCCCTTCAACGCATAGGAGACGACCACATACTCATACGACGGGATCTCATCCTTTCCACCAACGAGGCCTTAAGAATGGCGGGAGAGGAAGGAAACAATGAAGTAGTAAAGCTCTTGTTACTGTGGAAGGGAAATCTTCATTACGCCGTCATAGGAGCCTTGCAGGGTGATCAATATGACCTGATCCATAAGTATGAAAACCAAATCGGCGACTTTCATTTTATCTTACCATTGATTCAAGACGCGAATACGTTTGAAAAATGCCACGCTTTAGAACGTTTTTGTGGTGTTTCATGTCTGCTAAAACATGCTACAAAATACAACATGCTCCCTATTCTCCAAAAATACCAAGAAGAGCTGTCTATGAGAGCGTATCTTCACGAAACCCTATTTGAACTAGCATGCCTATGGCAGAGGTATGATGTCCTTAAATGGATAGAGCAAACCATACATGTTTACGACCTAAAGATTATGTTTAATATTGCCATCTCCAAGAGGGATCTGACTATGTACTCCTTAGGATATATTTTCCTTTTTGATAGAGGGAACACCGAAGCTACGTTGCTAACGCAACATCTCAAGAAGACAGCGGCCAAAGGGCTCCTCCACTTTGTGCTAGAAACGTTAAAATACGGCGGCAACATAGATACCGTCCTGACCCAAGCCGTAAAGTACAATCATAGAAAACTTTTAGATTATTTTCTGCGTCAACTACCTCGTAAACATATTGAAAAACTTTTGTTGCTGGCCGTGCAGGAAAAGGCTTCTAAAAAAACATTGAACTTACTGTTGTCACATTTAAACTACTCCGTGAAACGCATCAAAAAACTACCGCGCTATGTGATAGAGTACGAGTCCACCTTGGTGATAAAGATTTTATTAAAAAAAAGAGTGAACCTGATAGATGCCATGTTGGAAAAGATGGTAAGATATTTTTCTGCGACGAAAGTGAGGACGATCATGGATGAGCTTTCGATTAGTCCGGAAAGAGTCATTAAGATGGCTATACAGAAAATGAGAACGGATATCGTAATCCATACTTCTTATGTTTGGGAGGATGATCTAGAACGTCTTACTCGTCTTAAAAATATGGTATACACCATAAAGTACGAACATGGGAAAAAAATGTTAATTAAAGTCATGCACGGCATATACAAAAACTTATTATACGGCGAAAGGGAAAAAGTCATGTTTTATTTAGCCAAGCTCTATGTTGCTCAAAACGCGGCCACCCAATTCAGAGACATTTGTAAGGACTGTTACAAACTGGATGTGGCACGGTTTAAACCGCGGTTTAAGCAACTAATATTAGACTGTTTAGAAATTATTACTAAAAAATCTTGCTATAGTATCCTGGAAATCTTAGAAAAACATATTATTTCCCTGTTTACTATGAAAGTTATGACTGAAGAAGAAAAAAACCTATGTTTAGAAATATTATATAAAGTAATTCATTATAAAACAATACAATGTTAAAATTCAATAGATATCCATCATTAATATTGATTATATTTTCGAATATTATCTTCTATGGTGCAAGATAATCATCTAGCGCGTGAAACATGTCCTCTTCTCTTCAGGAACTTTGTCGAAAAAAGCTGCCTGACTGCATACTTCCAGAGTTTTTTGACGACTATGTATTGCAACTGTTAGGACTGCACTGGCAAGATCATGGTTCCCTTCAGCGTATCGAGAAGAACCAGATACTTGTTCAACAGGAACCCATCCATATCAATGAAGCACTCAAAGTAGCAGCATCGGAAGGGAACTATGAAATCGTAGAGCTGTTGTTGTCATGGGAGGCAGATCCCCGCTACGCCGTCGTAGGAGCCCTAGAAAGCAAATACTATGACCTGGTTTACAAATACTATGACCAAGTTAAAGACTGCCATGATATCTTGCCGCTGATTCAAAATCCGGAAACATTCGAAAGATGTCATGAGTTAAACAGCACCTGTTCACTGAAATGCTTATTCAAGCATGCTGTGATAAATGACATGCTGCCGATTCTTCAAAAATATACAGACTATCTGGATAGGTGGGAGTATTGCAGCCAGATGCTGTTCGAACTGGCATGTAGTAAAAAAAAATATGAGATGGTTGTGTGGATAGAGGGAGTTCTAGGCGTCGGCAAAGTTACATCTCTTTTCACCATTGCGATTAGCAACAGAGACCTACAGCTGTATTCTCTGGGCTACTCAATTATCCTTGAGAATTTGTACTCCTGTGGACAGGACCCCAAGTTTTTACTAAATCATTTCCTGCGAGACGTTTCAATAAAAGGGCTTCTACCCTTTGTAATCAAAACCATAGAATATGGTGGAAGCAAGGAGATAGCCATAACTCTAGCTAAAAAATATCAGCATAAACATATTTTGAAATACTTCGAAACCTGGGAAAGCTAGGTTCAGTATGGTGTACTCACTATTGTAGTGAATCGTCTGTAAATTTTGTAAAAAAGCTTAAACTTTTGACCACATCATATTGTTTTAGAAATCTCAAACCAGTGAACAACAGTCTTATCATACATTAAAATTCCAGTAAAATTTATATTTTTTTTGGTAAACAAATGTTTTCTCTTCAAGACATCTGTCGGAAACATCTTTTTCAACTTCCTGACGCTTTTGATGAATATATATTACAAGCGCTAGGACTATACTGGGAAAAACACGGATCTCTTCAACGAATAAGAAAGGACGCTGTGTTTGTACAGCGAAACATCGTCCTTTCTACCAATGAGGCCCTGAGAATCGCAGCCTCAGAGGGAAACGAAAGGGTAATAAAACTTCTGTTATCATGGGAGGGAAATTTTCATTATGTGATCATAGGAGCTCTAGAGGGTGACCAATATGACCTAATTCATAAGTATGATAGTCAAATTAAAGACTACCACATGATTTTATCATTGATCCAAAATGCAAATACCTTTGAAAAGTGTCATCAGTTATCCAATAGTAATATGTGGTGTCTTATACAGAATGCTATAAAATATAATATGCTCCCTATTCTCCAAAAACACAGAAATATTCTGACACATGAGGGAGAGAATCAGGAATTGTTTGAGATGGCATGTGAGGAACAGAAATATGACATAGTTTTATGGATAGGACAAACCCTAATGTTAAATGAGCCGGAGTTTATTTTTGATATCGCCTTCGAACGGATAGATTTTTCTTTATTAACAATGGGTTATAGCCTTCTTTTTGATAACAAGATGAGTAGTATAGACATTCATGATGAAGAAGATCTTACTTCATTACCAACAGAACACCTCGAAAAAGCAGCCACTAAGGGATGTTTCTTCTTTATGCTAGAAACTTTAAAACATGGTGGAAATGTAAATATGGCAGTCTTATCTAAAGCTGTTGAGTATAATCATAGAAAAATTTTAGACCATTTTATTCGGCGGCAAAAATGTTTATCACGTGAAGAGATTGAAAACCTATTATTAACCGCCATAACCAATTGTGCATCCATAAAAACGTTAAACTTACTCTTGTCTTACCTAAACTATTCCGTAAAAAATATCATTGGAAAAATAGTACAACATGTCATAAAAGATGGTGATTATACCATCATATTACTTTTAAAAAAAAAGAAAATAAACCTAGTGGAACCTGTTTTAACAGGTTTTATAGATTATTACTATAGCTATTGTTTTATAAAACATTTTATCCAAGAGTTTGCTATTCGTCCGGAAAAACTGATTAAAATGGCCGCGCGAAAAGGTAAACTAAATATGATTATCGAATTCCTTAACGAAAAATATGTTCATAAAGATGATCTTGGAACTATATTTAAATATCTCAAAACCCTAGTATGTACCATGAAACATAAAAAAGGAAAAGAGACATTAATTGTTCTTATTCATAAAATATATCAAGATATTCATCTGGAGACTAAAGAAAAATTTAAATTATTAAGATTTTATGTCATGCATGATGCAACTATCCAATTTCTATCTATGTGCAAAGACTGTTTTAATTTAGCCGGTTTTAAACCATTTGTTTTAGAATGTTTGGATATTGCTATTAAAAAAAATTACCCTGATATGATACAATATATAGAAATTCTATCGAAATCTGAGTAAAATTTATTTTTTTGATCAGAGTAAGAAAATGTTCTCCCTCCAGGAGATCTGTCGAAAGAACATCTACTTTCTACCTGACTGGCTCGGTGAGCATGTGATTCAGCGACTAGGTCTGTACTGGGAAAAACATGGTTCTCTTCAGCGAATCGGAGACAACTATGTACTTATACAACAGGACCTCATCATCCCCATCAATGAAGCCCTAAGAATGGCAGGGGAGGAGGGGAATGATGAGGTGGTACAACTCCTATTACTATGGGAGGGAAACATTCATTATGCCATCATAGGAGCTTTGGAGAGTGACCATTATAGCCTAATACGTAAGCTCTATGACCAAATCGAAGACTGTCACGACATCCTTCCCTTGATTCAAGACCCAAAACTCTTTGAAAAATGCCATGAATTAGATAAATCTTGTAACATTTTATGTCTCGTATTACACGCCGTAAAAAACGATATGCTTTGCATTCTTCAAGAGTATAAAATGCATCTAAGTGGAGAGGATATTCAAGTGGTGTTTGAAACAGCATGCCGTTCACAAAAAAACGATATTGTGTCATGGATGGGACAAAATATTGCAATATACAACCCCGAAGTTATTTTTGATATTGCCTTTGATAAGATGAATGTGTCCTTATTATCTATAGGGTATACGCTTCTTTTCAATCATCATATAAATAATACGAACGAAAATATTAATTCTTTATTGACACAACATCTTGAATGGGCTGCCGGCATGGGCCTTCTTCATTTTATGCTGGAAACTTTAAAGTATGGCGGGGATGTAACGATAATAGTCTTGTCTGAGGCCGTAAAATATGACCACAGAAAGATTTTAGATTATTTTCTCCGTCGAAAAAACTTGTACCAAGAAGATCTTGAAGAACTATTATTGTTGGCGATACGTGCAGATTGTTCTAAAAAGACCTTAAACTTGTTATTATCTTACTTAAACTATTCCATAAACAATATCCGTAAAAAAATATTACAATGTGTAAAAGAATATGAAACGACCGTTATTATAAAAATTTTACGGAAAAGAAAGATAAATCTGATAGAGCCCATTTTGGCAGACTTTATAGGATATCATAGCTATACCTATATGGTAGATTTTATGCGTGAGTTTTCCATCCATCCGGAAAAAATGATCAAAATGGCTGCACGAGAATCGAGGGAGGACTTGATCATAAAATTTTCCAAAAAAGTTTGCAAAGAGCCTAAAGATAGACTTCACTATCTCAAAAGCTTAGTGTATACTATGCGACATAAAGAAGGCAAACAACTGTTAATTTATACAATCCATAACTTATACAAAGCTTGTCATCTAGAGAGTAAAGAAATGTTTAATTTGGCACGATTTTATGCACGGCATAATGCAGTGATCCAGTTCAAATCGATTTGCCACGATCTCTCCAAGCTCAATATTAATATCAAAAACTTGTTGTTAGAATGTTTAGGTATTGCTATTAAAAAAAATTACTTTCAACTTATCAAAACAATAGAAACGGATATGCGTTATGAGTAACATTTTTAGATGAGGGAAGATTCTACCAAACTAACTAAGACCTTTCGCTAGAATGTATCTTATTGTTAATATAGATGAGATATGTCGTGAAAAAATAGATTAGGTAGGTTGTGAAAAACAGATTAAACTTAAAATTATGTGTATTATGTAAAATTTTAGAAATAAAAATTTATTTTTTTTTATTGAGGGTACGGAAAATGTTCTCCCTACAGGACCTCTGTCGGAAGAACATTTTCTTCCTTCCAAATGATTTTAGCAAGCATACCCTACAATGGCTGGGATTATATTGGAAAGAGCATGGATCCGTCCATCGAGCAGAAAAAGACAGCATAATGATACAGAATGAATTGGTTCTTTCTATCAATGATGCTTTACAGCTTGCAGGAGAGGAGGGGGACACAGATGTAGTACAGCTCTTGTTATTATGGGAGGGAAATCTGCATTATGCCATCATAGGAGCCTTGAAGACTGAAAAATATAACCTAATATGTGAGTATCATAGCCAAATTCAGGACTGGCATATTCTCCTACCCATGATTCAAGATCCAGAAACATTCGAAAAATGTCATGATTTAAGCCTTGGATGTGACTTTATTTGCCTTCTCCAACATGCTGTAAAATACAACATGCTTTCTATTCTTGTCAAATATAAGGAGGATCTACTAAATGCAAGGATTAGGCATCGTATCCAATCCCTGTTTGTTTTGGCATGCGAAAATCGGAGAATTGAAATTATTGATTGGATAGGCCAAAATCTGCCAATTCCTGAACCTGATGCCATTTTTAGCATTGCTGTTGCTACAAGAGATTTAGAACTGTTTTCCTTAGGGTACAAGATTATTTTTGATTACATGCAAAGACAGGGAATCATTCAATTAACCAATGGAGTTCGCATGGTTGTGCTAAATCGTCACATTAGCATGGCAATAGATAATGGTCTTTTACCTTTTGTTCTGGAAACTTTAAAACATGGTGGGAATATACATAGAGCCTTATCTTATGCAGTAACACACAATAGAAGAAAAATTCTGGATTATCTTATTCGCCAGAAAAATATAGCCCCTAATACAATTGAAAGACTTTTATATCTGGCCGTGAAAAATCAATCTTCCAGGAAAACTTTGAACTTGTTGCTATCTTACATAAATTACAAGGTGAAAAATGTTAAAAAGCTGGTAGAGCATGTAGTAAATGAGAAATCCACTCTTGTGTTAAAAATTTTATTAGAAAAAAAGGAAAATCTAGTGGATGCTGTTTTAACAAGACTTGTAAAACATTCTACATATTTCCAGGTGAGAGAATTTATCCAGGAGTTTTCCATCAGCCCAGAAAAATTCATTAAAATAGCTGTGCGGGAAAAGAAAAATGTGTTAATCGAGGCTATTTCTGAAGATATTTGGGAAAATCCCACAGAAAGAATTACTTATCTCAAACAGATAGTGCACACCATAAAATATGAAAGTGGAAGGCGATTTTTGGTAGACATCATTCACAGCATTTACCAAAGTTACTCACTAAAACACGAAGATATTCTTAAACTGGCAACATTTTATGTCAAACACAATGCAATCACCCATTTTAAAGACCTCTGCAAATATCTTTGGCTGAACAGAGGAACAGAAAGTAAGAAACTGTTTTTAGAGTGTTTAGAAATTGCTGATGAGAAGGAGTTTCCTGATATTAAAAGTATTGTGAGTGAATATATTAACTACTTGTTTACTGCAGGAGCTATTACCAAGGAAGAAATCATGCAAGCCTATCTTTAGAGTAGCCATGTATTAACATTCTGAAAGTAGAATAAAATATACTATATACTAAAAACCAAATTAGCCATTTTTAACTATCTTCTTCTTAAAAACTCTGGATAAAAATTTATTTTTTTTTAATTTGGGTAGGGAAAATGTTCTCCCTTCAGGACCTCTGTCGGAAGAACACCTTCTTCCTTCCAAGTGATTTTAGCAAGCATACCCTGCATTTGCTGGGGTTATACTGGAAGGGGCATGGATCTATCCAAAGGATAAAGAATGATGGTGTGCTTATAGAGCATGATCTTACTCTTTCCATCAATGAAGCCTTAATTCTTGCAGGAGAAGAGGGAAACAATGAAGTAGTAAAGCTCTTGTTACTATGGGAAGGAAATCTTCATTATGCCATCATAGGAGCTTTGAGGACTGAGAACTATAACCTAGTATGTGAGTACCATAGTCAAATTCAGGACTGGCATGTTCTCCTCCCTTTGATTCAAGATCCAGAAACATTCGAAAAATGTCATGATTTAAGCCTTGAATGTGATCTTTCATGCCTTCTCCAACATGCTGTAAAATATAACATGCTTTCGATTCTTGTTAAATATAAAGAGGATCTACTAAATGTACTATTTAGGCAACAAATTCAAGGACTATTTATTTTAGCATGTGAAAATCGGAAGCTTGAGATTCTTACGTGGATGGGTCAAAATCTGCCAATTCCTGATCCTGAGCCTATTTTTAGCATTGCTGTTGTCACAAAAGATTTAGAAATGTTTTCCTTAGGGTACAAGATTGTTTTTGAATACATGGAAAACCAAGGACTTCATTTAACCCAGGTAGTTCGTATGGTTATGCTAAATCATCACTTTGGCATGGTAATAAATAAAGGACTTTTACCCTTTGTGCTGGAAATTTTAAATTATGGTGGGAATGTAAATAGAGCCTTATCTTATGCTGTCACACAAAATAAAAGAAAGATTTTAGACCATGTTGTTCGCCAAAAGAATATACCCCATAAAACCATTGAAAGAATGTTGCATCTGGCTGTAAAAAAGCATGCTCCCAGGAAAACTCTGAACTTGTTACTATCTTACATAAATTACAAGGTGAAAAATGTTAAAAAGTTGTTAGAACATGTAGTGAAATACAACTCTACTCTTGTGATAAGACTCTTGTTAGAAAAAAAGAAAAACCTGCTGGATGCTACTTTGACAAGATATGTCAAAGATTCTACATACTTTCAGGTGAAAGAATTTATGCAAGACTTCTCCATCAGCCCAGAAAAATTCATTAAAATAGCTGTGCGGGAAAAGAGAAATGTGTTGATCAAGGGTATTTCTGAAGATATTTGGGAAAATCCCGCGGAAAGAATCAGGAATCTTAAGCAGATAGTGTGTACCATAAAATATGAAAGTGGAAGACAATTCCTGATAAATATCATTCACACCATTTACCAGAGTTATTCTTTGAAACCTGAAGAAATTCTTAAATTGGCAACATTTTATGTCAAACACAATGCAACCACCCATTTTAAAGATCTCTGCAAATATCTTTGGCTGAACAGAAGAACAGAAAGTAAGAAACTGTTTTTAGAGTGCTTGGAAATTGCTGATAAGAAGGAGTTTCCTGATATTAAAAGTATTGTGAGTGAATACATTAACTATTTGTTTACTGCAGGAGCTATTACCAAGGAAGAAATCATGCAAGCCTATGCTTTGGAGTATGCCATGTATTAAATTTCTGAATCAGTAAGCAATAGATAGATTTTAGAATATGCTGTATTAAGTTAGTTTCTGAATAAGTAATTAATAGATAGATTTTAGTTTATGTAAAAATGTTAACATTTGTTCATAAGTTTTAGATACCATTTTAGAGTTACTTTTTTAGATATTACTATTTTAGCCATTATTATCTTAAATAATCACTATTTTAGATAGGTCCCCGTATTAAAAACCAAATTAACCATTATCTATGTTTTTAATAATACTTTTTAAAAACCCTCCATAAAAATTTATTTTTTTTTCATAAAAGTAGAGAAAATGTTCTCCCTACAGGATCTCTGTCGGAAGAACCTTTTTCTTCCACTTGAGCCCTTAGGCAAGCATGTGGTTCAACGGCTGGGATTATACTGGGAAGGCCATGGTTCAGTTAAACGAGTGGGTGATTGCTTTATATGTGTAGACCAGATTTGGATGCTATCAATCCATAAGGCTATACAAATTGCAGCCTCGGAAGGAAATGAGAACATTGTCAAGCTTTTCTTACTATGGAAGGGGAGTCTACAATATGCCATCATAGGAGCCTTAGAGGGCAGGCAATATGATCTGATTCAAAAATATTACAACCAAATTGGGGACTGCCATCAGATTCTACCACTGATTCAAGATCCAGAAATTTACGAAAGATGTCATGAATTAAATGTTACATGTACCTTTCAATGCTTATTTCAACATGCTATAAGAGATAACATGCTGCCCATTTTCCAAAAATATGGAGAAGATCTGAATGGAAACAGGAGAATGGTTCAACTTCTGTATGAGATGGCATGCCGATTACAAAATTATGATATCATCAAATGGATAGGATCTAACCTGCATGTTTATAACTTGGAAGCCATTTTTAGCATTGCTTTTGTTAGAAAGGATTTAACTTTGTATTCTTTAGGCTACATGCTTCTTCTGGGTAGAATGAGTACTGAAGATAGAAACTTTATCTCAATCATAACACGCCATCTTGAATACGCATCAAAAAAGGGACTTTTTGACTTTGTACTAGAATCTTTGAAATATGGAGGTCAAGTGGATACAGTGTTGTTTCAGGCTGTAAAATACAACCATAGGAAAATTTTGGCCCATTTTATTCATGAAATTCCCCGTGAAACGGTTGAAAAGCTGATACTCCATGCTGTGGAGTCACGGGCCTCCAGAAAAACATTCAACCTGCTTTTATCTTCCATAAACTACTGTGTGAACCCTTTTGTCAAAAAACTACTGCACGCTGTGGTGGAACACAAGTACATGCTTATCATAAAGCTTTTGCTCGAGCGGCCCAAAAAGAAGATAAACCTGGTAGATGCTGCTCTATTCAAACTTGTAAAATACTCTACTTATACAGAAATAGTAAAATACATGGGTGAGTTTTCTGTGGACCCAAAAAGGGTGGTCAAAATGGCAGCACGACTCATGAGAGTGGACCTGATTAAAAAGATTTCTAATGATGCATGGGAAGATAAACTAGAGAGAATCAAGCACCTTAAACAGATGGTAAATACCATGAACCACAGAAATGGAAAAAATCTATTGATGTACAATATTCACAATATTACTGGATATACCTATCTGAACACCAAAGAAGCATTTAACTTAACAAGATTTTATGCTGTCCACAATGCAACATGTTTGTTTAAAGAAATGTGTAAAAGCTGTTTTGTACATGATAAAATACAGCTCAGAGAATTGCTTGAAGATTGTTTACATATTGCTAATAGGCATGATTATATCCAGATTGCAGAAACCGCAGATGAATGTATCAAATATATAGATCTTATTACATTTAAGTAAACCATGTATATATCAAGTAAATCCAGATTAAATCAGGCTAATTGTAAATAGTTGTAGATACCATATAATGAATGTTTTATTAGGATAGTAGTTCAGTTAAGATAGTAGTTTAGTTAAGATAGTAGTTTAGTTAAGATAGTAGTTATGTTAAGATAGTAGTTCTGTTAAGATAATAGTTTTGTTAAGACAATAGTTCATTTAAGTCAATAGTTCAGTTAAGTCAATAGTTTTGTTAAGTCAATAGTTTAGTTAAGTCAATAGTTTAGTTAAGTCAATAGTTTAGTTAAGTCAATAGTTATATTAAGACATTAGTTCTGCTAATACATTAGTTTTGTTAAGATAATAAAAATTTATTTTTTTTTCATCAGGGTAGAGAAAATGTTCTCCCTACAGGAGCTCTGCCGGAAGAACATTTACATTCTTCCTTACCCCTTGGCTAAGCATGTACTTCAACAACTAGGGCTGTACTGGAAGGGACATGGATCTCTTCAACGAATCGGAGATGACCATGTACTCTTACAGCAGGACCTGATCTTTTCCATCAACGAGGCCTTAAGAATGGCAGGAGAGGAAGGAAACAATGAAGTAGTAAAGCTCTTGTTACTATGGGAGGGAAACCTTCATTATGCCATCATAGGAGCTTTAGAGGGCGACCGATATGACCTTATCCATAAATATTATGATCAAATTGGGGACTGCCACAAGATTCTTCCTTTAATCCAAGACCCGCAAATCTTTGAAAAATGCCATGAATTGAGTAACTCCTGTAATATTCGATGCCTTTTAGAACATGCAGTAAAACACGACATGCTTTCTATTCTTCAAAAACACAAGGAGCAAATAAGATTACACATGGCATTAACCCAAATACTATTTGAATTGGCGTGTCATGAACGTAAAAATGACATCATTAGATGGATCGGTTATTCCCTGCACATACACCATCTAGAGACTATTTTTGATGTTGCATTCGCCCATAAAAATTTATCCTTATACGTTTTAGGGTATGAACTTCTCATGCACAAAGTAAATACAGAGGCTGCATATATAGAATTACCCAATTTGCTATCATATCACCTTCGAACTGCGGCGGCAGGAGGTCTTCTTAACTTTATGTTAGAAACAATAAAGCATGGTGGATATCTGGATAAAACGGTTTTATCCGCGGCTATCAGGTACAAGCATAGGAAAATTGTGGCTCATTTTATTCATCAGGTTCCCCGTAAAACCGTTAAAAAACTGTTACTCTATGCTGTGCAGGCTCGGGCCCCCAAAAAAACACTGAACCTACTTTTATCTTCCTTAAACTACTCCGTGCACACCATCACCAAACAACTCGTACACAATGTCGTCATCTACAGTTCCACGCTTATCGTAAAGCTTTTACTCATGCGGCGAAAAAACAAGTTAAACCTAGTAGATGCCGTTTTAGCCAGACTTGTAAAATATTCCACCTATACAGACATTGTACAATTCATGGGTGAGTTTTCTGTGAGCCCAGAAAGGGTGATCAAAATGGCTGCACGGGAATCCAGGACCTTTCTGATTGAAATGATCTCCAAAGCTGCTTGGGGAAATCACCCACAGACGTTGATTCATCATCTCAAACAACTAACCAATACCATGAAGCCTCAATCTGGAAAAGACCACATCATATATACCATCCACTATATTTATCTAAACTCTAATATGCTGGTAGCGGAGGAGGAAAAAAATATTTTTAAATTAGCAAAATTTTATGCGAATCATAATGCGGTAAACAGGTTTAAACAAATTTGTGAAGACTATTATATATTAGATGCACGATTTAAAACACTTATTTTAGAATGTTTTGAAATTGCCGTCCAGAAAAACTATCCTAGAATTGCAAATATTGTGGATGACTATATTCGATTCCTTTTTTACAGGGGAAATATAACCGAGGAAGAAATTCGTGAAGCCTATTCTTTAAAAGATGCTGAGGTTTATGTAGATTTAAAATGGTTACAACAAGGAGAAATGGTTTAAACCAAATCGGTTTAAACTAAATCCAATTTAAACTACATTTGGTTTATCATTAGTCATTGAAACCATCGAAAAAAAAGCTATTTGTTTATCCCCATAAACTCATCTTTTTTTTGTCTCAAAGTTTGACACTAAAATTCAGTGTTTTATAGTGTTTATAATTAAGTGTTTTGCATGCATTGCAGAAATTTTCATCTTTTTTAATTGGTTCAATACCACATGTCATACAATATGTTGTTTGATTATCAAGATTAACTTTATGAAAGGAAAGTAAGTGAGCCGCAAATTTAAAAGTAAAATATCTTTCATTTAAAATGATCTTATGAATGTATTTTCGATAAGGAGGAATGAAAGCATTTGCCAAAATAAATCGCATAAAAGGCTTGGAAAAACCCATATCTTCTAATCTTTTGTGGGTATAAACCCTATTTTGGTGTTTTACAAAAACTTCATTGTTATAATAGTCGTTATAGCTATCAATCATTTTTTTAAGTCCTATAATGCCCAAGGTTGCACGCATAAAGCCACAGTTTCTGCTCCAAAAAGCATGCACCTGTAAAGGGTGCTTTTCATATAACCAATTACAAAATTTCATTCCGCAACAGTAGCATGTTATTTCAGTGGGGGATGTATAGAATAATCCGGCATTCGAAAATTTTTCATAATTTTTTATGTCATGGATTGCGAAGCTTTGATTTCGTGCATCTATGGAGCTATAGCCTACATATTTAGGTTTTACTTCAAATAATCGCAAAGAGATGTATGGATCTATCGTATTTATTTTAGGAAACATTTCATAATTTTAAATTCTTATATATAATATAAAAAAAATTACAAACATTTGTAATGATCATCCTCAATTGAAGGCTGAGTTGTAGGCTTTATTTTTCTAATTATACGAAGAAGGTAGGTTCTCATAAAGCCTTCAAGATGACTATTGATGTTTCCAATACATTTTCTCAATGAGTTCATAAACCCAGACATTTTGCTAATGGCTTGGCAAAGTGCCAACAAGTTGTCCACAAAGTACTGGTAGATTGCC-ACTAGCTATAGCTAGCTATAGTGAGCCAACCTCTCTGTATGTATTTTATATATTTCATTTTTTAATAGATTTAATATTTTTATAAAAAAATATTTAGTTTTTTATACAAGAATGTCGACAAAAAAAAAGCCCACAATTACCAAGCAAGAGCTTTACTCCTTAGTAGCGGCAGATACCCAGTTAAATAAAGCATTGATTGAAAGAATCTTTACAAGTCAGCAAAAAATAATACAAAATGCTTTAAAGCACAATCAAGAAGTTATTATACCACCCGGAATCAAGTTCACCGTCGTTACGGTGAAAGCTAAACCTGCTCGCCAGGGCCATAATCCCGCCACAGGAGAGCCTATTCAAATTAAAGCTAAACCTGAACATAAAGCCGTAAAGATACGAGCATTGAAACCTGTCCATGATATGTTAAACTAAACTATAAA--------GTCATATTCTTCTTTATCGTTATTATCTTCAATATATTTTTGCCAATCGAAATCGAATAAATTCAGATCCTGGACATTTAAATACTTATCATCGTACATTTTAATATAATTTAAACATGAGTTGTTGTCAAAAACTTTTAGCGTTTTTGTTAAAATTATCATATGAATAATTTCCTTATTAAGAGTTGCCGGAATAATACAAAACCTATTTTTAGGTACATCATCCATGATAATAGTAAAATTAGTAAAAATTGTTTCTTGTTTTTCTTTTGTTTCAAATAAACGTTGTAAGGTTAAAGGTTTCTCGTTCAATGGTTTCTTTGAAGATAAAAAGAATGTATAATCTGGTTTAAAGGTATTTTTGGTTTCAATCGTGATTCCATCTGCTTGAGCATATACTAAACCAGACCAAATATAACGGTCCACTATTACAATATAATTTAGCTTAAGTAGCACTGCAATTTCTGCGATAAATTCACTACGATGTTTTGTAAATAATTTATGTAATTGTTCCGATGACATTTCTATGGTTTTATTTAACACCTGCAATATAAGATCACCGGTGGTCGTGTCTGGATTAGGAAAATGTATACATATAGCATTATAATCCATGCATTCCAATGTTTCTTTTAATTTCATTGCCTGTGTGCTTTTTCCCACACCATTGATTCCCTCGATGGCAATGAGTATTCCACGCATGATTAATAAAAGGAAAAAAAGAATTCAGTTTTTAACATTTCTTACAAATCTTTTTTTATACAACATTGTACAACACTGCATTAGCGGTATATGATGTTATAGCTTCATTAAATATTTTTTATATAATCTTTACCAACCTATATTTGGTAGATCACTGCAGATCATAAATAGGCCATAACTAAGATAAAAATTATTTCAGACGCTACTACGGTAGTATTATTAAAATCATGTGTGGCAATGTATGACGTCTTAATAGATAAAACATTTAAGGAAAACAAATTTGAATAAAAAAAATAATTGTTATGATGGCGTTGTTACACAAAGAAAAGCTTATAGAGTGCATCTATCATGAGCTAGAAAATGGCGGGACAATATTGCTTCTAACAAAAAATATTGTTGTGTCAGAAATTTCATACATTGGCAATACTTATAAATATTTTACCTTTAATGACAATCATGATCTGATAAGCAAAGAAGATCTTAAAGGAGCAACATCCAAAAACATTGCTAAAATGATTTATAATTGGATTATAAAAAATCCTCAAAATAATAAGATTTGGAGTGGTGAGCCGCGTACTCAAATTTATTTTGAAAATGATTTATATCATACAAATTACAATCATAAATGTATAAAAGATTTTTGGAATGTTTCAACTTCAGTCGGTCCTCATATCTTTAATGATCGTAGCATTTGGTGTACTAAATGCACATCCTTTTACCCATTTACCAACATTATGTCGCCCAATATATTCCAATAAATTAGATATCTT----TGCTATTAAAATAGTTAAACCTTATAGGATAATTAGGTACTTTATTACGATAAA--------GATATTTTATAATTAGTTACTTTATTATAATTAATCTCTTTATTAATGAATTATCATAAGATAACTAATTATTTTTT-TCCATATATCAGATAATAAATCTGATATGGGCTAAAAGTATGTTTCAAACTATTTACAATAGAATTTCTGTTAAGAAAACATACATAATTTGAATAAAATTTTTTTAAATATCACCGAAACAATCAACATGGTGTTAATAGAGTTTTTAACAGGTTTCTTCTATTTATATGGAAAGAGACTGTTTTCCATTAGTAAAGTCATGGACATGATATGTCTAGACTATTATACCATTATTCCTGCTCCTCTGGCGATGATGTTAGCGGCAAGACTAAAAAACTATGACCTCATGAAACGACTGCACGAATGGGAAATCTCTATTGACTACGCTCTACTTGTAGTAGATGATGTGCCGTCTATTGACTATTGCTTAAGTCTTGGCGCTAGATCCCCGACTAGAGCACAAAAAAGAGAACTGCTGAGGGACAACACGTTTAATCCCGTGTATAAGTATCTTATGAACTGTTCCGGCTTCCCAACAAAGAGAGAAAAAAACATTCCTTGTGATGTTCAATGCGAAAGACTGCAAAAAAACATTATAAAAGAACTGGTATTTAACTGCTCTGTACTGCTTGAAATGGTACTGCACACAGAAAGAGAATATGCATACGCCCTACACTGTGCTGCAAAACATAACCAATTGCCCATCCTCATGTATTGTTGGCAACAATCCACAGACGCGGAATCTATTTTGTTGAAAACCTGCTGTTCTGATAAGAACATCAATTGTTTTAACTATTGTATTCTATATGGCGGCGCCCAAAATTTGGATGCTGCAATGGTGGAAGCGGCAAAGCACGATGCCCGGATGCTGATAAACTACTGTGTCATGCTTGGTGGAAGATCCTTAAACGAAGCAAAAGAAACGGCTGCCATGTTTGGACACATTGAATGCGCACAACACTGTTTTAAACTGCAGTCTTACGTCGTGGACACATCGAATACAGACGACACTGATTAAAGCGACAATCTTACGTCATGAACGTCTTTTGAGTATCTATACTTACATTATATTTTTTTATGAAAAAAATATAAAGGTTGTATACAAACCTTTGTATACAAGAAATTTGGATCATTAAACAATAATTAATTTGGACACAGG-AAACGATCTAGATCGATCAAAAAGCTATTTTTTTTGCACACAGAACATTTAGATAATTGAGAGATTACTTTCCATACTTGTTAAGCTTTTTTACACACAGGAACTTTGGATTCTGTTCAGGAAGTTTTTCATAGACATTATGTTTACAGCCAGTAATAATAATTTTGGGCTTTTTCTTAAACCACCGGTGGAAAACATCCAGCTTGTAAAGAGGGAAATGCATGTAGAGAGG-TTTTGGTAGTCATGGTTAAGAGATTTGACTAACTCCATGTTTCCTGTAAAGACTGCCCAGTCCCAAGCAGTAAAACCTCTATGATAGTCTTTTTGAGTCGGATCTGCTCCAAATTTTATGAGAGAAAGCATATTTAAAGAACGGCCCCGTATTGCGGCCTTCATCACAGGAGTCATCCCATTAAAATTCGGTAAACAAATTCTGGTCCCATTTTTTCCGAAATAGCCCAACACCCCTTCCAGGATTAAATGATTTTTTTTCTCAGCTAAATAATGTAAAGCAGAGTTTCCATCTTTATCCCTCCTATGAGGGTTAATTATTTCTCCAGGATAAGATTCTTGTTCAAAAAGAAATTTTAAAAAGTCTATACGTCCGTAGATGCATATCCACATGAATACCGAGGATCCATTTTTATCGCATCTATTGACAATCCACGGATCTGTTTTAAAAAATTCCTCAAATAGTGTAAGATTCCCATTTCTAATATGTTTTTTAATCCATTTAACAAACAAGTTTTCTATCTCCCTTTCTGGAAACATGTGTTCCATTTTGAATGTCGCCCCTACTCCACTATATGATTTTACTCCTTTAATTTTTAATGTCCTTTTTTTTCGGACTTCTTTGGATAAGCTGTTTATTACCATCTTTAAATGCCTTATAGCGGGGAGGAGCCAGGCCCTTTTCCCATATGTGCGGTAATTCTTGGTGTTTATGCTTGCCTTTGGCATAACCAGGCCAGTATTTTTCGATATATTCAGGGTTTGTTTTTACGTATTCTTTAAAGGTCCGATAGGCTTCTTGAATACAGGTAGGCTCACCGGTATAATTTCCATGTTCATCTTCCTTTAAAAAGCCATTAACCCTGTCCTTTCTCCACTTAAGATTGTGCTTTCCAAAAATGCGATCAAGATCTTGCGCCTGCTGGGGTGGAATCATAAATCCCTTTTTAGGTCGAAGCTTTTTATTTTTTCCATAGCTTCGGCCATCGCGTTGCGAAACAGTGGTTAGGACGCCTGATAGTCTTTCCATGGGCGTCGCATCTAATCCTATCCATCCACCCTGATGAATATCAATGGCAACAAGCTCTCCTTTATTTTGGGCAAGCCAAGTTTCCAAGAATGCCATGCTTTCTTCCCAGGGATAAGGCCCGCCAACACCACGGGTTGTCCAATCTTGCAAGGACTCCAGGTCCGACACCTGGTAAGGCTCTAAAGAAGACGGTTCCTTGTTTTTGTACTGCAAATAAGATTTAATGACCCATTTATACCATGTGTCGAACCGCAGCGTGGCGCCTCCAAAGTGAAAGCCGTCGTTGATTTTAGGATATCTGCAACATATTTCAACCGTACGTTTGAGTTCTGCAAAAGCGGCCTTCCAAGGAAGTCTTTCGCTGCGGGTAAGACGGTCTATTTTGCCCTGCGTGCCATAGCGTATGGCATGTCGTGCCAATTGCAACAATTCTGACACCGATCCGTGGGCCCCGATCCAGTTTATCGGATAGGCAACCTCCGAAGGGTTTAAAAGATGCTCGTAAAAGCGTGGATCTTCAGATGCCAAGGCGTCTGCAAAGGGGATAATGCTAGAAAACCTGTCTAGACATACGTTTTCTGTGTTTACTTCTAAAGGTAGAAAAATGGTTGCGTGAGGCTTTTGAACCTGCTTGTTCAGCGGTCTGCATATGCTTTGAATAATGTCTCTAGGACTATGTCGCGGCGCTGCAAAAAATACCGCGTTTAGTTCTGGAACCTCTACGCCCTCTTGAAAGAGTCGACAGTTTAATAAAATAACGGGTTCCTTTGAGGAACAAAATTCTGTAAATGTTTTGAGGATAACCTGTCGCGGCAGGGTTGAGTGAGCTATCAGGGCATAGACCCCTTGGTCTACCAACGCCGCGTATAGCTCCTTGGCCTGTTTAATATCACGGGTAAATACCAGCATTTTAGGAGCCGGTATATTGGTTTTTAAATAGGCTAAGGCCATTATAATTTGCTTTACTATGATCTGTTTCGTGGTCTCCTCTTTGGTACTCGGTTGGTGGGCCAATTTAGGCGCGGCTACCATCTGCAATTCAAAATCATTTACATAGCCGGCCTCTATGCCTTCTCGCAGATAGTAGCGAAAGGCAACGCCGCCAAAAAGTTCACGATTTTTCATGGAAAGCGGGGTGTCGTACCTGGGCGTTGCCGTTAAAAAAAGTCGGTGCCCTTTTTTAAAGTTGAGCAACACGTGGGTAAAGGGCCGTGTCTCCCATTCGCCGCAAATCCGGTGACATTCATCGCTAATAATAAGATCGAAATCATCCACCAGTAGCGTGGAGGATTGGTAGGTGGCAATCACAAGAAGAGAAGGGGCCTCCCGTATCCGTTTTGCAATAAAGACAGGATTGGTGGTCATTTCTATATTGTCGTGATTTAGCACAATGCGGGTCTGGTCAGACCCCACAAGCAAAACGTTCTTCAAAGAAATTCCATACTGATAGAGTTTTTCCAGAGTCTGCCGTAGTAGGGACAGGCCCGGCACCAGGTACAAAACTTTTCCTTGAAGATAATTGGAGAGGATAAGATAGGCGACGCGAGTTTTGCCGCATCGGCAGGCCATCTGCAGAATGGCCCTCCCACTTCGCCGCAGCTCCTGATAGCCCATATTGGCCGCCTCCTTCTGATAAAGTCGATCCTCGATTGCAGTCCGTGTCTCATCTGTAGAAAAAAATAATACGTCATCTGCGAAATGT---TCATCTTCCACAGGAGTTATCACCAGGTGTCTCAGTTTCTCCTTGCTTATCAGCGGATCAGAGGGCAAAGATGGCTCAACCACTATCGTGGAATCATTCATCTCATAGGCGGGAGAATCACACAAAGTATAGCTTATGTCCAGACAGTTTGCAACATCCTCAGCCAATTGTTTTATTTTTTCGGGTAAAAGACATACGAGTTCTTTGTTTTTGACGCGAAAAAACTGTGCACAATATAACACCCCTGCTTCAATTTTTTGCGCATCCTTCTTTGTAGATGTTTCCAATGTGAAACAATACTTCCATTCATCCGTAAAACAGGTTGTATAAGATCCATCATGAAGCCTAGCGGCCAAGTTTCCTGTGTGCCCAACTTTATGTAAGGATTGGGCCTCCAGCCAGGGATGAACCGCCACGTAAAATCCTGCGCACATGCTATATCAAATTGCAGTTTCTTAATAACTGTACACAGGATCTGAAAAACATGTGATTACAAAATTTAGATAAGAAATATTTAATATTAAAAATCACAGAATACATGTCACTGTGTAGAGAGAAAGCCAAAAACTCCTCTTGACCGCCGTGGGAAATCATCCAGGGTAGTAGGTTGTGTTTCATAAAGTTGTATGCCGTAGTGATCACCGTGGACTCCAGATGGTTATTGGCATCTTTGCAATACTTTGCCATCTTGGCAGAAAAGACGATAAATCCACAAATTCTACCCCAGTTGATAAGATCCTTAAACAGCTCAGTCACAACCCCAGTAAACTGGGTTTTAATTTCTTGAACACTCGTAAGAGAAAAGGTAATTGTAACCTGTTTGTTCAAACACTCATCATAATAGGTTAAAATTTTTTTTATTTGTTGTTGATATGGGCTAAGCTCATGCTCTGAAATATCATTAATGTAATATTTAATATATCCCACTAGTATTTCATTAATGATATTATGATATATTAACTCTTCTCCCTCCATAGCGGCACCCTATATTTTTTTATTTAGGTTTCAATGTTATCACAATTGC-------GATACAATTGTGACACAACTTGTATACAACAAATGTTAGGCCACGTATAGCAACCTATATGTTAAGAAATATTTTTATCCCAACATTAGTTGGAAACGAGCAGCCGCAAAGAAGTCATTTAAAATAAGCCATTTAAAGATTTAGAATTTATATGTATACAACTGTACAATGGAAGCAGTTCTTACCAAACTCGACCAGGAGGAAAAAAAGGCTCTCCAAAATTTTCATCGTTGTGCTTGGGAAGAAACTAAAAATATTATAAACGATTTTCTTGAAATCCCTGAGGAACGATGCACCTATAAATTCAACTCATACACAAAAAAAATGGAGCTTTTATTTACCCCTGAATTCCACACCGCCTGGCATGAAGTTCCTGAGTGCAGAGAGTTCATATTAAACTTTTTGAGACTCATTTCGGGACATCGAGTGGTATTAAAAGGCCCTACATTTGTTTTTACAAAAGAGATCAAGAATCTGGGCATTCCTAGTACCATCAATGTTGACTTTCAGGCCAACATTGAAAATATGGATGATCTACAGAAGGGAAATCTCATCGGCAAGATGAATATCAAAGAAGGCTAAATAAAACAACTAACATCAAAAAACATTAAAGGCTATGTTGTGGACGATGCCTTTGTCTCAATAGTTTCGAGGTCATCCAATAACTCATGTAACGTAAAAAAGTTGGTCCATTTTTTTGAAAACATTAAAAGACGTTCGTCTTCATAAATAAAAAAGTCATTCGAAGGAAAAATGATATACTCAATACCATAGTCTTGTAATATTTTTTTTAGGTCTCTCAGGGTCCAGGGATTTACCAGGCTTCTACGCGAAGTGAGCATCATAAAAATATCTAATATTTTTTGCGCCATAAGCCAGCGCGGATTCTCATTGGCCCACAAATCAACAATAATTCTCTTATCAACCGTGAGCATTCCTACTTGATTCGAAGAAATGATTAGATGCCCAGCAGTCCACCCCATGAGTAGATAACGCAGCGTTGTAGAAATGTCACATATGGAAGGCATTCCTCCACAACATGAACCCAAATTAGGATGCGTGTGAAACACAAACATAGCAGGCTTGTTGGCCACCCTGCTATAAATATCAGCAGGCATCATAGCCTCGCTGCCAAAATAAATGTTCTCTCCTGCCCTATAGGGGCTTGGAATGATTTCCACTATCTCGGGTACACCGTTTATCATATTAATGCGGCCGCACCATTCACGGTCATCGTCCAAAAATTTTTTGATGGCACCCCGAACATTGTCCCAGTTAAGCAACAGAGTATTCACAATCTCATTACGCTCCGCCCAGTATTCCTTAAAACTTCTTTTAGACTTGCTGAGCTGTTCCCAGGATTCGAACTCAGTCCAATGTTTTTTTTCTTTTGGGGAAGACTTCCCTTTTGAAACATTTTTTGCGGCTCCACCATCTACACTATGATTTTCCAAAATAATCTCCTTCATCGTTTGAGTTATATGGGCATTGCTAAGCACCTTAGTGGTAACCTGTTTACCTATGTGATTTAGCAGAAAACCAAGTTTGTCCATTTGTGTCTCAACCATTTATTCTTAACAAAACAAAAAAAATTAAAAATCATCGTCGTTTAAAAAGAGTTTGAAGGCAAACGCATCATCCTTAACACAGTTCTGATACTGCGTAGGTCTTAACTCGAAAAAGTTGGTTTTTTCTACTTCATTAAGAAAGAATTTAGTCATCTGAGGAAAAGGGTTTCCCACCTTATAAATGCTTTTGCACTGCATCATGAAGCACAAATTATCTGTAAAGTAGCGTATATATTGAAATAGCATTTCTTTTGAAAAACCGGGAACTCTTCCTCTTGCCTTGTCAAAGGCATAGTTAATAAACTCATCCACCAACTCCACAGCCTCCTTCAAAATTTTGTGAATGATCTTTTCCTCGGGAATGTTATACACGTAATTTGAGATAAGAAAACACGCAAAACTACAGTGCATCCCTTCATCACGTGAGATAAACTCATTATAGCTTACAAGCCCCGGCATAATATTCTGTTCCTTAAGAAACTGGATCGCCACAAAGTGGTTTTGAAATAAAATGCCTTCTACGGCGGCGAAGCCCACCAGCCGCTCACCTAGAGTGTTCCTGTCGGGGTCCATCCACTGCCGCACCCACTGCGCCATTTTTTTTATGATAGGGTGTTTTTCAATGCCGCTAAAGATGCGCTGTTGTTCCTTCTCATCCGGGATCAGCGTTTTTACCTGTATTGAGTAGGCTTCGCTATGAACGCACTCTTGGGCAGCCTGCATTGTATAAAAGTATAACACTTCCTTTACTTTAATTTCGCGCATAAAATTGGTTAAAAGGTTTTCGATAACAATTTCGTCGGCAACAACAAAGAAGGCTAAAATTTGTTTATAAAATTCGCGCTGTGGCTTTGGCATGGCTTCCCAATCATCAATGTCCTTACACATGTCCACCTCCTGCGCCGTCCACGTCAAACTTTCTAATTTTTTATACCAGTTCCAACATTCGGGGTGCTGAATAGGAAAAATAGTGAAACGTTGGGAATTTTCAATTAGTAATTCCTCCATATTTGAAATAAATATTAACATCTTCAAATTTATTGGCTGCCATGGAGACGTTTTTTATTGAGACGTTGGCATCTGATGTGTATGGAAAGGCGTTAAATGTTGATTTAGATAGACTATCGCAGGCGCAGGTTAAATATACCCTTCAAGAGCTTATTTCCTACTGCAGCGCTCTAACCATTTTACATTATGACTATTCAACCCTTGCGGCGCGTCTTTCGGTGTACCAGCTGCACCAGTCAACGGCCTCCTCCTTCTCAAAGGCGGTGAGGCTGCAGGCCGCACAATCCTGCTCACGCCTGTCCCCCCAGTTTGTGGACGTCGTTTACAAGTACAAAGCCATTTTTGACAGCTACATTGACTATAGCAGAGATTACAAGCTGTCCCTCCTGGGGATAGAAACCATGAAAAATTCTTATTTGTTAAAAAATAAAGATGGGGTCATCATGGAACGCCCGCAGGATGCTTATATGCGGGTTGCCATCATGATCTATGGGATGGGAAGAGTGGTCAATATGAAAATGATTCTGCTAACCTATGACCTGCTTTCCCAGCACGTCATCACACACGCGTCGCCCACCATGTTCAATGCAGGCACCAAAAAGCCACAACTCTCCAGCTGTTTCCTGCTAAATGTAAATGATAATTTAGAAAATTTATATGATATGGTCAAAACGGCCGGCATCATTTCAGGCGGCGGCGGTGGAATAGGGCTGTGCTTGTCAGGAATACGGGCAAAGAATAGTTTTATTTCTGGTAGTGGTCTTAAAAGTAACGGCATACAGAATTATATTGTGCTGCAAAATGCTTCACAATGCTACGCGAACCAGGGAGGCCTACGTCCCGGAGCCTACGCCGTCTACTTAGAGCTGTGGCACCAAGACATCTTTACATTTTTACAAATGCCTCGCCTAAAAGGACAAATGGCTGAACAACGGCTTAATGCCCCTAATCTCAAGTACGGCCTATGGGTCCCCGACCTATTCATGGAAATACTTGAAGACCAAATACACAACAGAGGCGACGGCAAATGGTACCTCTTTTCGCCGGATCAGGCCCCCAATCTACATAAGGTCTTTGATTTGGAACGGTCGCAGCACGAAAACGCACACCGCGAATTTAAAAAGCTTTACTATCAGTATGTTGCTGAAAAAAGGTACACCGGCGTCACAACGGCCAAAGAGATTATCAAAGAGTGGTTCAAAACAGTTGTTCAAGTAGGGAATCCCTATATCGGGTTTAAAGATGCCATAAATCGTAAAAGTAATCTTTCACATGTAGGCACTATCACGAACTCCAATCTTTGTATTGAAGTCACAATCCCCTGCTGGGAGGGTGATAAGGCTGAACAAGGTGTTTGTAATCTGGCCGCAGTAAATCTAGCCGCCTTTATACGTGAAAATGGCTACGACTACCGTGGGCTCATAGAAGCATCAGGCAATGTCACAGAAAATTTAGATAATATTATAGATAATGGCTACTACCCCACAGAAGCCACGCGGAGAAGCAATATGCGTCACCGACCTATTGGCATCGGGGTCTTTGGCCTAGCCGACGTGTTTGCGTCTTTAAAAATGAAATTTGGTTCACCCGAGGCCATTGCCATGGATGAGGCCATCCATGCGGCCCTATACTACGGGGCCATGCGACGATCCATAGAACTTGCAAAAGAAAAAGGAAGTCATCCCAGCTTTCCGGGGTCTGCGGCCTCAAAGGGTCTACTGCAGCCCGACCTATGGGTTCGCTGTGGTGATTTAGTTTCCTCCTGGGAAGAACGCGTGGCACAGACGACGCAGGGTGTGTTGACGCCGAAAAGGTGGTCGCAGCTACGCCTGGCGGCTATGCAGGGACTTCGAAATGGATATGTCACAGCTCTTATGCCCACCGCAACCTCCTCAAATTCTACAGGAAAAAACGAATGTTTTGAGCCCTTTACATCCAATCTATATACACGTAGAACGTTAAGCGGGGAGTTTATTGTTTTAAATAAGTATTTAATAGACGATTTAAAAGAAATTAATCTTTGGACAGAAGCCATTCAACAGCAGCTACTAAATGCGGGAGGTAGCATTCAGCACATTTTGGATATACCGGCCGAGATCCGCGATCGGTATAAAACCTCCAGGGAAATGAATCAAAAAATTTTAACAAAACACGCGGCCGCACGAAACCCCTTTGTATCCCAAAGTATGTCCTTGAACTATTACTTTTATGAACCTGAACTAAGCCAGGTACTTACAGTGCTCGTCCTAGGCTGGAAAAAAGGTTTAACTACCGGTTCCTATTACTGTCATTTTAGCCCTGGAGCGGGTACCCAAAAAAAGATTATAAGAAACTCTGAGAAAGCGTGTAATGCGGACTGCGAGGCGTGTCTTCTGTAGGTGTCTCGCGGTAAAAGAGCAGCGGGGACCATATGGTAAACCCCAACAAGAGGATAATGAATAAAAAAAGTAAACAGGCATCCATTAGTTCCATATTAAATTTTTTTTTCTTCTATATAATGGAATATTTTGTTGCGGTAGACAATGAAACCTCCTTGGGGGTTTTTACTTCTATAGAGCAATGTGAAGAAACGATGAAACAATACCCCGGCCTCCATTATGTCGTTTTTAAGTATATGTGTCCGGCGGATGCAGAAAATACAGATGTTGTATATTTAATACCCTCGTTAACCTTGCATACCCCCATGTTTGTAGACCACTGTCCAAATCGTACCAAACAAGCACGACACGTATTGAAAAAAATAAACTTAGTGTTCGAGGAAGAGTCTATTGAAAATTGGAAGGTTTCAGTAAATACTGTGTTCCCCCATGTTCACAACAGATTATCTGCGCCGAAACTTTCCATCGACGAGGCTAATGAAGCCGTAGAAAAGTTTTTGATACAAGCAGGACGACTCATGTCTCTGTAAATGTCTCTTCCTTTATGGGTGACGTCTCTTCCTTTGCCGAGGAAGTCTCTGTTATGGGCAAGAGGTTTGAAACAACGCAAGGACTCTGCTTAATCTGCTGTCTCACAAAGGGAATCAAACTACCTGCTTTCGTATTTTTAATGTAGTAATTACCCTTGTTGTGATGAATTTTAAGACCATAGCGTAGTCCCAGTACTTTATTAATGAATTTTAAAATTGTTTGAGGGTCCGTTTTATTGGGCTTTTTAAGCTTAAACTCAAAGCTGATCGCGCTTAAATCATACTGAACAAATTCATCAACGAGTTTCGTCATTAATTGTTCATTGGTCAATATATTAGGGTCCTGAACGCATTTAAAGCCGCACTTAGTTAATAGCATAATAGCGTACATATGAGATTGAAAACTATAATTAAATTGTAGATCATGATGCTCTGCGTGTTGCATGGCCCATTGATGAAAGTTTAATTCCTGAGTTTGTAACATAGTGAGCGACTCGTATACTGTCTTTCCGCGGCTTATTTGGACACGGCCAGTATAGTTCTGTTTTGTCATAAAACTATTGTATTGTTCAACAAATTTGGGAGTAATTTTATGACCGTGCCATGCATAAAATTCGAGTAGTTTATACTTTTCATACGCAAATAGGTCTTGCTGGTCTACTGTGATGCCTTCCTTTAAGTTTTGTTTAATTTGTAAAGCTTTATTGGCATCAATGGTTTCAGCCGAGGCAATGTTTACATAGTCCTGGTGTTTAATTTCCATTTTAATGCTTGTATATTGTTTGACTGTCTCCAGCTTTTCACCCGTCAGTATAAACACCTTAGCGCCGGTGTCGGCGATCTGGTTAATAAATCGGGTTATAAAGTGATTTTTTGATAGATGTTGTATCCGCATTGTTTCGAGCCATAGATGGTAGTATGGAGTTTTATAATATATCGGCCTACCTGTTTCCTTACTATACGTGAAGGAAAGCTGGTGATTGCTTATGGTCTGAAAAAGGGTGTCACGTTTTTGTAACGTAAACATTTCAATGTCTTCGATGGTTTCTGGATAGTAATTTTGTTTCCCCTGTAAGCAGATTTTATAACACTTACTTTTTAATTCACGCACGCGGCCCAACATTTGGCAACATGTTTCTACGTCACACGACATATTGTTAAAAAAGCCGTATAAAACATCAAATCTCTTATCTTCGTATGAAACACCCGCTGAAATCGTGGGCGTATAGATAAGGATATCAACGAGCCCCCAATAATACGATACATTATTAAAATGGGATTCCCGTTCATGAGCAGTGCTTTTAGAACTATAAAACCCAATTTTTTTTTCCGGAAACTTTTTTTGGATAAATGATTGCAACAGCCGGGCCTCCATTAATGAATTTGTAGGGATAACAATTTTTTTGTCTTCTAGCAAATCCTTTAAAAGGTTATTTAACCAAGTTTCTCGTGAAGAGGTAAAATAATACGTGTCATGCTGGGCCCTTTTATATTGATTCCAGTGAAAGAAGATAGGGACATCCCCGCGAAAACGCTGTAGAATATTATACGTTCGATTTCCTAGGTTTGCGTCCAAGCATATAACATAATTTGCCGTTTCGAGCATCCACATGAAAATGGCAAAAGAGGGAGCAAAGTATTTGTGCAGGCCGCTATTGAATTGATTAAAAATCGATTCTACCTCATCCAAAATAAGTAGGTCTACAGGCTCGGCTGTGGAGGTTAGCCGGAAAAGTGATTCTACCTGAATGATGACTCTTTCGTAGCTGTCCAAATCTCCAGTTACTTCGCTGTACAATGTGAAATTCGGTAGCCGGGATTGTATATTTTTTGAGAAGATCTGTCGAAACGTCACAAACCGTATGGTTTGTTGTTTTGAAATAGAATTATTGCCGTAGTATTTTTGCAAATAGTTGCGCAGTTGGACGGTTTTACCTATTTTCATTTGAGCCTTTACAACAAGCGTAGGGACTCGTTCATATTCTCGCATACTACTTTCATCATAGATGTGTTTTTGAGTATCAGGCAGTTCTTCAAAGAGAATGGACTCATGAACCTCTATGCTCTTTGTCATCACTTGGTCCACATATGTTTCCACAAAATTATTTGTGCCGGAAAGGCTGCCCATGAGAAGGCTATGTTTATTGTCATGGCGACAGTGTTGATACACTTTGTTTCCCGTGACTCTTAAAATTAGGGTATTGTCCTTATCATGCATACGCTTACATATTTCGCAGTAACTTGGACTTGTACGTTTAAACAATACTAAATTTTTATGAACACGGAGGAAGCAATGATTTTTACATAGTGTTCCTGCAAATTTTAATACCTCTTCAAGTTCACTTTGTTGGATAGTATCGCAGGAACTCGGTGTTGTTTCTTTTACATTTGTGAAGATACAAGGTAAACACGTCGTTTCAAAGGGGGTTGCTATAAGGGTATCACTCTTTTTCGTGGTTGTACTGGTCTCAAACACCTCTGCAAGCTCCTCATTAAACATTTTAACACGCATGCTACCTTTTTTATGAGACCCTATGATGCGAAAATTTTGAATACTTTTGTTGACCTGGGGGTCAACAAAAGGATAAACGTGTTTGGGAAGATTTTCTAACACTTTGGATGTAAAGACTTTGGCCTCATTATTGTTTAATACTGAGTATGTATAAAGTATGATATGAAAGGAGTATTTAAGTTCTCGCTTTTTATTTAATCCGATAGAATCTGTTAGCAAAATTTGTTCACGCGTTAGATTGATGTTATAAGGTAAAGAATATGTCTCGTAAAATACATCCATGATGACGTTAATTATCATGTCAAGGATGTCATAGACATTGTCTTCGACATTATCATTGTCATCAACATTGTCATCAGAGTATGACTTATTTACCGGAAAGTCGATGTCAAATTTTAAGCGCTGAGGCAAAAACCCAAATACCACTTCGTGGAAACACTTCTGCTCAAAGGGCTGAGCCGCCTCCCACTCCCAAAAGTCATCACGACTTGAAAAAACTCTAAAAAGATTATTATATTCATCTCGCACCACGAAGTGATTCTTTAAGGTTTCGAGAGAATATTTATCCTCTACGGCTTCTCCTTGGGAGTTACAGCGAAGAAACTTGAATGTTTCTTGCATTTTGATATTTAAAATTAAATCAATTATGATGCGGCCGCTAATGGCCGCTGACGCAGCCATCATACATAAAGCGGCATGGCCGTTTTATAACGACTAGTCGGCCGTTATATGACGAACTATATAAAAATGAATTCTTTTAATTAGAGTTAAGTATTGTTGATTGTATAATCCATCATGGTTGAGCCACGCGAACAGTTTTTTCAAGATCTGCTTTCAGCAGTGGATCAACAAATGGACACTGTAAAAAATGACATAAAAGACATTATGAAAGAAAAAACGTCTTTTATGGTATCATTCGAAAACTTTATAGAACGTTACGATACCATGGAAAAAAATATTCAAGACCTTCAGAATAAGTACGAAGAAATGGCGGCCAACCTTATGACCGTCATGACGGATACAAAAATTCAGCTTGGAGCCATTATCGCCCAACTTGAGATTCTAATGATAAATGGCACTCCACTTCCGGCAAAAAAGACAACAATTAAGGAGGCTATGCCCTTACCTTCATCAAACACGAATAATGAACAAACGAGTCCTCCCGCCTCAGGCAAAACAAGTGAAACACCTAAAAAAAATCCCACGAATGCGATGTTCTTCACGCGTAGCGAATGGGCATCCTCGAATACTTTTCGAGAAAAGTTTTTAACACCAGAAATTCAAGCCATATTGGATGAGCAGTTTGCAAACAAGACCGGGATCGAAAGATTGCATGCCGAGGGTCTTTACATGTGGAGAACCCAATTCTCTGACGAACAGAAGAAAATGGTCAAAGAGATGATGAAGAAGTAATATTTTTGGTAAAAATATTTTTATCAAAATTTTTTTACCAAATAATAAAAAATATTTTTTACTTTTTTTTCTTCATAATATACATAGAATGCCTACAAAAGCTGGCACAAAAAGTACCGCAAATAAAAAAACAACGAAGGGCTCCTCCAAATCTGGTTCTTCCAGAGGCCACACCGGCAAAACCCATGCTTCTTCGTCCATGCATTCCGGGATGCTCTATAAAGATATGGTAAATATTGCTAGATCTAGAGGCATTCCGATTTACCAGAATGGATCGCGTCTTACTAAAAGTGAATTGGAGAAAAAAATTAAACGGTCAAAATGAATATAATCAGGAAACTTAAGCCTGGAACAATTAGCCTTGTGCTGGGACCCATGTTTGCCGGCAAAACTACGTTTCTTATTCATTGCATTTACATGCTCGAACGTTTGGAAAAAAAAGTAGTCTTCATAAAATCTACCAAAAACACCCGAGACAAAACTATTAAAACACACTCCGGTATACAGCTACGACCCAAACAATGTAAAATCATAGAAAGCACACAGTTATCTGACGTGGGTTCTCTCACCGATATCCATGCAGTTGTCGTAGATGAAGCGCATTTTTTTGACGATTTAATCACATGCCGCACTTGGGCAGAGGAAGAAAAAATTATTATTCTTGCGGGACTCAATGCTTCCTTCGAGCAGAAAATGTTTCCGCCCATCGTTCGTATTTTTCCTTACTGCAGCTGGGTTAAGTATATTGGCCGCACCTGTATGAAATGTAACCAACATAATGCATGCTTTAATGTGCGTAAGAACGCAGACAAGACGCTTATCCTTGCGGGAGGAAGTGAACTGTACGTAACATGTTGTAACAACTGTCTAAAAAATACATTTATTAAGCAGTTGCAACCTATTAAATATTAAAAATCTTATACAATAATGGATCATTATCTTAAAAAATTACAAGATATTTATACGAAGCTCGAGGGTCATCCCTTTCTTTTTAGCCCGTCGAAAACCAATGAAAAAGAGTTTATTACTCTGCTAAACCAGGCCTTGGCCTCAACGCAGCTTTACCGCAGCATACAACAGCTGTTTTTAACGATGTATAAGCTAGATCCCATTGGGTTTATTAACTATATTAAAACGAGTAAACAAGAGTATTTATGCCTGTTAATTAATCCTAAACTCGTTACTAAGTTTTTAAAAATAACGAGCTTTAAAATTTACATTAATTTCAGGCTGAAAACTTTTTATATAAGTCCTAATAAGTATAATAATTTTTACACCGCTCCCTCTGAAGAAAAGACTAACCATCTTCTAAAAGAAGAAAAAACTTGGGCAAAGATTGTTGAAGAGAGGAGAAGAATCCTAAGTCGCTTACATTTTTTTTTGCTATTTTTATAGAATGTACACGCATGTTGATGTTGTCGGAATAGCTGAAGCCTCAGCGGCCCTCTACGTGCAAAAAGATAGGGATCGCTACTTAGACGTGCTAACAACCATTGAAAACTTTATTTACCAACACAAATGCATCATAACAGGGGAAAGCGCCCACCTACTCTTTTTAAAAAAAAATATTTATCTTTACGAATTTTACTCCAACAATGTGGCGGAGCACAGCAAGGCTTTGGCGACCCTGCTTTATAAACTTGATCCGGAATACCTCACTCGTTACACAGTACTCATTACCAAAATTCCCAACCATTGGTATGTGATTAACGTAGATCAGCGAGAATTTGTGCGCCTATATGCCATCCCGGCAGTTAAACAACACTTACCGATTCCCATTTTACCCTTCTATTGCACCAGCGCACTCACCCAGCAAGAATTGTTTTGTTTAGGACCTGAACTGCAGTTAATACAAATATATTCCAAGCTCTGTAACCCCAACTTTGTCGAGGAATGGCCTACGTTGCTCGACTACGAAAAAAGCATGCGGATGTTATTTTTAGAACAGTTTCCGCAAAGATTGGAAATGACGGGCGGGAAGAAGGAGGAGAAGGAAAAGCATGAAAGTATCATTAAAAAAATAATACTAGAAATGGTCTCTACCCGTCAGCGAATCGTTGTTGGGGGTTACATACAAAAAAACCTGTACAACCATGTACTCAAGAATAGAAATCGTTTACAGCTTATTACGAGCTTAAATATTTATGAAGAAAAAGATATCATCCAGCAATTTTGTGATTCAAATGGACTGAAGATCAAAATACGTATCAACAATCCGCTCTTGCCTACAAATCCGGAATTACGGCGTTTGACTATTTATTTTAATCATAATAATGATGATGATCAGTCATATCTAATAGTAGATATGTACAACACGGGAAGCTATGAGCTAGTGCCTACAAATCAGATAAACACGCTTGATGGCAGCTTTTTAATAGGAACACCCTTCGTGCAAGCGCGATTTTTGTTGGTAGAGATCTGGGTGCTTATGCTTATTGCGCAGCAAACTAAAAAGGACACCAAAAAAATAATACAATTTTTTATAAATCAATATGAAATGCTTATGAATAGTCCTTGGCCCAGTATGGAGGCCCTTTTTCCCTCAAGCAGTAAAAGATATTTAGGCAACTATGTAGACCCTAACGCGCTCATAAAGTGGGCACAACTCAAATTAAAAAGAATACCGCCTTTTTATCCTGGAAAGCCGGATGAAGAATCATGTTAAGCCGATTAAAAAATCATGTTAAGCTGGTTGAAAAATCATGTTAAGCTGGTTGAAAAACTCTTGGTGAAAGCACGGATGTAATATTAACATTGGCCGCTCGCATTTCGTGTTGAAATACGATGGAAGAGCGACGGCTATCTACCATGCCGATATCGGCCTGGACATCACAGTTCATGCACTTGTAGATGGGATGACTCGCGTTATAGATGGCAGGCTCGCCACAGTTTCTACAGATGTAGGAGATGCAGCCATCCGAGTCGTCGTGCGATTTTTCTATGATGGTTTGCATGGCGCCCTGCGCCGTAAGCACCCAATGCTCCATTTCTCCCAGACGAAGACCTCCGTGCGATCGTTTGCCGTCCAACGGCTGGCCTGTGAGGGCATCCGTGGGCCCATAGCTTGCAACGGCGTATCGGTCATCCAGCACAAATTTTTGCAGGCGCTGGTGATAGGTCGGTCCTATGAAGATGGCCGCATCAAAGTACTCGCCGGTCTGGCCGTTGAACATTTTTTGGCATCCATTGAAGCGTAGACCTTCTTGCGCCAGTCTTTCTGAAAGAAGCTGCACATTAATAGGCAGGAATGCGGTGCCGTCTGTTACCACCCCCTGTAGGGCATTTGCTAGACCAACCGTGGTTTCTATCATTTGACCGTTGGTCATTCGGGAGGGATGTGAGTGGGGGTTTACAATGAGGTCGGGCTGCAATCCGTCCTCTGTGAAGGGCATGTCTGAAGTGGGCAGGGCCAGCGCCGCAATGCCCTTGTTCCCGCTGCGAGAACTCATTTTGTCGCCTATATTGAGATTTCTTTCATAGCGCAGGCGCATGAGGCCAAAGATCTCGTCATTAGGCCCATGGGGACGCATCACAGCATCCACGACGGCCGGCTCATCGAAGCCGTACATGACAGACCGGTCGATGTATTTGTTGAGTTCGTCTTTTTCGCCCCGTATTTTGGCCACTTTTCCTATAATGATGTCGCCCTTTTTGACCACCGTTCCTACGGGCACGAATCCATCTACAAGCTTTTCGTAATTAGCACCAGGCTTAAGATTTTTGGTGATTAAAGGGTCGGGCTTCCCAAACGACTCTATATCGCTTTCTAATTCTACTTTTTCTTCTCGGTAGAAGGTGCCGGCAAAGCCGCCCCTGTCAATAAAGGACTGCGACACGATCACAGAGTCCTCCTGATTGTAGCCGCCGTAGATCATATAAGCCACAATGGTATTAAGCCCGTTGGGTATGACATAGTTATGTGCTATGGTCTTTACAAGCGGCATTTCATTGTAAAACTGGAAGAAGCGGTTCATGTCGACACGATATGGCCAGCTAAAGCAATACCAGCCCCCCGTTTGCCGGCCTTGGTTTGTTTCATAGGTAACACGCGCAGGTTGGGTACAGTTTGCGTAGGGGGACACTAGGGCGGCAAGGCCCAAAATAGCTTGGGGCACGTCCACGTGTGTGAAACGACGCGTTACATCATGTTTATGTTTGCGTAGCTCGATGATGGAGAAGGCAACAAGACAGTTTTCCGCCTCCTCGGGGGTAATGAACTCACAGATGCCCTGTGCTACGAGATCTTCAAGTGTAAGCGTTCCGGCTAAAATGTCTTTTGCCATTTGAGGCGTAAATCGCGTATTTTGAATGAAAGGGATTTTATGTTTTTCCCAGTCTTTATCGCCTTTTTTTCTGGCCTCTGCGGCCTTGTAGCAGGCTTGATTGTATTTTTCAATATTATTATCTACAATGAGTAGGGGGCGGGTCAGCCTACCGACGTCCAACCAAAATTCTACTTCGTCTACCATGCTATCCCAGTAGATGGTGGTATGGGGATGCACAACCTTGCCCTCACGGCGAAGCATTCTATACCGCTGAGCAAGCTCAAAGGCATTGGTGCAGCAGCCGATCCATTCTCCGTTGATAAATACGCGCGCTAGGCCCTTTCGTACAATGTCCTTGTTGGAAACATCGGCTAACTGTTGAATGGCCGGATCTGATAGAAGGCGTTGTTTTAACGAAAGTACTTCTCCGGCGGTGCAGACATTGGCAGTGATGGCTAACTGTTTAGACATGCCTACTTTTTCACCAGTATCGGCTGACTGGGCTACGCAGATGTATCCAGGATAGGATGCGTGCACGCGACGCATCATGTCAGCCCTTTCTGTTTGTTTGGATGCGTTGGTGGTGTTATGAGTATTTACCGTACGCAATGCTGAAATGGTATTTAATAAATTTTTTCTTTCCAAACTTTGAGTAGATACTCTGTTTACAATGGGGCGCTGTCGCACCATGATGGTTTTATTTCCTGAAATGATAGACTGTTCCATACTGCGATTAAGATCGGAGGCGGTATTTTTTGATAAAGCGGCAGAAAATGCCTCGATAATGTTTCGCTGAGTAAGCTCCTCAAAGGCTGTTTGTTTAAGAAGTTCTTTGAACCCATTGATGATGGGTGCTATCACGGAAGTATTAAAAATAGCCTTAAAGGCCTTGGCGAGTGAGACCCCTGAGCCGTGCACCCGCTTGGTGCGGTAGCTATCACGGTCCGTGGGTGGAAACACATTCATAATGACAAGAAGTATTTTATGAATAAGCAGGCCTAAAAAGCGCAGCTTTCGTACACGTGTATCTGCGGTTTGGCCCATGTGTGGCAGCAATATTTTGTCTAAAATAGTAAGTTGTCTTTCATTTAAGTATTGTACCGCATTTTCATCGCTTTTGTAAGCAGATGGGTTTGAGACAAATTTGGAAACCTTCTCGGATAAAAACTGGATAATTTTTTCTCGGTTCAGCTCGTGTTGGACCGGTTGAAATATGGGGTCTAAAACATGAATGGATTTTTCCAGAATTTCTATCATGAAGGTATTCACAAGGGAGTTGGATTCTAGATCAAATACCACTTGCTCAATGATGCTGTCATCGCCTGTCATTCCAAACATGCGAAAGATGAGATACCAAGGTATGCGAAGTTTTGAGAACTTGGTGCTATTGATTTCAATGGTAATGGCGCCGGTGGTCATGTAGCGTATAATAATTTGAGAGCTATTTTCGAAGGCACCTCCCGGTTGGGAGATAAACTCGCCGCGAATGATTTCATTATTCCCTTGTTGCATGGTATGGTAATGGATGTGAAGCGTGTTAAAGCGGATGTTTTCTAAGAGGTCTACGACCCATTCCCCGCCTCGGGCTATAAAGTAGCCGCCGGGTTCATTAGGGTCTTCTCCTATTTCTTTTTTTGCGGTTTTTGATAGGTGATGAGTGTGGCAGCGGTTGCTGCCCCGCATGATGGGAAATGTAGATACCTGAAAAGGAGGAATACTTGCTCGTTTTACCTCCTGCCGACCATTGCTGTAGTGCGCCGTTAAAATAACCTCGGCGGCTAGATTAACCGGGCCCGAATAGGAAAGGCCACACAGGCGTGCCTTATTGGGTAGTAAATTTATCTTGTTTCCCTGTGAATAGTTTCGATGTTGCGGGCGTTCAATGTTCACATCTGTAAAGTTAAATTGGATCTGAACTGATTCCCGAAGCTTATCTATTTCAGTATGGTCGCGTTGGTCTTTATAAGTAATATCCACGTTAAACATTTGTTTTACAATTTGCGGAATTCCATTGTCCATAAGATCGTCGAAGCTTTTGATGTTATACCCTATCAATCCTGTAGAGTTTACTGCAGCGGAGATAAAGCTCAGCATATCAGCCTCTGTAAGCTCCTCATTATCCACGGTTTCAATGGGGCCGTAGGTTATTTGCGGCCGCAAGGGTTCCATGATTATGAAGTACTACATTAATATTCAGTTATTCTTTAAAATAAATCTTTATTTATAAATCTTATTTATAATATAAGAATGCCTTATGCAAGAGACATCACAAAGTTTATTACGGCAACGGAACCAGAGGTGGGTCTTCCCCTGTTGGCGCTGCAGCGCTCCAAATCCATCATAGGGGTTATTCTTCTTGTAATAAGTTTGTTATTTATTTTCATTGGCATTATTATATTATCAGTGAGTAGTGGTCATACCACAGCAGCCTCTATATTTATCGTATTGAGTCTTATCCTAGGTGGCGGTGGTTTTTTTCTTATTTATAAAGATAATTCTTAACCCACATAAAATTTGAAAAAATATAGAGTAAGAAAATGTCCAATTACTATTATTACTATGGCGGGGGGAGATATGATTGGTTAAAAACAGTAGAACCCACTAATTTTTTAAAAATCGGGTTGCCTTACCAGGCACACCCATTACATCTTCAACATCAGGCAACTACTCCCCCATCTATCTTAGAAAAATTTAAACGAGCAGACATTCTTCTTAATGAGGTGAAGGCCGAAATGGACCCACTCATGTTACAACCAGAAACCGAAAAAAAACTATTCCAGATATTGAGTAGTATTGATATGTTCAAAGGTCTGCGAAAAAAAGTAGAATTCACGTACAATGCTCAAATTGTTACGAATGCTTGGCTTAAAATGTATGAGCTGCTAAATACCATGAATTTTAATAATACATCTCAGGCATTTTGCAATTGTGAGCTTCCAGGAGGGTTTATAAGTGCAATTAACCATTTTAATTATACAATGATGCATTACCCTACTTTTAACTGGGTAGCTTCCTCCCTTTACCCCAGTTCGGAAACAGATGCCCTGGAAGATCACTATGGTCTTTATCAGTGCAATCCGGATAACTGGTTGATGCAATCTCCTTTACTGAAAAAAAATATAGATTATAATAACGGGGACGTAACCATCGCTAGCAATGTAAAAAACCTAGCGCTTAGAGCCACACAAAGGCTGACGCCCATCCATCTATATACGGCTGATGGGGGTATTAATGTAGGACATGACTACAATAAACAGGAAGAATTAAATCTTAAGCTTCACTTTGGTCAAGCCCTTACGGGTTTGTTGAGTCTTAGCAAAGGCGGAAACATGATACTCAAACACTATACCTTAAATCATGCATTTACTCTTTCTTTAATATGTGTATTTTCTCACTTTTTTGAGGAACTATACATTACCAAACCTACCTCCTCTCGGCCCACAAACTCTGAAACCTATATTGTGGGTAAAAACAGATTACGCTTATTTACCCCCAAGGAAGAACAAGTCCTTCTAAAACGGCTAGAATTTTTTAATGATACGCCCCTCGTAGACCTAAGTCTTTACCAAAATTTACTTGAAAGCGTTTACTTTGCCGTAGAAACAATACATCTAAAACAACAAATAGAATTTCTAAACTTCGGAATGAAATGTTATCGACATTTTTATAACAAGATTAAACTACTTAACGATTATTTAGCTCCGAAAAAAAAGATTTTTCAGGATAGGTGGCGTGTGCTTAATAAGCTTTATGTTCTTGAAAAAAAGCATAAACTTAAGCTTTGTGCCTCCTAGGGATCTGTTGCTTAATTTAACAGATGCAATCTTAACAGATGTAAACTAAAAAGTGTGTTCATACAAGGATTGTATTTATGAATATTTATTAACATATAAGGTTGTGA-------TGTAACACTGTATAACCTATATAACTACACTATGAAGCACGGCGTATAATAATTTATATTGAACACGATGTTGACTCATTTATTTGCAAACAAATATTTGTTTGCAAGACGTTTGCATGCATTTACTAATATGTTGTTGACTAGTTTATTTGCATTGCAAACTAGATGTTTGCACGTATTTATTTGAACTAATATACACTCCTTGTTTTATTTGTTATATACACAGCATACATAAGTGTATATTGTTTACACTTATGTTTATAACTCGACGTAATAACATTTTACACGCTTTTTTTTTGCAAATCTTAATAATATTGTATGATAAATCAAACAATGTCTTATATATGTGGTTTATTATTTTAGGCGCCGCAAGATGTACTCCATTCTCATTGCATGCTTGGTGTTATTACTCTGTCTAGTTATATATGTCGGTCATCGTGCCGATCATGCACGAAAATATTTAGAAGGAATGTGGCATGGAGATCCGGTTTTTCTAAAACAGTCGGGGCTACAATCCTTTTATCTCTACATACAACCTGACCATACATGTTTTTTTAGCATTGTGAATAAAAATGGTGAAAAGCTGATGGAAACCAAAATACCTTGTACGATAACAAATAAAATATATATGTTTTTTAAACCTATTTTTGAATTTCATGTTGTGATGGAAGACATACATAGCTACTTCCCTAAGCAGTTTAACTTTCTGTTAGATAGTACAGAAGGTAAACTTATTTTAGAAAACAATCACGTTATTTATGCTGTATTGTATAAGGATAATTTCGCCACCGCACTAGGAAAAACGGTTGAAAAATATATAACACAAAATTAATCATGTTTTCTAACAAAAAGTACATCGGTCTTATCAATAAGAAGGAGGGTGAAAAAAAAAATAGATGATTATAGTATATTAA---------------TAATTGGAATATTAATTGGAACTAACATCTTAAGCCTTATTATAAATATAATAGGAGAGATTAATAAACCAATATGTTACCAAAATGATGATAAGATATTTTATTGCCCTAAAGATTGGGTTGGATATAATAATGTTTGTTATTATTTTGGCAATGAAGAAAAAAATTATAATAATGCAAGTAATTATTGTAAGCAATTAAATAGTACGCTTACTAATAATAATACTATTTTAGTAAATCTTACTAAAACATTAAATCTTACTAAAACATATAATCACGAATCTAATTATTGGGTTAATTATTCTTTAATTAAAAATGAGTCAGTACTATTACGTGATAGTGGATATTACAAAAACAAAAACATGTAAGTTTATTATATATTTGTAGTAAATAATATTTTTAATTACTTAAAATTTTTATATATAA-GTTTTTGATACTA-TATTATAAAACATATGTTCATAAA---ATGATAATACTTATTTTTTTAATATTTTCTAACATAGTTTTA---AGTATTGATTATTGGGTTAGTTTTAATAAAACAATAATTTTAGATAGTAATATTACTAATGATAATAATGATATAAATGGAGTATCATGGAATTTTTTTAATAATTCTTTTAATACACTAGCTACATGTGGAAAAGCAGGTAACTTTTGTGAATGTATAGTACATCAATATATAATATAACAAATAATTGTAGCTTAACTATTTTTCCTCATAAT---GATGTATTTGATACAACATATCAAGTAGTATG---GAATCAAATAATTAATTATACAATAAAATTATTAACACCTGCTACTCCCCCAAATATCACATATAATTGTACTAATTTTTTAATAACATGTAAAAAAAATAATGGAACAAACACTAATATATATTTAAATATAAATGATACTTTTGTTAAATATACTAATGAAAGTATACTTGAATATAACTGGAATAATAGTAACATTAACAATTTTACAGCTACATGTATAATTAATAATACAATTAGTACATCTAATGAAACAACACTTATAAATTGTACTTATTTAACATTGTCATCTAACTATTTTTATACTTTTTTTAAATTATATTATATTCCATTAAGCATCATAATTGGGATAACAATAAGTATTCTTATATCCATCATAACTTTTTTATCTTTACGAAAAAGAAAAAAACATGTTGAAGAAATAGAAAGTCCACCACCTGAATCTAATGAAGAAGAACAATGTCAGCATGATGACACCACTTCCATACATGAACCATCTCCCAGAGAACCATTACTTCCTAAGCCTTACAGTCGTTATCAGTATAATACACCTATTTACTACATGCGTCCCTCAACACAACCACTCAACCCATTTCCCTTACCTAAACCGTGTCCTCCACC------------------------------------CAAACCATGTCCGCCACCCAAACCATGTCCTCCACCTAAACCATGTCCTTCAGCTGAATCCTATTCTCCACCCAAACCACTACCTAGTATCCCGCTACTACCCAATATCCCGCCATTATCTACCCAAAATATTTCGCTTATTCACGTAGATAGAATTATTTA----------------ATATGTACTATATATTAATTATTTAACCTTTCAAGCTGGTCTTCATTTAAATTTAAAATCCACTAAT--AAAATGTATTTTCTAGTAGCAGATCATCGAGAACATCATGTGATTCCTTTTCTTAAAACCGATTTCCATCACATGCATCAAAATCCTATACAAAAAAATCAAGCTCTCCTAGAAATCAAACAGCTTTTTACTGGAGATTATCTCATCTGCAAAAGCCCTTCTACCATTCTGGCCTGTATTGAACGAAAAACCTACAAAGACTTTGCGGCTTCTTTGAAAGATGGACGTTATAAAAATCGCCAAAAAATGCTGTCGCTGCGAGAACAAACCAACTGTCAACTTTATTTTTTTGTAGAAGGCCCGGCATTTCCTAACCCTCAAAAAAAAATTAATCACGTTGCCTATGCAAGCATTATTACTGCTATGACGCATCTTATGGTTAGAGATCATATTTTTGTCATTCAAACGAAAAATGAGGCCCACAGTTCCCAAAAGCTTGTGCAGCTTTTTTATGCCTTTTCTAAGGAAATGGTGTGCGTCGTTCCCACCTCCCTCACCCCCACGGATGAAGAGCTATGCATCAAGCTATGGTCTTCTCTTTCTGGTATTTCAGGCGTGATAGGTAAAATCTTGGCAAACACTTGTTCCGTAGCTCATTTGGTTCATGGAAAGCTTTCATCGCAGAATATTGATCAGTTAAAAACTCCCTCCAACCGACCATTCCCCAAAAAAGTAAAACGTATGCTTATAAGCATTAGCAAAGGAAATAAGGAGTTAGAAATAAAATTGCTCTCGGGGGTTCCCAATATCGGGAAAAAATTAGCTGCCGAAATTTTAAAAGATCATGCGCTTCTTTTTTTTCTAAATCAGCCCGTAGAATGCTTGGCAAATATACAAATCGTTCAAAAAACCCGTACGATTAAGTTGGGAATGAAGCGAGCCGAAGCGATTCATTATTTTTTAAACTGGTGTGGCTCTGCCCATGTAACCGATGATAGCCAAAATATCACAGAGGCGTCGCGGTCCACAATGCAGGTCGCGACGCCGCAATACAGCCCGCTGCAACGCAGCCATTGCACGAAGTATCAGATGATGCA-TCATCAGATGCTTCATCACCCGTAGGGTATCAAACATTATCTAAAGAAATGTTATTGAACACAGCCTGATGTTAATAATTCACTACATCTAAAGAAATGTTAACCTCGATACTAAAAAGTCATTGAACACAACTACTGGGGCGCTAAGTTGTCCAACACATCTAAAGAAATGTCAACATCCTCGATGCTAAAAGGGTCATCGAGCCGGTCAATAATGTCTTCCCCAAAAAGTCCGGGAGAACTGTAGGCCGAGATGTCGTCCATGGAGCTATCTTCCCCAGAGCACACAAAGTCCTCTCCAAAAATCATAAAGTTAAATGCACCGGGCTTACTTAACAGCTTTTCGCTTTGAATAATAGTGTTGAGTTCTGTCAGCGCAAACTCTCTCACAATATTCACAACCCAGGAGGGCTCTTTAATTTCATACAGCGTTAAGAAACTTATACATAAAAATTCTATAGAGTAAAGCAAGGCGCTGGCAGGATCTGTTACCCGTAGGTGTTTAAATGTAGTGTGATATTCATTCACAACGTTAGGCAGCACCTTTTCCAAATCCTCCTTTTCCTCGTACGACAGGTGCTTTACAAGCCTTTCAACATGTATAGGAGGCTTGTTAAATGTACTAACGTGCCGCAAACAGTTATAATTATATAAGAAAATACGTACGGCAGAGTCGACCGCCATGAGCCTTGGATCATCCATTGAGGTAGGTGGTGGCGGGGCACCCTGGCCTTCCCTGATGTCTGCGTAGGAGCGCCCCTCCATGGCCCCTATGGCCTCTATCACAGCAGGACTGATATCCAAAATCTTGGCCGTCTTGATTATTTTTCCGTAATCGAAAGTCCATGGCTCCTGTGGAGGCTTGGGTTGTGTTTCGGTGGAGGGCGTGGTCATATCTTTCTTTATTTGAATAGAACGGATCGACATCTTTTCCTTATCGTACTGGTCTTTATAATTATTATAATAGTCATGAACTAATTCGGGTTGAGAAAGATGATCGTATATAATATAGGTAAAAAGTCCGCACTTGACACATTTTTTATCCTGGAAGTCGTGTAATCCTCCCTTGGGGCAGCGTGACTCGTAGAAGGCATAAAAGGTGTTAAATTCTAAGCTCGCCTTTAGGGCTGTTTGGACCTTTTTTATGTTTAATTGCCCCACCTCATGTTGTAGCACGTGGCATACAGAACAGCGTAGATCGGCAAGTGCATAATGGTTGTCAATTTTTTTTATGACGTCTTTGCGTGTTACTTCAATCTCGGCGGGTTTCTGCGAACTGTCTACGGCCTTGTAAACGTAAATGGTCCACTTATGAGGAAGCCCCCTTTCATCGTATAGGGTTGAAATGGGAAGCCTTTTATACTCAAACAGCCGAGTCCGTTGGTCGGCTCTTCCTGTGTTAGGATCAAATATGTTATAAAATCCTTGCTGAGCAAGCAGGGCCTTTTGCTCGCCATAAGCATTTTCGTACGTTTTGAATTCTGCAAGTTCGGAGTTAAAATTAGGTGCATTTTGTAAATACTTAAGAAATAATTCATAGGCTCTAAGGTAAATGAGAGTTGAGGTTTTTTCCTCATCCCGTCCTCCCCACCACACCCGCAGGCTTTCTTCTTGAAAATAGATGTCATTCAGACGCGTCAACTGCGTAAAATCAGGCCGATATTTAGAGGTATAAATTTTATCATAAAATTCTTTTTGCGATAATAGCTCGGCCGGGGTACGTCCTATCACGGTTTTAAACTCATATTCAGCCTCCTTGGGAGTCCGTGGTTTGTGCATAGGGATGCTGCCGTCAATACGGGCCACTGTGGCAGCATAATCATACATGGGGTCCAGCAGAATCTCTGTCAAAAGTACCTTGGTGTCGTCCTGCACGCTAAGCCCTTGTAGCCCATTTTGGTGGATAATTTTTTTGAAAGCCTCCCGAAAATTATTAGCAATCCACTGATCCGTAATCTCAGATAGCTGATTTATTATACCGCTATATTGCTGCATCATTTTCTCCAAAAGAAAGGTCACGTATGCATTCAAAGAGCTATCCGCCTTCATTCCATGAATGGTAATCGTAAGAAATTCTTTATTTTTTTGCGAGCTATAAATGAGATTCAAAATATAGGCATAGATGTAGATCACAGCATACAGCTGCGTTAAAGGATCGTAATCCTCTTCCTTTTTAATATTTTCGATGCTATACACGAGCGGCAGGCAGACATTTACGGCTATATTGGCAAACTGTTTCACGTCTACAAGCTTTCCAAAGTGGATAAACGTGCAGGCCTTCATGGTTTCCTGCCAAATAAAAACACGGAGCTTACTATTAAGATCGCCGATGATGCCCACATCTGCCGTACGATCCTCTTGAATAAAATGGGCCAGCTCTTCGCCACAAATTTTGCAAAAGTAGGAGTAAATAAGCCCCTGGTTGTTTTCTTTCTCCTTGTTTATTCCTGAAAATTTCATTAGCTTGGTTCGCATGGTGTCGTAGGACGCTTCTGCCGCTTGAAGCTGTATAAGCATGTCCACATGGGGACAAAGCAGCTTAAACCCGCAGGCTTTGCATAGATTCCAATTGGTGGTATTGTTTTTTTCCTTGTAGAGTACACGAATACTTTCTAATACTTTTAATAACTCCGCGTATTGAAGACCCGAACGCAACTGTTTTACCAGCTTGAGATGAGCACATGCATTTTTTTCTTGGAGTTCCCACTGTTTTTTAATGTTTAGGTATTCTGTTGTAATAAGTTCTGCCTCCTGTTTCCCACAGGCTTTAATGACTTCTTGAAGGATGCTGTTAGGGTCATCCACTTTACCCTCCATTGTAAGAATTTCACGTATAGCATCCGACTGCACCCTACCTATTTTTTCTTCCATAATTTTAAAATACTGTCTCGCCTGGGTAATGACCTCTGTGAGCTTCATGTCCACCTGCTGCAGAATCATTTGCTCCTTTTCACGCTGTTCAGCATGTTGTAAAAACTTTTGTTCTACAGGGTTCCAAAGCACCTCCAAATAGCCTGCTCTATATAGGTCATAAAGCAAGGGCATGTATCCCGATGTAAAAACCGGGGACACCGAGTACATCGTAGACAACTCTTTTAAAAAAAATATCACGCGCTTAATGTTCTCCTCCGGTTCAATCTCCTCGGTTTCAACGATATTAGATATATGACTGCCCTGATCCTCACGGTCTAGCTTTCGGTGTACCATCTCCTCTGCTAGCCGATTAATGAGCCAGCTATGCCCGCCGCTCCGCAAAAACTTATAAAGTTCGATATACTGGTGCGTAAACTGGATGATGTTTTCCTTGGTGGTTACGACAACCCCTTCTCCGTTTTTTTTCCAGGTTTCTTGATCCACGCATTTCATAAATACTCGAATAAAATTGGTCAAATTGGCTCCTGAGGCGACGTAGCCCAAGGTTTCAGGCGAGAAGGAGCCTATCTCAGCCATACGCATAAAACACTGCGGGGAAAAAGTTTTTAGCCGCAACTTAAGTCCATAGATTTCAATGGGGGCTTCTGCGGGAACGGCCAGGTGCGTCCCATTAATTAAAAAAATTTCTTTGCGTGTGCTAGGGCGAACACGTAATTCCTTTTTTTTTTCACTCACGATGGGGACCACATCGGGGTCTACCAGCAGTTGACGTATGTAGGCCTCTATGGGCATGGATAGATCGGGCAGCTTTGACTGCTCGGCGCGAACATGGTTCACAAAATCTTTTAGAGTGAAAAGAAAGTCTATTAAACGTATGTTTTTTATATCATTAGACCCTTTAAGGGTAGAGTAGATTTCATCCACTAGTGCCTCGATTTCCTCATTATTGAGCGATAAGATATCTGTGCCACGGTGGACTATTTGCGCGATCGTAATTACTTCCTCCATTAGATAGAAACTGAATATTATATTTAAAATAAATACAAAATGTCAAATGAAAGTTTTCCCGAAACGTTGGAAAACTTACTTTCAATGTTACAGACCAAACAGCAAAACGCAATTCAGTCAGAGGTGATTGAATGGCTGCACAGCTTTTGTGAAACCTTTCACTTAAAAATACACTGCCATAAACAGTTTATTCCTAGCGGGGAAAAAAAACGAGCTAAAATACCCGCTCAAGAAACACAGGGAAACACGCAGCCCTCCCACCATGTGTACCGGGTTGTTCTCTCCAGAGCACAGCCAGTCAAAGCACAGGAATCTCTGCTAACAACCATGTGCAACGGACTGGTGCTAGATGCAAACACATGGACATGCCTAGCCATTCCTCCGCCTGCGCCCTTTCAACAGGCGACCCGCCAGGTCCAACACTTTTACCGTAACAATTTCTACGAAGTGGTTCCCATCCAGGATGGCACCCTTCTCACAATCTACCACTGGGATGACCCTGAATATGGCCCCTCCTGGTGCCTAGCAAGTACCCACGGATATGATGTGAGTAACTACTGTTGGATAGGCGACAAAACCTTCGCCGAGCTTGTATACGAATTGCTGCAGCAGCACTCTACCTGCGACGTCACCCTGGAAAAAAATAAAACGCGGGGAACGCGTCTTTTCTTTGATAACTTAAATCCCGATTACTGCTATACGATTGGAATCCGGCACCATAATTTACAGCCGCTCATCTATGACCCTCAAAATATTTGGGCGATTCAATCTACAAACCTAAAAACGCTTAAAACGGTATATCCAGAATACTACGGCTATATAGGCATTCCAGGAATTCAGAGTCAAGTTCCTGAGCTTCCCCAGTATGATTTACCTTATCTAATACGATCTTATAAAACTGCTATGAATCAAGCCAAAAATGCTATAAAAAATGGCAAAAAAGACAAGGGATACTTTAATTATGGCTATTTACTCATTTCGCGAGCGCCTGCCATTACTAAAAGTACTTCTAATGTTTTGTTAAAATCGCCTCTGCTGGTATTTTTACAAAAAAGTGTGTACCAGAAAAAACACAATATCTCTAACAGCCAGCGACTAGAATTTATTATACTGCAAAACTACTTGATGCAGCATTTTCGAGATCATTTCATTGCTCTATTTCCGCAGTACATATCCTATTATACGAAATACCAAAACATGTTGAATATGATTATCCATAGTATTGCAACTAAAGATAAAGATCATCCCTTTGCAGGAGCCGTGGTAAAAAAAGTGTTGGAAGATATTGAAAACGCCGAAAACATTATTGATCATACAACCATTCAAAACTATGCCCATCAAAGCAAGTACGCCATGCTTTACTTGTCAATTATTTCCCATTTTTAATCTAATACGGCCAAAGCCGCGGTTTTTTAATAAACTAACATTTAAAACTGTTTTATTAAAAATTATAATACTTTTATTATATATGGAACATCCATCTACAAACTATACTCCCGAACAGCAACACGAAAAATTAAAACATTATGTTTTAATCCCTAAACACCTTTGGTCTTATATTAAATACGGAACGCATGTCCGGTACTACACCACACAAAATGTTTTCCGAGTCGGTGGCTTTGTGCTTCAAAATCCCTACGAAGCCGTTATAAAAAATGAGGTAAAAACAGCAATAAGACTGCAAAATAGTTTTAACACAAAAGCGAAAGGGCATGTAACGTGGGCCGTCCCATATGATAATATTAGCAAGCTATATGCCAAACCAGATGCAATTATGCTTACCATACAAGAAAATGTTGAAAAAGCTCTTCATGCTTTAAACCAAAACGTACTGACGCTCGCATCAAAAATACGTTAAATATAATTTTTGTAGAGGATAAAAAGCTATTTTAGCTAAAAAATAATTCATATACGTTTATGCAGAGGAAGAACGGTGGCTTTCAAATTCAGATTGCATCCACGTAGACCGTAGCGTTTTTTTTGCTTCTGGTTTATATCGTAAACCGTAATAAACATCATCATTTGTATCCGTTGGATCTTTTTCCCACTCCGGATAAAAAATCGGTTTTCTTTTTTTTTGGTCGTTTTTTGCAGTAAGCTGTAAATTAAGGGAATATAGCTTATCGAAAAGTTGTTCCTGATCCATATAAATAGCAGCATATATTAAAAAAAAATAAAAAAAGACGCTTCAACGAGTCAGTACCACTGCTTGCCAACGATTTACGTTGGTTGGTGCATTATGGTGATATAGTAATGAGTGCCTGCACAAGTGCTTGCACAAGTGCCTGCACAAGTGCTTGCACAAGTGCTTGCACAAGTGCTTACACAAGTGCTTGCACAAGTGCCTGTACACATTACTGCATCGCCAAAGCACCTGCAATGCCTACTTCCTCAACAGAGTACGATAACTAAATGCTTTTAAGCACCGCTTGCGTCGATGTGTCCTTCGGGGCAATCGGGTTCAATTGGATCCAATATTATTAGTCATAATTACCTAATACTTATTCAATTTTATCTTTTTTACCTTGTAAGATTTAAACAGCGTTTTAAGCTAAAATGCTGTTTAAAACAACGTTTTAAACAAGTTAAAACAAATAAGCTTATAAATATACCATGACAAAATTAGCCCAATGGATGTTTGAGCAGTATGTCAAAGATTTAAACCTAAAAAATCGAGGGTCCCCCTCGTTCCGCAAATGGCTCACATTGCAACCCTCACTGCTGCGCTATTCGGGTGTGATGCGTGCTAACGCCTTTGACATCCTAAAATATGGCTATCCTATGCAGCAGTCAGGTTATACGGTTGCTACGCTTGAAATCCACTTTAAAAATATTAGGTCTTCCTTTGCCAACATTTACTGGAACCGTGATAGCGAGGAGCCTGAGTACGTCTGCTGTTGTGCCACCTATCAATCGCACGATGGCGAATACCGGTATCGATTTGTTTGGTACCAACCCTTCATAGAGGCTTATAATGCCATAGAGGCGGCCCTGGATCCCCTGGAAACCATTATCCTGAACCTCATTGCGGCACGAGATCTAGACTTCGTTGTTCACATATTTCCTTATAATAAGGGCCATGAAGACTATTTGGCCTCCACGCAACTTATTCTCAAAATCTTTATTGCGACGCTTTTAATGGACATTTTAAGAATTAAAGACAACACGTTGGACGTTCACTTAAATTCCGACTATATTATTGTGATGGAGCGGCTTTGGCCTCACATAAAGGATGCCATAGAACACTTTTTTGAAGCCCATAAGGACTTACTAGGGTACTTAATTGCCTTTCGCAATGGGGGGAACTTTGCAGGAAGTCTTAGACCCTCCTGTGGGCAAAAGATTGTTCCCCTAACGATTCGAGAGGTCCTACAAATGAATGATATTAATTTAGCCGTATGGCGGGAGGTGTTTATTATGCAGGAATGTTCCGACTTAGTCATCAATGGGATAGCGCCCTGTTTCCCCATTTTTAACACGTGGACGTATTTGCAAGGTATTAACCAGATTTTTTTTGAAAACACGTCTTTGCAGGAGAAATTTAAAAAAGATTTTATTGCCCGAGAGCTTTCCAAAGAAATTATCAAGGGCCAAAAAACGTTGAATGACAAGGAGTTTAAAAAGTTAAGCCTACATCAAATCCAGTACATGGAATCCTTTCTACTTATGTCGGATGTTGCCATTATGATTACCACAGAGTATGTTGGCTATACCCTTCAATCCCTGCCGGGTATTATTTCGCGATCCAGCTATTTATCCCCCATCGTGAAAAACATTTTGATGGACGAAGACTCTTTTATGTCCCTACTATTTGACCTATGCTATGGCGCCTACGTGTTGCATAAAAAAGAAAATGTGATTCACGCGGATTTGCACCTGAATAACATGACCTACTACCATTTCAACCCAACCAGTTTTACAGATCGCAACAAACCAGGAAAATACACCTTAAAGGTCAAGAATCCTGTGATTGCCTTTATAACCGGGCCCAAAGTCGAAACCGAAACGTACGTGTTCAAGCACATAGATGGGTTCGGCTGCATCATTGACTTTAGCAGAGCCATTATGGGGCCAAACCATGCAATCAAGCTTGAGCGGCAGTACGGCCTCGCTTTTGTAAACACCTTTTACCGCAATCAAAGTGAGCATATTTTAAAGGTATTACGGTACTATTTTCCTGAAATGCTAACCAATCGCGAAAACGAAATACAGGGGGTGATTTTATCAAACTTTAATTTCTTTTTCAATAGCATTACTGCCATTGATTTTTACGCCATTGCTAGAAACCTACGTAGTATGCTTTCTTTGGACTATTTACACACCTCTGAGGTGAAACGAAACGTAGAAATTTCGCAAACATTTTTGGATACATGTCAATTTTTGGAGGAAAAGGCCGTGGAATTTTTGTTTAAAAATCTTCATACTGTCTTATCTGGCAAGCCGGTCGAAAAAACGGCCGGGGATGTGCTTTTACCCATCGTATTTAAAAAATTTTTATACCCAAATATTCCTAAAAATATATTACGGTCTTTTACCGTAATAGATGTATACAATTATAATAATATAAAGCGTTATTCTGGGAAAGCTATACAAACGTTTCCACCCTGGGCTCAAACCAAAGAAATCTTGACGCACGCCGAGGGTCGTACATTTGAAGATATTTTTCCTAGAGGAGAATTAGTTTTTAAAAAGGCTTACGCAGAAAACAACCATTTGGACAAAATTTTACAGCGTATTCGTGAGCAGCTTGCTAATGAAAATTTGTAAGGCTTGCAGTTCTTGTATGGTCAGAACCTATGTCGATGGAAACATTATTTTTCGCTGCAGCTGCGGCGAAAGCGTTCAAGGGGATAGTCAGAACTTGCTCGTCTCTAGCAAGGTGTACCACACCGGGGAAATGGAAGATAAGTACAAGATTTTTATTAAAAATGCACCCTTTGACCCCACGAATTGCCAAATAAAAAAGGATTGCCCAAATTGTCATTTAGACTATTTGACACAAATCTGTATTGGAAGCCAAAAAATCATTATATTGGTGTGCCGCTGTGGCTATATGAGCAACAGAGGATAAACCATATCATCCCACCGAATTATGACATTCCTTTAAAACCGTCCGCCTAAATAGTTTTCACACCTTTGGTGGCAGACTATTTTATAAAAAGTAATGTTGGTTCATGAAGATAAAGTGTGCCAAAGAAACTTTTATAAACAAATGATTAATGTAGGTGCTAGTCGTGTGTACTTAAACAGGGTATTCTATAGCCAAGTATTTTCTATAGCCAAGTATTTTCTATAGCCAGTATTAGTCAAGTATTTAGATGTCAGGGTATTTTTATAGCCAGTATTTTTATATGTACAAACTATTCCAGTAAACATATGTGTGTTCTTTATTGAGCAGCATCATGGCATTAACAAGTTTATTAAACTGCTCTAATGGGCATTAAATGACAACTCGGTGCTTAGCAAAAGTGCCTATACCTTTTAACAATTAGGGCCGGGAGGCATTCCCAGCTTTTTTCTATAATCAGCCATACAGTACCCCTGAGCCTCATACACGGGAATAAGGTCCTTCCATTCCTTGTTGGGATCGGCGGGCCAGCTCTCAAATGAGGTGTGAATGTAAGGGTCCTGTTCTTTTTCCTTAATGAAGCGTTTAATCTCCATTTGATGTTGTTTACTTTTTTGTTTGCGGCGGAGCGTGTTCCGCACCAATACGTAAAAAATACCAAGAATCACACATAAAAGAATTATTAAAAAAAATATCATCATCGCGGGGTTTAAAAAACGATCCCATGCAACAGGAATCGTTCTTAAAACCTTGTCTGGCAGGGCTGTAAACATGAAGTCTCCTCCTATAATCGGGGTGGGACTGTAGCCTAACAGTTCAAGGTCCTGTCGTTCTAGATACTTATTGGCGAACTGCCCACCCTTTGCCCCCGTTTTTTTATTAATCAAGCAGCGCTGCATTTTCCACCATTCTAAATCTTCAGGAGAAAGCTCAATGCCATATATCAACTTTAACGTTATTGCATCTTTTTCAATATCCTTATCAATTTGGCTGAGCTTTTGAGCTTTAAGCGGGTCTAGTGTGTACTTCCATTTAAACTTAGTGTCCTGTAGTTTGGCTACATGAAATACGGAACATTTCGGCGGGGCCTTTGTGACGCCCTTACACTGCGGAAGTTTATCATTAGGACAGGCGCATAGATGAGACTGCGCCACAGCATCGCGAACTACATCGCAGACGGAGTACATTTTCCTCCTATGTTAAACAATAAATTTTTTTCATAGCTGAAATTTGTGGGCCTATCTTTTCCCTTGCCCGGATAATAATTATAAGGGAGTGTTGAAACATCTGGGAGAGAATTGCTTAAAAAATGGGTTTTTGGGAGGGGTAACTGCGACTGTTGTACGTCGTTGGCCAGGGAGATTCTATATGCCGGGCTAAAGGTGCAACGTTCCTGTGAACAACTTAGTACGCGCGTTGTTAATACAAATGGACTGGTATTAGCAAACCTCGTAAACTCTTCCGGACTTGTTTGTTTTTGTATGATGTTTAGCAGGGAGTCTGCCTTTTCGAGAATCCAAAGCGTCGCATTGTAGTAAAATAAAAATAGCGACTTATCGGCAGGCGTTGCAAAAGCGCCGTATAGAAAATAAAGCAGTAAGTACTGGGGAGACACCACAATAAGGTTATCTTGAATGATAGATATCGCTAGCTCTTTAAACATAGTGCTAAAAAAATGTATGTCGTTCGTCTTGAATATAGGGGGACTATAGTCCATGTAGGGCTCACATATCTCAGTCAGGTGAAGGCCCATTTCTTTTATGACTTCTTCCGGGTTGTACGTCGCTAACACCAGCGCGGGATAGGCTTTGGGCATATCCACGGTAAGTGTTATGTTTTTATCATTCTTATGGTAGGAGTAAGATGGTTGTGGAAATTCTGTTTTCCACTCCGGGACTTTGCAGGTAATTCTCAGCTCATTTAGAGTCTGGTACAGGAGGGCGTATGCCGCAAAGCCGTGTATGGCCACTTGTTTAAAGGGAATTGAAAACGTTTTACTTTCGTATGTCGACTTCACAGGAACAACGGGAATGGGGTAATATTTTTCTATGAGGTTATACCGCTGCAAATCCTTTTTAAACCTGCTAAAAACATCTTCCCTTGGTGGGTTATCAAAAGGAAAGCAAAATGCTAGGTGTAGCCCGGCCCGCTGGTAATCGGGGTGAATGATTTTAAGGTTTTTATACGTTAATGTGGGTATGGTGTTAAAGATATTGGGGGGCATATATGAAAGATCAGCAACCCACACAAAGTCCGTGCGCACCCGCATGGTCTGCACATGGATGGCGCGCACCGTGCCCACCTGCTTGAAGCCCTTTTCATACAAAATGTCAGCAAGTTCGTAGGCGTCCTCAACGTGGTTGGGGGAAAACATATCAAAGTCGGGTCTTTCTCCCTCGGGATAAATTGAGCTGCCTTTAAGATGCAGGGCATAATCAATGGCAATCCCCCCGTACAAAATAAGCTTTTTCTTTATGATAAATTCGCGGACCACCTCCAAAGCCGCCTCAATCTCCACGGCATTTGCCTCACGTTTTTGAGCAATGAGCCGGTACTTAGAAACATTAAAATCAGTCTTTAGTAAAGACGTCATAAATAGTGTTTAATATATATTAAAGGTTTGAATAAAATACTAAATAGTAAAAATGGATGCCCTATTAAAGGAAATAGAAAAGTTATCGCAGCCATCCTTGCAGAAAGAAAACAATGATGTATGCGATCTCTGTTTTATGCAAATGAAAAAAATTTCTAACTATCAGCTTTTATGCGAAGAGTGCGGTCAGCTGAAGGACTGGTTTGAACCTGAATATAATGAAAAATTCACGGTATATTCTCGTCTAAAGATCGTGGGTGCCAATAGTTCCTATCACCAGCGCGATTTGGACAAGGCCAACTCAAGTGACTATAGCTCCTTGCAATTTCATCACATTTTAGAGGAGCTCAAATCCCTAAATGTTAAGTATATGGATGCGGGGCAAAAGCCCTTTCCTATTCAGGTGTTAAAAGAAACTGCTCACAGTTATAACCAAGTACAACAACATCGGGTCATACGCAGCATTACAAAGCTTCAGATCTTAGCCAGTATTCTACGTAGCATTTGTTTAAAATTAAACATTGCTTGTACGGTGGCAGACGCCGCGAGGTTTACTCAACTTAATACCAAAGGGATCTCAAGGGGCATGGATCTTCTGCGCTCCCTATTTGTAGACAATAAAATTACTTTAAACGTTGATTTAAACCCTATAGACAGCTTTATTAATAGTACCTACAGTGCCTTACAAATTAAACAAATCCACCAAGAACTGCAGGAGGAAAATGTTTATAATTTAAAAGAAATTGTTAAGAGCTTTATATTATACGCGGATGAGAAGAACATCGGCGTCGATCTTAACAGGAGAACCGTTGTGATTGCTACGATGTATAATGTTTTACGCCGTGCCTACTACCCCATAGAAATTGATACGGTGGTGTATCAATGTAAAATACGAAAAAATACAATTACACGTGCTCTTAAAATGTATGAGGATTACTACTCCCACTTTAAGTCTCTTTATGAGCAGTATCATTTAAACGCGGCAAAAAAATTAATTTAAACTAAACGTTTAAACTAAATGTTTAAACTAAACGTTAAAACTAAACATTTCGACTAAAGTTTAAAACCTAGTCTAACAGCGGGATGCCCATTTCCCTGGGGTTCCATATTTCAACAATTTTTTGACCTTCGGGTGTTACCTTGATGCAGCGCATGACGAGCAGTGGAATTTTCCTATTAAAGAGTTCTTGCTTAGCTATATCAATAGGACTGCTATATTTTTTTTTAAGCATTGTAGATCCATTAATTGCCAATTGTTGCGCTCTAACGGCGACCAACCTTGTGGCCTCAAAGGTGGTTAAAACGTTGGAGGTAATGCGCTCGTTATCGGGTATAATGACCAATGTTTGCGACGAGGCCTGCACAAAGCCCTCGCAGATGGACGGAGACTCCACGATCTCGTCCTTGTCCTCGGACTCCTCCTCACTGTCGACGAGGTTCTCCTCTTCCGTTTCCACATATTCCTCCACGAGGTCATCCATGATAAGATCCTCGTTGTCATTATCAGCCATATTACACTGTTATCAAATGTACTGTTTAATACGCAAATGGATTTACTACGTTTTAATTGTATGTCTTCATGTGCAGGCTCTAGTGGAAAGTAATTTTCTCACAATTTTTGGCACCGTTACACTTGTGCCCACAAAAACCCGCGATTTTTTTATTTTATATTACTTTTGGAAGTACGAGTTTAACCAGTCGCTTTCAAACCTTATGCGTCTATCTCGCCAAAAAACGCTCACAGCGGTGTTGGATATTACCTTTAAAAAAATAACATTAATTTTTACCACAGAGGGCGTATTGCGTATGGATTCTACGAATAAGCCAGGCGTGCCACTCGATATAGACCCCCAGTTCATTGACCTTGATAGTATTTTAATGGAACTGGATCATTAGGACCTCTCCCGCCCATTTAAATTTTTAGTTTCTACAATAATAAAATGCGCGAGGAATCATGGGAAGACCACGATACCATTCAGCTCACCGCTCAGCGCAAATACCTCGCCGAGGTGCAAGCTCTAGAGACCCTTTTGACTCGAGAGCTTTCAGTCTTTCTCACAGAGCCAGGCAGCAAAAAAACAAATATTATTAATAGAATCACAGGAAAAACCTACGCACTTCCCAGCACAGAGCTACTAAGACTCTACGAGCATCTCGAGCAATGTCGCAAGCAAGGCGCCCTCATGTATTTTTTGGAAAGACAGGGGACCTACTCGGGTCTCATGTTGGACTATGACCTTAAACTCAATACAAATGCTGTTCCCCCGCTGGAACCCCCCGCGCTATCACGGCTTTGCCATCGAATATTTGTGCATATAAAAAACAGCAGTGTGCTGCCTGAGGGCAGCCATAAAATCCACTTCTTTTTTACATTAAAACCTGAAGTGGTTCAGGGCAAATATGGGTTCCATGTGCTCATTCCTGGTCTCAAGCTGGCGGCTTCTACCAAAAAAAGCATTATAGGATCCCTACAGCACGATGCCACCGTACAAAAAATTCTACACGAGCAGGGCGTTACAAATCCTGAGTCCTGTCTGGACCCCCACTCCGCCTCCGTTCCCTCGCTCCTCTACGGCTCCTCCAAACTAAACCACAAGCCCTACCAACTGAAAACCGGCTTTGAGTTAGTCTTTGATAGCTCTGATCCCGACTACATTCCCATTCATCAAATAAAAAATTTAGAATCTTATAATTTAGTTTCTGAGTTGAGCCTTACGAATGAACAGGGAAGCCTTGTAAGACCTGTCTATTGCGCGGCAGACATTGCCGCTGAGAAGGAGGAAGAGATCCCGACCGAGGATCACTCGCTCTCCATATTAATGCTACATGATCCCGAAGCCCGGTATTTACATAAAATTTTAAATCTGCTTCCTCCGGAGTATTATGTAGAGTACCCCCTATGGAGCAACGTCGTATTCGCTTTGGCCAATACATCCGCTAACTATCGGCCCCTCGCCGAATGGTTTTCGCAAAAATGCCCTGAAAAATGGAATACGGGAGGAAAAGAGAAACTAGAAAAACTTTGGAATGATGCCTCGCACCACACTGAAAAGAAAATCACCAAGCGGTCCATTATGTACTGGGCCCACAAACATGCCCCCCAGCAATACAAAGAAATTGTAGAACAAGGCTACTTTTCCATTCTCGCTGAATATGTGTATAGCTATAACGGCATGCTTGAGCACTACATGATCGCCAAAGTCATCTATGCTATGATGGGCAACAAGTTTGTAGTGGACGTGGATTCAAACGGGAAGTACGTTTGGTTCGAATTTGTGCTACCGGGCCAGCCAATGAATCAGGGAGAAATATGGAAGTGGCGCAAGGAGGTAAACCCGGATGAGCTGCACATCTATATTTCCGAAAACTTTTCAAGGGTGATGGACCGAATCACGGAGCACATCAAATACCACCTCAGTCAACCCCATGAAAGCAATATTTTAAATTATTATAAAAAACTATTAAAAGCCTTTGAACGCTCTAAAAGTAAAATCTTTAATGACAGCTTTAAAAAGGGAGTTATCAGGCAAGCTGAGTTTTTATTTCGCCAAAGAAGCTTTATTCAAACTCTGGATACCAATCCCCACCTACTGGGGGTTGGCAACGGGGTTCTCTCCATTGAGACCATCCCGGCTAAGCTCATTAATCATTTTCACGAGCATCCCATTCATCAGTACACACACATATGTTATGTGCCCTTTAATCCCGAAAACCCCTGGACAAAACTATTATTGAATGCACTCCAAGACATCATCCCAGAACTTGATGCTAGGCTGTGGATCATGTTCTACCTAAGCACGGCCATATTTCGCGGCCTGAAGGAGGCTCTGATGCTTTTGTGGCTTGGAGGCGGCTGCAATGGAAAAACTTTTCTAATGCGACTTGTGGCCATGGTATTGGGCGATCACTATGCCTCCAAGCTCAACATCAGCCTTCTTACAAGCTGCAGAGAAACCGCGGAAAAACCCAACAGTGCCTTTATGCGGCTTAAGGGGCGGGGATATGGGTACTTTGAGGAAACCAACAAAAGCGAGGTTCTAAATACGTCGCGGCTGAAGGAAATGGTAAATCCGGGCGATGTCACCGCTCGAGAGCTTAATCAAAAACAGGAAAGCTTTCAGATGACGGCCACCATGGTCGCCGCGTCCAACTATAACTTCATCATTGACACGACGGACCACGGCACATGGAGAAGACTGCGGCATTATCGGTCAAAGGTGAAATTCTGCCATAACCCCGACCCCAGTAACCCCTACGAGAAAAAGGAAGATCCTCGCTTTATTCACGAGTACATCATGGATCCAGACTGCCAAAACGCATTCTTCAGCATACTCGTCTATTTTTGGGAGAAGCTACAGAAGGAATACAACGGGCAGATTAAAAAAGTGTTTTGTCCCACCATTGAGAGCGAAACGGAGGCGTACAGAAAGTCACAAGATACGCTACATAGGTTTATCACAGAAAGAGTCGTGGAGTCGCCCTCCGCAGAAACTGTGTACAACCTATCCGAGGTCGTGACGGCCTACGCGGAATGGTACAACACCAACATTAACGTAAAGCGCCATATTGCCCTCGAGCTATCCCAGGAGTTAGAAAACTCTGTGCTAGAAAAATACCTTCAGTGGTCTCCCAACAAAACGCGAATTCTAAAGGGTTGCCGTATTTTGCATAAATTTGAAACGCTGCAGCCCGGCGAATCCTACATTGGGGTGTCCACGGCCGGCACACTCCTAAACACACCCATATGCGAGCCAAAAAATAAATGGTGGGAATGGTCCCCTAATCCCTCTGCCCCTCCTGAGAAAGAAGCGTCTGCACCAACTCCTTAGGGAATATCCTTAGAAGCATGTCTTTCGGCAGAGCCATTACCGGTAGCAAAAAAGCAACATTGAGTATATTATATGCCTTAGCCTGCTCATAAGCGTCCTTTTTTTTCATGGTATTTTATGTTTTTAAATATTTTTAATTATTTTTTAAATACGATGAACAGTTCGTGCTCCGAAGGCTGTTTACTAAAAATCGGTGTGAATCCGCATTCTTTAAATATGGTTTCCCATTCGGGGATGGTATGGAAATCCATGTCTCTACGAATAGTATGGTGCCCAAGTGCGTCCTGCAGGCTGTGAAGCCAGAAGGCCTCCTGACCTTGATGAAGGTCGTACATGATAAGAAAACCATCAGGTTTCAACAGATGGTAAAGCTTGTTAAAATCGTTTATCGTAAGATGATGCGCCGCCATAGGTAACCCTATGAGCTCCACAGAGTTTTCATGCTGGACATCGTCCATATCGGTATAAAACGTTTCACAGTAAATGAGACGCTTAAACGAGTATCGATGACAAACATTTATTTCCAAGTAGGTTTGCACTACGTTTTTAGGTATATCGGGAATCATGTTGATTAAGGTTGTTTCGGGAAACTTAATCATCTGACTAGGCTTCATTTTCAACTCTTTAAAGGATTTCCCGGAGAAGTGAAAATGGGTCTTTACGTATTTATGTAAAAATACCTGAATGGGCAGAGGGGGCTCCTCCTCTTCGTTCTCGACGCCTCCCAAAATATTTGGAATTTCCTGACGTGGCAAAAGAAAGTTTATGTCCACGTTTACGAATCCATCGAGGACGGACACAAAGCTTGGCTCTAATCTCCATTCCATATACTGTTTAGAAACGGGAGATAGCATAATCCTAGGCGTCACAATGCACGAAGGGTTTTTAATCACCGCATCGTGGTAAGAAAAGTGTATTCCATTTCTTCCAGTATAAAGAAGCCTATGTTCGTCGTAGCAGAAACAATTAAGGCGGTATGCCTCATACATACACTGTTTCAAAGTACAAACACGTTTTAAAAAGGTTTCTGCATTGGCGGAGGCCAAGCGGTTTTGCCATTGGTGGAAGGGGTTCAATCCTACAATGGCCAGCTCGTTTAAAATATCTTCGCGGCGCGCTAAAATCTGCACCATAGAAGAATACTTTAGCATTTTTTTTTCGCACCATTCGCGAAGATGTTTAGCTACATTATTAACCTTATTATTGATAAAGTATACGATGGCATGTTGGAAGCCTTCAAAAATAAAGAGCCCCTCCAAAAGATCATCTGCCAATAGAAGATGGATGTTGGTGTAAGCATTGTCAATATTTTGTAGAAACGGCGGAATGCCTGCCAAAACCGCTTCAGCAAGCATAGCTCCGTTCCGTTGTTTACTGTCCAATAGATTCGTAAGTTTTTTGTCCGCAACAGACACGACGGCTAGGATGGTTGCAATGTCAGAAATGGCGGCTTGCCAGAAATAACCCGAAAAGCACATGCGCGCTTCTTCTATAGATAAAAACGAAAAGCGAGAGGCAATGTCTCCGAGCTGCGTGAGTTGAAGACCTTTTTCTCCTCTGGTTAAAAGGCCTGCCACAATGGCCCGCTCAATGGCTGATGCCAGCGCATCCGTGGGGGGAGGATCCAGCATATCAATCTCCTCTGCCTTAAACACGCCTTCCTTATTTTTTTTAATCGTTTCTACGACAATGCTAAGAAAAATGGCCCCAGGGCCTTCCGTAATGATTTCAGGATACTGCTGCACTGGTATTTGCTCAAAGACGTGTTTTGTGTAAAGCGGGTAAAAGTGCCCAGGAAATACTCTCCCTACACGCCCCTTTCTTTGCTCGATACGGCTTTGAGCCGCGGGGCGCGTAATAAGCCCTCCCGCCCATTCGGGATAGTAGGTTTCAATGCTTCTGTTCCACCCGGGATCTATGACGTACTTCAGCGTTTCAATGGTAAGGCCCGTTTCCGCAACAACCGTGGAAACAATGACCCTTCTTAAAGGTTTTTCCACTTTAGCGGTTAAGGGATTTTTCACCCACAGATTCTTAATTTCCGCTTTCAGGCCAAGGTAGGCCTCATTTTCCTGCGCAATCGCCTCACTATCGATCGGCAAAATCAACATTAACGGCAGCTTTTCTTTGGCAAGGTCCATATTTGCATTATTCAGCAACATCGAAAGGAAGCGTATTTCAGCCATACCGGGCATGAAAATTAAAATATCTGCTTCCGTGGGACGATCATGAATGTTTTCTTTATGAATAGTGAGAGCCGTTTCGCAGGCGGTCTTAATGTAGTTGTTGGTGTTATACAGCGGCCAGTGGGTTTCCACACCGTACTGTCGTCCTTCCACCAAAATAATGTTTTCTTTTCCGATACCAAAATAGGTTGAGTATTTATGGGTATCAATGGTGGCGGAGGTTAAAATTACAAAGGGAATACGCAGCGCCCCTATGCTTCCTCTTTGCAACATGCGCTGAAGCATACTTTTAATATACATGAGCATAAGGTCGATGCCTAGGGCTCGCTCATGGGCCTCATCTATAATCATAAAGGCATAGCGGGAAGCTATCTCATCATCCGTCATTGTATGTAGCTGCGCCAACAGAACCCCCGCGGTTGCATAAATAAGGCCCCGATTGGGTTTTTCCGTCAGAGGCTTCGTTTGGTAGCCCACTGTTTGGCCTAATATCATGTCGGGGTAGTGGGTTGAGGCGCCGATGTCTTTGGCGAGGGTCACCGCGGTTAGGACTCTTGGCTGGGTACAAATAACCGAGCGTCCCAAGTATTTTTGGAAAGAATGCGTGTTTTCATTTCTCAGAATTCTGAACACGTGTACGGGTAAGGCCGTGGATTTTCCGGAACCAGTGCGTGACTTTATAATGAGCACCCGGTCTGCGAGGGAGGTTGGAATGGCCCCTCCAAACTCCGGGAGACGTTGTTTTATCCAAGTGATGATGTAATGAATAGGAACATCATTCTTGTGCTCAGCGGGCACGTTATAGAGATGACCAGGCTCCAATAAAGTCGGTTTTCCCATATTCTATTGTTTTAAGGATTGATTGTTCATAAATATTTTTATACTCTGACCAAGAAATTATTTTTTTATTAAGCCGGTTATTTACGTTGTTATGGAACGCGAAGGTCCAGTACTGAAAGTCCTCCGAGTTGTTTAATGTCAAGGGATTTTTTGTAAGATACGAAAAGGCGTGGTGCTGGCACCTGGTGCATGGCAGAGACTCGATAAAGTTCAGTATCCATTGGATGGCTTCATATTTTTCTTTCCAGCTAGGAGCGTCTGAAAAAAAGATAGCATATAGATGCAAGGATCGCCAGTATTTAGGTCCCCAATGCAACATTTATAACCTTTTGAAAAATCTCATTCCATATAGAGGTAAATATTTTTTTTCCATGGAGAATTTTTTTGCACTCTTGAAGGGATTGCGCCACATCGTCAAATGTTTTTTGTTTTCCATGTATTTTGGCGTAATTCCAGCCAGTATCTGTGTCATGGTCCTTAATGTCATCCGCTAACTGAAAGGCATGTCCAAAACAATGGGCAGCCCTTTCAATCATCCCAATGTCTTCAACGGATCCAGTTCCTAAAACCCAGCCCATAATAAACGCGATCTTAAAAAAGGGAATGGTTTTTTCTGGAGTGTCTACTAACTGACCGGAACCCGCGCTGTTTAGAGAGTGGCTTACAAAGGTACACAGCAGCGCTCCCAGTTGGTTGGGATCCGGAAACCTTGGACAGTGTTCCTTAATCCAGTCGATTTGCCGGCAAATATTTTGAAATCCTTGCATGGTTAGCGCCAGAGCGCTCATCTGCGCCTTGGCTACGCCAAAGCGGGCCCACACTGTATCTTTATTTCGCCGCTTCACATCGTTGTCAAAGGAGGGCATATCATCGATAATCAAAGAAGCTACGTGAAAGTACTCCGCTGCTAGGGCGGCCTCTGCCGGATAAATAGGCGCCCCAAAGGAATGTTGCAACTGACAGGCCCGAACAATTTCCATCAGGATAATGGGACGGATATACTTCCCACCTCTTAGAGCGTAAGAGCAAGGCTCTGTTAGTTGTCCCTTAAAGTCCCCATCTTCAATAGCATTATTTAAGATGGTCTCAAACTCTTCACTAAAGGTTTTATAATTTTTAGGATTCAGTGGATGTATTCCATGAAAAAGCGCGACACTACGCGGTGCTGTGATTCTAAAATACTTAGGTTTGCGCGTATAGGATATTAAAATAATAATAAGAACTACAATGATGGAGATATAGATGAGATGCAACATGCTGAGTTGTCTCCCCGCAGGGAATGGTCCTTTTCCGCGCTTGTTAACGGTACCGAGGAGGCGTTGAAATCTTTAGGAAAGGTGCTGTCTAGTTTGGAATCTCCAATTCCTCCCGTATATTTAGGTATATAATTATTGTGTCTAGAAATTGTTTGCTTTGAGGTATCAAAATATTCAGCCTGACCGCTATTTCTTTTAGAATAATTCGGTATAGGGCTTGAGTAGTTGGCAATACTCTTAAACCGGGGCACCAAGGTAACAATATTTTCCATATAATGGGTTTGATACGCTTTGTTTAAAAATGGGCTTACCGGCTTTATGCTTGTTAGTTGTGCATTGAGTACCGGTATGTCTTCTAGGATTTGTGGCTTTATAGAATGATTAGCAAACACAGAATGTAGTATATTAGATACTTGTAGCATATGTCTATTTGCGGAAAATTCCTGGTATTCTCTGCCGTGTTGCGAATCTTTGGGCGGAAGGGGACCAAGCATCGGCACGTCCGTGTAGGTACTGGTGGATTTTATGAGTTCCTGCTCTATGTTCGGTTTGACATGTGGATTTCCTAAAGGAATACCTCTACCTGCAATCCCTTTTTCTACCGACGCAGGTAGATTGTGCGCTAAACACAAAATATTGTACACGTCTTTGTGCGGAATATATCCGTTATAGTGCTGGCCCGGCATCTGATCGCCAAGGTGCTGCTCATGCTTAATGGTACCCTTTGTTCTGAGTTTAGGAAGATCCTCGTACGAAAAAAATTTTGTGTGCTCGCTGAACCTCGTAGAAGGAACCGAACTATTTTTTGGGTTTTTTAAGGAAGGCAATGAGGAAGGCTGGGTCAGACAATTTTTCTGTGTGCCCTTTAAGCTAGCCACCTGCGGAAATGTTTTTTTTTCCGTACGAACAACATTGCGCCTAATTAGGTTTTCCGTATGGGTTGAAAAAGCAGGACGATGATTTTTAAAATGATTAAAAAGTTTATTTTTTGGAATGGAGCTGTACGGCTCCAGATCTTGCGCATCGCCGTAACCAATGTTTTTGTGCTGAGGGTTCAGCATAAAAGAAAAGTTACGTAGATCACTGAGTTGCAATCCCTTTTCAGCCTTTTCAGGACTATTAGTGTATTCATTGTATACAGGCGCAGCTCCATTTTTGTTGCCGCAGTACCGGGAATTTAGTATATTATCAGAATACCGGTTATGACGCGGCAAATCGCTTTCCCAAAGAGGTGGATCTGACCTATAATCGGCTAACAGCTTTGAAGCATAATCATGATACATTGTATATAAAAGTTAATTATTATATTGAGAAGGCATAATTACTTCTTGTAGGGGTACAAGAGGCTTTGAATCAGGCAAACTGACGGGTTTTGAATCGGCCGGCTTTGGACC---------------CAGGTATCTTTTTAGGTTGATCTTCTTCTAGCTCATTAGACACGGATGGGGGAGAAATAGGAGGAATAATTTCATCTCCGCCCTTATATTTGTCATGGATAGAAGAAACAATTACATCCATGTTTGATTTATTATAAATGTCGTTTAACTGGTGATTTAAAACATAATAATGCAAAAATAATAGGGCTACAATGCATATATATACGTAAATAGCCGTCTTCGTTTTTCGTTTTTTATCCACCGGCGGATTACAAATTGCAAAAAATACAACTAATACCACCGCTGTAATGATTAAGGCCACAATGAAAGGATTTTGAAAGGATGTTTTGAACGGTTCGCACGTATAAATTTTTTCTCCTAAATTATTGATACCCGCAATAAAATCTACATTCATTTTATATATTTATAAATTATGAAAAATTTAGAGTTACATCTCCGCCGGACCAATCATTGCTAAAATTTGAAGATTCTTCAAAAAGGCCCGACTGGTTGAATGTCTTCTGCTCAGGTTTCCAAAAATTTTCCAAGAATGGATTTTGAACAATAGGCTCATCTTGATTTTCTTCTTCAAGGATATTTTCTTTGATATCAAGAACAGCTTCTTTAAACTCAGGTGTATCTTGATTAAACTCAGGTTTATCCTGATCAATCGCAAAAATATTATCTTCTTCAGATATATCCTGTTTAATCGCAAGAATAGTTTCTTCCTCAGGTTTATCCTGATCAATCGCAAGAATATTTTCTTCTTCAGGTTTATCCTGACCAAACTCAACAATATCTTTCTCGCTAAATCCGTTTTTAGTGTGAAGCTCTTGGTTTTGAAGAGAATTATCAAAATCTATTTTAGTTGTTGTCCTAGACCGTGGCACGGGATAGTTATCTAATGGTTTACTTACTATAGTCCTCGAATGTGGCACGGGATAATTGTTTGGTGACTTGCTGGTTAGCTCTTGGCTTGTTAATAGTTCTTGTTTTCTCAATAATTCCATCTCTACTACTTCTTTTTGATCCGCTGGTGTCTCTTTTTGGTATTCTTCATTAGAAAAATGTTCAGAGGGTAATGTTTCAATAAACTTTGTGAGTGGATAGCTGCTCTTTGATGTAGAAGAGCGTTGAATTTGCTGATAAAGGAGTTGAACAAGTCGCCGGTATTCACTCTGTCTTTTTTCATATTTTTTACGTAGCGTGGAGAGATCTGCTAAGAGCGACTTGTTTTCAGATGTTAATTCTTCAATTTGATGAAGAAGGCTGCGATTGTATGAACTAAGTCTTGCATACGTTTCTTCTAATTCTGTCTCCGGCTCCACATAGGCCTGTTTTCGCAGAAATTTATTGTATAGTTCCATTCTTTTTTTGAGCAGAAAGGTAAGACTATAATCTTGCATTTCTTTCGTAACTTTATGGTAGTTTTCTTTCCGGTTTTTGATAATAAAGGGCAGCATTTTTTCTGTTGTGATAAAGGTGCCCAGATTGCTAATGTAGTCGCACAGTAGCAATTCCAAGATAGATTCTTTCTTTTCAAGGCTTATAGATTGGCTGTATTCTTTAGGTATGAAAGAATCAACAATCGTTGTTACGAAGTTTGAAAAGTTTAATGTTTTGCTGTTAATTTGGGTAATGTTACAAAAATATTTGTAAAAACTATCTAGCATTTTTTCATAAAGTTTTTTATTTTGTTTAACCCCTAAAATATAGCCCTTTACTTGATACTGATATTCCGTAACAATGGAATGTTTTTTGTATAGTGCATTTTTGTATAAAAAGTTATAAAAAATGTTGATAAAATACGCACCAAGGGTTTCAAAAATACTTATAACGTGGGATTCTTCCTGATCCATTATATCATATGTAATATTATTTTAATAAAAAATTACTGACGAATAACATGCAAAAAAAATATGTTTAAACTTATTTTAAGCTAGCACTTATTTAAAAGTGTTTTAAACACGTTTTAAATTGTATGTTAATACACTTAAAAATTAAGCCGAAATTTGCTCCAATAAGGATTACTTTTATCAATGACCACCTCTTTACTATAAACGGCTTTACATAATTTTAATAATGCTTTAGAGCCAAAGCTGAAGGCAGTGGGAAGCGGCACTGTACTATGGTAAAAATGTTGCCGATGTTCATCCTCGCGGATGTACACAAGTTTCCTATATCCTTTAAACACAATATGGCTAATTTCTTCCACATACTCCTTATCCTGTTTGGAATAGCGGTTGCTTTGACGGGAAAAATTCGACATACAAATAGAGGCATTTGTAAAAATGGAAACAAATGCGTTTTTACGAAGATTGGCGGGTAAATCGGTATCATCTTGGCAGCAAATAATCATCGAAATAAAACAGTGACGATTTTGGTAAAAAAACTTTTTAAAAATTTCTTTTGTAAATAATGGGTGCAGTTCGGCCGCGCAGTCGTCTAATATTAAAAGTAAACGAGGATTAAGATTGATATAGTTTAACGTAAACTTTTCATCCTCTGTAAGGCATAAGTTTTTATACATATGAATGTTCTGTATAATAATTTTTTTTAAAAGTTGCTGATAAAGCGATGTAATCTTTTCTTCTTTTTTTTGGTCCGTTTGTTCAGCCTTTAAGCACTCCACTTTTGCAATATTTTTGTTTTCCTTTTGCTGTATATCGATCGGAAGTTTATGATACAATGTTTTTAGCATATCGATGTTGTTTACTCGACTGTAGATGGAGGACATCATAGTTTGCCGCTGCCAGATGGCCTCCAAAAAGCGTTCAGCGCCCTTGTTGTCATTTTTTTTTTGCTTATCGGCGAGCCACAAGCGGTAGTGTATTAGAGTTGGATGTACAAAACCCTCATATGAACGATTTGAGGGTTCCGAGGGGGCAACCACTAAAATTTGTTCAATATGGGGTTGCAGGATTTTCATAATATGTTTAACGTACACGGTTTTGCCTGTTTTTGAGGGGCCATATAGCACAGTTGTTTTATCTATAAAATGATGTGCTTTGAACTGTAGTTCAGGAATTAGCTTCCCTGAATGGGTCGTTAGGGCCATCTCTATATTATTACAATTCTGCTTTTGTATATAAAATTTCTTTTTCGAGTTTATTATTATTGTTGACCCACATATCTACCCGTATCGTATCATCAGGCACATTGAGCATTTCAAGCGCATTATCTAACTGTTTTTTTGTTTTTATCAGCTCGCTTTCTTCATCGGGGGTTAAATTTTCTTTACTAAGCAGTTGCTTAATTTTTTCTTCGCAGTCGTCTATAAAATCATACTCTCGAGCTTTTTTGATATTTCCAGATGCTTTTTCTAGGTTTTTTAGCTCCTTAAAGGAAAGCAGTCCCTTAATCCCGCTATCCGTGTGAAAGGTTGAATTATAGATGGAGAGCCCCGGAGCATCCGGGCCAGTTTCTTGTATATTTTTTGCTTTTTTGTGGTAAATAGTATTTCGTAAAATCTCTTTTCCTATCTTTAGGTCTTCCTCATGACGGTCCAAAATCCGTTTTATTATTTCATTATTTTGATTAAAATAATTGTAGCGCTCTCTGTTGGCCTTAAAGCTTCCCAGGAGTGTCCAGTTGCCTAATTGAATGGATGAAACCTCTGAGAAAATCTGGTCTTTATATTTATAATAAAATTCATCAACCTTTTGTTGGTTGCTGCTATCCACCACATCATAAATAATGAAGGCAAACTCTAGGTCGGGTTTTTCTGGGTAGATGCTTTCCGTAGCGGCCCGCAACTCTTCGTAATTATCCTCAATGTAATAATTCCACTTATAAAAAGTATCCTGAGGTGGAATATGCTGCGAAAGATATCTAGTAATTTTTGTGTTAAAGAGAATGGGTTTAAACGCCCTCGGATTTTCAAGCATATGTTTAATGCTTTGGTGAAGTTCTATATTTTGTAATATGTGGGCTGCTGCCCTATAGCCCTGTGGGGTTTGGGTGATTGCATCAATATCGGCCTGAAGCTCATTAGGCACATTTAATGTTTTTTGCATGATGTGTAAAGGGATGCGCTCAGGATCTGCTAAATCGGTGTATTCTGTGCTTGTACAAGTGCTTGCACAGGTATCTACATTGGTATCTGCACACATGCTTGCACAGGTGTCTACATTGGTATCTGCACAC--------------ATGCTTGCACAAGTGTCTAATTGGTATCTGCACAAGTATACGCACTTTGAGCATGAAGATTAGGATCAAACACAAAATGTTCTCGTAAAAAGCTATCGATCGTTGTTTTAGCTTCCTTGCTTTTCTGCGTCTGGGTTTTGCAGCTATCTGCTATAGATAAAATTGTATTTACTACCGATTCAGAGGGAACATCATTAGTTTCCTGTTTCAAAGTATCAACTAACGTTATTAGCTCACTGAGAAGAGTTTTGGTCGTGTGGGTAGGTTTTGAATAGGAAGGCATCCATTCCTGCAGAGCTTTGAAGACATATCCAATAAAGCTAGTCATTATAAGACGTCGAATATACTGCTCCCGCAAATTTGTAAAAGAGCAAAAGGCCACCCTGCTATCATTTTTGAACTGTTTGTAAGGGTTCGTCCTTTGGTAAAGCTGTTTAAGCGTTTCTTCGGATATTTCAGTAGAGGGATCCTCCAATACGTTTTTGAGAAGCTCATCAATATTAAATTCTGCCATATCTTAGAGTTTATTATATACATATTAAAGCTTTAATATAAGGGGGGTATAACAATGGACGAAATCATCAATAAATACCAAGCTGTTGAAAAACTTTTTAAGGAAATTCAGCAAGGATTGGCCGCGTATGATCAATACAAGACCTTAATTAGTGAAATGATGCACTATAATAATCATATCAAGCAGGAGTATTTTAACTTTTTAATGATTATTTCACCTTATCTTATTAGGGCGCATAGCGGAGAAACGCTGCGAAACAAAGTAAATAATGAAATTAAACGTCTTATTTTGGTTGAAAATATCAATACCAAAATATCTAAAACGCTGGTAAGTGTTAATTTTTTACTACAGAAAAAACTTTCAACGGACGGGGTGAAAACGAAAAACATGTGGTGCACCAATAATCCCATGCTGCAGGTAAAAACAGCCCACAACCTTTTTAAGCAACTATGCGACACACAGTCCAAAACTCAATGGGTACAAACTTTAAAATATAAGGAATGCAAGTATTGTCATACCGACATGGTGTTTAACACCACGCAGTTTGGGCTGCAATGTCCTAACTGCGGTTGTATTCAAGAATTGATGGGAACCATTTTTGATGAAACACATTTTTACAACCATGATGGGCAGAAAGCAAAGTCAGGTATCTTTAACCCTAACCGTCACTATCGGTTTTGGATAGAACATATTCTTGGTAGAAATCCAGAACAAGAGTTGGGGACCAAACAAGATCCCTGCGGAACCAAGGTGTTGCAACAACTAAAAAAAATTATTAAGCGCGATAATAAATGCATCGCGCTTTTGACGGTCGAAAATATTCGAAAAATGTTAAAAGAGATAAACCGCACAGACTTAAATAATTGTGTTTCTCTTATATTGCGTAAACTTACCGGAGTAGGGCCGCCTCAAATATCAGAGTCGATTTTACTACGAGGCGAATACATATTTACAGAGGCAATTAAGATACGGGAAAAAGTGTGTAAAAAAGGGCGTATTAATAGGAATTATTATCCGTATTATATATATAAAATTTTTGACGCCATTTTGCCTCCAAATGATACCACGAATCGACGCATTTTACAATATATTCATTTGCAAGGAAATGATACGCTAGCTAATAATGATAGTGAGTGGGAATCTATCTGTATGGAGCTCCCTGAAATAAAATGGAAGCCCACAGATCGAACCCATTGTGTTCATTTTTTTTAAAGATGAAGATTTTTTAGATGATTTTTTTTAGTTTTTTAAAAGACGAAAAAATTTTTTAAAAGATGAATATTCTTAAACCCCGCAAATTACTTTTTTTTAGGTACTGTAACGCAGCACAGCTGAACCGTTCTGAAGAAGAAGAAAGTTAATAGCAGATGCCGATACCACAAGATCAGCCGTAGTGATAGACCCCACGTAATCCGTGTCCCAACTAATATAAAATTCTCTTGCTCTGGATACGTTAATATGACCACTGGGTTGGTATTCCTCCCGTGGCTTCAAAGCAAAGGTAATCATCATCGCACCCGGATCATCGGGGGTTTTAATCGCATTGCCTCCGTAGTGGAAGGGTATGTAAGAGCTGCAGAACTTTGATGGAAATTTATCGATAAGATTGATACCATGAGCAGTTACGGAAATGTTTTTAATAATAGGTAATGTGATCGGATACGTAACGGGGCTAATATCAGATATAGATGAACATGCGTCTGGAAGAGCTGTATCTCTATCCTGAAAGCTTATCTCTGCGTGGTGAGTGGGCTGCATAATGGCGTTAACAACATGTCCGAACTTGTGCCAATCTCGGTGTTGATGAGGATTTTGATCGGAGATGTTCCAGGTAGGTTTTAATCCTATAAACATATATTCAATGGGCCATTTAAGAGCAGACATTAGTTTTTCATCGTGGTGGTTATTGTTGGTGTGGGTCACCTGCGTTTTATGGACACGTATCAGCGAAAAGCGAACGCGTTTTACAAAAAGGTTGTGTATTTCAGGGGTTACAAACAGGTTATTGATGTAAAGTTCATTATTCGTGAGCGAGATTTCATTAATGACTCCTGGGATAAACCATGGTTTAAAGCGTATATTGCGTCTACTGGGGCGTCCAGCTATAAAACGTGACTGGCGTACAAAAAGTCCAGGAAATTCATTCACCAAATCCTTTTGCGATGCAAGCTTTATGGTGATAAAGCGCTCGCCGAAGGGAATGGATACTGAGGGAATAGCAAGGTTCACGTTCTCATTAAACCAAAAGCGCAACTTAATCCAGAGCGCAAGAGGGGGCTGATAGTATTTAGGGGTTTGAGGTCCATTACAGCTGTAATGAACATTACGTCTTATGTCCAGATACGTTGCGTCCGTGATAGGAGTAATATCTTGTTTACCTGCTGTTTGGATATTGTGAGAGTTCTCGGGAAAATGCTGTGAAAGAAATTTCGGGTTGGTATGGCTACACGTTCGCTGCGTATCATTTTCATCGGTAAGAATAGGTTTGCTTTGGTGCGGCTTGTGCAAATCATGAATGTTGCATAGGAGAGGGCCACTGGTTCCCTCCACCGATACCTCCTGGCCAACCAAGTGCTTATATCCAGTCATTTTATCCCCTGGGATGCAAAATTTGCGCACAAGCGTTGTGACATCCGAACTATATTCGTCTAGGGAATTTCCATTTACATCGAATCTTACGTTTTCATAAAGTCGTTCTCCGGGGTATTCGCAGTAGTAAACCAAGTTTCGGTACGCATTCTTTGTGCCGGGTACAATGGGTCTTCCAAAAGGATCTACAAGCGTGTAAACGGCGCCCTCTAAGGGTGTTTGGTTGTCCCAGTCATATCCGTTGCGAGGAAACGTTTGAAGCTGCCCATGGGCCCCCATCTGGGACGTGCCCTGAATCGGAGCATCCTGCCAGGATGAATGACATGCACCCAATATATGATGGCCCACCATATCATGGAAAAAGTCTCCGTACTGGGGAATACCAAAGGTAAGCTTGTTTCCCAAGGTGGGGGTACCCGTATGCGGGCGTACTTTATTGTATTCAAACCCTACTGGAACATAAGGCTTAAAATGCGCATTAAAATGCACCAAATGTGTTTCTTCGATTTGACTCAAAGTGGGTTCGGGATCGGGTTTCCCATAACTTTTGTTCACATTTTTAATGTTAGAGATCCTGCTATTCAGCAAGTCTTGGGCCAATATAATCTTGTCGGCCTTCCCATCGTTAGCAATAAGACAAAAAGCTCCTCCTGATGCCATATATAATGTTATAAAAATAATTTATTGTTTTTATTAAATATGGCGGTTTATGCGAAGGATCTTGATAATAACAAAGAGTTAAACCAAAAATTAATTAACGATCAGCTTAAAATTATTGACACGCTCTTGCTGGCAGAAAAAAAAAACTTTTTGGTGTATGAACTACCTGCCCCTTTTGACTTTTCCTCCGGCGACCCTTTGGCCAGTCAGCGCGACATATACTATGCCATCATAAAAAGCCTCGAGGAGCGCGGGTTTACTGTCAAAATATGTATGAAAGGGGATCGTGCCCTCCTTTTCATCACCTGGAAAAAAATACAATCCATTGAGATAAACAAAAAAGAAGAATATCTGCGCATGCACTTCATACAAGACGAAGAGAAAGCATTTTATTGTAAATTTTTAGAGTCTAGATGAGCTTTTACGCAATGTTGTACAGTGTTGTATATATGTCTTGTAAGCATTTGTTGTAGAGTAATAAGTAAAAGATAAATAAAAATGACTATTAAAATAAAGCCCAAACCATTAAAAATATTTTTATCTGTTAGATTTAATTTAATAAATGGCTCATGGAATGTGTGGTGCGCCGCTGCATGAGGTG------TGGCCGCATGGGATGTGGTCGCATAAGATGTAGCTACATGGGATGTGGCATTTGCTTGCATGTAAGGATCATGATGTGTTGGGTCTTCATCCCAGCAATAATCGCCATCTTTATCTAGCTGAATTGTATACCCCATTATATATCACTTATTATTTTTTTTTAATGTTTCATGAATTTCATTATAGGCGGTGAAAGGGTCCTCAGGCCCCTTCTGTAAAAGATTATAGAGATCTTCGGACGCTTTATGTTTCGTGCGAATTAAGGCGGGATATAACAAAAGAGAGGGCCCCAGTTCCAAACAAATTTTACTTAGCGGGCTCATATTTTGCACCAAGTTTCCCACTACTTGCGATGTTTCATAACGCATTTTAAAGAGCTTTATCATAAAAGTGTTATGCAGGCCGGTGTAGTCTGGCCTATAGTTAAGGAAGGGGATTTCTCTGGTACCGTCAAACACGATCTCAAGTCCTCTAGCAAGCCCGATCAAAATTTCTTCAGCAATGGATGAGTATCTAATTCCTACATTACGAAGCGTAAGCATTTCTATAACATCATCTATTTCCTGCATAGAGGAATCTATTGTAGGAATTTTAATATCATCTGTGCTGATTTGTTCATTCCCAAGATAGGTAAGCAGCATATTAATTTTTTCTAGCTTTACTAGCTTAGTCTTACGCTCATAATCATGATCTTTTTTATAAAAAGAGTTGGGATCACCGTTGGACCGTAGATGATTAATAAGGCGGTCTACTTGCTTTGTACTAGGTTTAATACTTTTTTCACTATACTCGCTTTCAGCATAGTGGTTTTTACGATCTCTTTTAGAAATAGCTGTTTTTTGAGATGCCTCAGACTCTGCATATTTTTTTCTATGCGTAGAAAGAGAATAACCGCGGTCATTACGTGAACTACTGTTGCATGCAAGGCCTCGGCGCGTCTTACCGCTGCGCACACTGCCATTGCGTATACTGCCATCGCGCACACTGCCGCTGCGTATACTGCCATTGCGTATACTGCCGCTGCGTATGCTGCCGCTGCGTATGCTGCCGCTACATACACTATCACTACATATGCTGTCAGTACATACGCTATCGCGGCGTATGCCGCCGTGTACCTTATCGCCGCCCCTACCCGAGGGTTTTTTAGATATAATACTGTGTGGGGAGTCAAGCGAAAATTCAGGGTCATTAAAGTTAATGCCCAATGACTTTGCCAATCCATTAAGCTCTTCATCAAAATGATCGGTAGGAAAACTTTGTTGCTTGCCCATGACCTGTTTTTCAAGTTCCTCCAAATTGGCTTGCTCATTTATATGGAGATTATTCATAAGCGTCGTAATTCCAGCAAGATTTGCTCCTTCTAAAAATGTGGTGTCCTCCATCGGATATACTATACTATTTAAAAGCTTTTAAATAAAAATGTGTTTGGAAGAAATGCTCTCTTCAAGCGTGTGTAGCTCAGATATAAATGCCTCCTCAGAAAGCTTTCCACCATACTCCTTTCTCATCGTATAGGAGGGCGCCGGTTTAATGTAGGAAATCCACTGGGAGGTAAAAAACCGGTACAACATATTTAGCAGCTCGCGGGCCTCCCACCTTTTGGGCTCCGTATAGTGCACATCAACATAAGAGGCGGCGCATGAAAAGCTGCAAAAGTTGCCGAGAACGCCCATCTCAATCTCTCCTCGCTCATTTTCACGCATATAGGTGGGCACGAATTTTGGGACAGTCTTGAAATAGAGATGACATGTCCAGCATTTAAAGCTAGAATGGGTAACCCATTTGGAAACAGTGGTGAATACGGAGGGTAGCTTTTTTTCGACCTCGGCTTCATCGTCATTCGTATTTAACGTATCGGTGGCAGTTTTTTTGGATTGCAAGCATTCTTCAATGGTAATCCCGGATAAGTATAAAATATTAGGACAATTAGTTTCCATAATTTTGATAGTTATTTTTATACAACATGGATTTAATTAAAGATAAATGGAGGACGAAACGGAACTGTGTTTTCGGTCAAACAAGGTGACGAGGCTTGAAATGTTTGTCTGCACATACGGGGGAAAAATTACCAGCCTTGCATGTTCGCATATGGAGTTAATTAAAATGTTGCAAATTGCTGAGCCGGTGAAGGCATTGAACTGCAACTTTGGCCACCAGTGCCTACCGGGCTACGAATCTTTAATAAAGACTCCGAAAAAAACTAAAAACATGTTGCGCCGTCCGCGCAAAACAGAAGGCGATGGGACTTGCTTCAATAGTGCCATTGAAGCCTCCATTTTGTTTAAGGACAAGATGTATAAATTAAAATGTTTTCCTAGTACCGGGGAAATTCAGGTCCCGGGCGTCATTTTTCCGGATTTTGAAGACGGAAAAAACATTATACAGCAGTGGGTAGACTTCTTGCAACATCAACCCATTGAAAAAAAAATCCAGATTATTGAATTTAAAACGATTATGATTAATTTTAAGTTTCAAATAAACCCAGTGTCTCCCCGCGTCATCATTCATTTAAAAAAATTTGCAGCTTTGTTGGAACACATCCCTACTCCATATCCCATACGTGAAATAAAGCCTCCATTAGAAGACTCAAAAGTATCCGCAAAATTTATGGTCAGTCCGGGAAAAAAAGTACGCATTAATGTTTTTCTTAAAGGTAAGATAAATATTTTAGGCTGCAACACAAAGGAATCCGCGGAGACCATTTATACGTTTTTGAAAGATCTTATCAGCGTACATTGGCAAGAAATTTTGTGCGTGTTACCGGTACCCGATTAAAGAATGTTTTCATTAATAAGGTAATCGACTATGCTAAAAAGAATAACAAGAAAAATACCTTGAAGAACTATACCAAAGTAGGTAGGTTTTCTGCATGTCACGGCATGGTTAAAATTGCTAATAATGTAGTCCACAAAAGCATTGCTCAATACGACTAAAAATAGTAAAAAAAGGATAAGTGCTCTTTTTATATCCATATACTTTAAAACTTATTTTTTACACTAATAATTTCCTGCGGCCGCAATATAAACTGTAGGTCATCTATAACGCCCAGACCTGTTAAAAGTAGAGTACTATGTTTTAAGGGATTTAAAATATCCGCCGCAAGAATGTGAATATAATTTTCAAAGTGGTTTACAGGAATGCGTAAGCGTTTTTTTTTGCACTGCGGTTGGTTTAGGGTCGAATACTGGCAGGAGGTATATATATTAATAAGACCGCGGTCGATGGTTTCAATATCTTCATAGAATTCAATGCGCGGCGTCAAAAGTTTTTTAAGATGTTGACATAACTCATCATACGTGTAGGACTGGAGGGGGGAAAGAAGGGTGTAGTCAAAGTTAAAAATGTTTTTTTGAAGAACCTTTAAAGCATGTTCCGCGTCCGTGGTTTCCAAAATATGTTTTATGGTATGAATGTCATTTAAATCTACAAAGTCTGACAGCTTTGTGTAGAACTCGGTGACGGAGGTTATTTTCTGGAAATCGGTTTTTTGAAAAAGATTTTCAATGTGTTTGCGGGTTGAGTTGCTTTGCAGTCCATACAAGACATCAAAAAATTCAATCAGCAAAAACTTATACAAATGGTTAATATAAAAAGCTTTGTTGGCCTTATTCTGCTGAGGATATGGTTCCTCTAGGGGATATAGAATGGCTTGGTCTATATCCCTAGGATCAATAGTCAATGTTGCGATGGGAAGCTTTTCCAGCGTAGCGGGAAGAGTTTGGGTTGGAGCGTAGTAAAAGTATAGCCCGGTTTTTCCCTCTGAAAGAAAGCCCACAAATTCTTTTTTTATATTTTGCAGCACCGCTGAGGGTACGATTTCGTACTGTTTATACTGTTTGTTGAAAAGGGTAATAAATTTCCAGGTTTCTTCAAAGCTTGCAATCTGGGTGGGCCGCAGATCAAAGTCGATGGGAATGTCGTCATGAATGTAGGATGATAGTCTTATAGGAAAATAAATAGGGCGATCGGTGTCTGAATCGATAAGTAAAGCATAACAAAAGTTATGCCTGTTGATAAGTTTTTTACCAACCGTGTAGCCGGGAATGTTTTTCACGTCATGGATATCCCACCAGTTATCCTTGCACATAAACTCGCTCATAGACTGGATGACCTCCATCACAGGGTCATCTTCGGTAAAAATATACTGGGCCTCACTGTTTTTCAGAAATCTTTTTTGCTGGGTGATGGCCATTGGGTAGATCCCTTCGTCCGTGTCAAAGATAATGGCTATCTTCTTCGATGGGCTAAGAATTTTTTGTATTGTGCTGGGGGACACCTCAAACCCGATGTCGCCCTGTTTATCTTTAAAAAAGACACAGTGAAGGTCGTAGCATATGGCAACAAGGTCCAGAAAGATGTCCTGCCATGTGGTGTCCCATTGAAGCAGTTGGTTTTTTTGTTCAACAAAGGTTTGTAAGATAAGGTTTGCCAGCTCCGCGCCGCTGGAAAACATGTTGCCGGCCCCATTCCCCAAAATATAGTACTGCGGTGTGTTGGCCGCCTTTGCAATTTCAATGGCAAGGGCCTTGGGGGCAAGATCCAAAATTCGAGCAAGGGAATAAAAAAGCCCGGCATTGCTAATTCCAAGCATGGTTTGCTCCACCCCCACAATGCAAAAAATGTCGGGCTCTTTTATCGTATTTAAAAACAGTTCATCTGCTATCTGGTGGGGTAGAAAGGCAATCCGGTTCACCGGTATTTTTTTTCCATAGGACAAGGTATGACGCGATGTTTGTGTATTAAGATCCTCCAGGTCTTGTTCTACAAACGTGTGCTTGGTGAGGCAGGTATTGTTAATATAGAACCGCTTTGTGCCCAGCAGGGCCTTCGTCTTTTGGCAGCACGGCAGACAGTAATTTAGGGGGTGGCGGCCTTCTAGTAGGCTTAGATGAGGGTAGTCAGGATGCGGGCAGCTATAGTAGGCAGGTACCCCCTCCGTGAAATTCCAATACTTTACTAGCTCCTTGCGCTTGGCTGGCGGCATGGACTTCACCTCGGCCTCTGAGTAAATGACGGGTGGCCGTGGGTGCTGGCATAGGACGGAGTAAACCGTTGCCTGCGTGTCGTACTTGCGCAGGTCATACAGGTCGGGGTCCTGTTCTTGAAGCGCACGTAGCTGAGAGGCTCCCTTTCCTTGTTGTTTATCGTGCAGTTGAGAGAGTTTATTAACCAAAATTTTGTCAGGCCCGGTGATCAAGTTATCTAAAAACACAAATAGGTAAACCCAAAGATAGTTAAACTCTTCCTGGGTAATGTTAAACATTTCTATTTTGATATCTGTAACCCTATGGTAGATGCGAATGTTGCGGCCGCCGTAGATTGTTTCCCACCGGGCCGCAACATTTGTGTCAAAGAGGTACGCATACGTGTTTTGGAGCAACGCAACATTGATGTCCATTTTGCGCCCCGGACCGGAGGAAATAATGATCATCCGTTCGATTTCGTGGGGATCATACGAATAAATCCCCTTTTTAAATAAAAAATTGTAGACCCCGGTTTGCTGGAGGCCCCGCACGGAAATAATCCCTGCTTGCTCGTATTCCCGCCAACGACTTTTGAGCTCGGTAAATCCCTTGCTAGAAAGCGTATAGGGCCAAAAGGTGGACACCGACATGGAGCTGATAGAAATTTGGATGTCCTCGTTGGAGGGAAGGGGCAGACTCCCTCCACGAGGAAACGCGGCAGGCCCCATATCATTAATTGTATGAATAATAGGATTTATGAAATTATTTAGGGTGGACACCACGGAGTTAAAGTCGTGGCGCTCGTTTTCTGACCAATTGCTTTCGATAAAGTAGTGCCCATTATTTTGTATGGTAAGAATAAAGGCCTTTTTATTGATAAAGCGTATTAAAATAATAGTGGGTACACGGAATGTTTTATTGCTGAATTTTTCAGGCTCCGTGGAAGTTATGTGGTGTTTGGAAACCACGGTGGGACCTGTTTTACTATAAAAGAACACCACCAGCTGAGGAATATCGGGAGTAGCTGGAAATAGGTCGAAAACATTGCGCACATTAATTTGAATATTTACGAGGGGTGAAATTTTAATCATTGCCGAGGTGACGGCCAACGTGCCGCGTGTTAGTCTATTCCCCTCGTACTTGGCAATGACTTGTTGTGCTCTGGCATACGTAAAGTTTATTAGTTTTTGCTCTAGGAGAAGCCTCTTTTTAAGACTGGTCAAGGATGGAGAAAGAGCAGGATACTGTTTTTCCATTTGTAAGGGAGATTGTACCAATAGTTTAAAGGCATCGGGGGAAAGAAGAGGCCAATACTTCATAATAAGGCCGTAATAGAGTAAGTCAAATTGGTAATTATCCTCTATGGCAATGGAGATTTGGCGCCGCATGGGGGCCACTAGCGTGTTGAGGTCTGCTACAAAGATGTGATGAATGTTTTTTATGAGCTGGAAGCTGTCGAGCGCTTCCACATAGAGCTCATCTTTTTGACTTTCCATAGATGCGTCGATGTTCACCCCACCCACCTGTTGAAACTCCTTTTTGTAGTCGCGAATGTCTAACGCCACCCCGCTACCGCTTAACAATAGGCGATACGTTACCTGAAGCGCATTGTTTTGAAAAAAGAAAATGTGTTGTCTATAAGGGGGGATCCCTGTGGCAACGTAAATTTTTTCTCGAATGTCTTTAAAAGTGTCTTCAGGGAAAATACTATACTCGCTATACATCGTCTCAATTTCTGGCATCATCACGTTTGTCTCCTCGCCACGATCCTCCACAAAAAGTTTTTCAAACTCATCTAAATCATCGCTATCTCCACCCACCACGTATTGGGAAAGCTTTTTCTCCCAATCCTCGCCGTAAAAATTTTGTAAAATTTCTTTGTCCTTAGGGGTTCGCTGCAGGTCTTTGCGGCAGGCCTGTAACACGTTTGCAGGAACGGATCCCAAAAAAATAAACGTCTTCGTGTACTCATTTTCCACAGGATTATAAAGAGTAACTCGTAGAGGATTTGTTAAAAAGTCATTTTGGAAATCCATTATACCCGGTATAGAAAATAAAATTTAAAATAAAAAACGGATGATATCTATCATGGACCGTTCTGAGATTGTTGCACGGGAGAACCCGGTGATTACCCAACGAGTTACAAATCTCCTACAAACCAATGCTCCTCTACTATTCATGCCCATTGATATCCATGAAGTACGATATGGAGCCTACACACTTTTCATGTATGGTTCCCTCGAAAACGGTTACAAAGCAGAAGTAAGGATTGAAAACATCCCAGTTTTCTTTGACGTACAGATTGAGTTCAATGATACAAACCAGCTTTTTTTAAAGTCGCTACTGACGGCTGAAAATATTGTGTATGAACGGCTGGAGACGCTCACCCAGCGTCCTGTAATGGGGTACCGCGAGAAGGAAAAAGAGTTTGCACCATACATTCGAATATTTTTTAAAAGCCTGTATGAGCGACGAAAAGCCATTACTTACTTAAATAATATGGGCTACAACACGGCCGCGGACGACACAACCTGTTATTACCGAATGGTTTCCCGAGAATTAAAACTACCTCTTACAAGTTGGATACAGCTTCAGCACTATTCCTACGAGCCTCGCGGCTTGGTACACAGGTTTTCCGTAACCCCCGAGGATCTTGTTTCCTATCAGAATGATGGCCCCACAGACCACAGCATCGTTATGGCCTACGATATAGAGACCTATAGCCCTGTTAAGGGAACCGTTCCGGACCCAAATCAGGCAAACGACGTGGTGTTCATGATATGCATGCGCATTTTTTGGATTCACTCCACAGAGCCTCTAGCGAGCACGTGCATCACCATGGCACCCTGCAAAAAGTCCTCAGAGTGGACCACCATTCTATGCTCCTCTGAAAAAAATTTGTTGTTAAGCTTTGCTGAACAGTTTAGCCGCTGGGCTCCTGATATATGCACAGGGTTCAATGATTCTCGGTACGACTGGCCCTTTATCGTTGAAAAATCTATGCAGCACGGTATTCTAGAAGAAATCTTTAACAAAATGAGCCTTTTCTGGCACCAAAAGCTGGATACCATTCTAAAATGCTATTACGTAAAGGAAAAGAGAGTCAAAATCTCGGCCGAAAAATCGATCATTTCCTCCTTTTTGCATACCCCTGGATGCCTACCCATTGATGTCCGCAACATGTGTATGCAGCTTTACCCTAAAGCCGAAAAAACAAGCTTGAAAGCGTTTTTAGAAAATTGTGGGTTAGATTCGAAGGTAGACCTGCCGTACCATCTCATGTGGAAGTATTATGAAACACGAGACAGCGAAAAAATAGCCGACGTGGCCTATTACTGCATTATAGATGCCCAGCGCTGTCAGGACCTTCTGGTGCGCCACAATGTTATCCCCGATCGCAGAGAGGTAGGAATTCTGTCATACACCTCGCTGTATGACTGTATCTACTACGCGGGAGGACACAAGGTATGCAATATGCTCATTGCCTATGCCATCCATGATGAATACGGCCGTATTGCTTGCAGTACCATTGCCCGAGGTAAGCGGGAACACGGAAAATATCCCGGCGCCTTTGTGATAGACCCCGTTAAAGGGCTTGAACAGGATAAACCCACCACAGGTCTCGACTTTGCGTCGCTGTACCCCTCACTCATCATGGCCTACAACTTTTCGCCAGAAAAATTTGTAGCCTCTCGGGATGAGGCAAATAGCCTCATGGCCAAGGGTGAATCTCTTCACTACGTCTCCTTTCACTTTAACAATCGTCTCGTGGAAGGATGGTTTGTGCGGCATAATAACGTTCCTGATAAAATGGGATTGTACCCAAAAGTACTCATCGATCTACTTAACAAACGGACCGCCCTTAAACAAGAGCTTAAAAAACTAGGTGAGAAAAAAGAATGTATCCATGAATCCCATCCTGGGTTTAAGGAACTACAGTTTCGCCATGCCATGGTAGACGCGAAGCAAAAGGCGTTGAAAATTTTCATGAACACGTTTTACGGCGAGGCAGGTAACAATTTGTCGCCCTTCTTTCTGCTTCCTCTAGCCGGAGGAGTCACCAGTTCGGGTCAATATAATCTTAAACTTGTCTATAACTTTGTTATCAATAAAGGTTACGGCATCAAGTACGGTGACACCGACTCATTATACATTACATGCCCAGATAGTCTTTATACAGAGGTAACAGACGCATATTTAAACAGCCAAAAAACGATAAAACATTATGAGCAACTCTGCCACGAAAAAGTGCTTCTGTCTATGAAAGCCATGTCTACACTATGCGCCGAGGTGAATGAATACCTGCGACAAGATAATGGCACCAGTTACCTACGTATGGCCTACGAGGAAGTACTCTTTCCTGTGTGCTTTACAGGCAAGAAAAAGTATTATGGTATTGCTCATGTAAACACACCCAATTTTAATACAAAAGAATTATTCATCCGCGGAATAGATATCATTAAGCAGGGTCAAACAAAACTCACCAAAACGATAGGAACGCGAATTATGGAAGAATCCATGAAACTACGCCGCCCTGAGGACCATCGCCCCCCTCTTATTGAAATCGTTAAAACGGTTTTGAAGGATGCTGTGGTTAACATGAAGCAGTGGAATTTTGAAGACTTCATCCAAACAGATGCGTGGAGACCGGACAAAGACAACAAAGCAGTCCAAATCTTTATGTCTCGCATGCACGCTCGGCGTGAGCAACTAAAAAAACACGGCGCTGCAGCATCGCAATTTGCTGAGCCCGAGCCGGGAGAACGCTTCTCCTACGTTATCGTGGAAAAACAGGTACAGTTTGATATCCAGGGCCACCGCACAGATTCCTCCAGAAAGGGGGACAAGATGGAATACGTCTCTGAAGCAAAGGCTAAAAATCTTCCTATTGATATATTGTTTTATATCAACAACTATGTTCTAGGCTTGTGCGCGAGATTCATTAATGAAAATGAAGAATTTCAACCCCCTGACAACGTCAGCAATAAGGATGAATACGCTCAGCGCCGAGCTAAATCCTACCTACAAAAATTCGTGCAATCCATTCACCCTAAAGACAAGTCTGTCATTAAGCAAGGCAATGTTCATCGACAGTGCTACAAATACATTCACCAAGAAATTAAAAAAAAAATAGGCATCTTTGCCGACCTTTATAAGGAATTTTTTAACAACACCACAAACCCCATCGAAAGCTTTATTCAAAGCACTCAGTTTATGATACAATACTTTGATGGAGAACAAAAAGTAAACCATTCTATGAAAAAAATGGTTGAACAGCATGCTACGGCTAGTAATCGAGCTGGTAAGCCCGCTGGTAATCCAGCCGGCAATGCGCTGATGCGGGCTATATTTACGCAGCTGATTACGGAAGAAAAAAAAATTGTACAAGCCTTATACAATAAGGGGGATGCAATACACGATCTTCTCACCTATATCATTAACAATATAAATTACAAAATTGCCACGTTTCAGACGAAACAGATGTTGACGTTCGAGTTTTCCAGTACTCATGTAGAACTGCTATTAAAGCTGAATAAAACGTGGCTTATTTTGGCTGGAATTCATGTGGCAAAAAAACATCTGCAAGCTTTTTTGGATTCATATAACAATGAATCGCCGTCTAGAACATTCATTCAGCAGGCTATAGAGGAAGAATGTGGCAGTATTAAACCATCTTGCTACGACTTTATTTCCTAATACTTCTTAAGAAACTCTTTAAACAAGGACTTCGCATGGTCAAAGGTTCTAAACCCATGGCCCTTATGATTCGCCAAAAAAGCGGTTTCATCAAGATTTTCTAACCCTTTCACGGATGAAGAAATAAGGTGTTCGGCCTCGTTTGCCCATTTTCTATGATTTTTTTTCACCTCGGGTTCTAGATCTGTTTTCTCCATATACTCATTGTGGTCATATTTTTTTTTGGGAGGAGGC---GTGGGTGGAGGAATGGGTGGAGGAAGTACACCCGACTTTCCCGCTTCAACCGTTTTATAAAAAAATAGAAGCATAATACAAAGAATAAGGACTATCGCAAATATGATAACCAGTGTCCCAGTCGAGGGCATTTTGTTATATAAGTAACGTTTTTTTTTATTTTTTATAATTCGAATGAAGAACCATGTTGAATAGTCTTCTACTCAAAGACATTT-TGTTATACGGTAAATGAGAATTTATAAAATCCGAATATCACTATCATACTGTTTATCTGAGAAGGTCTCACTGGGTCCTGTGATGGAGAACCCATACTCTGTAATGCTGGGGTTTATAATGTGGTCAGGACTGACAAGCACATTTCTGAACTGCGAGAGTTCTAGGTTTAGACGCAGTCGTAATAGTCGCTGTATATTTGTAATAAATATTAGATTGCGTATGAGGCGAGTGTCAAAGCGATCCTTTCCAATTTGTACTAAGGTGGGCTTTTGTATTCCAACTCCCACTTGTTTAACGATGGACCAGGGTCCTTCTTCCCGATTTTGTTCCGTGATATAGGTCAGCACACTATTTTCTGTATATGAGGTATGATGTCGCATATTAATACCTGGTGCCATTCCAACTGGCGGTTGTGCAATTCGGGCTGTACCGGGACCCAACCATCGTGGAGTTTTATAAACATATCGTTCTAGCGTATTTAAAAATTCCTTAAGGTTATTTACGAGTAGCATGAAGGGTGCTATTAAAACAGGTGGATGGTTTATAACCATTGTCATAAACCATTGCATTGCTTCAATATCATTTTGTAATGCTTGACGGGGAGGCGGGGCAGGTAATCCACGTATGTTGAATAAAGCGGTTAATTGTGCACCGGCTGTTTGGGGCGTAATATTTTGTATTAAATTTATCATCGAATTGGCTTGCCCGGCATTTCCTATAAGATCGATTAAATTGGTTATTTGACCTCGATATTGTTGTACCCAGTTTTGAATGGCAGCGATGATCTCAGGGGTTGGATTGTTTTGAATTTCAGGTGTTTGTATTAGATTATTCACTTCTCTTCGTGTATCTTCAAGCTGAGTCCTAAATGCATTTAACTCGCCTATAATTTGGTTTCTATCAATAACATTTCTTAAACCTCGAACTGTTTCAGCCAATCGTATAGTACGCACAATTTCATGTAAGGCCTGGTTTATGTATATTGACATGGGATGGCCCCACCGCTCACGTCCACGTTGAATACCTGCGGCCAAACTAGGACCTGCCTCGTCATAATCAAATTGTGTAGGATAAAGGCTTCCAAATAGCACTTTATTGAAAATTTGGTCAGAAAGAAATTTAGGGCGGCCCATATTTAGCGCGTTGTCCCCTCTAAAGATGCGTGACATGTATCCGGCGTTGCCTTTGGATAGTAACTCATTCCCATATTGAGTAATAGAGACCGAGACATAGGGGTTTATAAGAAGTTTTAGCATAAATTCTCGAGTATTTATGGGGGGACGATTCGGAATGTTTAATACCTCTGCAACATCTGGTTGAGGAGCCGTGGTGTCCAGAGATCGTACTTTTTCAGCCGAAATGCCGTACATAAGACAAGCAATTTCTTCAAAACTATAGTCATAGTTGTAAATATTGGCAAGTGGTATAGATCGCATCAGCGCATTTACATTGATAGGTATAATATTCATATCAAACAAGTTAAATATGCGCTCGCGCTCTCTATTAGAGCCAAGAGTGCGTGTTTGACCTTTCGGCGACACTATTTTGTGAATATGATTGATTTGCTCCTCTTGGTAAGAGCTTTCCACGAAGGAAATTACGTCTTGCAATGTTTTACGAAGCGAATACACTGCATTCATCCCTATTCCCGCTGTTATAATGGGTTTATCGTCTCTGTTCTCGCTAATAAGATTAACTCCACCAAAAGTATTTTCATTGTACATCATCACTGTTTTAAAACTACGGATATTTATGATAAATCGGAGAGCCTGAATGGCGTGGGTATAAAAGTGTTCAAATCGCGTGGGAGTAATTTGTTCGCGAGCAACTACCGTTTCATTATAGTTTTTCATGATAAGCTGTACTCCGGGCATATCTGAGAGCTGTACCGGATCATTTCCCAGTAATTTTCTTGTGCCGTATAGTAGTTTAAACTCGGGGGAGCCGCTTTCAAGGTTCGGGTAAAGAAGAGGATCATATACCTCATTATTTTCTATTCTTAGGTCATGTAAATAATAGAGCGAAAGTGAAAATGGCATAAGAGGCTCCTTATTGTACCGGGACATATAGTTTTGAATGAAGTGTTCTTCTGTTTCAAGATAGATGGGATGATCGGTAAGCTCGTGCAGGACCTCCATGGCAGAATCTGCCAGAGTGTGAGAGCCTCTAATGATCCCGTCGATCACTGCGACCAGTCGCTTTCGCACAACATCGCTCGTATTATTTTGTGCGTCTCCTAGGGGCATAAGCGTAACATTGGGACGAAATACGCCGCCAATTCCCCGCAGGGCCGCCTGACCGACGGATAGTCCTGTCGCAGGAACATTGTTATTATTATAATAAATAACGGAATCATTATTGGCTCCCAAGAGTGCCGTCAGATTAGGGCGAGCTAGTTGGACATTTGTGTATTGTATAAATTGTTTTAGAAGCTCTCCCTGGCTAATAAGAATATTAAACATTTTGTTAAATAGTGGAAGATTGGCTCTATAATTTTCTTTAAGGTAAATGGGAATTTCTGTTAAAGTAGAAATAAGATGCTGACTCAGGCCCTGGCGATTGGTATCCTTAATAAGCCGCTGAAGTATAAGTCCCAAAGACAGAAGAAGCACCGACTGCTCTGTGGGGTCGCCTCTATGACCAAAGACGTTGTTATTGCGTGCTAAGTCAGGGTGAGCATATCCCATCTCCATCACTGCTTGGCTAAAGTTCCCATTAGCGAATGCATTAATAAGATTTAGATATATTTTTCCGCTGGGAGCATCATAAAATCGGGTAATATATGAAGCTATGAGCTGGTTAAACACCATCATCATACTACGATTATTTTGAATACCATAGTCTGATCCGTATAGGCGATAACGTCGAAGGTTGTTTGCGGCATCATTGACATTGGCATAGGTTCTGAGCGCTATGTTGTCCCAGTAGCTAAGAGTATTTTCCTCCTGGGCGTTGTTGGTACGAATAAGATTGGAGAGTCTAAAGTCTCCTAGTGCCACCTGCTCTACACGAAGTCCAGAGTTATTCTCCAAAGCATCGTAAAATACGAGTCTACTGAATACTCTTCCGTATTGTTCAAAGCGTTCAGAGGATTGGGGATTGTTATTTATTTGAATATTAGCCGCGTCCCTTCTTTGCGCCCCACCTCGAAGTTGCAGTACATTATAAGGCTTTGTAAGCAAGGTGTAGGTTTTATTAATGATTTGGTTAACCCCCTCCAGGCCCAATTCACCGCCAGGAAGCGGCCTTCCTCCGGCATCGGTAGGTGGTTTAATAAGTTTGTCAATTAAATGTTCTTCCAACCAGTAAAATGAGCCAGGATTAGATCTATTTTCATAGTATTGAATAATGTTTTTATCAATATGCGGGCGTAGAAGATCAAGAAAATACTTCGTGTCGGCCATCAAAGAATCAATTAAGGAAATAAGACCTGTAAAATCTAAATGCACTTGAGCGGTGCTGGTTTCAGGGAAGCGAACTTGAACCATTTTGTTAAAACTGGAGGTCATTTCGAAGATATTGGTCAACAGGAGCTGCATGATTCGCTGATTATCTACTAAATACCTTGCGGCCAACTCTTGCTCCGGACGAACTCCTCCACCAGCAGGAATACCCACATATGGTACAATCCAAGCAAAAAGAGTTTCTGTGGTTAAATTTCGGTCTTGGGCTGCAGCCGCTTCGGTAGTGGGATCAGGGTACACCATAGAAAGCCGCATATTGATTTCTTTAATGACTAATCCTGGATTTCTAATCTCAGAGATGGCCCCGTGTTTTCTTCCGAGCCAGTCAATAAGATTGGCGCGGTTCACGTTGGCAGCTTGTGTCTCTCGTAACCATTCGATAATGCTTTTTTGAATCGTATCTAGGTCTAAACCTTTAATGTTATTACGAAAGTTATTAAGAAGTACGTAAATAGCACTCAATAAGTTAAGACCTGTAATAACGGTTTCATGAAACAGAAATATTTTGTTAACATCTGTATCTGCCAGTGACTCAGAGCCTTGAATAAGTTTTGAAACGATTTGAATTTTATCGGTATGCTCCTTTTTGAGTTCATTGATAGCCTGGCGAATGAGTTCTTGGTAGGAAATTTTGCCCAATTCTTGTTGCAGACTGGGATCTTCAAACATCTCACTAAGCTGTTTCCTAAATTTTTGTACCAAATCCCACTGGGAGTTGGGCTGCAGCATTCCTGTTTGGACATCCACAGAGTCTATATTGTATAGTGCCGGGCGCCACTTGGGGGTAGGCTGGGTTGAAGGACTAATAAACCTATCGGAGGGAAGTAATTGTGAGGATTGTGTATAGCCATCCTCATCAGGAAGAATGGAGTAGTTGGTTTGATTCATCATTCCAAAATCATTCATAGTTCGCGCTTCCTGAACAATGCGTTGAAATTTTTCCCATTCGGTGCGTGTAATGACACCGAATCTGCGGTTTATTTCATTTACAAAATGGATAAGCGCTTTTTTGGTTGCTTCTTGTTCACCATACTCTAAGTTAAAGTGTTGGTAAATGACGTTTATTTCTTTGATAAGCTGACGAATTTCGGTTTCTGAGTAGTCACCAATGTTAATAAGCTCAATAGGACGCATAAAGATAATGCGAATAAGTCCTGAGAAGATTCCTTCCAGCTCAGGAAGCATCGAGATCTGTACATTTTCATCTCTAAAGGAAAACAACTTTTGATAAAATTCGGCGAGGCGGGGAAGGCGGAAGTAAAGCTCTGCTGCCTCGGGAATTACCTCGGGCTCTAGCTCATCGGCACCCCCCAATATCATACGCGTGGGTATAAGTTTGTACACGGGCTCAGGCCGTTCAAACATGTCGTAAATCCCTAATACAATAAAAATCTTGGCGGCCATACTTTTCAGCATGAAGGTGAAGAAGACGTCCTCGGTTTCCCAGCGGGTTGATAGGGCGTCGTTAACTCTCACAGTAGAGAGGTAGACCCGCTGAGCCGCTTCCTCGGCAGTCTGTGCAAGCGCCATCCTTTGTCCTCCAATTTCTGATTGATTTAGATTTTTAAGTCCCACGGAAAGCGCAGAATGTTGAAGATATTCAAGCAAGGTTTTATAGATTTGCAGGGGCGACATGGGCACCATTTGCCGCAGCTCCTCTCCCCCAAGCATGTCCCCAATCCGGGCAAAGGCATTGATGATATTTTTAAGCGCCTGAAAGTTAGAAAGAGAGCGCCCGATAAGGTCGCGAATGTTTTTAGCCTGGCTTGCTCTGACGGGACGGAGGGTACCAACGCTTCGGCCTTGTTGGATTTCAGCCGCAACTTTTTCGTAGTAGTGGCCCGCAGGAGCATTATCCGTAAAGACGTTGGAGTCGTTGCCTGTGGAGGTGGGAAAACTTTCAAAGACTTGTGCAAGCGTGTCCCCTGTTGTCTCGGTGAACCATCGTCCTATAATGCGCACGCCATCCAGCATCTGTTGGACTGTTTGAATAGAATCTATGTTGTTTACAAACGTTTTGGTAATGTTTTTAAGATAAAGATCTAGCCCTTCCAGAGCTCGATAGAATCGGCGTTTTACATCATACTCCAGCTCGATGGCGCTTACGGTTGCCTTCCAGTCTACTTCCTGGGCACCTCCAGGATTTGGGCCCACGTGTCCTCTGGCAAGATCTACAGCCGGAGAATTAATGCGCGCATTTTTTTCCGTATCCAACTGCATGAGGCGTCCCGCAATAGCATCTCCGAGAATAGTGGCATAGTTTTCCTCGTAGGATTGAAACTCCTGTTTGTTATGCGTTAAATTGGAGTAAATCTGGGCCACATAATAGTAATACATAAAGGTGTTAATTGCCTGGTTGAGGTCAACCTGCGATCGCGCGGCCTTGCTGAGCCCAAGCTCTTCAACTGTTAGGGCAGCACCGCCTACCCTTGTACACTCGCAGTCCTCCTCGCCTCCATACTTTTTTTGCACAATATCGGTATAAAAATCAATAATCTGTAGCAAGCGAGAGCAGGAGTCATAAAGATTTTTAAAATTAGGGTCGGTTTTAGATATCTCCTCCAAAACATTTTTAACAAGCGTAAGCTGTGTTAAGAAGGTTTCGCGTTCTTCTCGTGCGGCCGCATTGGTGTAAAAGCCGATAAGACTTAGATCAAGTGCGATGGTGCCCATATCATTAATGCGCGAAAGAGCATCTCGAAGCCTCGTTATGTTCGGCGTCAAGGCAATTTCTTTAACAAGTTTGATGCCTATTTTTTTCACATTTTCCAAAAAGTCGTTATAGGCTTGTGTGCTTTTATTCAAAAATTCCATGAGGATGTGCTTTCTATCCAGTCTTTGCGCTTCAATCCTCCTATCTAGTGGCGTTTTCTCCTCATCGCCCCCCTTTTTGGCACAACTGTTCTCAAGGATTTTGTGGCGTTCATTAAAGGTCTGTCGCAACAGGTTCACGGCTTTTTCAAACTCAGCAATGTTTTCTGCGGAGACAAGACCACTAAACCTTTTGAGGTCAAGCTCCTTGTCAAACTCCGCCCAGTTTTTGCTTTGAAGGTACTGTTCAACCTTGAGTCCTACTTTCTGGAGAGCCTTATTAATTTTATTCGCAACAGACGCAGCAATACCTAGATTACAAAGTGTGTACGAAAGTACTTTTCCAAAATTTTTGGTTCCCAAGACACTATTTGTATCATTTAAAAGTTTAATAATATCCACCTCATCCGTCTGCAGTTTATCAAGTTCCTTTTGGGTGGGAGTTAAAATATTGTCAATAAAATTCGTTAAAATGTTGATTTGCAGGTTTTGTTCATTTAAAAGTCGACGATATACTGCTTCAATCATGGTGACTGCATTAATGACTTCCTCATTGGGGGCTGCTTTGGTTACCTCCGTCACCATGCGCTCGTGAAGTTGCTTAATGGCGTCGTTTAACAGCTTGATATTTTCAAGTGTATTTTCTATACTGCCGTGTACATCAAGATACTCTGCGCGCAGTCCATGAGTTAGGGAGTTAATGTACAGAACTATTTGTCGACATATACTGGCGGCCCCTTCGGTGGTATCTATAAGCTTATCCTGACCTAAATCAATAAATTCCTGGTTAATGGCGTCTGCAATCATTTTACAGACGGTCTCCTGTTTTTCCGCATTTTTTACAAAGGTGGAACCGGCTCGAGGATCGGGCAGTTGTTTTTTGATATCTTTAAGAATATCTTCGATGGGCTGCTTTGTGTCTACTTTGAACCCTATTTTGGCAATCGCCCTGATAATTCCTTCTATAATCCGCAGCTTTGCTTTACTCGATACGGAGTCTATGTGATAATCTTTAATGTGTTGTACAGGATTTTTGTCCCCCCCGCCATTAAAATATCCTCCCCCTGAAAAAGGACGAGTTTGTCTTTGTATATGATCCTGTAACTTCGCATATATATTTGCTTCTGATGAAGGCAGTGGTCTACTAGAGGTTGAAGATCCACGGTTACCCATTATAATAAAAAAAAATAAAGATTTAAAACTACAAATATTTTGCTGTTTATAAACCCAATCATATAAGACTAACTAAAACATTAAATGTAGGTGAGATAAAAGCTTATTTTTTTTTTAAAAGTTTAATAACCATGAGTCTTACCACCTCTTTTTCTTCTTCCTTTAGAGGGGTTCCATAAATGGTTTGAATAAAATTATGTGCTCTAATAACCTTGTTAAAATCAGGTGCCTTTCCATATTGTTCAATATGTTGCACAGTCTTTTGTGCAAGCATATACAGCTTGGAGTCTTTAGGTACCTCCGATGAGGGCTCTTGCTCAAACAACGTTTCAAAGGAGGATGTGCATTCATTGGTTTCATTATCATTTTTTTCATGAATGTTCTCCGAAGATGCTGAGGATTCCGTCTCCTCTTCAAACAGCACATGCAGAATCATATTCCATTCTTCTTGAGCCTGATGTTCAGTATACCCTTGCCCTGCATATATACGAGCAGATTTCACAATATCATACTTAACAGTACTAAGCAATGTTTTTATAGCGGTCGTAACAATTCTACCGCTATTGATAATCTCAACAGAAAACCAATTATACAGGCTACCCGCATGAAACACAACTTGTGAAGATGATCTTAAATCCGTTTTGAAGATGACCTCCATTTTCATGGATATATTTAAAATAAAATCCATTCAATTTTAAAATTATAAAATAATAAGAAGATGCCCTCTAATATGAAACAGTTTTGCAAGATTTCTGTATGGCTACAGCAGCACGATCCAGATTTATTAGAAATTATCAACAACTTATGTATGCTTGGCAATTTATCCGCGGCAAAGTACAAACACGGAGTTACCTTCATTTACCCCAAACAGGCAAAGATCCGCGATGAAATAAAAAAACATGCCTACTCCAATGACCCTTCACAAGCCATAAAGACCTTAGAATCACTCATCCTTCCATTTTACATTCCCACTCCAGCGGAGTTCACCGGGGAAATCGGCTCCTACACCGGAGTGAAATTAGAGGTTGAAAAAACGGAGGCGAATAAAGTTATTTTAAAAAATGGAGAAGCGGTCCTAGTACCGGCGGCCGATTTTAAGCCCTTTCCTGATCGCCGACTAGCGGTCTGGATCATGGAGTCAGGCTCTATGCCCCTGGAGGGTCCCCCCTATAAGCGGAAAAAGGAGGGTGGGGGGAATGACCCGCCGGTTCCTAAGCATATCTCGCCGTATACTCCGCGCACGCGTATTGCCATTGAGGTGGAAAAGGCCTTTGATGACTGTATGCGTCAAAACTGGTGTAGTGTCAATAATCCCTATCTTGCCAAGTCGGTCTCCTTGCTGTCTTTCTTGTCGCTCAACCATCCCACCGAGTTTATTAAGGTACTGCCGCTTATAGACTTTGACCCCTTGGTGACCTTTTATCTACTTCTTGAGCCCTATAAAACGCATGGGGATGACTTTTTAATTCCGGAAACCATTTTATTCGGCCCTACCGGATGGAATGGTACAGATCTGTATCAAAGTGCCATGCTGGAGTTTAAAAAGTTTTTTACCCAGATTACTCGCCAAACCTTTATGGACATAGCCGATTCGGCTACTAAGGAGGTAGATGTTCCCATATGTTACTCGGATCCCGAAACCGTACATTCCTATGCCAATCACGTGCGTACTGAAATTTTGCATCACAATGCCGTCAATAAGGTTACAACACCTAACCTCGTCGTGCAGGCCTATAATGAGCTCGAGCAAACCAATACCATACGACATTACGGCCCTATTTTCCCGGAAAGTACCATCAACGCACTGCGTTTTTGGAAAAAGCTGTGGCAGGATGAACAGCGATTTGTTATCCACGGCCTGCACCGCACGTTGATGGATCAACCCACCTATGAAACCTCTGAGTTTGCAGAGATCGTTAGAAATTTACGGTTTTCGCGTCCCGGCAATAACTATATAAACGAGCTTAATATTACAAGTCCCGCTATGTACGGCGACAAGCATACCACCGGAGATATTGCGCCCAATGATAGATTTGCCATGTTGGTGGCCTTTATCAACAGTACTGACTTTTTATACACCGCGATTCCCGAGGAAAAGGTAGGGGGGAATGAAACCCAAACCAGTAGCCTTACAGACCTAGTTCCAACACGGCTACACTCTTTTTTAAATCATAATCTAAGCAAACTTAAAATCTTAAACCGCGCGCAGCAAACGGTTAGAAATATTCTTTCAAATGATTGTCTTAATCAACTGAAACATTATGTTAAACACACGGGAAAAAATGAAATACTAAAGTTACTTCAAGAATAAGTATGTTGATACCTGTGGTGTGTTTTACCTGTGGGTTTCCTATTGGAACCTACGCGGCAATTTTTGACAAGGCTCGTACCGAGTATATTAAAACCAAAATGGGCGGAACATTGCCGCAAAATATCCCATTAGATGCTTCTCTCCAGATTGAGTTAAAAGACCTCATTACAGCTCTGGGAATCCCAATGCGGGTGTGTTGTCGCACTCATTTAATTACTACGTTGGATTATCGTAAATATTATTAATATCTAAAATTGAAAAAATATTTTTAATGTTACTAGTAAAAATGACTACACACATCTTTCACGCAGATGATCTCCTACAAGCATTGCAACAAGCAAAAGCAGAAAAAAATTTTTCATCTGTATTTTCTTTAGATTGGGATAAATTACGCACAGCGAAGCGTAATACAACGGTTAAATATGTTACGGTCAATGTCATAGTAAAAGGCAAAAAAGCTCCGCTAATGTTTAACTTTCAAAATGAAAAACATGTAGGAACCATTCCTCCCAGTACCGATGAAGAGGTTATACGGATGAATGCTGAAAATCCAAAGTTTTTGGTGAAAAAACGTGACAGGGATCCCTGTTTGCAGTTCAACAAATACAAAATCTCGCCGCCATTGGAAGATGATGGTCTCACTGTTAAAAAGAATGAGCAGGGTGAAGAAATATACCCCGGCGACGAAGAAAAATCTAAGTTGTTTCAAATTATTGAACTGTTAGAAGAAGCCTTTGAAGACGCTGTGCAAAAAGGTCCTGAAGCCATGAAAACGAAACATGTTATAAAATTAATTCAAAGAAAAATTTCTAATAGCGCGGTTAAAAACGCAGACAAACCTTTGCCGAATCCTATCGCACGCATTCGTATTAAAATCAATCCCGCTACAAGTATACTAACACCAATATTGCTTGATAAAAATAAGCCCATTACTTTACAGAATGGTAAAACAAGCTTTGAAGAGTTAAAAGATGAAGACGGCGTTAAGGCCAATCCGGATAATATTCATAAGCTTATAGAATCGCATTCTATACATGATGGCATCATTAATGCTAGATCTATTTGCATCAGCAATATGGGCATTTCATTTCCGCTTTGCTTGGAAATGGGAGTTGTAAAAGTTTTTGAAAAAAATAATGGGATTGATGTGAACTCCATTTATGGCTCAGACGATATTTCAACTCTTGTTAATCAGATTGCTATTGCAAACAATTTGCTCAAAACAAGCTTATAAACGTTTCTTAGGTATGCGATACGTAAATCCTAATTCTTTAATAAGTTCTTTTTCAGTAGTGATTTTTAGAGGTACTAAAGTTTGATTTTTAAATAATCCATACTGATTTAGCTTATAATTCTTTTTTTTTAACGCAGCTCGAATTCTTATTAAATAAGAAACGGGACCCGTAAAATGAAGTACTGCGTATGGCTTTTCCTCGGCTAAGGCCGTAAAAAGATCAAGTTGATATGTGTTTTTTTTCCATTCAATAAAAAGTACACACTTTCGTTCTCCGCAGACTTTTACAGAAAAAGAAAGATCCTTTATGCGAATGTTGGGCAGGACGTGTTTTAAAAGTTTTTTTTCTGGAACAATAATAAGAAGATCCACGTCATTAAGCATTTTCTCTTCGCGTCTTAAGCTACCAACAGCAACGATGTTTTTTGATAAAATTTTTATAAGTTGTCCATTATATTCAAACGCAAGTCGGGAGCGTAAGTCATTTACAATTTTTTTTCCTTGAATAAGCGTTAACATTTTATATTTAATATTAAAATCTTTTCATTTTATATATTATATACGCAAAATGGCACTTGATGGTTCAAGTGGTGGAGGCTCTAATGTAGAAACATTACTTATAGTAGCAATCATTGTGGTTATTATGGCAATCATGCTTTACTATTTTTGGTGGATGCCCCGCCAGCAAAAAAAATGTAGCAAGGCTGAAGAATGCACATGTAATAACGGAAGCTGTTCCCTAAAAACAAGTTAAAACATGCAATTATATGCATGCATATAAACGCATGCATATAAACGACATATAAAATGCGTAAATACTATATAAAAAACTATAACATATCAATCAAGGAATCAACACTTTTATAATTTTCCGTAATATATTTTTCATCCATAATGATGTCAGAGTACATGGTCCCTATGCGAGGAACAGAGCCCATAAGGGTAGGCGCGGCAATACCGTAAATGGGATTCACGGCGGAGTCAACCGCAGCATCTGTCAAGACCTGGACTGGAGACGACAAGGCCATTCGCAACAACACGTTGGAAGGCTCTCTTGCATTAAGCCCTGCCTTTTCTAGAGAGGTAACCTGTCCCGTTCTTGTCATGAGATCTGCGTACATGAGTAAATGACGATGGTTGGGACCCTTGTCCCCCATAACCGTTCTAATTTCACTAATAATTTTTTGCCGTGCCGCTTCTATGCCGTAAAGCTCCATGGTGTCTCCTATAGAGGACGATACGATGGTGTATGGGTCGATGTTATCATCAAGCATTGCGCCAAAAATATTAGTCCCGTTTGTTTTGATGGCGTAGATATTGTCTAGTCTTACCAGTTTCCCCTGGGCATCCACACGGTGGCGCATAAGCTTAACAACATTCGCATTTTTGATGCCTGGTATTCCTCTAATCGTGCTATTTAATAGTTTATCCACCACATTTACGGCAATTTTTTCATCCGTAGCCATTCGGGTATTGGTACTGCGTCTAAAGGCGCTTTCCCGTAGGTATATGCGAATAATGATGGGAATCCCTGAGGCCGTGTTTTCCACAGAATGCATGATGTAGGTGTTGGGGTGTTTAGCTCTTAGACTATTAATAATACTTTCTAGACTAATGCTTTTTAATATCATGGTTGTTTTGTTTAATTCCAAGCGGATACACCAGTTTGCAATATCCTCTGGGGGCTGTAGTAGAGGATGGTTTTCCAGAAAATCCGTCATCCATTCCACATCACTTGCAAAATCGGGGTACATCACATTTTTTTTTGTGCTTGAATACGTTTCGTACAATAGGTGCCACTGCAATATCAACCGTTCGAACGTTATAAGCTCTATGCTGTTAGCAATTTCTTGCGCATATGTTTTATTTGTTTCCACTTCCGGGTTCTTTAGACGTAAAAGCATTTCAGAGGATTGTTCAGCCTCTACGGGCTTCGCGCTAAAGATCTCCTGGGGCCGCACAATTCCCGACTTGTTGGTTCCCCCGGCCACGGACCGGTGGTGGGAGTCCAGCATATATTGTGTCAAGGGCTCTGATACGGACTGCGCCGCCAGGATTCCCACTGCCTCACCGTAGTTAATAAGACTTTGAGTATATTGTAGCCTTATGAGGTCCAGGATGGCACTCATCTGCTCGCAGGTAATGTTTAATGTTTTAACGGTTGCCAGTTCGATGCGAATAAGCATGCGCATCAGAGAGGCAGCCCGTTTAAGATAAACGGGTATGGGCGTTTGTAGTCGTTCCTGAATGTTGTTAATAAACACGTATGGAAGATTTTTGCAAAACGTTTTGACCATCGCGTATTTTTGTAGAATACTTTTTTCGTCGAAGGGAAGCACGCCACTGGTGGAGCTCAGTAGAATGTTTTTTACGATGCTGGCCACGTTTACCGGCACCTGTCTAACATCTGTAAGCAGCTGACTGAAATTAAAATTTTCGACGTTTAGGAAGATCTGTCGATATTTATCTCTATCCTTTTTAAGGCGTGAAAATTCTTCTTCAAACAAGGGCGATTGTATCCCGGTGTACTTGAATTTGTCTTCAAGTTCCTGGTCCGACAGCATGATGGTTTCAAACCGTACGGTTTCAAGCTGGCGCGCATCAAGGCCGTCCTCTCCGTACAACTGCTGCACAAGACGCGTATCGATGGAAACCCGTCGGTAATAATCCACAATACAGGATTGAAGGCCAAAGATGGCTTTACGGTTGGCATAGCCTGTGGATGATGTCGATAATGCTTTGTTGATCAAGTCGAATCTTCCATTCATTTCCCCAAAGATAAATTCAGGGGAGGTAAGGCCCGCAATATAGCTGTTGCAGATGAACCCGTAGGCCTGCGCCTCCAGGGCAAACCTGGGGTAGTACACCAGGGTCCTACCGAAGGAAAACTGGGGTTGAATGCGTTGTGTATTAATTTCAATTTGGCCGATGCCCGCCATGATGTGAATCATATTGGGGTTTGAGCCCTTGGCGCCAGTGGCCACCATCTGAAAAAGCCCATTGGTTTCCGGATTAATGGAATTCATAATCGGCTTTAAAATTCTATCGGGAAATTTAAGCGCATTCAGCTGCAATTTTTCGTAGAAGTCATGCGTTGTCAGGCCTATAGGCGGCATGATGTCTCCATGAAGCAGCCGGTTGTTTATTTCCTCCGACTCAAGCAGCAGTTCATTGATAATTTCTTGGACCTCCTGATGTGCCTCCGGGGTTAGGAGCATGTCGGCCGTGGACACTGTGAATCCGGCGTTGCGCACGTAGTTTAGGGCGAGCTGCTGGGTCGCAAATATCATTTTCAAGGCCTGCTGCGGCCCATACCTACGCGAAATAAGGTGATAGATTCCACCGGAGGAACCCGCTCCGACGGCCTTTTTGTCAAGGACGCCTTCAATGAGTTCGCCGTTGCGTATTTGTGTAGAGATGTCCTGCTTGTTATAATGCATGTAGGGTGCATACACTTCTGAGTACCATGTGGGGGCTCGTTGATAATTGATGGGGGTCTGCCTCAGTAGCATAGATACAACCGATTTGCCATCCAGCAGGTCAGTTGGGGAGTAGTTGGCAAAACAAGGTGGGTCGGTTTGGGTTGTTTGAAACAACCCCATGGCGTGCAGCTTGTTCATCACATTTTTCCCCATGGGGGTGTTCGTGCGTGTAAGCAAAAAGCTTCCCACCGTGGAGTCCTGCACCTGCCCATTAACGGGACCCGAGCTCTTTGTGGAAATGAACCAGTTTCGCACAGAACAAAGTAGTTCGGCCTCAACGCGGCTCATGACGCTCCAGGGAACCCAGAGATTCATCTGATCCCCGTCAAAGTCCGCATTATACCAGGCACATGCGCTGACATTCATTTGAAACGTAGAAATTTTTGGGTTTTCAAGAACGACAATCCGGTGAACCCCTATGCTGCTTCGTTCGAGAGAAGGCTGGCGATTAAAAAACGCGACGTCGCCAGTGACGACGTCACGGTAAAGGATGTCTCCTACCTCCAGCCTAAAGTCTTGTTTGAGACCCTCAATGTCGTGAACGGATTGTGTTATTTGCTTATACACTCTTGAACAACCAGGGTACTGGCGCTTTCCATTTAAAAAATAGGGCATTAATCTATTAATATTATAATGTTGCACTGTTTCCGCAACTTGCAGCGTTCGTGCAAAGGAAATGGGATAGCCAACCTCGTCCAGGTGAAGGTCTGAGTTCCCGCAGATGGTGGACCGGCTGATCGACCATACCTGGCTGCCCAGTAGGGATTTACGAATTCTTCCCTCCTTGCGAGGAAGTCTTCGCATGATGGAGGGAGCAGGGCGTGCCCCCATGACGATCCCACGCTTTCCCGTGCCTCCCTGGGTTGCGGTGGTGGAAACGGAATCCAACAAAAAGTTATAGTAAAGTTGCTGTATGGTTTGCAAATTGCGGTCAATATTTAAAGGTATTTTTTGGCCGCGCACGATTTGTAGGTCCTTCGGGATCAGCAGATTCTTTCGAACCAGATACTGAATCACGTTGTTAATGTCGTGAAAGCTTTGGGGGCCTGACCCGATTCCCAATCTGATGCCAGGTCGTATGCTGATGGGGGGGATCTGAATGGCCTTAAGCACAAGTTTTTCGGGATGGGAGTTTTTACTTCGCCCCAGTTTTACAACGGTGTCGTAGGTTACGCGCGAAAAAATCTCTCTGATGATCTGCGGGTACAGTTTGTCAATCTTGCCCTGCTGATCCGCCCAAAAGGTAAAATAATCTTCCGAGTCCTTAACAATTTTGGGGTGTACTGCCTTACAGACGTAGCACTGCTTTCCTTCGGTTTGGCTTGAAGCCGCTTCAATAAGACGCTTAGGCCTAATAAGGTGCTCGTACCTCTTTAGGTCAACGATGGGAGCCCCGCAGTTGAGACATATAACCCTTAACCATCGTCGTATTTCGGCGATGAAGAGCGGCTGAAGCACCGGAGCATGCATCTGCAGTATCCCAGGGTGTCCCATACATTGCTTGCGCTGGTGTGAGCAAGTGATGCATTTATAATGGTGATCGGTGGTTCCCATTCGCGCATCATAGATACCCCCTTCGGCGGGAAGGGTGCCCTCAAATAAATTAGAAATGGTAACCTCCATAACGCCTTGCCTCTTATGATCATTGTCACCGGCAATATTGAACTGAACGGCGGCTATTTCGGCATATCCAGCCTCCATATTTTTGCTAAATACATAATAAAACTTCAAATGTT-AAAAAAAAATAACATCGGTTGGCATATTTTTTTGTTAAAACCAAGTGTTAAATGATTTCTAAAACACTTATCGGTTCACGAAAACCTACCGCACGGGCCTGAAGAGGAATGCCAGTTTTGGGGGAAAGCTCGGCATATTCCACGGTAAGCTCTTTTCCATAAAGATGTTTTTTAAATAAGGCGGGCGTGAGTTTTTGAAAAAGAGCATAACGATCCGCGTACGTCAAATGCTTAGGAGTGACTACAAACCGCTTTTTGTTTGGCAATTCGCAAACCCATAAAATGGCGCCTAAGTCCTTTCCCTTTTTTCCCTGAGTATAGTCCACTAAAATAAATTCAGCGTCTAGCAGCGGTTTCAGCTTGGCAAGATGCGCTGAGTGGTAGTTGTTGTATCCCGGCTCATAGGGCCCATTGGCATTGCGTACGATGGCTCCCTCGTAGCCCTCCTTAATAAACTGCGCCTTAAGCCTAAGGGCCTCATCCACATTCTTCACGCTAAAATTTTCAACTTGGTGGATAAAGGTAAGATCTTCCTTCTGTTTAAAAATATTTGTTAATAGCTGTTGTCTCTTGTTGGAAGGCATTTGAAGCTGATCACTCCAAAAACAGTCAAACACGTAAAAGTGCAGCTCGGAGGAATCTGTCTTCGCATTCGCCTGCCCCGCGATCCATTGCAGAGGTTTGCGGTGTAAATAAAGCTCACCATCCAAATATACTCTCACGTCTATAAATAAATAAAGCTGTTTGAGCTCTTTTTTAATATTGTCAAGACCTAAAAATTCCTTTTTCGTGCGCGAATACAAGAGAATGCTACCATCGCCCTGCTGGCAGGCCACAGCTCGAACGCCATTACGCTTGCGCTGCACGATGGGATCTGTTTCTTCTTCAAAAAATGTCTTAGGAATTATATTAAAATATTTTACCAGCATAGGGGGGATAATTCCTCTATTTGTGTGGGCTCCCCGCTTTTGTCTGGCATGGCGATTATATTTACTAAGGGCGTCCTTGAATGCCTGATGGACTACCGTTGTGGCATTTTTTTTACCCAAGTTTTTTCCCTCGGTAACACGTGTCATTTTTGATATCCGCACCGCCCCTTCTTCCACAAAAAATTTTGTGAAAATTTCAGCAACGGCGTCTTTTACATCTGTGGAAAACATCTCATCTGTGATGGGAATGATCGTGTTGTGCTGCACCACTTGCACACAAATAATCCATGAGGCCTTTTTTCCGCTTTTCGTTTCAGACTCAATCGGAGGAAAACAAAAAATGTTGTTTGAATATTGCCCAGGAAATTGATTTAGCATGGTTTTAACAATAAAATAAGCCTATCAATTTTTTTATAATTTGAATAGTTATTCCAAATTCAATATGGCTTCTTTAGATAATTTAGTGGCACGATATCAGAGGTGCTTTAATGACCAGTCTCTTAAAAATAGTACTATTGAACTTGAAATACGTTTTCAACAGATAAATTTTTTATTATTCAAAACCGTATATGAGGCACTTGTGGCACAAGAGATCCCTAGCACCATCTCCCACAGCATCCGCTGCATCAAAAAAGTTCACCATGAAAACCACTGCCGGGAAAAAATTTTGCCGTCGGAAAATCTTTACTTCAAAAAACAGCCTCTCATGTTTTTTAAGTTTTCAGAGCCTGCATCTCTGGGCTGTAAGGTCTCGCTGGCCATCGAGCAGCCCATTCGTAAATTTATCTTGGACTCCTCCATTCTCGTTCGGCTCAAAAATCGTACGACCTTTCGGGTATCTGAACTTTGGAAAATAGAGCTTACCATTGTAAAGCAGCTGATGGGAAGCGAGGTCTCTGCAAAACTTGCCGCTTTCAAAACGCTTCTGTTTGACACCCCAGAGCAACAAACGACAAAAAATATGATGACGTTAATAAACCCAGATGACGAATATCTTTACGAAATAGAAATAGAGTATACAGGAAAGCCCGAATCCCTAACGGCGGCAGATGTTATAAAAATTAAAAACACGGTGTTGACACTTATTTCTCCAAACCATTTAATGCTAACAGCCTACCACCAGGCCATTGAATTCATTGCCTCCCATATACTGTCCTCAGAAATCCTTCTTGCTCGTATTAAGAGCGGGAAGTGGGGGCTTAAACGCCTCCTCCCCCAGGTGAAATCCATGACCAAAGCGGATTACATGAAATTTTATCCGCCCGTTGGCTACTATGTAACGGACAAAGCAGATGGAATTAGAGGCATCGCCGTCATTCAGGACACGCAAATTTATGTGGTTGCAGACCAGTTATACAGCCTAGGTACCACCGGCATTGAACCCCTTAAACCAACCATTTTGGACGGTGAATTTATGCCTGAAAAAAAAGAATTTTATGGGTTTGACGTCATCATGTATGAGGGCAATCTATTGACGCAACAGGGGTTTGAAACAAGAATTGAGTCTTTAAGCAAGGGCATTAAAGTCTTACAAGCGTTTAACATAAAAGCAGAAATGAAGCCCTTTATTTCGCTAACAAGTGCAGATCCCAACGTGCTCCTCAAAAACTTTGAAAGCATTTTTAAGAAAAAAACTCGCCCATATTCTATTGATGGCATCATTTTAGTAGAACCTGGCAATTCTTATCTAAATACAAACACCTTTAAGTGGAAGCCCACCTGGGATAACACATTAGACTTTTTGGTGCGAAAATGTCCGGAGAGTTTAAACGTACCAGAGTACGCGCCCAAAAAAGGGTTTTCCCTGCATCTACTATTTGTAGGCATCTCCGGAGAGCTTTTTAAAAAATTAGCGCTAAATTGGTGTCCAGGATATACGAAACTATTCCCCGTTACACAGCGCAACCAAAACTACTTTCCAGTACAGTTCCAGCCATCGGATTTTCCATTGGCATTTCTTTATTACCACCCAGATACCTCGTCATTTTCTAATATAGATGGAAAGGTCCTTGAAATGCGTTGTCTTAAGAGAGAAATCAATCACGTCAGCTGGGAAATTGTAAAAATCCGGGAGGATAGGCAGCAGGATCTTAAAACCGGCGGGTATTTTGGCAATGATTTCAAAACAGCCGAACTCACATGGCTTAACTATATGGATCCCTTTTCCTTTGAGGAGCTGGCAAAGGGCCCTTCTGGAATGTACTTCGCCGGTGCCAAAACCGGCATATACCGCGCTCAAACAGCACTTATTTCCTTTATTAAACAAGAAATCATCCAAAAAATAAGTCACCAATCCTGGGTTATCGATCTTGGAATAGGAAAAGGGCAGGACCTAGGACGTTACCTGGACGCAGGGATAAGGCATCTTGTTGGGATCGATAAGGATCAAACCGCGCTTGCGGAGCTTGTTTATCGAAAATTTTCGCATGCTACGACCCGACAGCACAAGCACGCTACCAACATTTACGTGTTGCATCAAGACCTCGCAGAGCCTGCGAAAGAAATCAGCGAAAAGGTACACCAAATTTACGGGTTTCCCAAGGAGGGAGCTTCTTCCATTGTTAGCAACCTGTTTATTCACTATCTTATGAAAAACACGCAGCAGGTGGAAAACCTGGCCGTTCTGTGCCATAAGCTTCTTCAGCCGGGGGGAATGGTGTGGTTTACCACCATGTTGGGAGAACAGGTCTTAGAATTACTTCATGAAAATAGAATAGAGCTCAATGAAGTATGGGAGGCTCGTGAAAACGAAGTGGTCAAATTTGCTATTAAACGTCTCTTTAAAGAGGATATATTACAGGAAACTGGGCAAGAAATTGGAGTCCTGTTACCCTTCAGCAATGGCGACTTCTACAATGAATATCTTGTGAACACAGCGTTTTTAATTAAAATATTTAAACATCACGGCTTTTCCCTAGTTCAAAAGCAGTCCTTTAAGGACTGGATTCCAGAATTTCAAAACTTTAGTAAAAGTTTGTATAAAATTCTTACAGAAGCCGATAAAACTTGGACAAGCCTTTTTGGGTTTATTTGTCTGCGCAAAAATTAAATATTTTTTCATAAGAAGTACTACCCAGGTTTTAAAGAAATAGCTAAAAATATCATATGGATACTGCCATGCAGCTTAAAACGTCTATTGGTTTAATTACATGTCGTATGAACACCCAAAATAACCAAATAGAAACTATTCTGGTTCAAAAACGTTACAGCCTTGCTTTTTCAGAATTTATTCATTGTCATTACTCTATAAATGCTAATCAAGGTCATCTGATTAAAATGTTTAATAACATGACAATTAATGAACGACTGCTTGTCAAAACACTGGATTTTGACCGCATGTGGTATCATATTTGGATTGAAACTCCAGTCTACGAACTATACCACAAAAAATACCAAAAATTTAGGAAAAATTGGCTTCTCCCGGATAATGGGAAAAAGCTTATTTCATTAATCAACCAAGCAAAGGGCTCAGGAACACTTCTATGGGAAATCCCTAAGGGTAAGCCGAAGGAAGACGAGTCGGACCTTACCTGTGCCATACGGGAGTTTGAAGAAGAAACCGGGATTACCCGCGAATATTACCAGATTCTCCCAGAGTTTAAAAAATCTATGTCATACTTTGACGGTAAAACAGAATATAAGCATATCTACTTCCTTGCAATGTTATGTAAGTCGTTGGAGGAACCCAATATGAATCTTTCTTTACAATACGAAAACCGAATTGCCGAAATTTCTAAAATTTCTTGGCAAAATATGGAGGCTGTACGTTTTATTAGCAAACGCCAGTCATTAAACCTGGAGCCTATCATCGGGCCTGCATTTAATTTTATTAAAAACTATTTACGATACAAGCACTAGGATGCCGCATTAAAATGCCACATAAGGTAATACACTAGGAATGTCGCACACGCACAAGAATACAACGTCGCCGGAGATTTATTATCTAGTACACGTTTTATGTATGTACAATCCGCCTTCATTTAATATATTGAGCGGATGTACTATGTATTTATTTTAAC-AAAAAACATTATTTTTTTTTAATCTTCATCATCTGTTTTTATAAACTCAGTAATATCAAAAGTAGCTTGTGGGGTTTCAGAGGGTTCACCTTGGTCCTCCGTGAGGATAACATGTTCTTCAGGTTCGTCGTCACTGGAGAACCCATCATTTAATTCCTCTTCACTCAACATCTGTAAAAAATCTTCCAAGCTTTCGCTATCGTTAAAATCCTCATCATCCATAAGAATAATGGTACCTTCCTCATCGTTTCCTCCTTGTTTCGTGTCTAAATAGGCCTGCATGGCATTTGCAAAAGTATCAAAATAGGCTGAGTCAGATTGCTGTTCCAAAATATGGCCTTGCGTATTAAATGTGGTTGCATCGTTGTTAAATGCTTGCAAATACAGTAAGGGATTTATATCCATTATTATTAAGCAAAAAAAATTTAAATTATTTTTCGACCGATGTTAGGTAAAATTAAACAATTGCTATAGGTGTTAAGCAATGATTGATTTTAAGTACTCAACAACCATGATGTAAATACTATACAGCACTTTTGGATTTTTAATCAAATCCAGATTAATACTAACTTCTTTTGTGATACAGTTCGTAATAATAGTATCCTGCTCATCGTTTTGTAAGATTTCTTTTAATATATTTTTTTTTACCGGGATACTAAGCAATTGATTATTTTCTTTTAAAAACTCCTTTTGATATTCAATCGTCTTATTCATTGAATATTTGTATATAACTATAATTACAAATGTTCAATGAATTGTTATTCATGTCGGGAGATGGCTATTTAAAAATCATGTCCTATTTTTCTTTGCTCAATAAGCATCCAAATATTTTCATGGCGTTTTATTAATTGTTCATTATTGAACGTATCACAAAGATCATTTATAAATTGCAGATAGTTTATTATTTCTTTCAAGAGAGTAACAAACATTACTTCAGCAGAACATATAATAGGTAATTCAGTGGCGTTAAAAGAATTTTGATCTTGTTGATACGCCAATGGCGAGGACTTAAGGAGATTTGGGGGTCTTGCCCAAAACCCTAGGCTGCTGTTCTTGTTTTTTAGGGCGTCATAAAGAAATGAAAGCACATTGCAAGGCTTAAGCCGCGACATCTCCTTCCCCTTGGGCCCTTTCCATATTTTTAGATCTAAGATCTCATCCGAGCTTATAGAGTAGGTATAGTAAAGTTTTTCAAAAAAGCATATCTGCTTGAAGTCTTTTTTAGAACGACTTTCAAGAAGCATTTCTATAATGTTAACAAGTTTTGTTAGGTTTAAGGCCTGTTCCTGTGTAAGCTCCTCTTGCACGTGATAGACTGAAAAAGTGTGCTTAGGAATGAAAATACTCCCCGTGGCACTGGCCTGTTGTCTGCCAGGTATATAGTACACGCTGCTGTTAGCAAGCTGTACCGGCACAATTTGCCCCACTTCTGCAACATTATTTTGCGATTCGGACGAGGGTATGACAATAGTTACGGGTTCAGTCAATAGGCTTTCGCCGAGAATAATATTACTGTCATTTTTAATAATTTTAACGGCCGCTATTAAATCAAAGGCATTTAAGTAAGAAACAACAGCAGAAAATCTTACATGCATATATCCTCTTCCGCTATTATTCGTACGCATAATAAAACAAGGGGAGCGTTGTATAACGCCAGTAATATTAAGAATAAAACTGTTTTTGAAACACTTACCCACATAAATGTTTTCAAGCTCCTTCAAAAGATGAGCCTCCACATTTGTACAAAAATTGGTAGGATCATCAATATTCAACGTTGTCTCAAAAATTTTTTGGTCGATCATATCTATAATATATTCTGTCTATTTCAATTTAAATAATATACGAATAAAT-AACGAGATTATTTTATTAAATAAGCAATGGTGTATACACTTTGTATTTACTTTGAGATATACTTTGTGTATCACAACGTGCCCTAAGATGTGTGCACAAGTGACGGCATTTTGTCGTTAAAAAGGTAAAACCAGCGGATTCCATCCTGCATTCCATTTGGTTGATTACGAGCCTCCATTTCTTTTTGCAAAAGGTTATTGCGAATGAGTAAGCAGAGCTTGATGGCACTAATCTTTGTAAGGTTTAAACTTATGCCCAATTGGTCAGCAATTTTTTGTTGCTCCTCCCGTCCGCGTGTTTCGCATACGGCTCCCCGGTTTAGCATGCGAATATCAGTAATCTCATTCTTTTTTAAAACCTGGATAGGTGGGCGGATTTTAAATTTAAGGGCCTTTCCCTTGCTTTCCATATAGCCTATGACGATGTCGTTTTCTTTTCGTTTAACATTAATATTAAGCATATAAAGCGGAATTTCATGCCAGGTTTTATCTTCTCGCGAGGTAATAAGTCGCACGGAGTCCTCCGTGGCATAGCCCACTAGAGTGTTGTCATCCCCAGGCACGTGGCTTATAATTTTAAAAATGTCCGGAAATGGCTGAATATCTTTTTTTGAAAAAGCGATGAAAAACTTTTTATAAACCTCGACAAGGGCCCCCATACCTGCAAGATTATCTATAATAAGTGCTTCTAGCATCGTATAGTGAAATGAAGCGGGGTAGTGGATGAGTACCTGCTCCATTGGCTCATCCTGAAAATCCTTCTGAAACTTTTCATACAATACTTGAAAGGGTTCTTTGGTCTGCGAGTGTTCGAGGTATTTGGTAATACGGATGCTGTGCATCGCGGGAGGCTGAAAATCCCGAATATATGTTTCAATATCTAATACCGGTTCCTTTTTATGGTTAAGCACCGCAGCGACGTACAAATGCTCAGGCTTTGCCGGCACATGCATAATGGTGCAAAGACGATTCTGTATCCATAATTCCTTGCACTGGTTTTTTGAGTAGCATAGAGAAATGAGCGCCAGCGCGAAGTTGTCCTCTGAGAAGAGTTTATTATCGATGGTAATTCCCTGTATGAGCTTGGGAGTGGAAACAGCCTTCCATAGCTCGGAGTACGTCCACACGGGGCGTGCCATAAACAAAGATATAATAATATTAGAAATTGTTTTTACCTCTTGCTCCCCGTATCCATAGGCCTCAAAGGTATTGAGGACGGTGGCTCCGACGTTTGCCGGCGTGATGGATGGACTAAGGGGCAGACTTTCCAACATAGGCTTATCAATCTTAATCTGGTTGGTGAACCCATCAATGGCGTGCTTTCGCAGCGCCTTATCCCCCTCCTGTATTAAAATGTATTCTTTTAATTTTTGTGCGTACTTAGCGAGCTCTGGCCCTCCATCGGGTGTTGTCGATACGTACAAATAAATTGTCACGTTGCGCTCACTGGGGGGGAGCTCCATGTGTGAATTTTTTCGCACCACCCTCCCAAATACCTGAATAAGCCGGGGAATATCAAGGGGCAATGACATAATCATCTCGTACCGCACGGCCTGAAAGTTCAAACCCTCCACAATCACCTTGGACCCGATGAGAATACGCAGCTGGTGGCCTTCCAGGTTGGACGAGGCGTTAAAAAGAGCCAGGCTTCGTTCGCGTACAGCGGGCTCTATTTCGCTGTGCAGAATGGTGAACCGTACTGGAATAAACTGATGGTCGCTATGTGTGTGCTCATCGCGAATCGCGGCGCAGATGGAGCAGCGGGTCGTTCCCACAGGGGACGAAACTTCATTTAAAATGCCATTACTTTGTAAAATTTCTTGCAAGATAAGAACCCCCGACATGCGGACCCGATTGTGGTAAATTAAAATTTTCCCCCGGCCTTGCCGAATAATGGAAAGAATGTCTTTCATCATTTGAGTGTATTTTCCGCTATAAAAGGCCAATCCCGAGATGTGCGTTGGTGGCTGCAGCGACAAAAAGCTGCCACTCACATTAAAGGGGGCTCTACGCGAAGGCTCAATAATCTGTACCCCGTTTTCCAGAAGCCAGTCTGTGCTTGCCATAGAAAGGGCGGTGGGGGTTTCCGTCGAGTTAAACAGGCCGTAAGCCTTGGGTTCCGTTTGTTTTGAAAATTTTGGGTTGGGAAACACCATGTCATAAATGCTGTACGCATTACTCGAGATTTTAGGGTCAGGGCCCAGCTGTTTAAGCGTTTCAAGCTGATACTCAGACATGGGGCATTCGATGAAATGTAAGTACGGCAATGTTTCGTCTTTATAGGACAACATCTTTCCGGCAAATATTCTTTCGGGGTAAAAATTGGTGTTGGTATCCAACAAAAAAGATACCCTTCCGGTGCTCAGTCTTTCCACAAGAGCTAGGGCGTCCTTTTTCCATTTAACGGAATGCCCACTGCTGTCAAACAGTTGCTGGCGCTGGAGGGGCTGGCCGTTGGGCAGCTCATGCCGCGGAACCAAAAGGTTTAACAGGTCGACGTATTCCATGACACTCCCGGTTACGGGCGTTGCCGACATGAAGACGGCCCTGGGGGCCTGGTGAGGTGGAAAGGCATCCAGGACATACTGTAAAGCGATGCCATAATTATTTCGTTCCTGGATATTGTACACGTTGTGTATTTCATCCGCAATGAGCAGTCCTCCCCTAAGTTGCTCCATGATTTTTTGATTCACCCGGATGAGGCCGTTTGTCTCGGCCTCGCTAATTTTTTGCACGAACTGAGATATATCGTTCTCATTCAATGTATCTTCTGCTTCGTCAGAACGATGAAACAGAGAAAGCACATCAAAGTTTTTCTCTTCACCCTTACTCGTAATATTGAAAAGCTTGGATGCAAATTCCTTATAGCCGTAAAACTGAAAAAAGCCTCCGCGGTTTCTATCGGTTAAACGGCGCTTTAACGTACTAACGAACCCATTTAGATGCCGTGATTCGACCGACGTGGTGCTGCCAGACTGCTTTGCAATGTGAAGAAGCCGGTGTAGCTCAGCGACCTCCTTGTAAGAAACAAATCCCAGCTCAGGACGTCTTAGCATTTCTGTTTGAATGATGGCGCGTGTAAAGCCTACCACAAAAATCCAGGGCGCATTTTCAATAAAATTCATGTAGTGGTTCATAAATTGACGCGCGATGGCAATCGCGGCAATGCTTTTTCCCGTCCCGGTCTGCCAGTTTAATAAAAGACGCGAGTAGGGCGTGTTGGGATTTTGAAAGTTTTGGACGAAAAGCTGGGCATTATGCAATTGGAGACCCTTGATGGAAGGAAAGGGCGACGCGTAGGGGTCACACGGAAAAAACGCTCGCCCCCCCTTCTCGCAGCCAGGCCCACCGATCTGGACAAAATGAGCCCGCAGATCACGAATGAGCTCTTTTTGGTCGACAGGAGGGGAAATCAACGATTTAAACTCCTTTCTTCGCGCCAACTGCTGCAAAAAGTCTGCGGCATCCAATTCGGGATACGCCATATTATCATAAAAAAAATAAACCTTTTTATGAAAACTTTTATGTGATTCTGTATTGCAATTGTTTTTTATGAATACTGTAAATAAGCGTATCAACTTGTTTTTCTAACGAAGAGGCGTTATTCTTTTTTTCTGGATATAAAATAATAATAAGTATAATAATTAAGACTAAACAGCAGGCAATCACTATCAAACTCATATTATACTTACTTTTTTATAAAAAGTATTATATCTTATGAATGCGCAAGTTCAGCTAATTGTTCGTCGCTTGGAATGTGGGACTGCAGGGAGGTGGAGTTTTTCCTTTTTCTAAAGAATACCGGGAAATGGTGGTGAGGCTCAGGTTGTTGTACATAGTAGCTAGGAGGAGGTTTAGGTATGCTCGACTTGCAGTCAATAGTCCGGTTATAGTAAACGATGGCAACGATGATAAGAATAATAATGAGCAAAATCAAAATGCCCAGGAGAATCGCAGTTGTTCCGGGATATTTGGCGATTGTATGGGCTAAAAGGCCTTGGGTGCTTTGTTTAATTCCCTCGCGGGTTGACAGGTTATGAGAAAGCAGTGGAGACGTTTCAGTGTCCATTTATTACAATTGAACAGTTATATTAATCTCAAATAAAATATAACACAAAATTAATTATGGCCATGCAAAAGTTATTTACGTATATTTACGAGTTTATTGAATATCGTAAGATGGTGCTGTTGGAAGAAAAGGTACCATATGATAAGTTTGTTCAAATGGTACTTAATACAGGATTTTTTCGTATTAACGCGGAGACGCTGAATCACGGAATCGTATCCGTGTTTATCTTTGGAGCAAATGGCAAGTACGTTCACCACGGAGGCGACATGAGAACGCTTTTAACGAATACGCTTAATGAAAAAAAACATTATGAAGAATTAATTTTAATCGTTGATAAGCCCGTTTTAAGCAAAAAAAATATTTTAGATATAATCGTCGAGCAGCGCGCTGCAAATCCCACGATTGTAATAAACATATATCCCTACCACCTGTTCTGCATTAACATTCCCAAGGTGAGTGCCATTCCTAAACATAAACTAATTACTCAGGAGGAGGCGCAGGAGTTTTTAGGTCGCGAATATCTGCAACCGCAGGACCTCATGCAAATTAGCGCGTCAGACCCCCCGGTGGTCTGGCTGGGAGGAAGACCGGGAGACTTTGTGCAAATTGAGCGGCCCTCAGAGACAGCTATGCACGCTGTTGTTATCCGCTTTATCACCAAGTCCAAAATTTGAGTCCCGTGTTTAAAGATGACAGACAGCTAAGTAAGCATATCTGTAAAATTGTCGATGTCCTCTGTGGATAGAGCGCTTTCCTCTGAGCAGCAAATTTTTTCATACATCTCCATGGGGGATGGCGAGGCTTTAATAGTATGTAGGTCACGTAAGAACTGTTGTATGATGGGATATTTGTCTTTTAAAAACTGGGGATGTTTCATAACTGGAATTATTTGAAAGATAAAGACCTTCCATCCAAAGTAGCCAACCACATTTGGCATTTCGGGACACGCGGTTTCATAAGGCATAGAATAGTGAATAGTGTACTGATCTTTTTGATACAGCGTTTCAAGTAGTTGGCGAAATGTTTCCGCGTCGAGCGTGCCAAAATCTTGAGGAGCCTCGGTGTGCTCCTGTGTAGAGCAGATCGTGATGATTCCCCAGGCAAGCGGGAGCATGGACTCTGGAGGGTGGATATCCGTATTGGTCTCATTATTCGATCCCAGCTGATGAATGCCGCACACGCGAAACATGGCCTCGACGTAGATGCCCATAGAGATAGGCGGCGAAAGGGCAAGACCGGATTGTATTTGCGGCATATAGTAGGAGGGCACCGAGTTTTTTATTTTTCGGTTGAATGGGGACTTTATTTCTACCAGCACGGGGATGCGTTTCGTGGCCTCATAGCGTACGTTGTTAAAAATTGTTTTGATTTCCCAGGACTGTTGAGTGTATCCCAGCGTTAGGTGACAAAACCCATCGGGGCTATTACTATGTCCGGGGTATCCCAAATAGGTCCCATCAATATGAATATTGTCACCTATGACGGTGGTTTGGCAGAACAACTCAAGCAGATCTTTACTAACACGCTCAAAAAGGGTTCCCCAGCTACAAGCAGCGCGGTTCAAATTCTTCTTAAAAAGATTTGCTTTTTCCGCCAAGGTTATATAATAGCTTTTGTAAGGGTTTAAACCTAAAACGCTGGCAAGGTCAGAGCCACCCACCTGAGTGCGACGAATAGCATGCCAGGCATCGGAGCGCTGCTGAGGAGAGTCTTTAAACAGGCGTACAAAGGTTTCCATTATACTTGTTTTAACAGGAATTCAATATAAAAAGTCAACACAGTTTGCAATTTTTCCAATCTCAAGATATAGCCATACATTTTTTTTTCCAATTGGCGAATATGTTTAAGCTCATGTGTTTCAATATTAGCATCCGGAAATTTAAATGCATAAAGATGTTCAAAGGCCTGATTTATACACGTATCAAAGGATCTGTGGTATGTTATTAGCTTCAGCATGTGTGCCAGATCTTCAAGATGGTCTAAATTTATACGGTTTTCCACGTGGTGGATCATGTCTGCCACATCTTGAGCCCCCATCCAGGGGATCACAAGGTACTCCCCCTTAAAGATGATTCGTCGTTTTTTTAAAAAATCATGAAAACGTTTTAAAGCTTCAAGAAAGGGGCAGTTGGGCTTTGACCCCAAAATGCTGACGACGATATCCTCGGGCATGATGTATTCGCAGTGAGGATAGTAGTTTACGGACTCTAATTCAGCGGCCCGCCGTTTTATTTCGTATCTTGCCCAGTTATTCAGAGAGTACTCCACGCCTCCGACCACAACAGACATCCTATCTATTAAAAAATAACAATAAAAACCTTATGAAATCTATGTATAGTGGCCGCTAAAATGTCTATATTAGAAAAAATTACGTCAAGTCCCTCTGAATGCGCAGAGCATCTTACAAACAAAGATAGCTGTTTAAGTAAAAAAATACAAAAAGAGCTCACCTCTTTTTTGGAAAAAAAAGAGACACTCGGTTGCGATTCGGAGTCCTGCGTAATTACCCACCCCGCCGTGAAGGCCTATGCGCAACAAAAGGGACTGGACCTCTCCAAAGAACTGGAGACTCGGTTTAAAGCGCCAGGACCCAGAAACAACACGGGTCTTCTTACAAACTTCAATATTGATGAAACGCTGCAGAGGTGGGCCATAAAATACACCAAGTTTTTCAACTGTCCTTTTTCCATGATGGACTTTGAGAGGGTCCATTATAAATTTAATCAAGTGGATATGGTAAAGGTATATAAGGGAGAAGAGCTACAATATGTAGAAGGCAAAGTGGTCAAGCGTCCTTGTAACACCTTCGGATGCGTTTTAAACACGGACTTTTCAACGGGCACTGGAAAACACTGGGTAGCCATCTTTGTGGATATGCGGGGCGACTGCTGGAGCATCGAATATTTTAATTCGACGGGAAATTCTCCTCCAGGTCCCGTTATTCGTTGGATGGAACGGGTCAAACAGCAGCTATTAAAAATACACCACACCGTGAAAACGCTTGCAGTTACCAACATTCGTCACCAACGGTCGCAGACCGAGTGCGGCCCCTACAGCCTGTTTTACATCAGGGCACGCCTCGACAACGTGTCATACGCCCATTTTATATCCGCTAGGATTACCGACGAAGACATGTATAAGTTTAGAACCCATCTGTTTCGCATCGCATAAACTAATAAAGTTTGAATTCTTTATAGGAATAAAAATGGAAGCGTTTGAAATCAGCGATTTCAAAGAGCATGCGAAGAAAAAAAGCATGTGGGCTGGCGCCCTCAACAAAGTCACTATTTCGGGTCTTATGGGGGTCTTTACCGAAGATGAGGACCTTATGGCGTTACCCATTCACAGAGACCACTGCCCCGCTTTGTTAAAAATTTTTGACGAGATCATCGTAAATGCCACGGATCATGAAAGAGCTTGCCATAACAAAACAAAAAAGGTAACTTACATTAAAATTTCGTTTGATAAAGGTGTGTTTTCTTGCGAAAACGATGGCCCGGGAATCCCCATTGCAAAGCATGAGCAAGCCAGTCTTATCGCCAAGCGCGATGTGTATGTTCCCGAGGTGGCTTCATGTCACTTTTTAGCCGGAACGAACATCAATAAGGCCAAGGACTGTATCAAGGGGGGAACCAACGGCGTCGGGCTGAAGCTCGCCATGGTGCATTCGCAGTGGGCCATTCTTACCACCGCCGACGGCGCGCAAAAGTATGTTCAACATATCAACCAACGCCTAGATATCATTGAGCCTCCTACCATTACACCCTCCAGGGAAATGTTTACACGTATCGAGCTCATGCCCGTATACCAGGAACTAGGGTACGCGGAGCCTCTGTCTGAAACAGAGCAGGCGGATCTTTCCGCCTGGATTTACCTTCGCGCCTGCCAATGCGCGGCCTACGTGGGAAAAGGCACCACCATTTATTACAATGATAAGCCTTGCCGCACGGGCTCTGTGATGGCGCTAGCCAAAATGTACACCCTGTTGAGCGCGCCTAATAGCACGATACATACGGCGACCATTAAGGCCGACGCAAAGCCCTATAGCCTGCACCCCCTGCAGGTTGCGGCGGTCGTGTCCCCCAAGTTTAAAAAATTTGAACACGTGTCCGTTATCAACGGGGTAAATTGCGTAAAAGGAGAACATGTCACCTTTTTGAAAAAGACTATTAATGAAATGGTCGTTAAAAAATTTCAACAAACGATTAAAGATAAAAACCGCAAAACAACATTACGAGACAGCTGTTCAAACATCTTTATCGTTATAGTGGGTTCCATTCCAGGAATAGAATGGACCGGCCAGCGGAAGGATGAACTTAGCATCGCGGAAAATGTTTTTAAAACGCATTACTCCATTCCTTCTAGTTTTTTAACAAGTATGACAAAGTCTATCGTGGATATTCTTCTGCAATCCATTTCTAAAAAAGATAACCATAAACAGGTCGACGTAGACAAATATACGCGTGCCCGCAATGCGGGAGGAAAAAGGGCGCAGGACTGCATGCTACTCGCGGCGGAAGGGGATAGCGCACTTTCCCTGCTGCGCACGGGACTAACCCTGGGAAAGTCCAACCCAAGCGGGCCCTCCTTTGACTTCTGCGGCATGATCTCCCTGGGAGGAGTCATCATGAATGCCTGCAAAAAGGTGACAAACATTACAACGGACTCTGGAGAAACCATTATGGTGCGCAACGAACAGCTTACCAATAATAAAGTGTTGCAGGGAATCGTGCAGGTATTGGGTCTAGACTTCAACTGCCATTACAAAACACAGGAAGAGCGAGCAAAGCTGAGATACGGCTGCATTGTTGCGTGCGTTGATCAAGATCTGGATGGGTGTGGAAAAATCCTTGGACTGCTGCTGGCCTACTTTCACCTGTTTTGGCCTCAGCTTATTATCCATGGTTTCGTAAAACGACTGCTTACCCCGCTGATACGTGTGTATGAAAAGGGTAAGACCATGCCCGTGGAATTTTACTATGAACAAGAGTTTGATGCCTGGGCAAAAAAGCAGACCAGCTTAGCCAACCATACCGTAAAATATTACAAGGGATTGGCGGCGCATGACACCCATGAAGTAAAAAGCATGTTCAAACATTTTGACAACATGGTGTACACGTTTACCCTGGATGACTCAGCAAAGGAGTTGTTTCATATTTATTTTGGCGGGGAGTCGGAGTTGCGAAAAAGAGAGCTTTGCACCGGCGTGGTGCCGCTCACCGAAACCCAGACGCAGTCCATTCATAGTGTCCGACGAATTCCTTGCAGCCTGCATCTGCAAGTAGATACCAAGGCTTACAAGCTGGATGCCATCGAGCGGCAGATTCCCAACTTCTTAGACGGGATGACGCGGGCGCGGCGCAAAATTTTAGCCGGGGGGGTGAAATGCTTCGCCTCCAACAACCGTGAACGAAAGGTTTTTCAGTTCGGGGGCTACGTTGCAGATCACATGTTTTATCACCATGGCGACATGTCGTTAAACACAAGTATTATAAAAGCCGCCCAGTATTACCCAGGCTCCTCCCACCTCTATCCGGTATTCATAGGCATAGGAAGTTTTGGCTCCAGGCACCTGGGAGGAAAGGATGCAGGATCCCCAAGATACATCAGTGTGCAGCTTGCGTCTGAATTTATTAAAACAATGTTCCCCGCGGAGGACTCATGGCTTCTCCCCTACGTCTTTGAGGACGGCCAGCGGGCGGAACCAGAGTACTACGTGCCTGTGTTGCCGCTTGCTATTATGGAGTACGGCGCCAACCCATCGGAGGGCTGGAAGTACACCACTTGGGCCCGGCAACTGGAAGACATTTTGGCCTTGGTGAGGGCCTACGTCGACAAAGACAACCCAAAACACGAGCTACTGCACTATGCAATAAAACATAAGATTACTATACTCCCGCTGCGGCCCTCCAATTACAATTTCAAGGGCCATTTGAAGCGGTTTGGCCAATACTACTACAGCTACGGCACGTACGTCATCTCAGAGCAGCGAAATATAATTACTATTACGGAGCTTCCTCTGCGTGTTCCTACGGTTGCATACATCGAAAGTATAAAAAAATCGAGTAACCGCATGACATTTATTGAAGAAATCATCGACTACAGTAGTTCAGAAACTATTGAAATTCTGGTGAAATTAAAGCCAAATAGTCTTAACCGTATCGTGGAAGAATTTAAGGAGACTGAAGAGCAAGATTCCATAGAAAATTTTCTGCGCCTGCGCAATTGTTTACATTCACATCTAAACTTTGTAAAACCTAAAGGTGGCATTATCGAGTTTAACACGTATTATGAAATTTTGTATGCGTGGCTACCTTACAGGCGTGAGCTTTACCAAAAGCGTCTTATGCGTGAGCACGCGGTGCTTAAGCTGCGCATTATCATGGAAACTGCTATTGTACGCTACATCAATGAGTCTGCAGAGCTAAATCTTTCCCATTATGAGGATGAAAAGGAGGCAAGCCGCATTCTAAGCGAGCATGGATTTCCCCCGCTGAACCACACGCTGATCATTTCCCCTGAGTTTGCCTCTATAGAGGAACTCAATCAAAAAGCACTGCAGGGCTGTTATACCTATATACTATCTTTGCAGGCTCGAGAATTGCTTATCGCAGCCAAAACTCGTCGGGTGGAAAAAATAAAAAAAATGCAAGCTCGTCTTGATAAGGTTGAGCAGCTTTTGCAAGAGTCTCCCTTTCCCGGCGCCAGCGTATGGCTGGAGGAAATTGATGCGGTGGAAAAGGCTATTATAAAAGGAAGAAATACTCAGTGGAAATTTCATTAAACGCCCGGTTTTATGATGTCCAATAGGTGTTAAGCAATCAGTTCATCAACATTTTTTTCAAGAATTTGAAAAGTTTGGATAATGTTCTGAATACTTTTTTCTAAAAGAGTTATCAAATCTTCTTGTGAGGCCTTATGAATAATTGTTAATACCATTTCTTGCTTATGGGGAACACACTGATACCCCACAAAGCTAATATCAGGAATCATTTCATAAATATATGTTTTTAGCAGATTTCCGATGGTATGGGTTTCATCTTTTATCGTGATAATGGCCTTTGTTTTTTCCTCATCCATGGAAAACAGCACAAGTTCCGGCTGCGGCTCTTCAAAGTTTTCATAAATTTTTTGAATGCTTTGGATTCGGCCAATAATGATCCGGCAGGCGTTTTTTAAATACGTGCGAACGGCCTGGTTGATATGTGGCAGCGGCACCGCTGGAAAGCAAAGCCCCAGGCGGTGGTGACGCGGGTCTGAGGTCATAGAGCTTTGCTTGTAACCGCTAAGCGCCATATATTCTTTTTTATCCGTTGGGTACTGTTCAATGTCAAGGTGGGAAAAATGTGTTTTAACGGCAAGATTAAAGGCGGCATGCTTTCGTCCTATGCCCTTTTTAATATAGATATCCTCTATAATCAACGATTTTCCGGGTTGTAGGAAGCCAATCTCAAAGGTAGGATTAAAAATCGGGTATTTAAGCTTAGGGCCTGCCACCTGGATGAGATCGCGGCTATAGATGGTTTTAACCTCACAGCTATTGTTTAAACTCCGCAGAGCAAATACCAGTGTCTCGTTTTTCGCATAAATCGGAATGAAATTAATGCGGTTTCTAATAAATTGTTCCGTCATAAACAGGTCCGTGGAATCCTCGATCTTATACCCACCGGGCTTAATATCTAGCATATAATTGGGAATTTCATCTTGCAAGACCCGCGACAGGCCGTGGACCGCGGCTCTGCTAATGCCCTTAAAGTCCATAACAACATTGACCGGGACGAGGGGCAACTGCTCCTCGAGCTGAAATAGTTTTTTGGCCGCATTTTTAATAAAGAGGTTGGAAAAGTCTATCAAAAACGGTTTGATTTCCACGTTTTGGAAAATTTTTTCCATTTGTATTATAAATATATCTATATATATTCAAATTATGGTAGTTTATGACTTGCTCGTTTCTTTAAGTAAGGAATCCATAGATGTGCTACGGTTTGTAGAGGCAAACCTTGCGGCGTTTAACCAGCAGTATATTTTTTTCAATATCCAAAGAAAAAACTCGATCACGACACCCCTTCTCATTACGCCGCAGCAGGAAAAAATTTCGCAAATTGTTGAGTTTTTAATGGATGAATATAATAAGAACAATAGAAGGCCCTCCGGGCCGCCGCGTGAGCAGCCCATGCACCCATTATTGCCGTATCAACAATCCTCGGACGAACAGCCCATGATGCCGTATCAACAGCCCCCGGGGAATGATGATCAGCCATATGAGCAAATATACCATAAAAAACACGCGTCGCAGCAAGTAAATACTGAACTGAACGATTATTATCAACATATTCTTGCATTAGGCGATGAAGACAAAGGTATGGACAGCATGTTAAAACTTCCAGAAAAGGCAAAAAGGGATAGCGATGATGAGGACGACATGTTTTCTATAAAAAACTAACGACGTAACAATTAAACAAAAAATAAAAATCATTATAAAATGAATCTTGAATACGTCCAAGTTGTTCAAAAATTTAATCAAGTACTCCTAGAACTTACCAAAAAAGTATGTACCGTTGTGGGCGGGAGCAAACCCACCTATTGGTATCACCACATTAGAAGGGTTTGCTCAGAATGTCCATCCATGCCGATGAGTATGATAGGTCCGTATCTGAATGTCTATAAAGCCCAAATTCTAACAAGGGACAAGAATTTTTTTATGAATTTCGATCCCGCGCATAATGAGTACACCTTTATCATTCAAAAACTAAAAGAAGCAGCCCGAAATATGCCGGAAGACGAATTAGAACAGTACTGGGTAAAACTTTTATTTTTACTTAAAAGCTACATAAAATGTAAGCCCTTTATTAATTAAAGAATTGATGCATAACTAATAAATGGCCGGTCGTGTTAAAATAAAACAGAAAGAGCTCATAGACTCTACTGTAAAAAACAAAAATGTGATGAATCTGTTCCATGAAATTATAGGCTCAAAAGGCAATATTAATTTTAGCGTTGTCTGGCCCAAGTTTAAAAAAATCAAACAGAGCGTTTATGACTACATTTCCACTCTTTCTGTGCTGGAAAAAGCAAACGTTATGCAAAACTTTGAAGCTGATAAGAAACTGTTGGAACTTTTTGTACAAAAGCTGTGGGCTGCCTATGAAGGCTATTTCAAATATCCCGAGATTGAAAAATATGAGGTGGAAGGCCAGGTAAATTTCAATCTCGTACCTCAGTGCGTCCTCGAAAAGTTTAGCCAGTTGTATAGGATAAGAATCAATTCAGAGCTTGTCACACTCATCCTAAACAGCTGTGCCTTTATGAGTAAATATAACGATTATATTCTCAAAAAAGATCCCTACATACTAACCATAACCCCCGGCCTATGCTTTTCCCCCATTCCCAACTTCGAGGACCTAAATTTTAAACATCTTTACAACAGTGATAAAAATTCTCAGCATGACAAAGAGTTTATCATGTTTATATTATATAAGCTTTATACGGCTGCCCTAGGAGTGTACAATGCCATCTCGATTCCAGACATCGACGTAGAAGACCTTGAAAATATCATCCTATCCTCGGTGAGCCAGATTAAAAAACAAATTCCGCGCTGCAAAGACGCCTTCAACAAAATTGAATCTTCGGTACACCTGTTGCGCAAAAATTTTAACACATATTACAGTGACTATGTGGGCTCAGGCTACAACCCAACCATCATTATGGAACAGTACATTAAAGACATATCACAGGATTCCAAGAACATATCACCACGCATTTCCTACCAGTTTAGAACCATCATCAAGTATTACCGCGACATGATTGCCACCAGGCATCAAACGATGGACCCCCAGGTATTAAACCTCGTAAAGCACGTCGAAAAGAAATTAGATATGCTTGATAGAGAAAAAAATTAGTATATATAGTTATGGTGAATCTTTTTCCTGTTTTTACCTTAATTGTGATTATTACAATTTTAATTACGACTCGAGAACTATCCACCACGATGCTTATTGTTTCTCTTGTAACAGATTATATTATTATTAATACACAGTATACGGAACAGCAGCATGAAAACAATACATTTTTCATGCCGCAAAAAAATTCTTTTAACGAATCTTATAATAAAGACAAAAAATCTAATATACATATTCCCTACCAGTGGCTGGCGCCTGAACTGAAGGAAGCTGAGAGCAAGTACTGGTGGGGCAATTATGATCCTCATAGCGAGCCCGTTCTCGCTGGCGCATCTTGAATATCTTCATACGTGGCACGTCACCATCAAAAACATTGCCCAACAGCACGGGCTTGATATAAAGGTGGCCATTGTGGTCTCAACATCGCATTTAAATAATTTTTTGCCAATTTCCGGGGCGCTTAACATCGAATGTATAACCTTCCCCAGTTGCGGCATCAAGGAGATAGACCTCCTATGGGCGCGCATTAAACTATTTCAACATTACTGCGCCATCGGTGCCCGTCTTTTATGGCTGGTAAGTGCTGACATCAGGCCCCCTGTTTCAGCGTGGCCAGCCATCGCCGACAGTCTAAAAAAGGGAGCAGATGCGGTCGTTATTCCCTACCCCTCCCGATGGAACAATCTTATACCTACCGTCATCAAAGAAATAGTTGTCCACCAAAAAAAATGCCTTGTGGCGGTGGATGCACGCCACCTTGATACAGATACCCAGATTGTAGGGGCCGGGATGGGCTGCATCGTCCTAACCCTAAAGGCCCTTATGGTGCGCCTAAGTATTGGCAAACAGCCCGTTAAGATACTGTGGCCCGACCTTCACGGCACTGCCGAGGGCATTCCTCTGGAGGGGGTGGAGGTTGGCTGGTTTTTAAACGCTTATGCGCATAAATTAAATATACGCTGCCTAGGGGCTGATCATATTGCGCAGCACTTAACTTAATTCTTTATTTAAAAAGTCCACGCATCCAGTGGCGGCCTACATTAAGGGCCTACGCACATAAATATACACTGGCTAGAAGTACGCCTTCATTTAAACCATTGAATTATTTATATAATGGCTGCAAACATTATTGCAACAAGAGCCGTGCCAAAGATGGCCAGCAAAAAAGAGCATCAATACTGTCTGCTAGACTCCCAGGAAAAGCGTCATGGGCATTATCCCTTTTCATTTGAATTAAAGCCTTATGGGCAAACAGGCGCAAATATCATAGGAGTACAGGGCTCACTTACCCATGTTATCAAAATGACAGTATTTCCATTTATGATTCCTTTTCCTTTACAAAAAACTCATATAGATGATTTTATTGGTGGACGCATTTATTTATTTTTTAAGGAACTGGACATGCAAGCAGTTTCTGATGTAAATGGAATGCAATACCACTTCGAGTTCAAGGTTGTTCCTGTAAGCCCCAACCAAGTAGAGCTTCTTCCTGTGAATAATAAATATAAATTTACATATGCTATACCGGTAGTGCAATACCTTACCCCAATCTTTTATGATCTTTCGGGACCGCTAGATTTCCCATTAGATACTCTTTCGGTCCATGTGGATATCCTCTCCAATCATATACAGCTTCCTATCCAAAACCATAACCTAACAACGGGTGATCGTGTTTTTATTTCTGGATATAAACACCTGCAAACGATTGAATTATGTAAAAATAACAAGATTTTTATCAAAAATATACCGCCGCTTTCATCCGAAAAAATAAAACTATATATACTAAAAAATCGAATCAGAATTCCGCTATACTTTAAATCTTTAAAAACGTCTAAGTAATAACATTTTTATAGTCTACTCCTAGTTCCGAAATAGGCTGAATTTCTTTTTTAAGTCCTTTAAACCAAGGATGTGATACAAGACTCTTAAAGGAAAGCCGCTTATTTTCATTAATTGTTAAACATTCCGTGATAAACTGTTTTCCCGTCTCTGAAATGTTCTCGGGAATATAATTTTCCCGTTTCAGGATATCATTTAAATAAAAATTTTCTGCACGAAATCTAAAAAGATTAACCGCGACCATACCTATCGTCCACACGGTTAAAGGAAGCTGGTAGTAATAACCATAATAATAAAATTCTGGACACACGTATTCCCATGTTCCAAACATATTATATTGGGGACGGGTTTCGTCTAATCTAACAGCGCTTCCAAAGTCAATGACCTTAATGATCTTTTGATTTATGTCTATAATAAGGTTCTCATCCTTAATATCCCCATGGATAAAGCCCTTCTCATAAATGTTTTGTATAATAAGAATAAGCTGGAATATTATTTTTTTGGCTTCGGTTTCCTCAAGTTTTTTAAAGTAATGATAATGAAGTAGATCAACACTATTTGGAATATATTCTATGATTAGTATATGATACATAGCATTTTCGGTATATTCGATAAGCTTAATAACACCGGGAGTATCTTGCAGGGCTTTCAACACGATGACTTCATTTCCTGGAATTTCTTTTTTAGAAACGTACTTAAATATAATGGGTTGCCCTACTTGATGACCCAAAAAGACGTTATTTCTGCCACCCTCAAACATGGGTCTCGTCGCAATGAAATACATGTGCTGCGTTGTGGAGATCCTTTCCACCTTTGCTGTAGGATAAAACGCATATTGTGCCTGGGGATTTTTTAACATTTTTTTAAGCTGTTGTTCCGGCCTGGACATGTTTTATTAGCTTTATATATAAAGGGTTAGAAGGTTTAATTTCAATATATGCCTTAATGATGGGATTATATTCGTAAAAGGTATAGCCTAATCCTACGTCTTTGTTTTTTTGGTAAAAAAACTGTTTGCCCTCGTAGGATATGCTATAGGCTTTTACTTCGGCTTTTACAAGCGGTTGGCAGGGATTGGGCAAACGTAAATCGCGTTCAAAGTTTTCATGAAAAAGCAAAGCATTTGTGGGCTGACACATCAGACAGCCGCTTTCGCCATTGAAGGCACATTCAATGGCCGCCCTTTTTAGTAAATCGCGGAAAGCAGAATTAAGATGGCTCTTTTCAAGCCCCCTTTCGTGAAAACGCTCATCAATCGTTTTTTGTTCCTGACTGCCTTCGGGAATACTATAAAACATTTTTTGATTAGCCACCGCGATGTACAAAAAAGGCTGTACGGTTTTCTCCTCGGGCGGTAGCGCATCGTGGCTACCAATGCGTATAATGCGCGCCTTCACTTGATCCTCTCGGGCCTTATCCCAGTACGGCTCTAGGATATGAACCTGCCGCCCGTATTTGAGATCCAATCCCTCAGCTCCTGTTTTAGAGACGAGTAAAATTTTAATAACCTCTCCGTGTATATTCAGCGGCGAATTCCAAAGCTGCTGGATCATGTCGCGCTCTTTAGATAAAATTTTCCCTGTAATAAGCGTAAATCGTGTTATTTTGGAGGACAGGACTAACGTATGGGTCGGCCCATCTTCCGCAAAGTTTTTCACCATAAGATCTTTCCCATCCTTATGAAGGAGGATGGTGTTGTGCCCTTCTTCCAATACTTTTAGGGGCTGAAGGCACTGGTAGCCCTCTATTTCTAAAAAGCGGGCCACGACGTGAAGGCCCAATTCCACAAACTGTGAGTAAATGAGCACAGGGCCCGGAGACGTTTTAATATTTTTTAGCATGCGTACTATTTTGGGACTAGAATTTTCTGTGAAGGCCTCTTTGGGCAGCTGCTGAACAGCCTCTGATAATTTTTCATCCTCCTTTACTGTTAGCATTTCGGACGCGAAGATGCTGATCATACGGGAACGCACATAGTAGGAGGAGCCTGACTCTTGCTCCGATCCTGGCAGGCAGAGGGCGGCGGCATTTATTTTTTCATACATTCCTGAGCTGGCGTGCTTTTCCGCGTTTTCAACGTCTCGGGCCAGCAGATATTGCCTATACTGCTCGGGTGACATTTCAACCTTTTCTATAATAAGAGGAAGCTCTGTGGGGAATAGCTTGTTGAGCTCATTCTGGTTTCCAGCGTAGCTTATCATACCCACTAGGCGGTTTAGTAGTTTGTCCGCGTTTAAAGGGCTATTCGTTGTTTTATTGACATAAGCGGTGTAGAATCTTTCATAGTGAAGAGGTAATAAGATTCGCCCGCTTAGCATATTAAAACAGGGCACCATTTCAAAGGGGTCCTTCGAACACGGGGTGCCTGTTAAAAACAGAATACGAATATTTTTAGCTTGCATAATATTATTGTACAGCTGGCGGGCATTTGTTTTATCATTGGCGCTATTGATAATTCCTCTAAAGAGGTTGTGTGCCTCGTCAACGATGAGCAGGCATCCATTTAGGGACCCTCCCGCCTTTATGATCTGCTGCCCCATGTTGTAAGCGTCTAGGGACACAAACCTGAAGCGCCGCGAGATTTTTTGTAGCTCTTTGGAGTGATCCGTCGTTTCCGGATATAAAAGTTTAATAAGCTTTAACAAAGACTGTTGGAAGTTTGAGTGCAACGACTTGGGTGCGATCAGAATCGGGTTGTAAATATGTGAAAGTGAGATGGCAAGCGACAGGCTCAAAATGGTTTTCCCCATGCCCATCTGGTGATAGATGAGGAGGCCCCGTGTGTTTTCCCCCTGGCCTATCCCAAATTTAGGATCCGAAAAGGCGGTGTAAATTAAAAACTGGTAGTATTTCAGGGCTCGTGCAAAGCGGGCAGTGAGTGAGGTGTCTTTGCTTTCCTGAAGCTCTTTATATTTTTCATATACCTCTTTTAGGTATGCTTCTATTTGGACGGGGAAGGAGGTGTTGTTGTGCACGCAAGACATGACTCGTTATAAGGATCCCATATTAAAACTTCATTAGAAGAATAGGGCTGCTGATAGCTAGCGCTGCACTTAAAAATGGGGTAGCCCTTTTTCTTGTAAATCCGGTGCCTGTCGTAGACCTGGCTAGAAAGCGGGCTTAGTGTATCTTTAATGTCCACAACGATGCGTACCTTTTTTTCATCCGATCCCTGCCGGGTAATACGTCCCAAGATTTGCTCCATGTTGTTTCTGCGGGGCGTTGCCATGATGATCGATGTCATATGCTTGAAGGAAATGCCTCTACGCCCGTAGCCATAGGTCAGCAAGATAATGGAAGCGCTGTGTGCCTGAGAAAGAGCGGTATTTGAAACCCCGCCGCATAGGAGCGCCACCTCCGGAACGATAATTTGAACATCTTTGAATTCTTTGGAAAGCGCCTGATAAAAAATTTCTAAAAGTTTGCGAAATTCCACGAAAATGATGATGCCATACGGCTCATCGGTCCCCCATTTGTGAGGCTCAGCGGTATGCAGGGAGTAAAGCCGCTTTGCCTCATTTACGACAAGTTGTATACGCGAAGGATCTTGAAGTAGTTTATCAATGGTGGCAATGGCCGATACCTTTTCATTAATATACACAGGGCTAACGAAGTCAGGATGTCCCTGATATTCGATTTCCCTCACGTACCCGGAAAAGGTTGTGGTGGGACTTACAGTCCTCTGGGGCTGTCCTAGATGGTGAATAATAATCTTGTCCATACCATCGGGCCGGTCCAGGGGTGTAGCGGACAGTCCTAATATCCGACTAAGTTGTATTTTCCAAAAAATTTTGTAATTCTCCGGCGAGTGTAATTCATGTGCCTCATCTAACACGACTAGACCAAAGGGCTCAAAGAACTGCTCAGGCTTCTTGCGCAGGGTATTAATGATTCCCACGATGACGTCGTACTCTTTGCTCGTCATGTCCTTTTTCTTGCACGCTGCATTATTGTAAGCAGCTACACGTAGGTGGGGCAGGAGCAATGTTAGCTCGTCGATCCACTGTATTTGAATCGCCTTGGTGGGCACGATGACCAGGGTAGGGTACAAAAGTTTTTGAATAATGCTGATCGCAATACGCGTTTTCCCCAAACCGGTATTTAGATGTAGGTAAAAGCGCCCATAGGGGGACAGGAGCTTTTTATGAATCTTATCGACCATTTCTTGCTGGTAGTTAAATAGTGGAAATTCTGTTTCAACGCATGGGAGGGCCCGCAGCGACACGGGGCGCGTCGTGTAAACCATGTTAAACATTTCAAACTGCTTTTGCAGCAATATGGGAAAATAAATGTATTCCCCCTGCAGCGTGAAGGCAGTTTCCTGTCTTATGGCTATGTGCTTTGGCTGCCCGGGTAATGCCCGCGCCGTAACGGTGAGCGCCTTAAGAACGCGCCCGAAATCATGTTGTAATTTACTTTGTAGCTTCTTATAATTTATTCCTATTCCAGCAAAGGATATAATGGCCTCCATTCTCACGCTGGACGGGTTATATGCAGAGGTTCCAAAATTCTTACCAGAGGCGTTACGAGAGGGCTGTGCTGGCAAGAATCCTCTAAGCTTTTATATTCAACAAATTTTAAATTTAATGGGATGTGACGGTAACGAGTACCATGTTCTTTTTACCAGCAGCTCCGAGGAAGCAAATACTCATATGATCATGGCCGCCGTGCGTCGCCATTTGCTGCGGACGCAGCAAAGGCCTCATGTCATTATCGGAGCAGCCGAGCCCCCTAGCGTCACCGAATGTGTGAAGGCATTGGCGCAGGAAAAACGCTGCGTATACACCATCATCCCCCTAAAAAATTTTGAAATAGATCCTGTTGCGGTATACGATGCCATACAAAGCAATACCTGCTTAGCGTGCATTTCAGGCACTAATGCTGTTGTCAAAACGTTCAACAAACTCCAGGACATCAGCAACGTGTTAAAAGGTATTCCCCTGCACTCAGAAGTGAGTGATCTTGTTTATCAAGGATGTATTCAACAAAATCCGCCCGCTGATAGTTTTTCAATAAATAGTCTCTACGGCTTCCTGGGAGTCGGTGTTTTGGGAATGAAGAAAAAGGTCATGCAAGGATTGGGGCCGCTCATTTTTGGAGGAGGGCTGAGAGGCGGAAGCCCTAATATACCCGGAATTCATGCCATGTATAAAACGCTAACCCAGCAAAGGCCTTCTATGAAAAAAATAAATACAATACATACGCTGTTCATGAAAACTTTAAAAAAACATCAGCATGTATATCTACCCATAGGGGGCGTGTCTGCAGAGGACACGTCTGCAGAAAACATATCTACAAAAGACATGCCTGTTGAAGGCCCGAAGGGACTCCCGGGCTATATTTTATTTAGCGTTGGCCGTCGCGCCGAGGAGCTACAAAAAAAAATTTTCACTAAATTTAATATAAAGGTTGGCCGTGTTGTTGACTTACAAGAGATACTGTTTCGTATCAAAATACCCCAAAAATACTGGGAGACATTATTGTTCATCCAATTAAGAGATAATTTGACCAAAGAGGACATAAAAAGAGTTATGGTTGTTTTGATGCATTTAGATACCATCACTCCTCGTGGCTCTCTTCCTCCTCCGAGCCACTCTTCTTCTTTTTCTTAATCGTTTTTGTTTGTTCTATAATAAGGGAAAAGAACTCCGTGGGATCTTGTTCCCCGTACAGGTTATCTGCGACCATAAGGATGCTTAGAATGGTAAACAGGTGAGAATACATAAGGGTTTGCGTTTTAAGAAAACCCTGACGTTGAATCATAATTGAAAACACCTTGCAAAGCCGACTCATCAGTTGTTCTGTAATGGCGTTAAGCATTTTCTGGAATTTTTCTTGGTTTTCGGGTGTGATTTTATATTCATGTAGAAAGTGTTTCACACCTGAGGAGAAGAATCTTTCCTCCTTCGAGAGCCCATCTTTGATGATGGGAAGTTCCTTGATCAGGGCAAACCATTCCTCCTCTTGGGCTTGCGGATTCTGAAGATACTGATGGCAGATATGGTTTAGAATGGTGCACACGTAGCTAATAAGCTCTGAGCTGATTCTTTGGTTGGTTTTCAAATGTTGGCGAAAGTAGTTTTTCACCGAAGTGCATGTAATAAACGTCTTCATTTTCTTATAATATACAACAGTATGTTGAGTCTTTAATTTAAAATTACAAGGAGTTTTCTAGGTCTTTATGCGTATAGGTGTTTCTTTGTCGTAAATTTTCAATAGCCGACATTGTTTGTGAAGCAGTGTTCTGAGTAGTGACTGTCGTGTAAGGCTCAGCCGGATGAGCAGGAGCACTCGCGGCCGCAGGTGCGGCCGCCGGCCCGCCAGTTGCCATGACTAGTCTGTCCGTAACTGGGTTGTCCGTAACTGGTTTGTTTGTTGCTGGTCTGTTTGTTGCCGGTCTGCCCGTGACTGGCTTGCCTACACTTGCTGTAGTCGCTCCAGCTGGTTTAGAGGTACCTGGTTGTGGAGTGACTTCTACCCACTGCTGATCTTGATAAGGATTTATAAACTGTATATCTTCCTCCTCAATA---GCAGCAGCTTTTTTCTTTCTTGAAGAGAATAGATAGATTAGAACGATGATAATGATGACTAAGACCACGATAGCAATGAGAATAGTATACATATGTGTGGAGAAGAAGCTTGGTGTAGTGACTGGTGACAAACACTCACCATAATGCCGCGGATAAACCGGTTGAAAAAATTCAGAATCCATTTAAGATACTATTATAAATAATATATAAAAATGTTGTGGCGCAATGAAATTACAGAATTTATGGACCAACTTTCCAAGTATTCTCAAGAAATCTTAAAAACGTTTAAGCAATTGCGTCCTAGTGAATATAAACAATACAATGAATTTTTAACACAAGTTACACCGTTGCTGCAAAAAACCCCTGAAAAAATTCCAGAGTTGGTTGACCATATATTCAATTACCTAGACAACGTTGAAAAAATTTGTGAGCTCCTCGTGAATGCTAGCTCAATTATTATTAGTTCAAAAATACGAGAACAAGTAAAACACGGAATGAGCTTCAGCTATAAAGCCGACCTCGACTCCTTGGCGGACATTCTCTCTCAAAAACAGTACGTGCTTATGCATCTTTCAAAAAATATTGCGGCCGAGTATTTTAATACGTGTTTAAACCAAGGGAAATCCAAGTTAGATCTCAAAGCTGCCTCTGTATTTTATAGTAGTCGTTCCCGAACGGCAAGCTCAGCAGAACTCTATAGAAAAATGCTATACGCCTATGGTTCACCGCAGGAAATTAATTATTATACTGAAAAAGCCCGAAATAAGACGTTGGATGTGGAGGAGAGCGACAGCATGGCCATCATCGAACGAACGGCCCGACACAACCTTTCCCTTATGCACCCGCTAGAAGCCATGGGGCTTACCTTTGGGGCAACCAACACGGACGCCGACCCGGAGGATCTGAAGGACAAAACGGTGATAAATTTAACGCTCCCGCAGGCAACAGAAAGCATCACCTACCATCTTAAATCCCTAATGCAGCTAAAAAAAGTAAGTACGGCTTCAGGACTAAATACAAACATTTTGAAAGCATTTGATAATATTATTTCCACCCCTGTGAAAAAAAATAAAATGGCCTCCAAGTTGGCGCCCGGGATGGATGTCGTGTTCACTAGCGATAACGGAAAAACATTTTTTACTAAAAACATTTTAAGCAAAAACATGCTAGCGGGGCCCAAAGAGCGGGTGTTTGCATATAATAATCTCATTAGTAATTTAAATAACTCCTGTTTCATACAAAATCACAACGATTTTTTAAGACAGCAGGACTCTTGGCCCTTCTATGACGCGCACAATTTTACCAACAAGTTTTTAATGCAGCCTATTTTTTCGGGGCAGACCCGTCCTCGGCTTCAGGGAGCCATGGAGGCGGCGCATGTGGAAACGCATCTCACGGCATTTTTACAAAGTATTCAGCCCTCTAGGCCACAAGATCCCTCTGTTTTGGCTTCCCCCAAGTTATCTGCTCTAATCTTGAACTAAAAACAG-CCTTTCTTGGACTTAAATGATGGTCTACCAGTTTTTGAAATAACTTAGAGAACTATGAAGATTTTCATGAAATTTAAATTAGAGATTTGCAAAGGTTACTTGCGGTCATTTTCTGTTGAATTAAATAATTATTCGAATAGTATAATGTCTGAAGATATTCGTCGTGGTCCTGGCAGACCGCCAAAGAAAAGGGTTGTTCCCAACTTTGAGCGCAAGGGCATTCTGGAAAAACCAGTTCGGCCACAAAGCCGTCTCGAGTTTTCCTATGATAACCCGCTGATATTTAAAAATCTTTTTATTTACTTTAAAAACCTTAAAAGTAAAAATATTTTGGTGCGATGTACCCCCACCGAGATTACCTTTTTTTCACGTGACCAGTCGCAGGCAAGCTTTGTTATTGCCACCATCGACGGAAAAAACGTGAACCATTATTACGCCAGTGATGTCTTTTGGCTAGGCATCAACAGAGAGCTCGTTGAAAAAATGTTTAACAGCATTGATCGCTCTTTTTTAAAAATTACCATCGTTCACCGCTATGACAAGCCTGAAACCCTGTTTTTTATCTTTACGGATTTTGACATTGACAAGGAGTGCACGTATCAGATTACGGTCTCGGAGCCCGAGCTCGATATGGACCTTATCGAAATGGAAAAAAGCATCAGTGAAGAAAGACTCAAGAACTATCCTCTGCGCTGGGAGTTTACCTCCAAGCAGCTCAAGAAAACATTTAGCGACTTATCAAACTACACCGAGCTCGTGACCATTGAAAAACTCGGCGGCGATACGCCGCTGCACCTGTATTTCCAAAAGTTTAACTCCATCTCATACCACGAGATGTATAAATCTTCCAACAAGATCAACCTGACCTCGACCATTCCTAAGTCGCAGGTGTTCCAGATAAATGTTAAAATTGCTCACATCAAGTCGCTGGCCTCGGCTATGGTCACCGACAAGATCCGCATTCTGTGCGAAGAAAATGGGAACCTAATCTTTCAATCGGAAATGGATGCCCTTATGTTAAATACGATTACCTTGAACACCACGATATAGTTCGGTAACATTAGATGTTCTAATATTTAGCATCTAAATAATACGCTGTAGTCCGGTCAGGGTTGCGTCACAGTTTTCCCATTTTTTTGCCTCGTCGGCGGTGGCCACCGTTGCCCTATCATTTACGCCCGGTAAGACAAAGCTAAAGGCGTTCAGCGGGGCTTGGCAATGCCCGCCCAGCGTGAAGGAGCTCGGAGGATTTTGCGCATCCCGAAATCCCTTAGCCATGTTGTTTAACACTTCGGTTACGTCAATCGAGTGAAGGGATCCCTTGGGATCCGTGAATGTAAAGACGCAGTTTCTAAAGCGCATGTATGCGATGGACGATTCATCGGGGGTTTTGAAGGTAACAGTGTTCCCCTTGCTGTACTTAAAGGGGGACCATCCGGTAAAATTATACCAAATGAAAGCAATAATAATTAAAATAACCAACACAATAGTTATAGACAACACAAAGTCTGTAGTGCCGCCCATTATTAAATAAAAATATTTTAGACCGCCGGCTTAAAATTTACTTATCATAGCTTAAGTCTATTTTATTCATAGCTTAAGTTTATTGCTCATGGCTTAATATTCATAGCTTAAGTCTATTGTTCATGGCTTAAGTTTGTTGCTCATAGCTTAACTCCATTACTGATAGCTTACTGATCATGACTTAAATAAAAATATTTTGCCCGCTTAAAAATTGTTTAGGTTTGAAAAAATAAGAGATGGAGGGGGCAACTTATCGTCATTGTGTTTACCCCCACTGGAAGACATCAAACGGTAAATAATTATAAGAATCAAAATGATTAATATAAGGGTTAAAAAAGGATGATTCATCACATTAATTAAAAACGTATTTATAACGCTGTTGCAGTTGAAATTTTGGTATAGGTCGGAAATATTGCCCGAGCCTCCGTATTCTGCAATGTTCTGACATATGGTGAGTCCGGAGGGGCACTGCTTGTTGGTCAAAATATTTCTTTGCTCCGTTGTTTTATAGGCATTTTTATTTCCATTACACGGAGCAAACGCACATTCAGCCCATAGGGTGCCGGAGTTCACACAGGCACAATACTGGCTATACGCATACTCATCCTTTGAGCACAATCCCTGTTTATCGCATATGCTCCCAATAATATTGTCATCCTCCGCCGTTTGTTGATTTGTATGCGAGCGTAAAATAGCGGCCCAGGCCTTGGGCTCCTTTTTTTGCAGCTCGGAAATCGAAGGGCCTGTACAGCTAAAGTCGACCCAAATATCATTGCATTTCGTGGAAACTGGCATGCAAGACATAATTGAAATAATTAATAAGTATATATCATGGCAACAAATTTTTTTATTCAACCTATCACCGAAGAAGCTGAAGCATACTACCCACCTTCCGTGATAACGAATAAACGGAAGGACCTGGGGGTAGACGTATACTGTTGCTCCGACCTAGTGCTTCAACCTGGACTAAATATTGTTCGCCTGCATATTAAAGTAGCATGCGAACACATGGGCAAAAAATGCGGTTTTAAAATCATGGCGAGAAGCAGTATGTGCACCCATGAACGGCTGCTCATCCTTGCAAACGGAATTGGTTTAATAGACCCGGGTTATGTGGGCGAGCTCATGCTCAAGATCATTAATCTTGGCGACACCCCGGTCCAAATATGGGCCAAAGAATGTTTGGTGCAGTTGGTGGCCCAAGGTGACCATGTGCCTGACCATATCAACATCCTAAAAAGAAACCAAATATTTCCGCTGTTTGCGCCTACCCCAAGAGGCGAGGGTAGATTTGGGAGCACGGGCGAGGCCGGGATTATGAGAACTTAATTTTATTTTTTTTCTTAACATAATGGGAGGCTCTACAAGCAAAAATTCCTTTAAAAATACGACCAACATTATCAGCAATTCCATTTTCAATCAGATGCAAAGTTGTATTTCCATGTTGGATGGCAAAAATTACATAGGCGTATTCGGTGATGGAAATATTTTAAACCACGTTTTCCAGGATTTAAACTTATCATTAAACACAAGTTGCGTGCAAAAGCACGTAAACGAGGAAAATTTCATTACAAATCTTTCGAACCAAATTACTCAAAATTTAAAAGACCAAGAAGTTGCGTTAACCCAATGGATGGACGCAGGAACTCACGATCAGAAAACGGATATAGAAGAAAATATAAAGGTAAACTTAACAACCACACTTATTCAAAACTGCGTTTCATCCCTGTCGGGTATGAACGTGCTGGTGGTGAAGGGGAATGGCAACATTGTTGAAAACGCAACTCAGAAGCAGTCGCAGCAAATCATCTCTAACTGCTTGCAGGGGAGCAAGCAGGCCATAGACACCACAACCGGCATCACTAACACGGTAAATCAGTACTCACACTACACCTCAAAAAACTTTTTTGACTTCATTGCAGACGCAATTTCGGCTGTTTTTAAAAACATCATGGTCGCGGCTGTAGTTATCGTTCTAATCATCGTAGGGTTTATAGCCGTCTTTTACTTTTTGCATTCACGGCACCGCCATGAGGAGGAAGAAGAAGCTGAACCACTCATAAGCAACAAGGTATTAAAAAATGCTGCCGTTTCGTAATAATTTAATTAAAAGTAAAAAAAAAAGGTATTGTTATAGTGATGGCAGATTTTAATTCTCCAATCCAGTATTTGAAAGAAGATTCGAGGGACCGGACCTCTATAGGTTCTCTAGAATACGATGAAAATGCCGACACGATGATACCGAGCTTCGCAGCAGGCTTGGAAGAGTTTGAACCCATTCCCGACTATGACCCTACCACATCAACTTCCCTGTATTCACAATTGACCCACAACATGGAAAAAATCGCAGAGGAAGAGGATAGTAATTTTCTACACGATACTAGGGAGTTTACTTCACTGGTCCCCGATGAGGCAGACAATAAACCGGAAGATGACGAAGAAAGCGGTGCAAAACCTAAAAAGAAAAAACATTTGTTTCCAAAATTAAGCTCGCATAAATCGAAGTAAAAATTGAAGCGAAAAAAAGTAGAAAAAAAATGTTTGGAGCTTTTGTAAGCCACCGTTTGTGGTCAGATAGTGGTTGTACGACCACCTGCATCACAAACAGCATTGCTAATTATGTAGCCTTCGGCGAACAAATTGGATTTCCCTTTAAATCAGCTCAGGTATTTATTGCCGGCCCTAGAAAGGCTGTGATAAATATTCAGGAAGATGATAAAGTTGAGCTTTTAAAGATGATTGTTAAGCACAATCTTTGGGTTGTTGCTCATGGAACCTACTTAGATGTGCCCTGGTCCCGTAAGAGTGCGTTTGTTACACATTTTATACAACAAGAACTACTTATATGCAAGGAAGTCGGTATTAAAGGGTTAGTTTTACACCTAGGCGCTGTGGAGCCTGAACTTATTATGGAAGGACTAAAAAAAATTAAGCCGGTTGAGGGGGTTGTCATTTACCTGGAAACCCCGCATAACAAACATCATACATATAAATACAGTACAATTGAGCAGATCAAAGAATTGTTTTTACGGATACGAAATACCAGGTTGAAACAGATTGGTTTATGCATTGATACGGCTCACATCTGGTCTTCCGGTGTCAACATCTCCAGCTATAATGACGCGGGGCAATGGCTGCGCTCGCTGGAAAACATTCATTCCGTGATCCCACCAAGCCACATTATGTTCCACCTAAATGATGCCGCCACAGAATGCGGAAGCGGTATAGACCGACATGCAAGTCTTTTTGAAGGAATGATTTGGAAATCATATAGCCATAAAATAAAGCAAAGCGGTTTATATTGTTTTGTTGAATACGTTACGCGACACCAGTGTCCGGCTATATTGGAGAGAAACCTCGGGTCTTCCATGCAATTACAAACCGCTTTAACCGCAGAATTTACTACATTAAAATCGTTATTAAAATAAGGATGAGTTTTAGCGAATGTCCCTTAGTTATTAGTGCATGCAAAAAATTTCTACAAAAGCGTATTACAATAGAGAATGAAGCACTTATAAATGCCTTAATAACCGCTTTAGCGCAGACCAGCACGTTGAATGATCTTTGTTTATTACCTATTCAAACCTATTTGCTTAGTTATAAAAATGCTTTTGAGTGGATACACTTCGTATGTATTGCAATCACCACTATTTTGGATAATAAGTATAACTGGAAGGACTGTACGGTAGATATTAATTATATTTTTCTCCATGTAACCTATATTTACAATATTAAAACCAAGGAATACCTAGACTACTGTTCTTAAACTTTATTTTTTCTATATTTACGCCAAAGAATATTTAAAGTTTTTTTTGAAAAAAAATAATATATGTAGATAAAATTCAGTTACATGATATATGTGTAAACATGTGTGTAAACAACATATGGTTATGCTTTATAAGATAAATGCGCATAATATATGTAAACAAAATATGGTTATGT------GTTAAATGCATATAAATGTATTTTAACGTATATCTTGTGATAATGGATATATGCATTTATTAAAAGAGGCTGTATTTATTATAAATCTTGCTAAGGATGCCATTGTCAACATATATCCCATGTTGGACAAATTGCGTTGCGATCCAGTTCTTTTTTTTTTGATTTTGTTTAATGCTATCCTTTTTGAAGGGATGGTTGTCCACCATATTTATTCGATGTTCAATGAATAGGTCTGCTTTTTCGTAAGGCAGTGAAGGTCGTTCCAAGACTCCTTGAACGAAGGACGTGTTTTCTTGGATCCACTTAAAAAGCACGTGGCATTCAAAAACAGGACAGTGATTGGATCCTTGGATATGCTTTGGACAGCCAATGCTTGAAGAGATGTAGTCCCTTTTCTTTAGGACAAGCTTCTCCACGCTGGGGCAACAGAGATCGTTCAAGTTCTGGACGGTCGCATTTGGAATGTTGAAACTTCGTATCCATTCACCCTCGGGTCCTCCCTTATGAAGAAGGAGTATTTGCTCATGGTCCTTAGTAATCTTAACCAAATGTTGGAAGATCATTTTTTTACCTGCTTTAAAGGCCTGAAGGGTGTCAGTTGGCAAAGCTATTGAATTCGGGAGTGGGCTTTCATCAAGCGTGAAATGGTGAATGTGACGCGACTGGAAAGAAAACGACCGTTGATTTATTTTTTCAAAGATTGGGTCGATTCCGCCATGAAAGAACAGCTGCAAGATTTTAGAAGGCGTATTTTTTTCCCAATAAAAAATGACCACTTCTCGTGGGATTAAAATCGTCTGTGTCCCATTTTCATTATATAATTGGCCCATAAAGCCATCAACGTCAATCAACACCAAAAGCATGGTATAGAGAGCTTTTAGAACCGGAGTTCGTTAAAAAAATACAAAGTTCGTTTAAAACGTGTAATGTTACTAAAAAAATGTAATGTTTAAATGATAATGATACCACATGCATTAATGAAAAAAACTTTTAAATTTTTGTTTTAATATTTGCATGAAAATGGAAACATTTTTAGTCTGTTTATTTCACAATGCAGATGGTTTACATCAACAGATTCAGGAAATTTTGTATTTATTGCGGATGCATATTTACGAAACAAATCTTTACTTAAAGCAGGAACTATCACGGCTTATATATCCAAATAGGCAACTTTCTTTTGTGTTACTTATGCCCCTTTCCCTTCTAAGAAACTGGGATGACATTGAATATTTAACGGACGTTGTAGATGATAAGCAGACTCTACATTACGCGGCAAATTTGCTGACAAACTACGTTCTACATCTATCCATGTTTCAAAAGCTGACAAAACCATACTTCCTTTTAGCGGTCAAGCGGGTCAGCGAAAAACTCAACAAAAAGCAGCGACATTCATTTTACGAGGTATTGGTAACCTCCGAAACCTTGAATAATTATGAAAACCTATCTAAAAACATTTTAAATACGTTGATGTTTGCCGTGCGCTACGTATTTAAACCTACGCCGAACTATTCAGAAATTCTCGCAGAGTTGGAAAAAAAAAATAAAATTCACCATATTATTTTTAATATGGTAATTACGGATTTTGCGCAAATCCGTGAACAACAAATGGATAAACATCTGTGTGAAACAAATAATGAGCTTCGTCAGGAATGTAAAGAAACTATTTTTGATTTAAAGGTGGTAGGAAATGTTTAGCCAATAAACTCATGCCCGCATTTTTTACAGGTACAAAATATCGTGGATGGCTCATCGAGGGCGCGTGTTTGTACTTCTCTGTAGGTACACATACGCTGCTTGCAGTTGGGACACTTATAAAGTTGTGACGTCTTTTCGGCGACCTTTTGCTGCGAACGTAGAGTAATTTCTGTCTTCTCCTTTAAGGCGGCAGAGGGGCAAAGCTCGGCGAACGTCATGCTACCAATTGCCTCCGGTTTTAGCTCGCCAGAAATTAGCTTATTAAGGGCATCGTTATCCTGTTGTTGGTGACTTTTTTTTTCGCAGTTAATAATATGATTGATCGTCCCACAACGGGTTGAATATTCTTCTAAAAAGGTTTTTTCTTGTTGCTGGTACGTATAATGATAACACGAGGCCTCGATTTTTTGCGCGTATTCGGTGCATAAATCAGTATGTTCCTTAAAAAACATATGTTTTTGAAGCGTTCTAAAAAACATCATTTGGATGATATCACGCATTTCCAAAATAATATAGGGTTCTAGTCTTTTGGAATCTTTCATAACTAGATCGGTGGTAATATTCTTAGTCATACAATTTATTAAAAATGGTTTAATATATTGTAAATATTTTTTAGGCGTGTCAGCCTGTAAAAAACATTCTTGTTCAATCTTATTTGTAAGGATAGTATTTTGCAAATACTTATTTAGCAAAAATACGATAGAATCGCGGGCTATATGCATTTTCATATAATTTTTTTTTTAAAATTTAATACAAAAAAAAGAAGTATAGACTCTTCTTCTAGTCCGGTTAGTTCGTTGGTTGCCTCAACATGGAGACTCAGAAGTTGATTTCCATGGTTAAGGAAGCCTTAGAAAAATATCAATACCCTCTTACTGCTAAAAATATTAAAGTAGTGATACAAAAAGAGCACAATGTCGTCTTACCTACAGGATCTATAAATAGCATACTGTACAGTAACTCAGAACTTTTTGAGAAGATTGATAAGACAAATACCATTTATCCCCCGCTTTGGATACGGAAAAACTAATTGTAACCAGTAGTACATTTAAGGATAGTTTAAGCAGTAAATGTAGAATAACACAGTTAAGCAATAAAAAGTAT--------------ATAGGAATATATAGGAATATATAGAAATATATAGAAATAGCTAAGCTTAATACTAATTCAGCTTTTTTTTTAACTAAAACCTGAATAGATGCGAAGTAGCGGACATATACATACTAAAATAAGCCATACATTTACTTTCTTCTTGAACATGAAACCTTTTTTTCTTCTGTTGTTGGTATATAAACAATAGGACTGTTTGCTGAGGTTGTATGATCTTCTACAACTGCTGTCTCAGGATGACGATGTTTTTTTAAACTAAAAGTGTAGGATGGAATGAGTGGAATATAGTTATGGCTCGACTTATCCTGTTTCGTACAGGAATATTTTTTACAAATAGAACGCAACAAGCATATGAATAAAAACAGAAATGATATACAGGAGCATAAAATAGATATGAACACTAAGGGGTAGCAGCTTTTATAACGTTCCGTATTTTTCTTAGCTATCAATTGATTTACCGTAATATTTATCTCGGGAAACTTTGTTCTACAATATTTTGTTTGGTATTCCAGAAACTCATGTCCTGGCTTATTCCCGCAGCTTAAAAAATGATACAAAAATGTGTTATTGTTACTAAAATTAATTCTTCTTAAGAAAAACTGCGGAAGACGCTTTAGGTACGTCTGTTCCTGTTTTAGTAGGAAGTAGTATAAGGGACAATTTCTTTTTCCACACATTAGATTATTGTAATATAGGTAGGTTGGGGTGTTGGAGCGAATAAGTTTTCTGAGTATGTTATAATCTATGACTTGTAAATCGTTATACCTTAGGTCCAAAAACTTGAGTTCTTTACCAAAGCCACCTGCAATTTCAGAAATATTTTTCATCCCGCAGCGGATAATACGGATGTCCTGAAACGTCTTTAAAATACTTGTATTGTAGTGAATACTTATGTTATTTTTTTGTAAATAATCTATGTCATGACAAGTGCATGAAATGCCAGCAGCATTGCTTGGTATAGTATTATATGCAGGAAGAACTATACTACTATTGAGAATAGTCACATTGTACTTATACCATGTATTATTTTCTGATATAAAGTATTTGCAGGTGACCTGTGGTTTAATCCTACCTGTTAAGCCACTTCCTAAAAAAACAAAAAATATGAAAACCCTTAGCATCCTGTATATACTATTAAAAATTTATAAAATTTTCTGTTTAAATTTCATTTAGACAAAAAAAATAATATATATACATCAGCAAGAAATTATATACAGATTATATAATTTTCTGATTTTTTTTTGCCACAATAAGCATCATTATATGCATTAAAATCTCAATACTAAACACTAAAATCTAAATTCTAAGCATTAAATTCTAAGCATTAAATTCTATGCACTAAACTGTAAGCACTAAAATCTAAGTAACTAAAATCAACACTAAATGTATGCAACCTAAAATGTAAAGCATTACTCATCATCC---------TCCTCTTCTTCATCCTCATCATCATAGGTTAAGATATATGTGTCATCCTCCATTTCTTCACATTCATCTTCATAAGCATCACTGGGTATTGGTGGAACATTGGATGCAGCATTTTTAAAATATTCTATGTCTTCTGGTGAACACTCATCTAATGATTTTTTGACAGTCCTTTTAACTTCCATGGGATATGATTCCAAATCCTCTTTATATAAGAGTTTACGGTAGCTTTTAGCTGCATCCACATTTGCTGGAGAATCTGGATTTGGCTCATTGAGCAGTGAAATTACACTAAGAAGAATGGTATCAATCTTTTGAGCCGGAGACCAAGTCATTCCCTGTTCTTCAGCATTGTCTCCGTGTAAGATAGAGATACATAGTTTTCCATCAGAGTAAATATTAGGATGCCACATTTCAGAGGTGAATGTTAATCTGGGTGGTGCATATGGGTATTCTGGAGGAAAGGCGATTTTTGCCTTGAATAAGCCTCCCTCATAAAAAGTGTCAGGTGGGCCCCTTAAGATCACATCCCATTCAGTCATATCCTTCTCATTCACCGAAATTTTGAAATTCTCAGAGGGATTCTCTATCAGGTGTCTGTACTCTGCTATTAAAAACCTGGAAACCATGGTTATTTAATATTAATTAAATTCCCTGGTTTATTCTCCTTAAAAGTAGATGAACCTCTTTTGTTTTTTATTGGGTTCATTTTTACTAAATTTATGAACTGGAAAAAACTTTAACGGCATAATTATCAAATGCGAAGGGGGATCCGTATAAAATCCTAGCTTGCCGGTAATGGCTATTAAGTTAAATTTGGTACCAGTAACACTAATATTTAAAAAGCCCTGATCATTAACTTTCCACATTAAAAGATTATTATATTCGAATGTTTGTCCAATATGGACAACTTTGTCACCAGATGTTACATTTGATTTGGTTGTTAGTGGCTGAAGCTTGGCACAATCAAAAATAAGCCCATTAACACTAAGATATAGAGGAGTGGGTTGATCTATTTTCTCATAGTTTAATATTCCATCTTTCCACGTAATAGCTTGATAATTATCCGCAGCAATGAGTTGAAATTTTATAAATAGTACAGGGGTTTTAGTTGTCGTTATACATTTAAAGGGTGTTTTATAAAAATAAAAAATAATAATTGTTAAAAGTATGATAATAATCGCCAAAATAATTTCATACATTTTTTATAAGAATTATACATAGTATGGTATTTAAAATATTAGCTAAATTTAAAAAAACTTCATGATTTTTAAAACAGGGAAAAAGGGGATTAGGTTGAATAAAAAAGGTAAGCACTTGTCTATATATTTTTTTTACAATGTTGCCTTGAGTCGCATTTTTAACTGGCTGGGGAGTATCAGAGTGGAATATCACTGTAGTAGGTCTATAAGGTCTTGTTAAAATATGATCGGTCATTGTTTTCGTACTAGTGTCATTTAGGGTCGACCTGATAGCTCGATATAAAGTTATAGGGGATAACCTATCAAATACAGTCTTATCTGTGCTGAAATGTATATCGTCTTCTTTATCACTAATAATATTAGGAATGGCTGTCATTAAATAATTACTACTTGTTGTTGTGGGTGAAATAGTTGTACTGGTATTATTGGAAATGGCTGTCATTAAATAATTACTACTTGTTGTGGGTGAAATAGTTGTACTAGTATTATTAGAAATGGCTGTCGTTAAATAATTACTACCTATTACAAGTAAACTAATGCTAACTACATTTTTAACCTCAATAAACCTAAAAAGCCATACTAAATACCTAAACAACATCCTGTTATAATATGAGCAGAAAAAAAAAATAAGTATAATTAGGGAATTATTCTTATTCGCTTACTATTAAGAATAATTCAGAATCTTATTTAGTTAGAAACTATCATAAAGTGAATAGGACTCATCGTCGGATGAAGATTCCGTTTCAGAGATAGTTTCTTTTTCTTCCTCAGAATAATCTGTTCCTACAATAGAATCGGTGTCATCCTCAGAAAGAGAAGTATTTAAATATGGACTATCTATAGCAATATCCTCTTCTATCTCGCAATCCTCCTCCTCCATTTCCATAGTGTGTAGGAGAATATTTTTATCATCATGCTCACTTCTTTTTTTGTTGAAAGATGAACCGTCCTCAATACGGTTCATGTTAAGTTCCTTCATCTTATGTATAATTTCCGTAATCCGTGATGTTTTTGACATGTAAGATGGTTTTAAGGTTATATCCACAATAACAGGAGAATCTCTATCATTTTCATTTGATAAACTTTGATCTTTGATTTCTTCGTCTAAAATTCTTGTCTTTTTTTGGGTACTAGATGAAATAGAGGAATTCATATTCTGAAACGATATATCAAGGGGAGCTGGACGCTTTTTTCCAATTAAACCGTTTTTCGAGATACTATGATTAGATGAATGATCTTTAGCCAAGCTGTCCTTGGATATACTATAGTTAGATATTTTACCTTTAAATAATATTCTTCTATACAAGTTATTCTTAGGTAAAGAATTAGTATGGATTCCTATATTTTTATCTGAAGGAGTGTCCATATCGGAGAACGTCCTCTTACGAATATTTTGACCACGAGCCATTTCATCCACTATAGGCAGTATTTTGGCTGGCTATGGTTCTTTGTTGTGACAATTCTATGAGATTTGATTGCAAATCAATTTTTAGTTTTAAATATATTGGTACCTAGGACAAAGAAAGTATATATAGCCAATAATTATTCCACTAAATTGATTTCCAGACTGATGGGTATGGAGCCATGTTGTCTCTGCAGACGATCGCAAAAATGGCCGTAGCAACAAACACCTACTCCAAGTATCACTATCCAATACTGAAGGTCTTTGGGCTGTGGTGGAAAAACAATACGCTAAATGGCCCTATTAAAATATGTAACCATTGCAACAACATAATGGTAGGAGAATATCCTATGTGTTACAATCATGGAATGAGTCTGGATATAGCTTTGATTCGGGCAGTAAAGGAGCGTAATATATCCTTAGTCCAGCTTTTCACCGAATGGGGGGGAAATATTGACTATGGGGCACTTTGTGCTAACACTCCATCTATGCAAAGATTATGTAAAAGTTTGGGAGCCAAACCACCAAAGGGCCGAATGTATATGGATGCTCTTATACATCTTTCAGATACCTTGAATGATAATGATCTGATTAGGGGGTATGAGATTTTTGATGATAATAGCGTGTTGGATTGTGTCAATCTCATACGACTCAAAATAATGCTTACCTTGAAGGCCCGTATACCTCTCATGGAACAACTAGACCAAATTGCCTTAAAACAACTTCTGCAGCGATACTGGTATGCCATGGCTGTACAACACAACTTAACAATCGCTATCCACTATTTTGATAATCATATTCCTAATATAAAGCCATTTAGTCTGCGCTGTGCTTTGTATTTTAATGATCCCTTTAAAATCCATGATGCTTGCAGAACTGTAAATATGGATCCTAATGAGATGATGAACATTGCTTGTCAACAGGATTTAAACTTTCAAAGCATTTACTATTGTTATCTTTTAGGGGCTGATATTAATCAGGCTATGCTAATGTCTTTAAAGTATGGTCATCTTTCTAATATGTGGTTTTGCATAGATTTGGGGGCGGATGCCTTTAAAGAGGCAGGGGCGCTTGCTGAGAAAAAAAATAAAAGAGTGTTACAACACATATTAGGTCTTAATATCTTTAAGCGAGAGTTGATTCCCCCCTGTAAAGATCCTGATCCTTATCAAATCCAAATTCTGTTAAAAAACTACATTCTAAAAAATGTCTCAACTGTTTTTACATATTATTGCCAGTAGCCATTGTTTATATCAGAAAATAACCCATTTGTTTATCTTTTTTTGTGGGGCAACCATTAAGACCCGACGCAAAAAAAGATTAATCTTTTATCAGATACCTAAAACGTTCTATAAGGGAGTCTATGAGATGGATCATATTTTGATGGTCATAGTAAGAAGCAAGCTTTTTGGCGAAAACAACGGAGTTAAAGAATTTAACCCGCTCATGTTTGGATAGGACTTTTAACAGCGAGCCAAAACAGTATTTAAAAATTTGGCAATAGTTTTTTTGGGATGCAATAAACAAACACTTGATCAGTGCCCGCTTCACTTTCTGATCAGACATGTTTGCCGCATAACAGGCCTTTTTAAACTTAGTAATATAATTATGTTCCGCAAGCACCATTAACAAGGGAACGATGGGAAGCTGCTTTTCTTGGTGAAATTTACGTAAATATTCGATGGCCACCGCTTGGACGACTGTGTAATTTACTAAGTTAGAAATGATAGCTTTCATGGTTGTAAAAATATACATAGGATTTTCTTTTTCTGTATACAGTTTGAAAAGCTTATGATTACGTGAAATGATGGCCATTTTTAATACAAGATGGTATAGTGTATCTTTAGGTAAAAATGCCTTGCAAGCCGCGATGATGTCGATGTTGTCTCCATGAACAGCGATAGAAACTAATGTTTCCAATCTAAATGTTTTTATCTGCATTAATAGAAGAATGCAGTCAATGTTATTATACTTAATAATACTGTAATACACCGAATCAATGACCGTCATCTGAGAATCAAGCTGACTTATTAGTAAATTTAACGTTTTTTTGGAGGCATGACCTTTGATCGCGGCACTAAGTGCACACAGTATAGCAAAATTGTTAAATACATTTTGATTTAGGAGAAGGAGTAATATTTTCCTTCGGTTATAGTACGCAGCATCTGTGATGATTATTGGCCGATAAATGTTAAAATGTGTTAACAGCTTTTTAAAAAAACGGAAGTAATTTTTTTGGATCGCTGTTTGCATCATCGAAATAATGAGATAATCAGGGTATATAATGGGTAGGTCACATGCTACCTCTAACAAAGAATAGTCGCCCAATCTAAAGGCTGTGTTGAAAAGCGTACTATCATCATACGTATCGAGTACCCCTGCTGTTACAAACCAAGCGATAAGATGAATGTGCCGTTCCTTGCAAGCTATCGCAAATAGGGAGTTTCCTATGGAATGTCGAATAATGTACTCCCTATTTTTTTCCAAAATGTTTGGAAAATTGTATAGCGTTGCGGCATACAGTAGACACTCCATTCTGGCGTTATAATTTTTACTTTTACATATGAATAGGTGGAAGAACTCGAATAATTCTTGAGAACTTGTTAAATGCATAATATGGTGATATTTTGGTGTCGTTAAATGGTATGAGAAAATGCATTCTAATACATCTTTTCGGTTATGCTTTAGCGCCTGAGCTAAGGCATATTCAGGCTCGACCCATAGGACTAGTGTTTCTATAATTGAGATATTCGCCTGCTTTGCCAGGGCATACTTTAAGACGCTCCGGTTAGAAAAAATGTTGTTATGAAGATGGATAACCGTATCCATTTTTACGATGGGACCATTCCAGTATAGTCCTAAATGCTGTAGCAGATCTTTTGTTAGTTGTGAAGCGTTCTCGGGTGTCATATAAATATGTTGCAGGGCTTTTTTCTGTAAGGAGAACATTTCGTCGTAATCGTACAAAAAAAAATTAAAATTTGGGCATGGATGATTCAAACATAACAAAATCAAGATTTTATAACAGTTTGCATTAACCTATACATATATGCAAGTAAATGAGATATTATCTATCATAACGAATCAAGGGATATTTGTATATATCAGGAGTTTCTGAAATAAAGATATGAAGATTATCATAGTAGTATCCATCAATCACAATGCAACTTCCTTTAAGGCATAATTTAGTAAACTCAGCACTCCCATCTTCTGGATGCTTTACAACTAACATTAAAAACTCCTCAGTCATATTATCTGTAATAAAATAAGATCCTCCTGGAGCCATTTGTAGCATGTCTCTTATTCCTACAAAATCTTTTTTGGGATGGTAAAAACTCAGCAGTTTCAAACTCTTTTTTAGTTTTTTTTCCTGGTATTTAAGCCATTTGTTATAAAACAGTTTTCTTATGAAAATGCATTTGAAAATATTGGGAATGTTTAACCATGCTTCTTCCGAGCACATCTCCAGATACTTACTTTCTTTGTTTCCCATGTCTAATTTATTGCTCACTAAGTTAGTAATGAATCTATTTTAATAATCTACTTTACTAATCTATCTTAATAACCTATCTTATAATCTATCTTAATAACCTAATTATAACCTATTTATAATTGGCTAATGCTGCCGGCATTTCATGCCTAAACAACTCCTACTAAGCAATCTACTATTACATATATAGATTCACTTTTTATATTTGTAAATCATGAGAATTATAAAATCATTACTCATTTTTATTGTAAATTAGTGGGTATTTGTAAAAATCTTCAAACGTTTTAAGATAGTTTTCTAGAGAGAAGTAATCTTTGCCATCAATATATAATGCTTTTCCTTTAAACTCCAGTTTTGCTATGTTTAGTGAGCCG-TTTCTAGATCTTTTTGGGCAATAAATAGATTTTCATTGGTTGCATCGTCCGTAAGCAGAAAGGTACCACTAGGCACGTTAAAAAACATACGTTCTATTTCATGGTCGGATTTTTGAGAATAGAAAAAATCTAATTTTTTAATCCGCGTTAACTCTTTTTTATCAATCTTTCCAGACTGTTTTATATATACTTTATTGCAAATCTTACAATCCTCTATGGCTTCATTATACTTATTTTGCTTATCCTCTATTGACATGTCCGTATTTGATAGGTAACTTCCGTTAAGGCGGTTCCCCATGGTTTTAGATAGATTTTTAATTCAGTTGTATACTTTTATTATGAGGCTA---AAATATAGAAGTTTGATCCTAAAAAAATAAAAAGATTTTGTACATTTATTTATGGTTTATAGCGGTATAGAGGCCGATAAAAGGTATCCGGGTAGTCTCCTATGATATCGTCAATTTTGGTATAATAACAGTTGTTATGGTAGTATTGTCCAAACCGAGTATGTATGCGCCGGTGAAGCGTCCGCCCGCTAATGGTACAGTTCCAGGTTAAGACAATCATATCACACCCAAAAAGAGAGGAAACAGCATAGGTGCCCAAAGGTTCATTATATAACATACGCCGCATATATTTTAGTTTTTTTTCTCCATGGTAATAATCACAGGTTTTCATGTCCTGCTTAATAGGATGATTCCCCATGTATGATAATATATAATAAATTTAGTTTTTAGCTTTTTCAAAAAATTGGGCGCTCGAAACTAAATTTTCCTTATCACAGCGTTTGGAGAAAGCGTATTTAAAGATATATCTTCTTCTAACAAGACTGCAAAAAAAATCTTACCCCTTATTTTTATAATGTTCATCATAGCGTTTGAAGATATCAGAAGGTGCCAGGTTTTATAAAAATATCCTTTAGGATTTATAACGATACAAGGGTCTATAAAATATATGCGGGTATAATCTTATAAAATCATCGATTTTTTCATAATATTCTCCGTTTATACAATAAAGATCATAACAGATATTGATGCGTAGATGCATTATTCGCGTGTTCGTTGGGCAGCTAAAGGATATCACAACGTAGTTTTTTTTAAGAAAAGACGAAACTACATAAGTCCCTAAGGGTTCATTGAATAGTAAACGCCATATTTGTTTTAAATTTTGTTGTTCACCATAGTAGTATTCGCACTTTTTCAAGTCTTTTTTAATAAGCCTATTCCCCATGTATGCTTATAAATAAAAATTTAGAAATGTGCTATATTATTTGTTGATGAATCATGAACACGTCTTATATGTTGATATGTTACTTTAAAAACATTTGTATTTTCAACAGGTTCTATTCTTATTAAGAATGATGCCGTCTTTATTTTAAACCTTGGTTTAAAATTTAAAGAAGTATTTATAAACTATAATCATGGGAACTTTTTCAGTAACTGCCTCTGCAAAAAGTGACGATGCTGTTTGTAAGTATTTAGAAGAACCAATAGAAAATTACAGAAACATATTAAGAAATGAGCATGTTAAAAAAAATTTAAATGAGGCTCTGAATCGACATATTACTACCTATAATCCAGTAGTTGATTGGTGTAATAACTATTCAACATTTTCATCTCAGGATTTCGATGAATATAAAATTTATATACATAGCGATCTTATGGATGGACGACCTCGTCCAAAAAAAACATGGTGTGTCATCATGTAATGTTTGTTAGTTTTATATAAACGCAAAAATATTCTAGGAGATGTTGATATACTACCTATTGAATTCAATATATTAAAGTACATTTCTGGCTATTCCCATTACGGTATTATTATTACTATTTTTAAGAGCTAGATGTGGATTTAAGTAATAATAACATTCTCCCGTTCCTCCTAGAGACACCTCATCAAATTCCCATCCTATGCAACCTTTATGTTGTAAACATAATGATTGACAGCATTCATCTTCTTTTGACCAAGTCGTCCAAATCCTACCAAGATCTATACGTGTTTTTCCAAATGGAGATTGAAGATCAGCAGTAGTGGCATTAAACCTATAAAAACCAGGTGCATAATCACATGAACGGATCGTAGGATCTAATTTAATATCTTTTATATCTTGTTTTACTGCTTCTAGACAACTTTTATCAGTACATGTTCCACGTACACAGTGGTGTCCTTTATCCTTACAATCCGTATCTGTCTTACATTTTTTTTTCGGCGGTTTATGTTTCAGATGGTAAAAACCCAGTATTAAAATAATCACAAGAATAATTCCTATAAGTACTTGAACAACAGGATAAAACATTTTAATATTAAATATATTTTTTAATTAAATGAATAGATTTAATCCAAGTAGTATTAAAATTTTTTAGAAATAGTGTTCTACAAATAATGAAATGAATGGTCCAAAAAAAATAAGGTGTACAATAATGTAATATATTGGCTAAGTAAATTTAATATTTTAAAGTATTTGGAAAAATATTTTTTAACATATGATGTCTAGGAATTTTTTTAGACATTTAAAACCATATAGTTACTTTATTTATTACACTGAACTTGAAAAGACTTATTACCTAAAATATTAATAGATGAAGTAATATTGTGTAATTGAGTCCATAACATGGGTGGGAAACAAAAATCTCGTAATATGAAAAATAAACATCCTAAAAAGAGTGCAATTGTTATAAGTTTATGTAACTTTATTTTAAAGTAAGAATATAAAAATATGAGTACAAGAGGAATAGGGGCCATTACTAACATTGGCTCCAACATCCTGTTGTCTACAAAAAAAAATATTTTTTTTAGCAAAAAAAAATCCATGGAAGGATATTAATACACATAATTATTTGACATCACATTAGTGTACTTACCAAATAGTAATATACAACCATCCTAATATTCACTTTATGAAATGATCCCAACCTATACGGTAAAATAGTATAGGTTTTAATAAAGAAAAAAGATATTCTGTGGTTTTTATTTTTGTATAGTGTGTGAATACAAAATAAAATCCCAAATTTTAACCTTTTCTTTTTTTTTCTATACAGGATGTTAGAAATAGTATTGGCAACGCTGCTAGGCGACCTGCAGCGGCTCCGGGTTCTTACCCCTCAGCAGCGGGCAGTTGCCTTCTTTCGAGCCAATACTAAGGAGCTAGAGGACTTCTTATGCTCAGATGGGCAGTCTGAGGAGGTACTGTCTGGCCCCCTTCTTAACCGTCTACTAGAACCCTCAGGCCCTCTTGATATTTTAACCGGATATCACCTATTTCGTCAGAATCCCAAGGCAGGTCAGTTGCGCGGCCTTGAGGTCAAGATGCTTGAACGGTTATACGATGCTAATATTTACAATATACTGTCTCGGCTGCGGCCTGAAAAAGTTCGCAACAAGGCTATTGAGCTATACTGGGTTTTCCGAGCTATCCATATTTGTCATGCTCCTTTAGTTTTAGATATTGTACGATATGAGGAACCGGACTTTGCTGAACTGGCCTTTATTTGTGCTGCTTACTTTGGTGAACCTCAGGTAATGTATTTGCTCTACAAATATATGCCTCTGACCCGCGCAGTTCTTACGGATGCCATCCGGATAAGTCTTGAGAGCAACAACCAGGTAGGGATTTGCTATGCTTACTTGATGGGAGGCAGCCTCAAGGGACTAGTCTCCGCCCCACTGCGTAAACGTCTGCGCGCCAAACTACGCTCGCAGCGCAAAAAGAAGGACGTTCTTTCACCCCACGACTTCTTACTGCTGCTCCAGTAGCTTTTTTTGCCGCAGGAGCACCGCGGATAGGAGCTCCTCCACGCTCGCGATCCGGCGCTGGAAGCGGAACCGATCGACCGCCACCTGCTCCCAGGGACCCTTGCGCTCGATGTCGTCGGCTTCCCACACCTCGACGGCTGTGGCAAAATGGACATGCTTCGCGTCGTTCGTCCGTTTTTTGCGCCGCCTCCCCATTATTCTTCCTGTAAGATTAGTGTTTAATACCTATAATAACATAATTTTAAGATTTAATATACCAAAACTTAAACTATTTTTGTATAGTAACTATTAGCATGTCTACAATTGTTCTCTAAAAGAGAAACCGGTTGATATGAACGATATATCTGAGAAATCAGTTGTCGTGGATAATGCACCCGAGAAACCAGCTGGAGCGAATCATATACCTGAGAAGTCGGCCCGCGAAATGACATCATCAGAATGGATTGCTGAATATTGGAAAGGTATAAAACGTGGAAATGACGTGCCATGTTGTTGTCCAAGAAAAATGACCAGTGCAGACAAAAAGTTTTCAGTATTTGGTAAGGGATCCCTAATGCGCTCCATCCAGAAGAATAATTAAAAAAAATATTTTTTTTAGCAAGTTTTTAAACTATTTAAATAAATGTGGTAAAAAAATTCACATAATAATTAAAGTGAACGTGTTAGAATTAATATTTTTTTATAATCGGATATAATATCCATTAAATCAATAAATGATAGTGTTGCTACCACACTAAACAATAACAAACAGAAACGCACGATACCTTTCCTCATGATTTATAATAGCGTGTTATCTAAAGATTTTTTTGAAAAAAATATTAAATTTTAGTTGATTATTTTTTTCAGTTACAACATTGCTTTAGAAAAAATACCTAATTACTACATAGCAAATAAAGCGAGCGCATTGTTACAAACAACATTTTTTTGCGCCTGGATACTCCTATATATGAGAACTATAATACGGTATATTAATCCTATTACCAACATTGTCAATAATAGTATGTAGGCAATGACATACTTTAAATACCAAATATCCATGGTTATTTCTAAAAATCTTGAAAAAACGTTAAATTTTAGATCGGTCACCTACGACAGTAATACTAATTTTAATAATTGATGACTGAAATCATAATATAATGCCGTGCGAAAAATAATTATTTTTCGGTTAAAGATACCATTACATAAAAAAT-ATGCCATCTACTCTACAAGTGCTTGCTAAAAAGGTATTGGCCTTAGGGGAGCATAAAGAAAATGAACATATATCTAGAGAATATTATTATCATATATTAAAGTGTTGCGGTTTATGGTGGCATGAAGCTCCGATTATACTTTGTTATGATGGGAGTGAGCAAATGATGATAAAGACTCCAATCTTTGAAGAAGGCATATTACTTAATACTGCATTAATGAAAGCTGTACAGGAGAATAATTATGAATTAATAAAGTTGTTTACTGAATGGGGAGCAAACATCAATTATGGATTAATTTCCATTAATACCGAGCATGCCCGGGATCTATGTCGAAAATTAGGAGCTAAAGAAATGCTTGAAGGAAATGAATTTATACAAATTATATTCAAAACATTAGATGATACCACCAGTAGTAATATAATTTTATGTCATGAATTATTCACCAACAATCCTCTTTTAGAGAATGTAAATATGGGGGAAATGAGGATGATAATTTATTGGAGGATGAAAAATTTAACGAACCTATTATTAAATAATGACTCTATTAGTGAAATATTAACTAAATTCTGGTATGGTATAGCAGTAAAATATAATCTTAAGGATGCGATCCAATATTTTTACCAGAGATTCATGGACTTCAACGAGTGGCGAGTAACATGTGCTCTTTCTTTTAATAATGTGAATGATCTTCATAAGATGTATATAACAGAGAAGGTTCATATGAATAATGACGAAATGATGAATCTAGCCTGCAGCATTCAAGACAGAAATTTATCAACCATTTACTATTGTTTTCTATTGGGGGCTAACATCAATCAAGCAATGTTAACCTCAGTATTAAATTATAATATTTTTAACTTATTCTTTTGTATAGACTTAGGGGCTGATGCCTTTGAAGAGGGTAAGACCCTGGCGAAACAAAAGGGGTATAATGAAATAGTGGAAATCTTATCATTAGATATCATTTATAGTCCAAATACTGACTTCTCATCAAAAATAGAACCTGAACATATTAGTTCTTTGTTAAAAAACTTTTATCCAAAAAATCTGTTCGCTTTTGATCGTTGCAACCCCGGTTTATATTATTCTTAGAGGACCGCTACAAAAATTATTTTTTTTTCTTGATCAAAGCTCCAAAATAATTATTAGATTAAAGTCGCCTATAGCAGCAGCCCACTCCAAAAAAAGTATTTTATAGTACAAAAAACACGAAAAATAGTTTGCGGCCGGCGGCAAACTATTTGTTGTTGTCTAAAACTTAATGTTTTTTTAATATTTTTAAATGCAACCATGGATTGTTGGACTATCAGGGAGAAGAACTATAGCTACATCATATTGTCAATACTGGTAATACTATTAATATGGTATCTTATACTTAACTATTGTCGATCGAAAAAAAATGCAGTTACAAACAACATGCCGCCACCATACACGGTGTCAAGTAGCTGTTCTCAATAATAGGGTTGATTGACGCTCTTCGTAATAATATGTTGATTGACGCATCATAAAATGCTGTGGTTGATATATGTTGATTGTCGCCTACTTTATTATATAAGTAATGATTTTGTATAAAATACGGGTTTGTGAGGGCTTTATTTTTTCTTATTAGAACAAAGCATGCAATTTAAGGCCTACAGCAAGAGTAATTTAACACCTACAACAGTAAT-TTTAAGGTCAGTAATAATGTTTAATTAAGGCCTGACCACTAAAACTTAAACGATTTTGTAAAAAAAAATGTCTACTCCACTTTCTCTACAGACTCTTGTTAAAAAAGTGCTGGCCACACAGCACATATCTAAAGAACACTACTTTATTTTGAAATATTGTGGTTTATGGTGGCATGAAGCGCCGATTACGATTTGCATTGATGAGGATAGCCAAATATTGATAAAATCGGCAAGCTTCAAAGAAGGCTTATCTTTAGATATCGCATTAATGAAAGTCGTGCAAGAAAATAACCATGATTTAATAGAGTTGTTTACCAAGTGGGGTGCAGATATCAACTCTAGCTTAGTTACTGTTAATACGGAGTATACCCGGAACCTTTGTCAGAAATTAGGCGCAAAGGAAGCTTTGAATGAAAGGGATATTTTACAAATATTTTATAAAACACGTCATCTTAAAACTAGCAGTAATATTATTTTATATAATGAATTGTTTTCTAATAATCTCCTTTTCCAAAATATAGAGAGATTGAGTTTAATAGTTTATAGGGGCTTGAAAAACTTATCAATCAACTTTATATTGGATGATATTTCATTTAGCGAAATGTTAACTAGATACTGGTATAGTATGGCGATATTATATAACCTTACTGAAGCCATCCAATATTTTTATCAACGATATAGGCATTTTAAAGATTGGCGGCTTATATGTGGGCTTTCTTTTAACAATTTGTCTGACCTTCATGAAGTATATAACTTAGAGAAGACGG-------------------------------------------------------------------------------------------------------------------------------------------------------------------------------------------------------------------------------------------------------------------------------------------------------------------------------------------------------------------------------------------------------------------------------------------------------------------------------------------------------------------------------------------------------------------------------------------------------------------------------------------------------------------------------------------------------------------------------------------------------------------------------------------------------------------------------------------------------------------------------------------------------------------------------------------------------------------------------------------------------------------------------------------------------------------------------------------------------------------------------------------------------------------------------------------------------------------------------------------------------------------------------------------------------------------------------------------------------------------------------------------------------------------------------------------------------------------------------
>2019/MT180393/SEAS
------------------------------------------------------------------------------------------------------------------------------------------------------------------------------------------------------------------------------------------------------------------------------------------------------------------------------------------------------------------------------------------------------------------------------------------------------------------------------------------------------------------------------------------------------------------------------------------------------------------------------------------------------------------------------------------------------------------------------------------------------------------------------------------------------------------------------------------------------------------------------------------------------------------------------------------------------------------------------------------------------------------------------------------------------------------------------------------------------------------------------------------------------------------------------------------------------------------------------------------------------------TTGTCTTCTCTTTGTTATAAATTTCATGAAGGTCAAAGACGTTGTTATAAGCAACCCCACATATTAACCGCCAATCTTTAAAATGACTATATCGTTGATAAAAATATTGGATGGCTTCAGTAAGCTTATATAGTATCGCCATACTATACCAATACCTAGTTAGCATTTCGTTGAATGAAATATTATCCAATGTAAAGTTAATTGATAATGTATCTAGTTCACCAAAAATTCTTAATTTCAGTTGAGCATTATTTAGGAAAAGGGGATTATCAGATAATAATTCATGGCATAGAATAATATTACTGCTAGTTTTAACATACTGTACATTATAAAATATTTCTAAAATTTTATTTTCACTCAAAGCTTTCCTCGCACCTAACTTTTGGCATAGGTCCTGGTGCACTCCATATTGACAGTAACCAACCCAAAGCTGATGTCTGCACCCCATTCGGTAAACAGCTCTATTAAACCATGATTGTTTTCCTGTACAGCCTTCATTAATGCAACATTTAATGTTAAACCATGTTTAAAACTTGCTGTTTTTATTAATATTTGTTCATCTATACAAGTATGATAAATCGTAATTGGGGCTTCATGCCACCACAAACCACAACGCTCTAAAATACAATAATCATCTTTTAACACAGGCTGTGTAGCTAGTACTTTTTTAGTAAGTGCTTGTAAAGTAGATGGCATCTTCTATCTGCAAAATAATTATTTCCGAAAAAAAAATCAAATTAAAATACTAAATTCTATTTTTTTTTAATAAAGCCTGTAAATTATATAATAAATCTCGCCCACCGTATTATTTCCGGACACAACTTTTTATACCTCATTATATTTTTAGATCTATAGTTTTTTAACAAGGCATTAATTTTTTCTGGATCTGTCGTTTTTAAAGATAAAAGAGAGACGTTTGAACTATAATAATCTTTAAATGATAATATTTCTACTAATATATCATGATTCTTTTGTTTTGCTAATTCTAAGCTCTCTTCGAAAGCATTAGCTCCTAAATCTATACAAAAGAACAAGTTATTCATATAAAAGTTTTTTACCGAGGTAACCATTGCCCGATTGATGTCAGCCCCCAATACAAAACAATAGTAAATGGTTAAAAAATTGCTATCTCTCATACAGGCCAGATATATCATTTCATCAATATTCATATCAACCTTTTTTATATGATACATTTCATGAAGATCAGACACGTTATTAAAAGAAAGCCCACATATTAGCCGCCAATCTTTAAAATGACTATATCGTTGATAAAAATATTGGATGGCTTCAGTAAGCTTACATAGTATCGCTATACTATACCAATATCTAGTTAGCATTTCGTTGAATGTTATTTCATTCAATATAAAGTTGATCGATATCTTCTCTAGAAAACAACAAATTATTACTTTTAATTCCTCTATATTCTGGAAAAGGGGATTATTAGATAACAATTTATGGCATAAAATAATATTACTACTAGTTTTAATACGATGTATTTTATAAAATATTTGTACAATATCCATTTCATTCAAAATTTTTGCGCCTAACTCCCGGCAGAAATTCCAAGTATGCTCCGTATTGACAGTGACTAAGCTAGAGTTGATGTCTGCACCCCATTCAGTAAACAACTCTATTAGATCATAGTTGTTTTCCTGCACAGTTTTCATTAATGCGAGATTTAACTCTAAACCATCTTTAAAAATTGCTGATTTTATCATCAATTGATTATCCTCATTAGTAGAAAGCATAATTGGAGCTCCATGCCACCACAAACCACAATATTTCAAAATAAAGTAGTGTTCTTTAGATATGTGCTGTGTGGCCAGTATTTTTTTAGCAAGAGCCTGCAGAGAAATTGGAGTAGACATATTTTTTTGCAAAATGGTTTAAGTTTT-------TCAAGAATACAGATTGGATAAATTAGGTTGTTGACTTAGTTACAGGAGGTATTAAATATTATGTAGACATA---AAAATGAGATCCTCCAAAAAAATAAACAACAAAAAAAAATATGTTTAATATTAAAATGACAATTTCTACATTGCTTATTGCTCTTATTATACTACTTATTATTATTTTAGTAGTGTTTTTATACTATAAGAAACAACAACCACCGAAAAAGGTCTGTAAAGTAGATAAAGATTGTGGTAGTGGAGAGCATTGTGTTCGTGGATCATGTAGCTCATTGAGCTGCTTAGATGCCGTAAAAATGGACAAACGAAATATTAAGATAGATTCTAAGATTTCCTCATGCGAATTCACTCCCAATTTTTACCGTTTTACGGATACTGCTGCTGATGAGCAGCAAGAATTTGGAAAAACACGGCATCCTATAAAAATAACTCCATCTCCAAGTGAATCCCATAGCCCCCAAGAGGTGTGTGAAAAATATTGTTCATGGGGAACCGATGACTGTACAGGTTGGGAATATGTTGGTGATGAAAAGGAGGGAACATGTTATGTATATAATAATCCACATCACCCGGTTCTTAAATATGGTAAGGATCACATCATAGCCTTACCTAGAAATCATAAACATGCATAAATAAATACATTAGGCTCATCGTATCTTTTTAAAATCCATAAATATTCGTTTGATATATGCTGAAATTTTTATAAAAAAAAATAACTATTTCCTATAAATCATCTAGAAATAGTCCTCGTTTTGATCGGTTTATATCTTATAATATTGTGCATCGATGCACAACTGCTTTTTTTGGTCCTTCTGGAACATCATTATATTTTCTTTCATTAATATACCATTCAGATGTAAACGTTGAATAATTTTTATGGCAACAATCTACCATTGAATTATATTTAGTAACATCTAATACATCGTTTGTTTTATCAGGCTCAGCTCTATAATCTTGTTTTTGTTATCAGCTTCTAAAGCTCCATCATTATTTTTCAAAGAAGTATCCATAATTATGTTTGGTAAAAATACTTTAAGTTTTAATGTGATATTTAAAATGGTTGTTATATAAATTTACCGCTTACAGGTAATCTTTATTCAGTGTCATAAACTATACTTTTGA---------------TGATTCAGTATTTTGTGAATCAGTACATTTATTATCATTAATATTTTTAGGCTGTTTTTCCAATGTTTTATTGTTGCAATGAGCCTGCTCCTCCTTTGACGAGGAAGTGTCTGTTGGAGTCATCTGTTTAGGAAGAGTATCATCCATATCTATTATGAAGAAAATATATAAATATTGATATACAATCAAAAATATTTTTGATCACGTCTTTGTTATCTATCGATATTGTTGATAACGTCTTGAATAACCTACATCATTTTTTTACATAAAAAAATAGATATATTTTATTATATCTCAAT--------------------------TATTTTAAAGATAATTATCAATACAGCAAATATCATAAGCTAACATATTTTTCGAATAATAGTTTTTTAGTAAAGTATTAATCTTTTCAGGATTGGTTTCTTTTGATAATAAGATAGGATTCGCTTTATAAATTTTTAAAGATAATATATTCACAATGATAGAATAACCGTATATATCTGCTAATGTCTTACTGTGTTCAATAACATTAGCCCCTAAATCCATACAAAAGAACATATTTTCAATACAAAAGTTTTTTACCGAGATTAACATTGCTCGATTAGCGTTGGCTCCCAATGCAAAACAGTAGTAAATGGTCAAAAAATTATTATCGCGCATACAGGCCAGCTCCATCATTTTATTAATACTCATATGAATTTTCGTTGTGTTACATATTTCATGAAGGTCAAACACATTGTTGAAAGAAAGTGCACAAATTAATCGCCATTCATCAAAATGCCTGTATTCTTGACAAAAATATTGAATAGCTTCTTTAAGATTATATTTTACCGCTATGCCATACCAATATTTGGTTAGCATCTCACTAAATGAGATCTCATTTAACATAGAATTTGTTGTTAAATCCTTCAACTCCCAATAAATGATCATCCTTAAATCCACCATGTTTACATTTTGTAAAAAAGGGTTATTAGAAAATAATTCATGACACAAAATGACATTACTACTTGTTATTTTACACTTTGTTTCAAAGAAAAATCGTAAAATTTCACTTGTCTCAAGCTCTTCTTTAGCTCCCAATTTTCGGCATAGGTTTCGAGTATGCTCGTTATTAATAAAAAGTAACCCATAATTAATATTTGCACCCCATTCAGTAAACAACATGATTAGATCATCATTGTTTTCCTTAACTGCCAATACCAATGCAGTATTAAGCCTTATACCCTCTTTAAAGCATAATGTCCTTATCATTATTTGATTATCATCATCTATATACATTGAGATAGGAGCTTCATGCCACCATAAACCATAACGCTCTAAAATATAATAATCATCTTTAGATACGTGTTGCGTGGCCAATGCCCTTTTAGCAAGTGCTTGTAAAGTCGATGGCTGCATGTTTATTCTGTTAAAAAAAAA-TCAAATTATCGGGTAAACATAAGGATCAACCCGTAGTTAATATTTGCAGTAGTATTTTTTAACAATGAATTATAATAAAAAAATAATTCATTACTATCTATTATAAAACCCATCTTTAACTTTAAAGAAGAACTAGATCATCTTTTTTTTGTTGTGTCAGAACTTCTTCAATTTATTACCCACATTTTATCTAAAAAAAAAAAACTACATCATATCTTGTTTCTTCATCAAATTATCATACCATTTATAGGGTGTAGGTTGGGAACATTCCATCATGTGGTAATCAGGGTATTTATATATTTTTTGATAGTAACATCTATTTGGCAGATGTATTGTCCAACAATCATGTCTAATAAAATCATTTTCACCTAT-GGGGGAATCATCTTAAAAACCTTATTCCTACAGATTCCATTTTGACAGTCCTAGCAAAAGTCACAATATTTTCCATGAGTACACCAATGTTCAAGCTCTCTTTCGGGAGGAATGCTGCCAATTTTATGTTTTTTAGCTTCTAACTCTCTGTACAACATCAGTTGGGAAAGCAGAAAGAAGATTACCAGGAGAACCATTAAATATATAATAGTCTGCAAACTACGTTTGCGAATGTAATTTGCAACTAAAACACAACCCACAAGGTAAAATCCATAAGTTAATAACTTTTGCCATTTTCGTATGACAGCCTCGTGCCATTCATGGT--TGTGTTGTGGGCATTCTGTTCGGTAAACTTCATGAGGCTTTATAGAAGTTACATAGTAGGTACAGAATTCATTGTGACGAAAAACACTGCAGTTAGCTATGTAGTCATTTTCAAGAATGGGAGAATGGTTTTCAAAGACCTTATTCTTACAGATGCCATCTTGACAGTCCCAACAGAACCTACAATGATTTGCATAGGTGCACCAGTATTCAAGCTCCTTTTCAGGAGGGGTTCTTGTTAGATCCAGGAGCTCTAGCTCATATGTATAAAGAAGAGTTGGAATGGATAGTAAAGTAAATATTTGCAGACCAAGCATGGCTACTTGTGAACAAGTGGCTGCTCGTCAACAAATAGCTGTTTATCAGCAAATAGCTGTTTATCAGCAAATGCTGCTTGTGGGTAAGCCAATAAATAGGCCATACCCTTGAAAGGAGAATTCAGTTTGATAAAAAAAATAACGAGTTTTCTAATAACCCGGTCAAGCATTTAATAAATGAATAGCATCACACGTCTGCATCGTGCATTCTGCCTGGAAAATGGGCCCATCTCTAATATATTTACACTGACGGTGAATCATACAGTGTTCCATGGGATAGCTATGCTCCTGTACAGGAGGCATATCTTTTAGAACTTTATTCTTACAAAGACCATCTTGACAAGCCCAGCAAAACCGACAATTTTTCACATATTGACACCAGTATCTAAGCTCCTCTTCCAGGGGATTGTCGGTCGAAAACCCCTGTAGACTAGCTAGGCCAGCTAGCAGCAAGCCGAGGTAACTAAAGAACCTCATTGTAGTGTTATATTACGAAAAAACATGTTAAAATTTGGAAAAAAAAGCCCTTTTTATAGATCTGGAAAAAAATTTTCACAAATCTAATTAAAAGCCTTACAGATCATCCTTTTCATAAATTTTCATTAACAATTGGTGGGGGCGGTTGTGAGGTACTGGATCAGAACAATCCATAACATGGTAACATTTCCTTCACCATATGTACACTGGTTATACCAGCGAGAAACCTCACAAGATGTCAAATAACTGTTCTCAACAATCAATGGCATGCTCTTATTCACCTTGTTCTTGCAAATTCCATGTGCACATTCCCAGCAAAACTTGCAGTTTTCCATGTAAGTACACCAGTATCCAAGTTCTTCTTGTGGAGGATTATCCGTTGAACGAAGATGCCCTCCTGCCTGAGTAGGTAGTCCTAAGACCTGATTGGCCAGCAGGCCAAGAATTTCCAAGAAGATCACCAACATTGCTACGGCTGGCTGAACAGCTGGCAGATAGCTAGCTAATTAGCAAACCAAGTGACTCGCCCTCTCTACTCTTAATATGAGAATTTAAGATTCGGTCCGGCTTTTTTCCCATGTTTTACAGGGAAAAGGTATTTTTAGCCTATGAATGTACATGGTTCCGCACATTAAAAAAAAATAAGAAATTATTTAATATTGGCTTTCTTTCAACTAGCAACAAGCCAGGTAACTAAAGAACTTCATTGTAGTTTTATATTACGGAAAAGGTTAAATTTTGGACAAAAAACATATCTAATTAAAAATCCTCACAGATCTTTCTTTTCATAAATTTTCATTAACAATTGGTAGGGGCGGTTGTGAGGTACTGGATCAGAACAATCCATAACATGGTAATGCCCATTTCCTTCACCATATGTACACTGGTTATACCAGCGAGAAACCTCACATGTTGTCAAGTAGCTGTTTTCAATAATCAATGGCATGCTATTATTCACCTTGTTCTTGCAAATTCCATGTGCACATTCCCAGCAAAACTTGCACCTTTCCATGTAAGTGCACCAGTATCCAAGTTCTTCTTGTGGAGGATTATCCGTTGAACGAAGATGCCCTCCTGCCTGAGTAGGTAGTCCTACGACCTGATTGGCCAGCAGGCCAAGAATTCCCAAGAAGACTACCAACATTGCTACGGCTGGCTGAACAGCTCAGATAGCTGCTAATTAGCAAACCAAGTGACTCACCCTCTCTACTCTTAATATGAGAATTTAAGATCCGGTCCGACATTTTTCGATATTTTACAAGAAAAAGATATTTTTAGCTACAAATACACTTCATATATCCCTAAAAAAAACAAAAATTTATTTAATTTTAACTATTATTTTCTTTCCACTCTCTCTTTAAGATTTTGTAAGGATTCCAGGGCTTTGGTTCAGAACAGGCCATTACATGGTGAATCCCCTGTCCTAGATCATACATACATTTATTTAGCCAGCGGGAAACTATACATGATTGCACATACTCATTTTCAAGAATTGTTGTATTCTCCAATTTGCCCTCACAAAGGCCATTTTGACAATTCCAGCAAAACTTGCAGTTTTCTGTATAAGTGCACCAGTATTCAAGTTCTTCTTGTGGAGGATTATCCGTTGGATGAAGTTGTCCAGCTGGTTGATTAGGTAGCCCTAAGACCTGGTTGCAATTCATGGTATGGTAGATACCCTTATCTAAATCATACATACATTTATCCAGCCAACGGGAAACCAGACATGATTTCACATACTCATTCTTGTAAATTACTGACCCATCTATTTTGTTTATACAAGTGCCGTCTTGGCAGTCCCAGCAAAATTGGCAACTTTCCATGTAGGCACACCAGTATTCGAGTTCTTCCTCTGGAGGCTCCTCTGTTGGACGAAGTTGTCCAACGAGCTGACTTGAAACCTGGCTGGCCAGAAGGCCAAGAATTCCCAAGAAGATCACCAACATTGCTACGGCTGGCTGAACAGCTGACTGAATAGCTAGCCAATTAGCAATCCACTGTACTTTTCATAAGATCATTTAAGATTCGGTCGGCATTTTTTCAATAGTTTGCTAGGAAAAAATTTTTAATTTTATAGATTCACACTACTTCATTCTCATGCTTAGGAAAAAAACAAACTAAATCTTACAATGTATCTGGATCTAATGAGAAGCTAGAATTCATCTTTTTTCAAATCCTTTCTGGGATGTTCATTCTTTTTCCACTCCTTCCTTGCAATTTTATAAGGATTCCAGGGCTTTGGGTCAGAACAGTTCATGCTATGGTAAATGTGCTCCTCCACATCATATCTACATAGGTCACCCCAGCGGGAAACCTCACAATATTTTACATAGTCATTCTCAATAATACTTGTGGAGTTGTTTCCCCAAACCCTGCTGGTACAAATCCCATCTTCACAATCCCAGCAGAACCGACAGCTTTCCACATAAGTGCACCAGTATCCAAGTTCATTCTCTGGGGGTTCAAATGTTAGAGGAAGATGTCCACCTACCCGAGTAGAAGTGGAGGATGAAACCAGGTTGCTACTGGCCAGCAGGCCAATAATTCCCAGGATAATCACCAGCATTGTGCTCAACCAGCAACGGCTAGCAACGACTAGCAACTGACTAGCAATAGCTAGAAATGGCTAGCAATCAGTAGTAGCTAACGCTCTACTCTTTATAAGAAAATTTAAAATTCGATCAGATTTTTTTAGAATTGAGAATGAGTAAAACGCTTATATTCTTTTTCTAGCAAATAAGCTAGTTTAAGATAGGATTTCCCTTACTAACGGTTTAATTTTTAGCAAAGGTATTAAAATACACTTGTACTTAGCTGCAAAAAAATAAGCTTATGGCGTATAAGCCGCCATAAGTTTATTTAATTAAAGTTAAACTCTGTGATAAGACTGGAATCTTAGGCAGGTTTGATGTGGAGAACAGCATGAAATACAAGAGTGCCTGTTACACGAATAAGTTCTCTCAAACCGGGGATGGTCATACTCACATCTATGAAATCCTGGTCTAGGAGATTCATTTGATGCATGATGGCCGCACCCACACTTATGAGACACTGAAGAACTAAAGGGTTTAATTTTGATCTGAATGGTACTATATAGGATGATGGCAATCCATATCAAGATTAGAGCAATCAAAATCACCTCCTCAAGAAGCATGATGTATTAAATCTTAGACTGCTTTAAACCTTAGGCCCTCACTATCTTTAATGAAGGAGTTTAAATTTTGATCCCTTTTTCAAGACCCATTTAGAAGAAAAAAATAAAGTTTATATCAATCTAATTCATAAGTCATCTCTTTCATAAATCTTCATGTATTCTCTATGTGGATAAGTATGGGATGTTGGATTTGCGCAGTCCATTTGATGATCTGTATGGTTTTTGGGTCCTTCATAATAACTACATATACCATTCCAGCGGGAAACCGTGCAATTTATAATCCAGTCATTTTGATGAATAACTGGCCAATCTGTTTGAATCCTGTTTCGGCAGATACCGTGGACGCATTCCCAGCAAAAGTCACATTGGTTTGCGTAAGTGCACCAATAAACTAGCTCATGTTCAGGAGGATAACGGGTTGGTAGTAAATCTTCTAATTTACGTATAGGAGCGGCTTGAAGGACAACCCCCAGTAGTACTAGAATCAGTACCTTTATAGTGGCCACCCTACACTAGACCTCTAAGTTGAAGACAAAGAACTAAAATTTAGAGCCGTTTAATTACTACTAATAATTATATTTTTTATTGTCTACAATAGGATTCTATTAAAAAATAATGATTTTTACCAAGAAATATTTTTATAAAAAATTAATATATTTTGTAATAAACTTTATTTCCAATGACTGTTAAAATAAGGAAACTATCCTTAGTTAGTCGAGGAAGATGGTTAGGTTATTTCGCAATCCGATAAAATGTTTATTTTATCGTAGGTCTCGTAAAATCCAGGAAAAAAAATTACGGAAGAGTTTAAAAAAGCTAAATTTTTACCACCCTCCAGAAGATTGTTGTCAAATATATCGTTTGCTAGAAAATGTTCCTGGAGGAACTTACTTTATTACAGAAAATATGACGAATGATTTAATTATGGTCGTAAAGGATTCGGTGGATAAAAAAATTAAAAGCATTAAATTATATCTTCATGGAAGTTATATTAAGATTCATCAGCACTATTATATTAATATTTATATGTATCTTATGAGATATACCCAAATTTATAAATATCCCTTAATTTGTTTTAACAAATATTATAACATCTAAGTAAATATTCTTGGAATGGATTTTCTTATAGAATGGTTACAGGATATGTCAGCGACAGGCTTAATAACAAATTTGTTAATATTTTTTGTTAAATAAATGAACAGGCCACCATTTAATATTACCCGTTGCAAAATAAGAAAAAAAAACAAACTTATAGTTACAAATCATCTTGATTAATCACATGTCGTTTTAACTCAATGAACCATTCTAAATCTTTGGGTTGTGAACAATTCATGTTATGTTGATAGTGTATCCTAAAGTGAGCTTCATACATACACCGGTCATGCCACCGGGAAACTGTACAATTAACAATATAATCATTTTGCGTAATAATAGGGTGGTCACTAAACACTTTATTTTTACACATTCCATCTTTACAGGTCCAGCAGAAGTCACAGTGTTTTGCATAGGTGCACCAGAACTTGAGATCCCTTTCAGGAGGCCTACGCATTTGCATCGGATTATCTGTGGAAAGAGGTAGGTTCATTATTATGTTCGTCATCAAAATTCCTAAAAGAACATAGAAGCCAAGAAAGATAAGCAGTCTTGTAGCGGCTTGCATTCGCATTCGTGAGTATTGTTTGCGAACATAGCTTATGAGAGCAATGGTAGCTATCATACAAAGACAAGTATGTTTGATATTCTCAGTGTCAATGACCCTATCCTCCTTTATTTGCATTAACTCATCAAACCAATCATAATATGTGGGATTTGTACAGCTCATGATGTGAAAGCGGCGTATCCTAGAGTCTGTAAAGTAGCTACATCTTTCATTATAGCGAGAAACCCTACATATTTGTATGTAATCATTTTTTTTGATGAGAGGGTGTTTTTCAAAAACCTTATTTTTACAAACCCCGTGTCGACAATTCCAGCAGAAGTCACACGATTTTGCATAGGTGCACCAATACTCAAGCTCTCTCTTTGGAGGTCTCCGGGTCATTGGTAACTCTCCTGTTCCTGGAAAAGATTGGCTTTGAATGACCGGCTGCATGACCGCCAGTACCAAAAGGAACACAATCACCTTCATGGCTGCAACTTATAAGTTGCAACTTATGGGTTGCAATACTGCAACGTATAGGTTGCACCTTATAGATCGCGACTCAAAAGGTATGAAAACCTTACCCTCAATACAGAATTTAAGTTTTAATCCTGATAATGTATCTGTTTATGAAAAAAAATTTTTTTTACTCATGTATGAATTCTTATACGAATCATAATATGTAGGCTGAGAATAATATATACGGTGTTGCGGGCTCAATAAAAATTTTGTTACCACAAAAAATAAATGCTGGATTTTTAATATATATCTATTAATGACTAAACCCTTTATACGCTGTAGGCTGAAAACAATCCATATAATGAATATACGGTGATTTGGGTTTAATAAAATACATACAACGGTCAAAATAGCGGGCAATACTACATTGACTAATATAATCATTTTGTTTAATAAGAGGCATATCATCCCACACTTTATTTTTACAAATACCGTTCCTACATTCCCAGCAGAAATCACAGTGTTTTCCATACGTGCACCAGTATTCAAGCTCTCTTATAGGAGGCGTATAAGTCCTTGGTAAATTTTGTTTCATATAAAAGATGGAAAGGGGTCGATTTAAACCCGGCTGAGATAGCCAAATCAAAATACATAAAAGAGCAAGTAGTTTCATAGTGGTATTTAGATGTAAATTTTTATAGTATGCAAATACAATGTAACCTACAAATACAATACTAAATACAAGGTAAAAACAACAATGTCTTATAATGATTCCAATAACCCCCCCCCCATTTTTCCATGAATATTTCATTTCCTGTATAGGGTCTAGGATGTGAACACTCCATGTTATGATGATTAGGCATTTTAACTGATATTTCATAAAAACACCCCCAGGAATTGCGATTAACTATACAGTTTACAATCGAATTCATCGAATTAGACTCATTTGTTATCTTATTTTTACAAATGCCATTTTGACAATCCCAGCAGAAGTCACAATTCTTTACATACGTACACCAATATGGAAGCTCCTCCTTAGGAGGATGCTGGGTTCTTGGTAATTCTGGTAATTCATGTGCAAGAATGAGGACTGAGTAGCCCAACAAAAGTCCTAGAACCTTCATGTTGTGTCCAAATGGCACCTGTCATTTTAAAAAAGATTTAAATTTTGCTACCGCAAAAAAAAATCCAGTATGTATTTTTTTAATACATATAATTATTGAAGTCTTATAAGATAAAGCCGAGAACACTATATTTTGTATAGATGATGTATCCGTATTCAAACTCTCTTATAAGTACATGTAGGAAATGGTCAATTATTCAAGATTGGCTGAGATAACAAAACCAAAATACTCAAAAGCATAAGTAATTTCATGGTTGTACTCAGTCGTAGATTTTTGCAGATCGCAAATGCAACGCAACCAGCAAATACAAAGCTAAATACAAGGTAAAAACAATAATACCTTATAATGATTGGCCAATTCTTATCCCTCCATTTTTCCATGAACATTTCATGTTCATAAAGTCTAGGATACGAACATTTCATGCTATGATGATTAGGTATTTTAAGTGATATTTCATAAAAACACCACGGGGTTGTTGGTGATTGATAGGTAAGAATAAGGATGGTTGAATAACCTAGTAAAAGTCCTAGAAAAACCTTCATATTGCGTTCATACCACAGATGTTATTTAAAAAAAATATAAATTTTACAGTATGTGATATACACATACCACAAAAATGTTCTTATATTAACTAAAATATGTGGGCAGAGAGCAATTCATATAATGAATATATGGTATTTTAGGCTCAATAAAGTACATACAACGATCAATAAAACGGGTAATACTACATTTACTGATGTAATCATTTTGAACAATAAGAGGCATATCATCCAAAACCTTATTTTTACAAATACCATTCTTACAATCCCAGCAGAAATCACAGTGTTTTCCATACGTACACCAATATTCAAGTTCTCTCATAGGAGGCGTATAGGTCCTTGGTAAAATTTGTTTCGTATAAAAGATGGAAAGGGGTCGATTTAAAACTGGCTGTGCTAACCAAACCAAAATACTCAAAAGAACGAAAAGTTTCATGGTTGTACTCAGACGCAGATTCTTACAAAGCGCACATACAAAGCAGCCTGTATATGCAATACCAATGATGAAATAGAGACAGTATTGCTTTATAGATAATTGTTGATGGTCACCCCCCCCCCATGTTTGCATGAATATTTCATTTCCTGTATAGGGTCTAGGATGTAAACATTCCATGCTAAAGTGATTAGGCATTTTAGATGAAATTTCATATAAACAGGATTGAGTCTTGGAATCACGGAAAACTCTACAGTTTACAATAGAATGATTGGAGTCAATGAAACGAGATTCCGTTATCTTATTTTTGCAAATGCCATCTTGACAGTCCCAACAGAAATCGCATTGTGGTACATACGTACACCAATATGAAAGCTCACTCTTGGGAGGATGCTGGGTTCTTGGTAAGTCTGGTAATTCATGTGCGAGAATGAGGACTGAGTAGCCAAGTCCCAGAAGAACCTTCATGTTGCGTCTAAATGACACCTGCACTTACAAAAAAAAATTTAAATTTTGAATATAACACAAAAAAACCACCTTAAAATTTCTTATATTATTTCTTGGATCTGCGACGTCATACTGTATTAAAATTGACCAATCATCTTTTAGGCTAATCATCTTTATATATAGATTTTAGATGT-TTGCTTGTTGTATCAACTTAACTGCTAGCGAAGAAAATGGATAAAAACTTTCTGTATTTTTATAGGTTGAAATCATTTTATGCACATCGCTAGGATCTAATATTTTATTTTGAAGAACCGAATGTGGGCTTAAAATTTTTTTCTTAGAAAAAAGTAGAATCATAATATTGCTATGTTTTTGTTTAATGATTTCTTGTATCTTTTTTGTATACGGGTTGGCACCCAAACCTATACAAAAATATACATTACTCAAATAACTACCTTCTATACATAATCTTTTTTCCCCACGTATTTTCCTATTTATTTCCCTATTTATGGAATTAAAGGATATCAATCTCTCTAAGGCACGGTCAAGGTCTGCGCCTAAGGCAAAACAATAATATATACCTAATTTATTCCCAGGGCGTGCACAGGCAAGAAACATCATGACGTTTAGCCCTAAACGTATATTTTCCTGAAAATACGCATGATGAACTTCATCAATATTACCTAAGTATATGGCCGTTTGTAAACGCCAAAGATCTAAATGAGGAAATTTTTTACTAAGATAATGAATAGGTTTTGTGAGATTAAAATCTATGGCGAACTTATACCAAAATTTTAATACAAGTGTATTTCTCGTCATTTCTTCTTCTTTTTCATCTAAATATAAGATAAAACGATTGTAAACAAAGTCTATCAATAGGTGAAAATCATTGCTATTAAAGCTGTCGAGAATCAAAATATTGTCATAATAAATTTCGATCGCCAGTAAAACCTTTTTTCGTTTGACGAGATAAACAAACATATTATACAACCCTACATCTAAAAATTCTGGATTGGCTCCTAGTTGGATACACAGGTCTTTAGTCTGCTTCGTTTTGGCACACATGATGCCAAAATTAATATCAGCACCCCATAAAACAAATAACTTGATTAGATCAGTCTGGTTTTCCTTCACAGCTTTTACTAAGGCTCTGTCAAGCTCATAGCTGTCGACATCAGAGCATGACATAGAGCCACCGGTTACCATTTTACATTGCTTACAAAAACCTATGGGTCCGTTTTCCCACCATAGTCCAAGCTGTTGTAGAATAAAAATATCATCCTCATGATAATTTGAAAAAGCCTTGGTTTCTATCAAGACTTTTTTTGTAAGAACCTGTAAAGAGTTCATCGTATTATTATGAATAACAGGAGTAAACGTAATCAATTATAAAAGTGATTTTTTCGAAAAAAACTTTAGATGGTTGAAAATGATAATGTACATGTTCATACAAAAAATAGATGCAGTGATGTCTAAAATCAAAATTTAATTTTCTATGTAAAAAGTACAGACTTACTTATTTGGGTTAAATTGTTTATTTTAAACTTTAATTAACCGTTTGAGTTAGCGATGTTTGATTTATCTTCCATACTCATCCGGGGGGGGGTCCTTATAGCTCTGACATTATTGTGGATTATTGAATATAATGAATACTTCATAGATGCTAAACATTTTAATAGTAGTTCTGAGGCTTAATTGTACTCTATAAATTTATAAAAACTTTTTGATCAAAATTTAATTTCTTATAAAAAGAGTACAGACGTCGCTTGTTTAAGCTTCATCATGTTTCATTCATTACTTTCTACAATTACGGGGGGGGGAGTCCCCTCATAGCTTTAGTATTGCTATGGTTTACTAATTATTATGTAGAATTTATAGAAGCATATGTACCTGAAAGTATACCTACTCTATAAAATAATAATTTCAGTATATTTTTTTTATGAATAGAACGGAAATGATATAAAAATAATTTAATATTGCAAAAAAAATTCATAATGTTGGTATGTATTATAAACATAATAGCATGTGTAATTTATAAACTGACTCCTCTATATAATTATTAGATGAGGTACCAACCTACTTATGATATGCCGATGATAGATATTGTATACTATAAAACAAAATTATTTTAAATGTATTCATGGATACATTATAACATTTTTACCGCAAATTGTCTCTCAGCGAAGAAAATGAATGAAACGTTTCTGTATATTCATAGGTTGAAATTATTTTACGCACTTCACTAGGTTCTAATATTTTCTTATGAAGTATTGAATGGGGGCTTAAAAGTCCTTTCTTAAAAAGAAGTTTCATCATAACATTCTTTTCTTGTCTAAGAAGAGTTTCTTGTATTTTTTTTGTATAAGGATTGGCACCCAAACTTATACAAAAATGTACATTACTCCAAATACCATAATTTGAAAAGAAAGTTATTTCCCTATTTACTTCATGATTAATGAAACCTATCAACGTCTCTAAGGCCGTATTGATATTTGCGCCTAAGGCAAAACAATAGTATATACCCAATTTATTTTGAGGGTACATACAAGCAAGCGACATCATGTCATTTGGATCTAAACGTATATTTTCCTGAAAATATGCATGATGGATTTCATCAACATTACCTAAGTATACAGCCGTTTTTAAACGCCAATAATCTAGGTGAGGAAATTTCTTACTAAGAAAACGAATAGGTTTTATAAGATTAAACTCTATGGCGATCTTAAACCAAAATTTTAATACATATGTATTTTTTATCATTTTTTCTTTTTCATCTAAATTTAAGATAAAACGATTGTAAATAAAGTCTATCAACACGTAAAAATCATGGCTATCAAAACTGTCGAGAATCGAAATATTGTCATAATAAATATCTATAGCTAATAAGACCTTTTGTTGTTTAATTAGATCAACAAACATATTATACAACCCTACATCTAAAAATTTTGGATCAGCTCCTAGTTGAATACACAGAACTTTCGTCCTTTCCGTCTTGGCACATATGATGCCATAATTAATGTTGGCACCCCATAAAACAAATAACTTGATTAGATCAGTCTGGTTTTTCTTCACAGCCCTCACCAAGGCTCTGTCAAGCTCATAGCTGTCAACATCAGAACATGACATAGAGCCACTGGTTACCATTTTACATTGTTTACAAAAACCTATGGGTCCGTTTTCCCACCATAATCCAAGCTGCTGTAAAATAAAAATATCATCCTCATGATAATTTGAAAAAGCCTTGTTTTCTATCAAGACTTTTTTTGTAAGAACCTGTAAAGAATTCATCGTATTATCATGAATGAAAGCAGTAAATGTAATCAATTATAAAATTGACTTATTGAAGAGAAATGTTAAATGAGTGAAATCGGTGTTTATGATGATGTACATGATCATACGAAGAAACACGTTCACTGGTGTCCATGATCAAAATTTAATGTTTTACGTAAAAAGTACAGATGTTAACTGTTTAGTTTAAACATAAATTTAACCTTTAGTTTAAACCTAGTTAATGATGTTTAATATTTCTTCTATACTCATTCAGGGAAGTGTAATGATTCTAATACTGTTGTTATGGATTATTAATGAAAACTTTACAGATGCTGAGGGAATAATTTTAATCATACTGTTTTAATGTAGCTATATAAGCTTTCATCAAAATTTAATTTTTTTTTATAAAAATACACGAATTAAACTAAAGTCTATTAGTTTGACTATTTGAGTTAATGATGCTTAACTTATCTTCCATGCTTATCAAGGGGGTCCTAATAGTTTTGATACTATTGTTGTGGATTGTTGAATATAATAAATACTTTATAGATGCTGAAATGTTTGAA---AATAATAGTACATCAATGTTGTAAGTTTGATCAAAATTTAATTTCTCATAAAAAAGGTACACATCAACATTGCTCATTTAAGTTTCATGATGTTTGATTCATTACTTCCTACAATTACTG-GGGGGGGGTCTTTAATAGCTTTAGCATTGTTATGGTTTGCTGACTATTATGTAGAATTCATAGAAGCACGTTTAGATAGTAATATCACTGCAGTGTAGATTATGAAATACATACTAAACTAATTTCAGTATATTTTTTT-TGTTCATATAAGTTAAGGTACAAAAATGATTAAACATTGCAAAAAAAGAAAATCACAATGCTATTATACATAGTGATCATAGTGGCTTGTATCATTTCTAAACTAGTTCCAAATGAATATTGGGCAATACATCTATTTTTTATCATTATGATTTTTATGGTATATATGTATGAAAAGTTAGATATACATCAAAAATCTCAGTTCTGGAATTATACCATGTCAGGCTTATCTGGACATAACGTACAGGTAACATGTAAGTGTTACTAAATACTATGAAGTATCTATTTTTTTTTGTTGTAAAAAAAAGAACTTGATATATTTTTTAAAAAATAAAATAATTAATTGTACGTCAACTTCCTTATTTTATTCTTTAAAAATAACTCGTAAGTATTATTTATCTTTGAAAAAATAGATGTAATCGGTTTCATCATTTAGGTGTGTATTTCTAGCATCTATCAAGAATTCATTGTTTAGTGATATGAAAACAATGAATGATCATTATCTTCTATTTAACAACCACCTAAATAAATGAACGTCTTTTTCATCTTAACTGATTACCAAAAGTTATTTTGCGAAAAGGCATACATATGATCAATATCAGACCTACAATGAATATTTCCATAATATCCCTTTATTGTAATAATTCTATTTTTGCATTCCGATATCTCATCATCTGTGCTATTATATGTTTCCATAACTGTTTCATCATCAAACATAAATCCTGTTAAATAGGCAAAAGACTTTAATCCCGGATAGATTTTTACCATTTTCCTGAGAGCCGTGTATAGCTTGTAATAAATGGCCAAAAATATGCAATAAAGCGTAGAAAGAGAGTAATTTTTGGCATAAAAGATTTTGAAGGTTTGATGAATGGCTAAATCGCATATAATATAAGATACGATTTTAAAGCGCACCTGTTCACGCAGATTTGTTGAAAAATTCGTGGAAAGATTTAACAAATAAAAGGTTATTAATAGTTGCTCATCATTCCCCTTATACGACATCGTCAGACGCTCTAATATTTTACTACTAGGCACATCTGCCACATGTTGAACATTTAAAGCCTGTTCTTCTTCTGTGTTACGGCAAAAGAGCCGTGCGTATTCAGGTGAAGCTCCCCAGGATAACAACGTCCTTGCTACGGCTAAATTTTTTTTGACGATGACTTTTATCAGAAATAAGTCTTTATTTTTGCATTGATCACTATGCGAATTTGTATAGTTGACGCCGTTGCATTGAGTACATTGATATAATGTTTTACAATTCCAGCGTAGCCCTAAATGGTATAAAAGAACTGTATTTTCGACATAAGCATGCTGATTAACGATGTTTTTGAGACAACACGTCGTTAAGGACACCATATTGTCTCCAATTTGTTAGATAAAAGTCTTTACTAAAAAAATAGATTTTTAGTTTTAACAATCGAGATTTTATTATTTGGAT---GCATCATCAAAAAGATTTATAAGTATAAGAGGTTGTATAAGAAAAAAAATGATGTTATACTATTTATGTTAAAATTTAATTTATCATATAAAAAGTACAGATTTAATCAGTTGGTTAAACTATTTTAATTAAACTAAATAGTTTAACCATTTAGTCAGACTACTTGGTTAGCAATGTTTGAGCTTTCTTCCATTCTTATCCGGGGGGGGGGGCCTAATCGTTCTAATACTATTGTGGATAGTTGAATATAATGAAGACTTTATAGATGCTATAATGATGAATTCTAGTATGCCTGTATAAAATAATTAACCTTTTTGATCAAAATTTAATTTTTTTATAAAAAGCTACAGAGTAGGTTTTATTAAACGTGGCTTATTTAAAAGTTACACAATGTTAAAATCTCTACTTACTTTAATTCTTTGTGGGGTTTTATTAACTTTATCCATATTATGGCTTACTACTTACCATGTAGAACTTATAGAGGCAATAGATGATTTCTACGACTGAAATATAGAATAGTCCATTTTCTATTTGTAAAATAATGATTTATATTCTTTCCTAAAAAT--GATACTTTATATGGTTTGAAAACAAATATTAACAACTTGATTTTTTTTTCTATAAATAAACTATAAATGAAAATAGACTCATAGAGTCTTATAAGTGAACATCTTCATAATGTTACTCAAACGTTGGACTATTAAAAAATATTCCGTGTGCATTATTGCTTTTAATCAGTATGATTACTTTATACGAAGCCGCTATTAAAACGCTTATCACACACCGAAAACAAATTTTAAAACACCCCGATAGCCGTGAAATTTTACTAGCTTTGGGGTTGTACTGGGATAAAACTCATATTCTTGTTAAATGTCGTGAATGTGGGAATATGAGTCTTACCGGAAAACACAGTACAAAATGTATTAACATTAATTGTCTACTTATTCTTGCCATAAAAAAAAAGAATAAGCGTATTGTTGATACCTTGATAGGAATGGGCGCGGATGTAACATATATACATCTTTTAAAGAATAAGATAAAACTGTCATACAACCAGCTGTCTATGCTTAAAAGCAACTCGCAGATTTCATTGAAGGAGCTTCATGCTATATGCTATCTTTTATATGGTCGGCTTCCCAAAAAAATTAAACAAGGGATGCGACTGTGTAAAACAATGGCGGGACTATGTGGTGAACTTTTATGTGCATTTTTAGCTCCGTAAATGATAATATGTATTTAAAACAAACAGATATAATATATTCTATGTACATAATATCTGGGAAATTATTTTTTTTTCTCATACCCTTAAATATAAAAATATTGGGTTTCTTCACTAAACTTTAGAGGTAAAAATTTTTCTTTGTTTTGCACCATCATGTATGGGTTTAGGCTGTCCCAGGGATTGTTTATTTGAATATTTCCTAAATAGGAACACAACGCCATGATCATATATCTTTCATTCTGGTAAGCTTTTTGATACATCTTCAAAGATGCCGTACCTCCGAGTGTGTAACAGCAAACAAACGTCCGTACTTTTCCATGGGTCGCAGCCCATTCCATTCCGTAGCTCAGCATCTTTTGCTGTATTTTTTTATTCGCTTTATAAAAAAAGTTTTTCATCCATTCCACGTTCTCATAAAAACAGGCACTTAAAAAGAGCACTAGGGGTAGTGTAGTCTTATTATAGAATGTAGGAATGTATGTTTTAGTTATTTTTTTCAACGCGTGTTCCATACTATGTTTTACCGCCATAAAAATACAAAACCAATACCAACTTTTTCTATAAAAGGTTTTGCTGTACACATATAAACGAGCAAAATATATTTCAAACTCTATATTCTTTTTATAAAAAAACTCGAGACAGTCGTTTATGTTACGACTTTTTCTAAATACCTCAAAAACAGTAATTAATTCACTGTCGCTGTGGAAATGTTCGTAAGCTAACTGTTTAATGTCTTTAGGGGTCAATTCTTTTTTTGGGAGCAGTGGTTTGAGATTCGGCAAAGGTCGTCTAAAGTAGTGAGCGAACTTTTCATTCGCTCCCCAACACAAAAGCCGATAAGCCAGCATGTAGTTATCACGTTTTACCGCGTAAATAAGCAAATAGTTTATATTGATACATGTACCATGTTGCTGCCCGTTTGGACATATGTTGCCGCATTCTGAACACTTATGAATGAGATCATAGTTCTTACAACATAACCCCAAACGGGTTAGTACTTCTTTGTCACGTTTTAAAAACTCGACATGATTCTTTAATGTTAATGCTTTGAGCGCAATGTTAAATAAACTCTGCATTTTATTAAAATGAGG-TTAGTATCATGTTTTAGTATAAAATTTAGCGGCTGTTTACATAATGCTAAATAAACTTAACGTTCCTACTAAACCAAAAAAAAATCAAATTGACTAAGTCATAGAGAATTTGACGATGTTGGTAGGTAATTTTTTAACATGGTATATATTTTTTTAGGGTCGGTTATATTAGGTAATAAAAGAGGACGTGCCGTTAAAGTATTTTGCTTAAGATCCTTTAGATCCTTACAAAAATATAGATTGTTCGTCTGATGATGCCACTGTGTTGCAGTGATGGCTTGATCAATATCACCTCCCAAGACAAAACAGTAGTATATCGTTAAAAAGTTGTAATCTTTCATACAAGCCAACTGCATCATTTTATCGATGTCCATATGAACGATCTTTTGCTCGTATATTTCATGAAGGTCAAATACATTGTTGAAGTAAATGGCGCACATGAGTCGCCACATACTAAGGTGCCCATATGTTTGATAGAAAAAGGAGATAGCTCTTTTAAGCTTATATTTTACTGCTATGGCATAGCAGTATTTAACGAATACGTTCATGGGTACATTATCTAAGATATAAAATATGAAAAACTTTAACTCTCGATGAATCTCTTCCCCCATTTCCTGTACATTTAGAGCTTCCAACATAGGATTTTTATCAAATATTTCATGACATAAAATAATGTTATTGCTCGTTTTATGACGCATTAAACCGGTGAAAATTTCCTTATTATTTAAACTATCTTTAGCTCCTAACTTTCGACACAGCTCCTGAGTTTGTTCCGTCCTAGCACAGGTCAGCCCATAATAAATGTTTGCTCCCCACTCGGTGAACAGCCTTATTACGTCATAGTTATTTTCTTTTATGGCCATGATTAATGCCACATCAAGATGAAGAAGTTCCCCCTTAAAGGGGGTTGAGCTTAAAATAACGTAATTACAGTAGTGACATAAGCTAATGGGCTTGTTTTGCCACCATAAGCCACAATATTTTAAAATATAATGATACTCCTCAGGCACGCTCTGTTTGGCCACAGCCTTTTTGGCCAGGGTTTGCAAGGAGAGCATGATAACTTCTTGAAAAAAAAACTCAAATTAAGTTCCTACTTTTTTAAAATATTAGTATGGACAGATCTACCATCATATGAAGGAACTTTCATCGTTAAACACTGAAGAGATAATACTTTCATCGTATAGAGAATATCATGTCAATCCATATATTGAATGTTATATATCATTAAACCCATCATTAATATAGTGTTTATGTGCTATGGACAGGTTTTTTGAATGATAATCTTTTAACATACGTTTTATAACTTCGGGATCAGTTTCTTTTAAAGATAAAGAATCATTCATGTTATAACAATTTAATGATAACATGCTGGCAATGAACGAGTTGTCTTTTTGATGCGCTAGAGTCTTTCCCTCCTCAAAGGCATTGGCGCCTAAGTCTATACAAAAGAATATGTTTCCGATATTATAGAACTGAATAGAATGAAACATGGCCTGATTGATATCAGCCCCTAAGACGACGCAACAGTAATAAATCGTTAAATAGTTATAGTTCTTGCGACAGGCCCACTTTAGCATTTCATTCATGTCTATGCGAATCCTCTCCTTTTCGTACACTTCGTGAAGTTCAAACACATTATTGTAAAAAAGGGCGCACATAAGCCGCCACCGATGTAGATGAGCATATCTCTGATAAAAATAGCAAATCGCCTCCTTAAGGTTACATTCTATTGCCATCGCGTACCAATATTTAGTAAACATCTCGCTTAATATATCGGTTTCTACCATTAATCCCTCCAGTTGTTCATAAATCATTCCCTTTACTTCAAAACGATTTATGGTATCTAAAATGGGATTATTAGAAAATACCTCATGGCAGAAAATGATGTTACTGCTAGTTAGATCACGTTTCAATGTGTAAAAAAATCGTAAAATTTCCTGGTCATTTAACTGTTCTTTGGCACCTAGCTGCCTGCACAGGTCTCGGGTGTGCTCCGTGTTGACAGAAAGCAAACCGTAGTTGATGTTTGCACCCCACTCGGTGAACAATTCTATTAGATCGTGATTGTTTTCCTCCACAGCTTTCACCAAGGCCGCGTTAAGATTTGTGCCGTTCTTAAAATACGGCGTCCATATTTTCTTTTGATGATACATGATAGGGCCATTATGCCACCATAGACCGCAGCACTTCAAAAAATGAGGATGGCATTTGGCCGGATACTGGCTGGCCAGCACCTTTTTGGTGAGAGTCTGCAGAGAGAGGACCATATTTCTTTTTTTTGAAAAAATCAAATTAAAAAATGCTTGTTTAGCATACATGTAATTACGTTATAATTACGTTATAACAATGGTATAACAATGTTATAACAATGTTATAACGATGTATCATTGATGTCATCATTCAACTAGGCCAACATACTTTTTAATTTATAGTTTTTTAATAGATGATATATTTTGCTAGGATCTGCTTCTTTTAACGTTAATAGCGAGGAGTCTGCACTATAAATGTCTAATGATAAATGATGAGATATCAAATAGTAATTCCGTTGCTCTGCTAGGGCCTTTGCCTCTTCAAAGGCGTCGGCTCCCAGATCTATACAAAAGAACAAGTTATCCATATTATAAAATCGTACGCAGGCAAGCATAGCTGAATTAATATTAGCTCCTAAGAGAAAACAATAATATATGGTTAAAAAATTGTTATCTTTTGTGCAGGCCATCCGCATCATTTCATCCACGTCCATGCGGATCTTTTCCTTTTCATACAAATTATGTAGGTCAAACAGCTTATTAAAACAAAGAGCACAGATTAACCACCACGTATTTAGATACTTAAAATGTTGGTAAACATAAGAAATGGCCTCCCTAAGATTATCCTGCAATGCCACTATAAAACAGTATATCGTTAACATATCACCATCCGACATATTACTTAATATGTCGGTGTCTTCTACTAACCTTTTCAACTTCCAATATATGGATGACCTTATTTCCCTTATAATGACATAGGCTGGAAAGGGATTATCATTAAAAAGTTTAAGACATAAGATAATATTACTGCTAGTAGTGCCAGGGTGTATTAATTTAAAGAACATGTGCATAATCTTCTTTTTATCCACGCGGTACTTGGCTCCTAATTCCCAGCAAAATTCTCGAACAGGCGGCGTATTGGCGCAAATTAACCCATAGTTGATGTCTGCGCCCCATTCTGTAAACAGTTTTATTAACTGATAGTTGTTTTCCTTTGTAGCCAACATTAGTGCCGTATTAAGGTCCAAGCCGTCTGCAAAGCTTGGCAGCTTTATCAGCATATGTTTGCAATCAAGGGAAATTGGGGCCTTATACCACCATAGTCCGCAGCGTTCTAAGATAACATGGTACTCAATAGATACTTGCTGTCTGGCTAGTACCTTTTTGGCGAAGGATTGTAAGGAAGGAAACATCCTGTTTCTTTTTTTTTTAAAAATCAATTATCTTTGTTCATAATCAAGAAAAATCCCCATATTTATTGAGTGATAATTTTTTAACATGCAATTTATTTTTTCAGGGTCCGTAACGATCGACAACAGAGAAATAACCGGATTGTAATGCTTTAATGATAAGGCATGGGCTATCAGATAATTTTCCTTTTGTTCTGCCAAAGCTTTGCCCTCCTCAAAGGCATCGGCACCCAGGTCTATACAAAAGAACAGGTTTCCAAGATTATAGTTTTGTATGGAAACAAGCATGGCTTGATTGATGTTGGCTCCCATGATAAAACAGTAGTAAATGGCCGAATAGCTATAATCTTGGATGCAGGCTATGTGCATCATTTCATCAATATCCATGCGGACCCTTTCTATTTCGTACAGCTCGTGAAGGTCGAACACGTTGTTGTAAAAAAGGGCGCACATGAGCCGCCACCTATGTAGACGCGGGTATTTCTGGTAAAAGTAGCGGATAGCATCTTTGAGGTCATAGTCCACCGCTATCGCGTACCAGTATTTGGTTAAAACAGTGCTAAAGCTATCATCATGGTCCAGCATGAAGGTTATCTCCATGAGCCCTCTTAACTCCCACATGATTTCCCCCCTCAGATCCAGATTATCTATAATCCTTAAATTGGGGTTATTGGAAAACACCTCGTGGCAAAAGATAATATTGCTACTGGTTTTATCGCGCGTTGTATCAAAGAAAATTTTTAAAATATACTCTCTTTCTAAATATTCTTTGGCTCCCAGCTCTTTGCACAGATCACGGGTATTTTCCGTGAGAGCACAAATCATTCCATAGTTAATATCTGCACCCCATTCAGTAAACAGCTTTATCAAGTCATGATTATTCTCCTTCACGGCTTTCATCAGTCCTATGTTTAACTCGATACCTTGACTAAAACAGGTTGACCTTATAAATAATTTATTGCGTCGAATATGAAGCATAATGGGGCCATTATGCCACCACAGGCCACAACACTTCAGGACATGATATTGATCTACCGGTATACACTGCCCGGCCAGTACTTTCTTCGTGAGGGATTGCAGGGAAGGCAACATGCCTTTCCATCCTTTGACGGAAATCAAATTATCTACTAATAACTATCAGTGTTTATATTAAGTATTTAGATATTATCCCGGGCTGGATACGTAGTATCGCTATTCACATGTACTTCCAACTCTAGCCGGAGCCTGCAGGGTCATTTATTTTTAATATTGATTCTTTTTTGTATTTAATCATTTAGAGAAGGTCATCATAGGAGCCAGATGTTCTCTCTCCAGAACTTATGTCGAAAAACATTACCTAACCGTAAACTTCCTGAATTTTTTGACGAATATATATTACAACTGCTGGGATTATACTGGGAAAACCATGGAACTATTCAACGAGCAGGAAACAACTGTGTGCTTATACAGCAACATACCCTCATTCCCGTAAATGAAGCCCTGAGAACAGCAGCATCTGAAGAAAATTATGAGATCGTGAGCCTTTTATTAGCGTGGGAGGGGAACCTTTACTATGCTATTATAGGGGCTCTAGAGGGCAACCGCCACGACTTAATTCGTAAATATGATGACCAAATCAAGGACCATCATGAAATTCTGCCATTCATTGACGATCCAGTCATATTTCACAAATGCCATATCATGCGGCAATGCTTTTTTGATTGTATTTTATATCAAGCTGTAAAATATAGTAAGTTTCGCGTTCTTCTTTACTTTAAACATAGATTAGAGGATGATTTGCCCTTCACTCATTTACTTATTGAAAAGGCATGTAAAGATCATAATTATGAAGTTATTAAATGGATATATGAAAACCTACATATCTACAATATGATAGATACCTTTGAATGTGCTATTGCCCATAAGGATCTACATCTATATTGTTTGGGGTATAGATTTATATATAACAGAATCGTACCCGATAAGTATCATCATTTAGATATTCGCATGCTTTCAAGCCTACAACTCCTACATAAGGTGGCAGCCAAAGGATACTTAGATTTTATCCTAGAAACCTTAAAGTATGATCATAATAAAGATAATATAAATATTATTCTAACACAAGCTGCAACCTATAACCATAGAAAAATTTTAATCTATTTCATTCCTCAATCAACCCACGCACAGATAGAACAATGTTTACTAGTGGCGATAAAAGCAAAATCTTCCAGGAAAACCTTGAACTTACTACTGTCTCACCTAAACCTTTCCATCAACCTCATCAAAAAAATAAGCCATTATGTTGCCACTTACAATTCAACAAATATAATAGGCATTCTGAGTATGCGGCGGAAAAAGAAGATATATTTAGATATCATATTGACAAAATTTGTAAAAAAAGCTATTTTTAATAAGTTTGTCGTTCGATGTATGGATACATTTTCTATAAACCCGGAAAGAATCCTTAAAATAGCCGCGCGAATAAATAGGATGATGTTAGTGAAAAAAATATCTGAACATGTTTGGAAAAATCATGCGGTTAGACTTAAATACCTTAAACATGCGGTACACACGATGAAGCATAAAGATGGGAAAAATAGACTCATGAACTTTATCTATGATCGCTGTTATTACCATATGCAAGGGGAAGAAATCTTTAGCCTCGCAAGATTTTATGCAATCCATCATGCACCAAAGTTGTTTGACGTTTTTTATGATTGTTGTATCCTAGATACGATACGATTCAAAAGCCTTCTTTTAGATTGTTCACATATCATAGGTAAAAACGCTCATGATGCTACCAATATCAACATCGTGAACAAGTATATCGGCAACCTGTTTGTTATGGGAGTTCTTAGCAAAAAAGAAATCTTACAGGACTATCCATCCATTTATTCTAAACAATACATGCCTTAGTTTATTTTTTTTGCGGCCGAAACATTATTCTTACCCTAGAAAACGCTTATAGTCATCTTAAATCATAGGTAAGGAAGATCATCATATTTTTTGAAACGTAATTTTTTAACGCATGATCTATGATTTCAGGGTCCGTGCTTTTAGGCAACGGGGTGGTGGCCGGACTATAAATCTTTAGGGATAAAATGTTCTTTATAAGCTCATACCCTTCCCCTAAAGCTGTAGTACCCTCTTCGAAAACATCAGCCCCCAGATCTATACAAAAGAACATGTTTTCTATATTATAGTACTGTATTGAGCTAAGCATGGCTTGATTGATGTTGGCGCCCAGGACATAGCAGTAGTACATGGTTGAAAGGTTGTGGTCTTTGATGCAGGCGATCCGCATCATCTCTTCTATGTCCATATGGATCTTGTCCTTTTCATACGCCTCATGAAGGTCAAACACATTATTAAAACAAAGAGCACATGTTAACCGCCACGTATTCAGGTGTGTATATTTTTGGTAAAAATACTGTATGGCCTCTTTCAGGTTATAGCGTATGGCTATAGCGTACCAGTATTTGAGTAGTAATGTACTGAGCGAAAACTCATTATTTAGCAGATCGGTTTTTACTATTAACTCCCTTAACTCCCAGAAAATTTCTATCCTCATTTTTATATTATTTACTTTTTGTAATATCGGATTGTTGGAAAACACCTCATGGCATAAAATAATGTTACTACTAGTTTTATGAAACTTTAGATCTATAAAAATTTGTAAAATTTCTTCTTCATTCAAGGTTTCCTTGGCACCTAGCTCTCGACAGAGGTCCCAGGTGTGCTCCGTGTTGACAGATACCAGCCCGTAGTTGATGTCCGCCCCCCACTCTGCAAACAGTTTTATAAGGTTGTAGTTGTTTTCCCTTACAGCCTTCACTAACGCCGTATTTAGGTTTAAGCCCTCTTTAATACCTGCTGATTTTATGAGCCTTAGGTTATGATCAAACGTGATCGGAGCATCATGCCACCATAGGTCATAACACTTTAAAAGATAATGTTGGTTCGTGGGCACGCATTGTCCAGCCAACACCTTTTTGGTCAGAGATTGCAGGGAAGGCAACATGTCTCTTCATCTTTTAAAAAAAAATCAAATTAATTAGCCGAATAAATTTTTCTTTCGAGGGCTTTTT--AAAAGAGCTCTTTAAGAGCTCTTTAAGAGCTTTTTAAGAGATTAAAAAATTATTCTTGCTGGCATTCTGCCAAGTATGCGGCATTCCTATCATCTATAGTATATTATGAGAATATTCCCAAATGATGGATAAGTTTTTTGATTTATAATCTTTTAATAAACTGCTTATTTCTTCGGGGTCCTTTAAGTTTAGTGGCAAGGAAGCATCTGAGCTGTAAATATCCAAAGCCAAACTATGGCTCAGAAAATTATAACCTTTTTGTTCCGCTATGGCACGACCCTCTTCAAAGGCATTACCACCCAAATCTATACAGAAAAATATATTACCGATGTTATAATATTGTACTGAAGTAAGCATAGCTTGGTTGATGTTGCCCCCCAGCGCGTAACAGTAATATATTGTTAATGGATTGTTATCCTTGGTAGAAGCCAGACATATCATGTCATGGACGTCTATTTGGATGTTTTCCTTGTGGTACATCTCATGAAGCTCATATATTTTGTTATAATACAGGAGACATTTTAATCGCCATTCATTAAGATCCGTATATTTCTCATCTAGAAAACAAATGGCGTCCTTACAATCGTATTGTACTGCTTTGGCGTACCAATACTTCACTAGTAAACCATTTAACTCGTCCGTTTCTTTTATTTCTATGAGCCCCCATAGTCTTTTATAAATTAAGCCCCTTAATTGTATAACAAATTTGTTTTCTAAAATAGGATTATTCATAAAAATTTCATGGCACAAAATAATACTGCCGCTGGTTTTATTGTGCATTATCCTGGTAAAAATACGGAAAATATCGTTGTCCTCTAGAGTTTCTTTGGCGCCTAGCTGTCTACACAACTCTCGGATGTGCTTCGTATTGATAGAAAGCAAACCATAGTTGATATTTGCGCCCCACTCTGTAAAGAGCTTTATCAGACTATAGTTGTTTTCCTTAACAGCTATTATTAATGCCACACGAAGGTCTATATCTTCTCCTAAAAATCCTGATTTTATTTGTATTCGGCCACGATCCATACAAAGCTTGAGAGGAGCATCATGCCACCATAGGCCACAATATTTCAAAATGCAGTGTTCATCTATTGACAAACACTGGCTGGCTATCGTCTTTTTGACGAGGGTCTGCAGAGAGAGCGGCAACGACATGTTTCTTTTTCACCAAAAAAAAATCAAATGTTCTCGTCTTTAAAGGTTAATTCATGTTCTTAAAATGTTCATTTCATGATAGTGATTAATAATATGGTTTAATAACGCTAGAAGGCTTGTTTATAAGACAGTC-ATAAGCAGTCTATAAGACCTATAACAGTCTATGACTTAGTCTATAACTATAATTTCTGGATGGGCTGTAAGATACTCTTCGGCTCGTTTCAGATTTTTTGAAGTATATGTCTTTAGCATATCATATATTTCCTGGGGTTCGGTTACATCTAATACCAAGGTCACATCACGGCTGAAAAGCTGCTTTACTAAGAAAATGTTGCTCAAGTTATACATATAAGCTTTGTGCGCAATGAGTTGTGCCCTATCAAAATCGGCAGCCCCCAAATCAATACAGAAAAACATGTTTAAAGTATTATTGTTATAGATAGAAAGATTCATGCCATAATCGAGACTAGCCCCCAACCTATGACAGTAATAAATGGCCGCGTAATTTTTTTCCCGCAAGCAAGCAAATTTCATCATCAGATTAGGGCTGATGCAAATCTCTTTTTCACGACACAACTCGTGTATGTCAAAAATGTTATTAAAATAAAGGCTACAAGCTACCCGCCAATAGAGGTGATTTTTATGCCTTTTATAGAAATAGTGAATAGCCTTTGTAAAATTATGTCGTAATGCCAGGGCAAACCAAAACTTTGTTAATAGGTGGTGCGCCGTATCCCCCGTCAACGGAATGTTTGAACAGGTGTACGTAACTGTGTCTAAAGTGGTTCTAGTTACGGTTTCCAAGAGTGGATTATGACAAAACATGTCATAACCCAGCAGAACTCCTGCACAGGATTTTAGCCTGGCCACTTCTTTTAAAATTTCCAGAAGACGGGGTTCGGATACAGGCGTTAAGCCTCCCAGTTCCGCACACAGCCGCTTTAGATACACGGCAGGAACACGTATAAGCCCATATTCAGGATTTGCGCCCCAATCCACAAATAAACGTATAAGTTCAAGATTATCGCTCTTCACGGCCTTTACTAGCGCCGCTTCGAGACAAAGATCATCCTCAGAAAAACACTGTAAATGTTTATACGAAAAAACTTGCTTACAATTGTTACATAGGTGAATAGGACCTAAATCCCACCACAAACCAAAACGCTGCAACGTATAATCATAGTCACTTGAAAGATAATTGCATGCCACAACTTTTTTGGCCAACGTTTGTAAAGACAACATACTAAGTTTAAAACATCTTAAATCTAAGCTAGCTAACTTTCAAGAAAACCCTCTATCCCTAAGAATATATCTTATAACTAGACTTATAGCAGTAAAAATCAACTTTGGTTATTCTTTTTAATATAAAACGTCTAATTACTTGCAAAGGACTATAAAGCCCATTTTCCTCAGCTAGAATTTTTATTTTTTAATGAAGTAGGGGGATATGTTTTCCCTTCAAGACCTTTGCCGAAAGCATCTTTTTATTCTTCCCGATGTTTTTGGCGAGCATGTACTACAACGATTAGGACTGTATTGGAGATGTCACGGCTCCCTTCAACGCATAGGAGACGACCACATACTCATACGACGGGATCTCATCCTTTCCACCAACGAGGCCTTAAGAATGGCGGGAGAGGAAGGAAACAATGAAGTAGTAAAGCTCTTGTTACTGTGGAAGGGAAATCTTCATTACGCCGTCATAGGAGCCTTGCAGGGTGATCAATATGACCTGATCCATAAGTATGAAAACCAAATCGGCGACTTTCATTTTATCTTACCATTGATTCAAGACGCGAATACGTTTGAAAAATGCCACGCTTTAGAACGTTTTTGTGGTGTTTCATGTCTGCTAAAACATGCTACAAAATACAACATGCTCCCTATTCTCCAAAAATACCAAGAAGAGCTGTCTATGAGAGCGTATCTTCACGAAACCCTATTTGAACTAGCATGCCTATGGCAGAGGTATGATGTCCTTAAATGGATAGAGCAAACCATACATGTTTACGACCTAAAGATTATGTTTAATATTGCCATCTCCAAGAGGGATCTGACTATGTACTCCTTAGGATATATTTTCCTTTTTGATAGAGGGAACACCGAAGCTACGTTGCTAACGCAACATCTCAAGAAGACAGCGGCCAAAGGGCTCCTCCACTTTGTGCTAGAAACGTTAAAATACGGCGGCAACATAGATACCGTCCTGACCCAAGCCGTAAAGTACAATCATAGAAAACTTTTAGATTATTTTCTGCGTCAACTACCTCGTAAACATATTGAAAAACTTTTGTTGCTGGCCGTGCAGGAAAAGGCTTCTAAAAAAACATTGAACTTACTGTTGTCACATTTAAACTACTCCGTGAAACGCATCAAAAAACTACCGCGCTATGTGATAGAGTACGAGTCCACCTTGGTGATAAAGATTTTATTAAAAAAAAGAGTGAACCTGATAGATGCCATGTTGGAAAAGATGGTAAGATATTTTTCTGCGACGAAAGTGAGGACGATCATGGATGAGCTTTCGATTAGTCCGGAAAGAGTCATTAAGATGGCTATACAGAAAATGAGAACGGATATCGTAATCCATACTTCTTATGTTTGGGAGGATGATCTAGAACGTCTTACTCGTCTTAAAAATATGGTATACACCATAAAGTACGAACATGGGAAAAAAATGTTAATTAAAGTCATGCACGGCATATACAAAAACTTATTATACGGCGAAAGGGAAAAAGTCATGTTTTATTTAGCCAAGCTCTATGTTGCTCAAAACGCGGCCACCCAATTCAGAGACATTTGTAAGGACTGTTACAAACTGGATGTGGCACGGTTTAAACCGCGGTTTAAGCAACTAATATTAGACTGTTTAGAAATTATTACTAAAAAATCTTGCTATAGTATCCTGGAAATCTTAGAAAAACATATTATTTCCCTGTTTACTATGAAAGTTATGACTGAAGAAGAAAAAAACCTATGTTTAGAAATATTATATAAAGTAATTCATTATAAAACAATACAATGTTAAAATTCAATAGATATCCATCATTAATATTGATTATATTTTCGAATATTATCTTCTATGGTGCAAGATAATCATCTAGCGCGTGAAACATGTCCTCTTCTCTTCAGGAACTTTGTCGAAAAAAGCTGCCTGACTGCATACTTCCAGAGTTTTTTGACGACTATGTATTGCAACTGTTAGGACTGCACTGGCAAGATCATGGTTCCCTTCAGCGTATCGAGAAGAACCAGATACTTGTTCAACAGGAACCCATCCATATCAATGAAGCACTCAAAGTAGCAGCATCGGAAGGGAACTATGAAATCGTAGAGCTGTTGTTGTCATGGGAGGCAGATCCCCGCTACGCCGTCGTAGGAGCCCTAGAAAGCAAATACTATGACCTGGTTTACAAATACTATGACCAAGTTAAAGACTGCCATGATATCTTGCCGCTGATTCAAAATCCGGAAACATTCGAAAGATGTCATGAGTTAAACAGCACCTGTTCACTGAAATGCTTATTCAAGCATGCTGTGATAAATGACATGCTGCCGATTCTTCAAAAATATACAGACTATCTGGATAGGTGGGAGTATTGCAGCCAGATGCTGTTCGAACTGGCATGTAGTAAAAAAAAATATGAGATGGTTGTGTGGATAGAGGGAGTTCTAGGCGTCGGCAAAGTTACATCTCTTTTCACCATTGCGATTAGCAACAGAGACCTACAGCTGTATTCTCTGGGCTACTCAATTATCCTTGAGAATTTGTACTCCTGTGGACAGGACCCCAAGTTTTTACTAAATCATTTCCTGCGAGACGTTTCAATAAAAGGGCTTCTACCCTTTGTAATCAAAACCATAGAATATGGTGGAAGCAAGGAGATAGCCATAACTCTGGCTAAAAAATATCAGCATAAACATATTTTGAAATACTTCGAAACCTGGGAAAGCTAGGTTCAGTATGGTGTACTCACTATTGTAGTGAATCGTCTGTAAATTTTGTAAAAAAGCTTAAACTTTTGACCACATCATATTGTTTTAGAAATCTCAAACCAGTGAACAACAGTCTTATCATACATTAAAATTCCAGTAAAATTTATATTTTTTTTGGTAAACAAATGTTTTCTCTTCAAGACATCTGTCGGAAACATCTTTTTCAACTTCCTGACGCTTTTGATGAATATATATTACAAGCGCTAGGACTATACTGGGAAAAACACGGATCTCTTCAACGAATAAGAAAGGACGCTGTGTTTGTACAGCGAAACATCGTCCTTTCTACCAATGAGGCCCTGAGAATCGCAGCCTCAGAGGGAAACGAAAGGGTAATAAAACTTCTGTTATCATGGGAGGGAAATTTTCATTATGTGATCATAGGAGCTCTAGAGGGTGACCAATATGACCTAATTCATAAGTATGATAGTCAAATTAAAGACTACCACATGATTTTATCATTGATCCAAAATGCAAATACCTTTGAAAAGTGTCATCAGTTATCCAATAGTAATATGTGGTGTCTTATACAGAATGCTATAAAATATAATATGCTCCCTATTCTCCAAAAACACAGAAATATTCTGACACATGAGGGAGAGAATCAGGAATTGTTTGAGATGGCATGTGAGGAACAGAAATATGACATAGTTTTATGGATAGGACAAACCCTAATGTTAAATGAGCCGGAGTTTATTTTTGATATCGCCTTCGAACGGATAGATTTTTCTTTATTAACAATGGGTTATAGCCTTCTTTTTGATAACAAGATGAGTAGTATAGACATTCATGATGAAGAAGATCTTACTTCATTACCAACAGAACACCTCGAAAAAGCAGCCACTAAGGGATGTTTCTTCTTTATGCTAGAAACTTTAAAACATGGTGGAAATGTAAATATGGCAGTCTTATCTAAAGCTGTTGAGTATAATCATAGAAAAATTTTAGACCATTTTATTCGGCGGCAAAAATGTTTATCACGTGAAGAGATTGAAAACCTATTATTAACCGCCATAACCAATTGTGCATCCATAAAAACGTTAAACTTACTCTTGTCTTACCTAAACTATTCCGTAAAAAATATCATTGGAAAAATAGTACAACATGTCATAAAAGATGGTGATTATACCATCATATTACTTTTAAAAAAAAAGAAAATAAACCTAGTGGAACCTGTTTTAACAGGTTTTATAGATTATTACTATAGCTATTGTTTTATAAAACATTTTATCCAAGAGTTTGCTATTCGTCCGGAAAAACTGATTAAAATGGCCGCGCGAAAAGGTAAACTAAATATGATTATCGAATTCCTTAACGAAAAATATGTTCATAAAGATGATCTTGGAACTATATTTAAATATCTCAAAACCCTAGTATGTACCATGAAACATAAAAAAGGAAAAGAGACATTAATTGTTCTTATTCATAAAATATATCAAGATATTCATCTGGAGACTAAAGAAAAATTTAAATTATTAAGATTTTATGTCATGCATGATGCAACTATCCAATTTCTATCTATGTGCAAAGACTGTTTTAATTTAGCCGGTTTTAAACCATTTGTTTTAGAATGTTTGGATATTGCTATTAAAAAAAATTACCCTGATATGATACAATATATAGAAATTCTATCGAAATCTGAGTAAAATTTATTTTTTTGATCAGAGTAAGAAAATGTTCTCCCTCCAGGAGATCTGTCGAAAGAACATCTACTTTCTACCTGACTGGCTCGGTGAGCATGTGATTCAGCGACTAGGTCTGTACTGGGAAAAACATGGTTCTCTTCAGCGAATCGGAGACAACTATGTACTTATACAACAGGACCTCATCATCCCCATCAATGAAGCCCTAAGAATGGCAGGGGAGGAGGGGAATGATGAGGTGGTACAACTCCTATTACTATGGGAGGGAAACATTCATTATGCCATCATAGGAGCTTTGGAGAGTGACCATTATAGCCTAATACGTAAGCTCTATGACCAAATCGAAGACTGTCACGACATCCTTCCCTTGATTCAAGACCCAAAACTCTTTGAAAAATGCCATGAATTAGATAAATCTTGTAACATTTTATGTCTCGTATTACACGCCGTAAAAAACGATATGCTTTGCATTCTTCAAGAGTATAAAATGCATCTAAGTGGAGAGGATATTCAAGTGGTGTTTGAAACAGCATGCCGTTCACAAAAAAACGATATTGTGTCATGGATGGGACAAAATATTGCAATATACAACCCCGAAGTTATTTTTGATATTGCCTTTGATAAGATGAATGTGTCCTTATTATCTATAGGGTATACGCTTCTTTTCAATCATCATATAAATAATACGAACGAAAATATTAATTCTTTATTGACACAACATCTTGAATGGGCTGCCGGCATGGGCCTTCTTCATTTTATGCTGGAAACTTTAAAGTATGGCGGGGATGTAACGATAATAGTCTTGTCTGAGGCCGTAAAATATGACCACAGAAAGATTTTAGATTATTTTCTCCGTCGAAAAAACTTGTACCAAGAAGATCTTGAAGAACTATTATTGTTGGCGATACGTGCAGATTGTTCTAAAAAGACCTTAAACTTGTTATTATCTTACTTAAACTATTCCATAAACAATATCCGTAAAAAAATATTACAATGTGTAAAAGAATATGAAACGACCGTTATTATAAAAATTTTACGGAAAAGAAAGATAAATCTGATAGAGCCCATTTTGGCAGACTTTATAGGATATCATAGCTATACCTATATGGTAGATTTTATGCGTGAGTTTTCCATCCATCCGGAAAAAATGATCAAAATGGCTGCACGAGAATCGAGGGAGGACTTGATCATAAAATTTTCCAAAAAAGTTTGCAAAGAGCCTAAAGATAGACTTCACTATCTCAAAAGCTTAGTGTATACTATGCGACATAAAGAAGGCAAACAACTGTTAATTTATACAATCCATAACTTATACAAAGCTTGTCATCTAGAGAGTAAAGAAATGTTTAATTTGGCACGATTTTATGCACGGCATAATGCAGTGATCCAGTTCAAATCGATTTGCCACGATCTCTCCAAGCTCAATATTAATATCAAAAACTTGTTGTTAGAATGTTTAGGTATTGCTATTAAAAAAAATTACTTTCAACTTATCAAAACAATAGAAACGGATATGCGTTATGAGTAACATTTTTAGATGAGGGAAGATTCTACCAAACTAACTAAGACCTTTCGCTAGAATGTATCTTATTGTTAATATAGATGAGATATGTCGTGAAAAAATAGATTAGGTAGGTTGTGAAAAACAGATTAAACTTAAAATTATGTGTATTATGTAAAATTTTAGAAATAAAAATTTATTTTTTTTTATTGAGGGTACGGAAAATGTTCTCCCTACAGGACCTCTGTCGGAAGAACATTTTCTTCCTTCCAAATGATTTTAGCAAGCATACCCTACAATGGCTGGGATTATATTGGAAAGAGCATGGATCCGTCCATCGAGCAGAAAAAGACAGCATAATGATACAGAATGAATTGGTTCTTTCTATCAATGATGCTTTACAGCTTGCAGGAGAGGAGGGGGACACAGATGTAGTACAGCTCTTGTTATTATGGGAGGGAAATCTGCATTATGCCATCATAGGAGCCTTGAAGACTGAAAAATATAACCTAATATGTGAGTATCATAGCCAAATTCAGGACTGGCATATTCTCCTACCCATGATTCAAGATCCAGAAACATTCGAAAAATGTCATGATTTAAGCCTTGGATGTGACTTTATTTGCCTTCTCCAACATGCTGTAAAATACAACATGCTTTCTATTCTTGTCAAATATAAGGAGGATCTACTAAATGCAAGGATTAGGCATCGTATCCAATCCCTGTTTGTTTTGGCATGCGAAAATCGGAGAATTGAAATTATTGATTGGATAGGCCAAAATCTGCCAATTCCTGAACCTGATGCCATTTTTAGCATTGCTGTTGCTACAAGAGATTTAGAACTGTTTTCCTTAGGGTACAAGATTATTTTTGATTACATGCAAAGACAGGGAATCATTCAATTAACCAATGGAGTTCGCATGGTTGTGCTAAATCGTCACATTAGCATGGCAATAGATAATGGTCTTTTACCTTTTGTTCTGGAAACTTTAAAACATGGTGGGAATATACATAGAGCCTTATCTTATGCAGTAACACACAATAGAAGAAAAATTCTGGATTATCTTATTCGCCAGAAAAATATAGCCCCTAATACAATTGAAAGACTTTTATATCTGGCCGTGAAAAATCAATCTTCCAGGAAAACTTTGAACTTGTTGCTATCTTACATAAATTACAAGGTGAAAAATGTTAAAAAGCTGGTAGAGCATGTAGTAAATGAGAAATCCACTCTTGTGTTAAAAATTTTATTAGAAAAAAAGGAAAATCTAGTGGATGCTGTTTTAACAAGACTTGTAAAACATTCTACATATTTCCAGGTGAGAGAATTTATCCAGGAGTTTTCCATCAGCCCAGAAAAATTCATTAAAATAGCTGTGCGGGAAAAGAAAAATGTGTTAATCGAGGCTATTTCTGAAGATATTTGGGAAAATCCCACAGAAAGAATTACTTATCTCAAACAGATAGTGCACACCATAAAATATGAAAGTGGAAGGCGATTTTTGGTAGACATCATTCACAGCATTTACCAAAGTTACTCACTAAAACACGAAGATATTCTTAAACTGGCAACATTTTATGTCAAACACAATGCAATCACCCATTTTAAAGACCTCTGCAAATATCTTTGGCTGAACAGAGGAACAGAAAGTAAGAAACTGTTTTTAGAGTGTTTAGAAATTGCTGATGAGAAGGAGTTTCCTGATATTAAAAGTATTGTGAGTGAATATATTAACTACTTGTTTACTGCAGGAGCTATTACCAAGGAAGAAATCATGCAAGCCTATCTTTAGAGTAGCCATGTATTAACATTCTGAAAGTAGAATAAAATATACTATATACTAAAAACCAAATTAGCCATTTTTAACTATCTTCTTCTTAAAAACTCTGGATAAAAATTTATTTTTTTTTAATTTGGGTAGGGAAAATGTTCTCCCTTCAGGACCTCTGTCGGAAGAACACCTTCTTCCTTCCAAGTGATTTTAGCAAGCATACCCTGCATTTGCTGGGGTTATACTGGAAGGGGCATGGATCTATCCAAAGGATAAAGAATGATGGTGTGCTTATAGAGCATGATCTTACTCTTTCCATCAATGAAGCCTTAATTCTTGCAGGAGAAGAGGGAAACAATGAAGTAGTAAAGCTCTTGTTACTATGGGAAGGAAATCTTCATTATGCCATCATAGGAGCTTTGAGGACTGAGAACTATAACCTAGTATGTGAGTACCATAGTCAAATTCAGGACTGGCATGTTCTCCTCCCTTTGATTCAAGATCCAGAAACATTCGAAAAATGTCATGATTTAAGCCTTGAATGTGATCTTTCATGCCTTCTCCAACATGCTGTAAAATATAACATGCTTTCGATTCTTGTTAAATATAAAGAGGATCTACTAAATGTACTATTTAGGCAACAAATTCAAGGACTATTTATTTTAGCATGTGAAAATCGGAAGCTTGAGATTCTTACGTGGATGGGTCAAAATCTGCCAATTCCTGATCCTGAGCCTATTTTTAGCATTGCTGTTGTCACAAAAGATTTAGAAATGTTTTCCTTAGGGTACAAGATTGTTTTTGAATACATGGAAAACCAAGGACTTCATTTAACCCAGGTAGTTCGTATGGTTATGCTAAATCATCACTTTGGCATGGTAATAAATAAAGGACTTTTACCCTTTGTGCTGGAAATTTTAAATTATGGTGGGAATGTAAATAGAGCCTTATCTTATGCTGTCACACAAAATAAAAGAAAGATTTTAGACCATGTTGTTCGCCAAAAGAATATACCCCATAAAACCATTGAAAGAATGTTGCATCTGGCTGTAAAAAAGCATGCTCCCAGGAAAACTCTGAACTTGTTACTATCTTACATAAATTACAAGGTGAAAAATGTTAAAAAGTTGTTAGAACATGTAGTGAAATACAACTCTACTCTTGTGATAAGACTCTTGTTAGAAAAAAAGAAAAACCTGCTGGATGCTACTTTGACAAGATATGTCAAAGATTCTACATACTTTCAGGTGAAAGAATTTATGCAAGACTTCTCCATCAGCCCAGAAAAATTCATTAAAATAGCTGTGCGGGAAAAGAGAAATGTGTTGATCAAGGGTATTTCTGAAGATATTTGGGAAAATCCCGCGGAAAGAATCAGGAATCTTAAGCAGATAGTGTGTACCATAAAATATGAAAGTGGAAGACAATTCCTGATAAATATCATTCACACCATTTACCAGAGTTATTCTTTGAAACCTGAAGAAATTCTTAAATTGGCAACATTTTATGTCAAACACAATGCAACCACCCATTTTAAAGATCTCTGCAAATATCTTTGGCTGAACAGAAGAACAGAAAGTAAGAAACTGTTTTTAGAGTGCTTGGAAATTGCTGATAAGAAGGAGTTTCCTGATATTAAAAGTATTGTGAGTGAATACATTAACTATTTGTTTACTGCAGGAGCTATTACCAAGGAAGAAATCATGCAAGCCTATGCTTTGGAGTATGCCATGTATTAAATTTCTGAATCAGTAAGCAATAGATAGATTTTAGAATATGCTGTATTAAGTTAGTTTCTGAATAAGTAATTAATAGATAGATTTTAGTTTATGTAAAAATGTTAACATTTGTTCATAAGTTTTAGATACCATTTTAGAGTTACTTTTTTAGATATTACTATTTTAGCCATTATTATCTTAAATAATCACTATTTTAGATAGGTCCCCGTATTAAAAACCAAATTAACCATTATCTATGTTTTTAATAATACTTTTTAAAAACCCTCCATAAAAATTTATTTTTTTTTCATAAAAGTAGAGAAAATGTTCTCCCTACAGGATCTCTGTCGGAAGAACCTTTTTCTTCCACTTGAGCCCTTAGGCAAGCATGTGGTTCAACGGCTGGGATTATACTGGGAAGGCCATGGTTCAGTTAAACGAGTGGGTGATTGCTTTATATGTGTAGACCAGATTTGGATGCTATCAATCCATAAGGCTATACAAATTGCAGCCTCGGAAGGAAATGAGAACATTGTCAAGCTTTTCTTACTATGGAAGGGGAGTCTACAATATGCCATCATAGGAGCCTTAGAGGGCAGGCAATATGATCTGATTCAAAAATATTACAACCAAATTGGGGACTGCCATCAGATTCTACCACTGATTCAAGATCCAGAAATTTACGAAAGATGTCATGAATTAAATGTTACATGTACCTTTCAATGCTTATTTCAACATGCTATAAGAGATAACATGCTGCCCATTTTCCAAAAATATGGAGAAGATCTGAATGGAAACAGGAGAATGGTTCAACTTCTGTATGAGATGGCATGCCGATTACAAAATTATGATATCATCAAATGGATAGGATCTAACCTGCATGTTTATAACTTGGAAGCCATTTTTAGCATTGCTTTTGTTAGAAAGGATTTAACTTTGTATTCTTTAGGCTACATGCTTCTTCTGGGTAGAATGAGTACTGAAGATAGAAACTTTATCTCAATCATAACACGCCATCTTGAATACGCATCAAAAAAGGGACTTTTTGACTTTGTACTAGAATCTTTGAAATATGGAGGTCAAGTGGATACAGTGTTGTTTCAGGCTGTAAAATACAACCATAGGAAAATTTTGGCCCATTTTATTCATGAAATTCCCCGTGAAACGGTTGAAAAGCTGATACTCCATGCTGTGGAGTCACGGGCCTCCAGAAAAACATTCAACCTGCTTTTATCTTCCATAAACTACTGTGTGAACCCTTTTGTCAAAAAACTACTGCACGCTGTGGTGGAACACAAGTACATGCTTATCATAAAGCTTTTGCTCGAGCGGCCCAAAAAGAAGATAAACCTGGTAGATGCTGCTCTATTCAAACTTGTAAAATACTCTACTTATACAGAAATAGTAAAATACATGGGTGAGTTTTCTGTGGACCCAAAAAGGGTGGTCAAAATGGCAGCACGACTCATGAGAGTGGACCTGATTAAAAAGATTTCTAATGATGCATGGGAAGATAAACTAGAGAGAATCAAGCACCTTAAACAGATGGTAAATACCATGAACCACAGAAATGGAAAAAATCTATTGATGTACAATATTCACAATATTACTGGATATACCTATCTGAACACCAAAGAAGCATTTAACTTAACAAGATTTTATGCTGTCCACAATGCAACATGTTTGTTTAAAGAAATGTGTAAAAGCTGTTTTGTACATGATAAAATACAGCTCAGAGAATTGCTTGAAGATTGTTTACATATTGCTAATAGGCATGATTATATCCAGATTGCAGAAACCGCAGATGAATGTATCAAATATATAGATCTTATTACATTTAAGTAAACCATGTATATATCAAGTAAATCCAGATTAAATCAGGCTAATTGTAAATAGTTGTAGATACCATATAATGAATGTTTTATTAGGATAGTAGTTCAGTTAAGATAGTAGTTTAGTTAAGATAGTAGTTTAGTTAAGATAGTAGTTATGTTAAGATAGTAGTTCTGTTAAGATAATAGTTTTGTTAAGACAATAGTTCATTTAAGTCAATAGTTCAGTTAAGTCAATAGTTTTGTTAAGTCAATAGTTTAGTTAAGTCAATAGTTTAGTTAAGTCAATAGTTTAGTTAAGTCAATAGTTATATTAAGACATTAGTTCTGCTAATACATTAGTTTTGTTAAGATAATAAAAATTTATTTTTTTTTCATCAGGGTAGAGAAAATGTTCTCCCTACAGGAGCTCTGCCGGAAGAACATTTACATTCTTCCTTACCCCTTGGCTAAGCATGTACTTCAACAACTAGGGCTGTACTGGAAGGGACATGGATCTCTTCAACGAATCGGAGATGACCATGTACTCTTACAGCAGGACCTGATCTTTTCCATCAACGAGGCCTTAAGAATGGCAGGAGAGGAAGGAAACAATGAAGTAGTAAAGCTCTTGTTACTATGGGAGGGAAACCTTCATTATGCCATCATAGGAGCTTTAGAGGGCGACCGATATGACCTTATCCATAAATATTATGATCAAATTGGGGACTGCCACAAGATTCTTCCTTTAATCCAAGACCCGCAAATCTTTGAAAAATGCCATGAATTGAGTAACTCCTGTAATATTCGATGCCTTTTAGAACATGCAGTAAAACACGACATGCTTTCTATTCTTCAAAAACACAAGGAGCAAATAAGATTACACATGGCATTAACCCAAATACTATTTGAATTGGCGTGTCATGAACGTAAAAATGACATCATTAGATGGATCGGTTATTCCCTGCACATACACCATCTAGAGACTATTTTTGATGTTGCATTCGCCCATAAAAATTTATCCTTATACGTTTTAGGGTATGAACTTCTCATGCACAAAGTAAATACAGAGGCTGCATATATAGAATTACCCAATTTGCTATCATATCACCTTCGAACTGCGGCGGCAGGAGGTCTTCTTAACTTTATGTTAGAAACAATAAAGCATGGTGGATATCTGGATAAAACGGTTTTATCCGCGGCTATCAGGTACAAGCATAGGAAAATTGTGGCTCATTTTATTCATCAGGTTCCCCGTAAAACCGTTAAAAAACTGTTACTCTATGCTGTGCAGGCTCGGGCCCCCAAAAAAACACTGAACCTACTTTTATCTTCCTTAAACTACTCCGTGCACACCATCACCAAACAACTCGTACACAATGTCGTCATCTACAGTTCCACGCTTATCGTAAAGCTTTTACTCATGCGGCGAAAAAACAAGTTAAACCTAGTAGATGCCGTTTTAGCCAGACTTGTAAAATATTCCACCTATACAGACATTGTACAATTCATGGGTGAGTTTTCTGTGAGCCCAGAAAGGGTGATCAAAATGGCTGCACGGGAATCCAGGACCTTTCTGATTGAAATGATCTCCAAAGCTGCTTGGGGAAATCACCCACAGACGTTGATTCATCATCTCAAACAACTAACCAATACCATGAAGCCTCAATCTGGAAAAGACCACATCATATATACCATCCACTATATTTATCTAAACTCTAATATGCTGGTAGCGGAGGAGGAAAAAAATATTTTTAAATTAGCAAAATTTTATGCGAATCATAATGCGGTAAACAGGTTTAAACAAATTTGTGAAGACTATTATATATTAGATGCACGATTTAAAACACTTATTTTAGAATGTTTTGAAATTGCCGTCCAGAAAAACTATCCTAGAATTGCAAATATTGTGGATGACTATATTCGATTCCTTTTTTACAGGGGAAATATAACCGAGGAAGAAATTCGTGAAGCCTATTCTTTAAAAGATGCTGAGGTTTATGTAGATTTAAAATGGTTACAACAAGGAGAAATGGTTTAAACCAAATCGGTTTAAACTAAATCCAATTTAAACTACATTTGGTTTATCATTAGTCATTGAAACCATCGAAAAAAAAGCTATTTGTTTATCCCCATAAACTCATCTTTTTTTTGTCTCAAAGTTTGACACTAAAATTCAGTGTTTTATAGTGTTTATAATTAAGTGTTTTGCATGCATTGCAGAAATTTTCATCTTTTTTAATTGGTTCAATACCACATGTCATACAATATGTTGTTTGATTATCAAGATTAACTTTATGAAAGGAAAGTAAGTGAGCCGCAAATTTAAAAGTAAAATATCTTTCATTTAAAATGATCTTATGAATGTATTTTCGATAAGGAGGAATGAAAGCATTTGCCAAAATAAATCGCATAAAAGGCTTGGAAAAACCCATATCTTCTAATCTTTTGTGGGTATAAACCCTATTTTGGTGTTTTACAAAAACTTCATTGTTATAATAGTCGTTATAGCTATCAATCATTTTTTTAAGTCCTATAATGCCCAAGGTTGCACGCATAAAGCCACAGTTTCTGCTCCAAAAAGCATGCACCTGTAAAGGGTGCTTTTCATATAACCAATTACAAAATTTCATTCCGCAACAGTAGCATGTTATTTCAGTGGGGGATGTATAGAATAATCCGGCATTCGAAAATTTTTCATAATTTTTTATGTCATGGATTGCGAAGCTTTGATTTCGTGCATCTATGGAGCTATAGCCTACATATTTAGGTTTTACTTCAAATAATCGCAAAGAGATGTATGGATCTATCGTATTTATTTTAGGAAACATTTCATAATTTTAAATTCTTATATATAATATAAAAAAAATTACAAACATTTGTAATGATCATCCTCAATTGAAGGCTGAGTTGTAGGCTTTATTTTTCTAATTATACGAAGAAGGTAGGTTCTCATAAAGCCTTCAAGATGACTATTGATGTTTCCAATACATTTTCTCAATGAGTTCATAAACCCAGACATTTTGCTAATGGCTTGGCAAAGTGCCAACAAGTTGTCCACAAAGTACTGGTAGATTGCC-ACTAGCTATAGCTAGCTATAGTGAGCCAACCTCTCTGTATGTATTTTATATATTTCATTTTTTAATAGATTTAATATTTTTATAAAAAAATATTTAGTTTTTTATACAAGAATGTCGACAAAAAAAAAGCCCACAATTACCAAGCAAGAGCTTTACTCCTTAGTAGCGGCAGATACCCAGTTAAATAAAGCATTGATTGAAAGAATCTTTACAAGTCAGCAAAAAATAATACAAAATGCTTTAAAGCACAATCAAGAAGTTATTATACCACCCGGAATCAAGTTCACCGTCGTTACGGTGAAAGCTAAACCTGCTCGCCAGGGCCATAATCCCGCCACAGGAGAGCCTATTCAAATTAAAGCTAAACCTGAACATAAAGCCGTAAAGATACGAGCATTGAAACCTGTCCATGATATGTTAAACTAAACTATAAA--------GTCATATTCTTCTTTATCGTTATTATCTTCAATATATTTTTGCCAATCGAAATCGAATAAATTCAGATCCTGGACATTTAAATACTTATCATCGTACATTTTAATATAATTTAAACATGAGTTGTTGTCAAAAACTTTTAGCGTTTTTGTTAAAATTATCATATGAATAATTTCCTTATTAAGAGTTGCCGGAATAATACAAAACCTATTTTTAGGTACATCATCCATGATAATAGTAAAATTAGTAAAAATTGTTTCTTGTTTTTCTTTTGTTTCAAATAAACGTTGTAAGGTTAAAGGTTTCTCGTTCAATGGTTTCTTTGAAGATAAAAAGAATGTATAATCTGGTTTAAAGGTATTTTTGGTTTCAATCGTGATTCCATCTGCTTGAGCATATACTAAACCAGACCAAATATAACGGTCCACTATTACAATATAATTTAGCTTAAGTAGCACTGCAATTTCTGCGATAAATTCACTACGATGTTTTGTAAATAATTTATGTAATTGTTCCGATGACATTTCTATGGTTTTATTTAACACCTGCAATATAAGATCACCGGTGGTCGTGTCTGGATTAGGAAAATGTATACATATAGCATTATAATCCATGCATTCCAATGTTTCTTTTAATTTCATTGCCTGTGTGCTTTTTCCCACACCATTGATTCCCTCGATGGCAATGAGTATTCCACGCATGATTAATAAAAGGAAAAAAAGAATTCAGTTTTTAACATTTCTTACAAATCTTTTTTTATACAACATTGTACAACACTGCATTAGCGGTATATGATGTTATAGCTTCATTAAATATTTTTTATATAATCTTTACCAACCTATATTTGGTAGATCACTGCAGATCATAAATAGGCCATAACTAAGATAAAAATTATTTCAGACGCTACTACGGTAGTATTATTAAAATCATGTGTGGCAATGTATGACGTCTTAATAGATAAAACATTTAAGGAAAACAAATTTGAATAAAAAAAATAATTGTTATGATGGCGTTGTTACACAAAGAAAAGCTTATAGAGTGCATCTATCATGAGCTAGAAAATGGCGGGACAATATTGCTTCTAACAAAAAATATTGTTGTGTCAGAAATTTCATACATTGGCAATACTTATAAATATTTTACCTTTAATGACAATCATGATCTGATAAGCAAAGAAGATCTTAAAGGAGCAACATCCAAAAACATTGCTAAAATGATTTATAATTGGATTATAAAAAATCCTCAAAATAATAAGATTTGGAGTGGTGAGCCGCGTACTCAAATTTATTTTGAAAATGATTTATATCATACAAATTACAATCATAAATGTATAAAAGATTTTTGGAATGTTTCAACTTCAGTCGGTCCTCATATCTTTAATGATCGTAGCATTTGGTGTACTAAATGCACATCCTTTTACCCATTTACCAACATTATGTCGCCCAATATATTCCAATAAATTAGATATCTT----TGCTATTAAAATAGTTAAACCTTATAGGATAATTAGGTACTTTATTACGATAAA--------GATATTTTATAATTAGTTACTTTATTATAATTAATCTCTTTATTAATGAATTATCATAAGATAACTAATTATTTTTT-TCCATATATCAGATAATAAATCTGATATGGGCTAAAAGTATGTTTCAAACTATTTACAATAGAATTTCTGTTAAGAAAACATACATAATTTGAATAAAATTTTTTTAAATATCACCGAAACAATCAACATGGTGTTAATAGAGTTTTTAACAGGTTTCTTCTATTTATATGGAAAGAGACTGTTTTCCATTAGTAAAGTCATGGACATGATATGTCTAGACTATTATACCATTATTCCTGCTCCTCTGGCGATGATGTTAGCGGCAAGACTAAAAAACTATGACCTCATGAAACGACTGCACGAATGGGAAATCTCTATTGACTACGCTCTACTTGTAGTAGATGATGTGCCGTCTATTGACTATTGCTTAAGTCTTGGCGCTAGATCCCCGACTAGAGCACAAAAAAGAGAACTGCTGAGGGACAACACGTTTAATCCCGTGTATAAGTATCTTATGAACTGTTCCGGCTTCCCAACAAAGAGAGAAAAAAACATTCCTTGTGATGTTCAATGCGAAAGACTGCAAAAAAACATTATAAAAGAACTGGTATTTAACTGCTCTGTACTGCTTGAAATGGTACTGCACACAGAAAGAGAATATGCATACGCCCTACACTGTGCTGCAAAACATAACCAATTGCCCATCCTCATGTATTGTTGGCAACAATCCACAGACGCGGAATCTATTTTGTTGAAAACCTGCTGTTCTGATAAGAACATCAATTGTTTTAACTATTGTATTCTATATGGCGGCGCCCAAAATTTGGATGCTGCAATGGTGGAAGCGGCAAAGCACGATGCCCGGATGCTGATAAACTACTGTGTCATGCTTGGTGGAAGATCCTTAAACGAAGCAAAAGAAACGGCTGCCATGTTTGGACACATTGAATGCGCACAACACTGTTTTAAACTGCAGTCTTACGTCGTGGACACATCGAATACAGACGACACTGATTAAAGCGACAATCTTACGTCATGAACGTCTTTTGAGTATCTATACTTACATTATATTTTTTTATGAAAAAAATATAAAGGTTGTATACAAACCTTTGTATACAAGAAATTTGGATCATTAAACAATAATTAATTTGGACACAGG-AAACGATCTAGATCGATCAAAAAGCTATTTTTTTTGCACACAGAACATTTAGATAATTGAGAGATTACTTTCCATACTTGTTAAGCTTTTTTACACACAGGAACTTTGGATTCTGTTCAGGAAGTTTTTCATAGACATTATGTTTACAGCCAGTAATAATAATTTTGGGCTTTTTCTTAAACCACCGGTGGAAAACATCCAGCTTGTAAAGAGGGAAATGCATGTAGAGAGG-TTTTGGTAGTCATGGTTAAGAGATTTGACTAACTCCATGTTTCCTGTAAAGACTGCCCAGTCCCAAGCAGTAAAACCTCTATGATAGTCTTTTTGAGTCGGATCTGCTCCAAATTTTATGAGAGAAAGCATATTTAAAGAACGGCCCCGTATTGCGGCCTTCATCACAGGAGTCATCCCATTAAAATTCGGTAAACAAATTCTGGTCCCATTTTTTCCGAAATAGCCCAACACCCCTTCCAGGATTAAATGATTTTTTTTCTCAGCTAAATAATGTAAAGCAGAGTTTCCATCTTTATCCCTCCTATGAGGGTTAATTATTTCTCCAGGATAAGATTCTTGTTCAAAAAGAAATTTTAAAAAGTCTATACGTCCGTAGATGCATATCCACATGAATACCGAGGATCCATTTTTATCGCATCTATTGACAATCCACGGATCTGTTTTAAAAAATTCCTCAAATAGTGTAAGATTCCCATTTCTAATATGTTTTTTAATCCATTTAACAAACAAGTTTTCTATCTCCCTTTCTGGAAACATGTGTTCCATTTTGAATGTCGCCCCTACTCCACTATATGATTTTACTCCTTTAATTTTTAATGTCCTTTTTTTTCGGACTTCTTTGGATAAGCTGTTTATTACCATCTTTAAATGCCTTATAGCGGGGAGGAGCCAGGCCCTTTTCCCATATGTGCGGTAATTCTTGGTGTTTATGCTTGCCTTTGGCATAACCAGGCCAGTATTTTTCGATATATTCAGGGTTTGTTTTTACGTATTCTTTAAAGGTCCGATAGGCTTCTTGAATACAGGTAGGCTCACCGGTATAATTTCCATGTTCATCTTCCTTTAAAAAGCCATTAACCCTGTCCTTTCTCCACTTAAGATTGTGCTTTCCAAAAATGCGATCAAGATCTTGCGCCTGCTGGGGTGGAATCATAAATCCCTTTTTAGGTCGAAGCTTTTTATTTTTTCCATAGCTTCGGCCATCGCGTTGCGAAACAGTGGTTAGGACGCCTGATAGTCTTTCCATGGGCGTCGCATCTAATCCTATCCATCCACCCTGATGAATATCAATGGCAACAAGCTCTCCTTTATTTTGGGCAAGCCAAGTTTCCAAGAATGCCATGCTTTCTTCCCAGGGATAAGGCCCGCCAACACCACGGGTTGTCCAATCTTGCAAGGACTCCAGGTCCGACACCTGGTAAGGCTCTAAAGAAGACGGTTCCTTGTTTTTGTACTGCAAATAAGATTTAATGACCCATTTATACCATGTGTCGAACCGCAGCGTGGCGCCTCCAAAGTGAAAGCCGTCGTTGATTTTAGGATATCTGCAACATATTTCAACCGTACGTTTGAGTTCTGCAAAAGCGGCCTTCCAAGGAAGTCTTTCGCTGCGGGTAAGACGGTCTATTTTGCCCTGCGTGCCATAGCGTATGGCATGTCGTGCCAATTGCAACAATTCTGACACCGATCCGTGGGCCCCGATCCAGTTTATCGGATAGGCAACCTCCGAAGGGTTTAAAAGATGCTCGTAAAAGCGTGGATCTTCAGATGCCAAGGCGTCTGCAAAGGGGATAATGCTAGAAAACCTGTCTAGACATACGTTTTCTGTGTTTACTTCTAAAGGTAGAAAAATGGTTGCGTGAGGCTTTTGAACCTGCTTGTTCAGCGGTCTGCATATGCTTTGAATAATGTCTCTAGGACTATGTCGCGGCGCTGCAAAAAATACCGCGTTTAGTTCTGGAACCTCTACGCCCTCTTGAAAGAGTCGACAGTTTAATAAAATAACGGGTTCCTTTGAGGAACAAAATTCTGTAAATGTTTTGAGGATAACCTGTCGCGGCAGGGTTGAGTGAGCTATCAGGGCATAGACCCCTTGGTCTACCAACGCCGCGTATAGCTCCTTGGCCTGTTTAATATCACGGGTAAATACCAGCATTTTAGGAGCCGGTATATTGGTTTTTAAATAGGCTAAGGCCATTATAATTTGCTTTACTATGATCTGTTTCGTGGTCTCCTCTTTGGTACTCGGTTGGTGGGCCAATTTAGGCGCGGCTACCATCTGCAATTCAAAATCATTTACATAGCCGGCCTCTATGCCTTCTCGCAGATAGTAGCGAAAGGCAACGCCGCCAAAAAGTTCACGATTTTTCATGGAAAGCGGGGTGTCGTACCTGGGCGTTGCCGTTAAAAAAAGTCGGTGCCCTTTTTTAAAGTTGAGCAACACGTGGGTAAAGGGCCGTGTCTCCCATTCGCCGCAAATCCGGTGACATTCATCGCTAATAATAAGATCGAAATCATCCACCAGTAGCGTGGAGGATTGGTAGGTGGCAATCACAAGAAGAGAAGGGGCCTCCCGTATCCGTTTTGCAATAAAGACAGGATTGGTGGTCATTTCTATATTGTCGTGATTTAGCACAATGCGGGTCTGGTCAGACCCCACAAGCAAAACGTTCTTCAAAGAAATTCCATACTGATAGAGTTTTTCCAGAGTCTGCCGTAGTAGGGACAGGCCCGGCACCAGGTACAAAACTTTTCCTTGAAGATAATTGGAGAGGATAAGATAGGCGACGCGAGTTTTGCCGCATCGGCAGGCCATCTGCAGAATGGCCCTCCCACTTCGCCGCAGCTCCTGATAGCCCATATTGGCCGCCTCCTTCTGATAAAGTCGATCCTCGATTGCAGTCCGTGTCTCATCTGTAGAAAAAAATAATACGTCATCTGCGAAATGT---TCATCTTCCACAGGAGTTATCACCAGGTGTCTCAGTTTCTCCTTGCTTATCAGCGGATCAGAGGGCAAAGATGGCTCAACCACTATCGTGGAATCATTCATCTCATAGGCGGGAGAATCACACAAAGTATAGCTTATGTCCAGACAGTTTGCAACATCCTCAGCCAATTGTTTTATTTTTTCGGGTAAAAGACATACGAGTTCTTTGTTTTTGACGCGAAAAAACTGTGCACAATATAACACCCCTGCTTCAATTTTTTGCGCATCCTTCTTTGTAGATGTTTCCAATGTGAAACAATACTTCCATTCATCCGTAAAACAGGTTGTATAAGATCCATCATGAAGCCTAGCGGCCAAGTTTCCTGTGTGCCCAACTTTATGTAAGGATTGGGCCTCCAGCCAGGGATGAACCGCCACGTAAAATCCTGCGCACATGCTATATCAAATTGCAGTTTCTTAATAACTGTACACAGGATCTGAAAAACATGTGATTACAAAATTTAGATAAGAAATATTTAATATTAAAAATCACAGAATACATGTCACTGTGTAGAGAGAAAGCCAAAAACTCCTCTTGACCGCCGTGGGAAATCATCCAGGGTAGTAGGTTGTGTTTCATAAAGTTGTATGCCGTAGTGATCACCGTGGACTCCAGATGGTTATTGGCATCTTTGCAATACTTTGCCATCTTGGCAGAAAAGACGATAAATCCACAAATTCTACCCCAGTTGATAAGATCCTTAAACAGCTCAGTCACAACCCCAGTAAACTGGGTTTTAATTTCTTGAACACTCGTAAGAGAAAAGGTAATTGTAACCTGTTTGTTCAAACACTCATCATAATAGGTTAAAATTTTTTTTATTTGTTGTTGATATGGGCTAAGCTCATGCTCTGAAATATCATTAATGTAATATTTAATATATCCCACTAGTATTTCATTAATGATATTATGATATATTAACTCTTCTCCCTCCATAGCGGCACCCTATATTTTTTTATTTAGGTTTCAATGTTATCACAATTGCCAATTGTGATACAATTGTGACACAACTTGTATACAACAAATGTTAGGCCACGTATAGCAACCTATATGTTAAGAAATATTTTTATCCCAACATTAGTTGGAAACGAGCAGCCGCAAAGAAGTCATTTAAAATAAGCCATTTAAAGATTTAGAATTTATATGTATACAACTGTACAATGGAAGCAGTTCTTACCAAACTCGACCAGGAGGAAAAAAAGGCTCTCCAAAATTTTCATCGTTGTGCTTGGGAAGAAACTAAAAATATTATAAACGATTTTCTTGAAATCCCTGAGGAACGATGCACCTATAAATTCAACTCATACACAAAAAAAATGGAGCTTTTATTTACCCCTGAATTCCACACCGCCTGGCATGAAGTTCCTGAGTGCAGAGAGTTCATATTAAACTTTTTGAGACTCATTTCGGGACATCGAGTGGTATTAAAAGGCCCTACATTTGTTTTTACAAAAGAGATCAAGAATCTGGGCATTCCTAGTACCATCAATGTTGACTTTCAGGCCAACATTGAAAATATGGATGATCTACAGAAGGGAAATCTCATCGGCAAGATGAATATCAAAGAAGGCTAAATAAAACAACTAACATCAAAAAACATTAAAGGCTATGTTGTGGACGATGCCTTTGTCTCAATAGTTTCGAGGTCATCCAATAACTCATGTAACGTAAAAAAGTTGGTCCATTTTTTTGAAAACATTAAAAGACGTTCGTCTTCATAAATAAAAAAGTCATTCGAAGGAAAAATGATATACTCAATACCATAGTCTTGTAATATTTTTTTTAGGTCTCTCAGGGTCCAGGGATTTACCAGGCTTCTACGCGAAGTGAGCATCATAAAAATATCTAATATTTTTTGCGCCATAAGCCAGCGCGGATTCTCATTGGCCCACAAATCAACAATAATTCTCTTATCAACCGTGAGCATTCCTACTTGATTCGAAGAAATGATTAGATGCCCAGCAGTCCACCCCATGAGTAGATAACGCAGCGTTGTAGAAATGTCACATATGGAAGGCATTCCTCCACAACATGAACCCAAATTAGGATGCGTGTGAAACACAAACATAGCAGGCTTGTTGGCCACCCTGCTATAAATATCAGCAGGCATCATAGCCTCGCTGCCAAAATAAATGTTCTCTCCTGCCCTATAGGGGCTTGGAATGATTTCCACTATCTCGGGTACACCGTTTATCATATTAATGCGGCCGCACCATTCACGGTCATCGTCCAAAAATTTTTTGATGGCACCCCGAACATTGTCCCAGTTAAGCAACAGAGTATTCACAATCTCATTACGCTCCGCCCAGTATTCCTTAAAACTTCTTTTAGACTTGCTGAGCTGTTCCCAGGATTCGAACTCAGTCCAATGTTTTTTTTCTTTTGGGGAAGACTTCCCTTTTGAAACATTTTTTGCGGCTCCACCATCTACACTATGATTTTCCAAAATAATCTCCTTCATCGTTTGAGTTATATGGGCATTGCTAAGCACCTTAGTGGTAACCTGTTTACCTATGTGATTTAGCAGAAAACCAAGTTTGTCCATTTGTGTCTCAACCATTTATTCTTAACAAAACAAAAAAAATTAAAAATCATCGTCGTTTAAAAAGAGTTTGAAGGCAAACGCATCATCCTTAACACAGTTCTGATACTGCGTAGGTCTTAACTCGAAAAAGTTGGTTTTTTCTACTTCATTAAGAAAGAATTTAGTCATCTGAGGAAAAGGGTTTCCCACCTTATAAATGCTTTTGCACTGCATCATGAAGCACAAATTATCTGTAAAGTAGCGTATATATTGAAATAGCATTTCTTTTGAAAAACCGGGAACTCTTCCTCTTGCCTTGTCAAAGGCATAGTTAATAAACTCATCCACCAACTCCACAGCCTCCTTCAAAATTTTGTGAATGATCTTTTCCTCGGGAATGTTATACACGTAATTTGAGATAAGAAAACACGCAAAACTACAGTGCATCCCTTCATCACGTGAGATAAACTCATTATAGCTTACAAGCCCCGGCATAATATTCTGTTCCTTAAGAAACTGGATCGCCACAAAGTGGTTTTGAAATAAAATGCCTTCTACGGCGGCGAAGCCCACCAGCCGCTCACCTAGAGTGTTCCTGTCGGGGTCCATCCACTGCCGCACCCACTGCGCCATTTTTTTTATGATAGGGTGTTTTTCAATGCCGCTAAAGATGCGCTGTTGTTCCTTCTCATCCGGGATCAGCGTTTTTACCTGTATTGAGTAGGCTTCGCTATGAACGCACTCTTGGGCAGCCTGCATTGTATAAAAGTATAACACTTCCTTTACTTTAATTTCGCGCATAAAATTGGTTAAAAGGTTTTCGATAACAATTTCGTCGGCAACAACAAAGAAGGCTAAAATTTGTTTATAAAATTCGCGCTGTGGCTTTGGCATGGCTTCCCAATCATCAATGTCCTTACACATGTCCACCTCCTGCGCCGTCCACGTCAAACTTTCTAATTTTTTATACCAGTTCCAACATTCGGGGTGCTGAATAGGAAAAATAGTGAAACGTTGGGAATTTTCAATTAGTAATTCCTCCATATTTGAAATAAATATTAACATCTTCAAATTTATTGGCTGCCATGGAGACGTTTTTTATTGAGACGTTGGCATCTGATGTGTATGGAAAGGCGTTAAATGTTGATTTAGATAGACTATCGCAGGCGCAGGTTAAATATACCCTTCAAGAGCTTATTTCCTACTGCAGCGCTCTAACCATTTTACATTATGACTATTCAACCCTTGCGGCGCGTCTTTCGGTGTACCAGCTGCACCAGTCAACGGCCTCCTCCTTCTCAAAGGCGGTGAGGCTGCAGGCCGCACAATCCTGCTCACGCCTGTCCCCCCAGTTTGTGGACGTCGTTTACAAGTACAAAGCCATTTTTGACAGCTACATTGACTATAGCAGAGATTACAAGCTGTCCCTCCTGGGGATAGAAACCATGAAAAATTCTTATTTGTTAAAAAATAAAGATGGGGTCATCATGGAACGCCCGCAGGATGCTTATATGCGGGTTGCCATCATGATCTATGGGATGGGAAGAGTGGTCAATATGAAAATGATTCTGCTAACCTATGACCTGCTTTCCCAGCACGTCATCACACACGCGTCGCCCACCATGTTCAATGCAGGCACCAAAAAGCCACAACTCTCCAGCTGTTTCCTGCTAAATGTAAATGATAATTTAGAAAATTTATATGATATGGTCAAAACGGCCGGCATCATTTCAGGCGGCGGCGGTGGAATAGGGCTGTGCTTGTCAGGAATACGGGCAAAGAATAGTTTTATTTCTGGTAGTGGTCTTAAAAGTAACGGCATACAGAATTATATTGTGCTGCAAAATGCTTCACAATGCTACGCGAACCAGGGAGGCCTACGTCCCGGAGCCTACGCCGTCTACTTAGAGCTGTGGCACCAAGACATCTTTACATTTTTACAAATGCCTCGCCTAAAAGGACAAATGGCTGAACAACGGCTTAATGCCCCTAATCTCAAGTACGGCCTATGGGTCCCCGACCTATTCATGGAAATACTTGAAGACCAAATACACAACAGAGGCGACGGCAAATGGTACCTCTTTTCGCCGGATCAGGCCCCCAATCTACATAAGGTCTTTGATTTGGAACGGTCGCAGCACGAAAACGCACACCGCGAATTTAAAAAGCTTTACTATCAGTATGTTGCTGAAAAAAGGTACACCGGCGTCACAACGGCCAAAGAGATTATCAAAGAGTGGTTCAAAACAGTTGTTCAAGTAGGGAATCCCTATATCGGGTTTAAAGATGCCATAAATCGTAAAAGTAATCTTTCACATGTAGGCACTATCACGAACTCCAATCTTTGTATTGAAGTCACAATCCCCTGCTGGGAGGGTGATAAGGCTGAACAAGGTGTTTGTAATCTGGCCGCAGTAAATCTAGCCGCCTTTATACGTGAAAATGGCTACGACTACCGTGGGCTCATAGAAGCATCAGGCAATGTCACAGAAAATTTAGATAATATTATAGATAATGGCTACTACCCCACAGAAGCCACGCGGAGAAGCAATATGCGTCACCGACCTATTGGCATCGGGGTCTTTGGCCTAGCCGACGTGTTTGCGTCTTTAAAAATGAAATTTGGTTCACCCGAGGCCATTGCCATGGATGAGGCCATCCATGCGGCCCTATACTACGGGGCCATGCGACGATCCATAGAACTTGCAAAAGAAAAAGGAAGTCATCCCAGCTTTCCGGGGTCTGCGGCCTCAAAGGGTCTACTGCAGCCCGACCTATGGGTTCGCTGTGGTGATTTAGTTTCCTCCTGGGAAGAACGCGTGGCACAGACGACGCAGGGTGTGTTGACGCCGAAAAGGTGGTCGCAGCTACGCCTGGCGGCTATGCAGGGACTTCGAAATGGATATGTCACAGCTCTTATGCCCACCGCAACCTCCTCAAATTCTACAGGAAAAAACGAATGTTTTGAGCCCTTTACATCCAATCTATATACACGTAGAACGTTAAGCGGGGAGTTTATTGTTTTAAATAAGTATTTAATAGACGATTTAAAAGAAATTAATCTTTGGACAGAAGCCATTCAACAGCAGCTACTAAATGCGGGAGGTAGCATTCAGCACATTTTGGATATACCGGCCGAGATCCGCGATCGGTATAAAACCTCCAGGGAAATGAATCAAAAAATTTTAACAAAACACGCGGCCGCACGAAACCCCTTTGTATCCCAAAGTATGTCCTTGAACTATTACTTTTATGAACCTGAACTAAGCCAGGTACTTACAGTGCTCGTCCTAGGCTGGAAAAAAGGTTTAACTACCGGTTCCTATTACTGTCATTTTAGCCCTGGAGCGGGTACCCAAAAAAAGATTATAAGAAACTCTGAGAAAGCGTGTAATGCGGACTGCGAGGCGTGTCTTCTGTAGGTGTCTCGCGGTAAAAGAGCAGCGGGGACCATATGGTAAACCCCAACAAGAGGATAATGAATAAAAAAAGTAAACAGGCATCCATTAGTTCCATATTAAATTTTTTTTTCTTCTATATAATGGAATATTTTGTTGCGGTAGACAATGAAACCTCCTTGGGGGTTTTTACTTCTATAGAGCAATGTGAAGAAACGATGAAACAATACCCCGGCCTCCATTATGTCGTTTTTAAGTATATGTGTCCGGCGGATGCAGAAAATACAGATGTTGTATATTTAATACCCTCGTTAACCTTGCATACCCCCATGTTTGTAGACCACTGTCCAAATCGTACCAAACAAGCACGACACGTATTGAAAAAAATAAACTTAGTGTTCGAGGAAGAGTCTATTGAAAATTGGAAGGTTTCAGTAAATACTGTGTTCCCCCATGTTCACAACAGATTATCTGCGCCGAAACTTTCCATCGACGAGGCTAATGAAGCCGTAGAAAAGTTTTTGATACAAGCAGGACGACTCATGTCTCTGTAAATGTCTCTTCCTTTATGGGTGACGTCTCTTCCTTTGCCGAGGAAGTCTCTGTTATGGGCAAGAGGTTTGAAACAACGCAAGGACTCTGCTTAATCTGCTGTCTCACAAAGGGAATCAAACTACCTGCTTTCGTATTTTTAATGTAGTAATTACCCTTGTTGTGATGAATTTTAAGACCATAGCGTAGTCCCAGTACTTTATTAATGAATTTTAAAATTGTTTGAGGGTCCGTTTTATTGGGCTTTTTAAGCTTAAACTCAAAGCTGATCGCGCTTAAATCATACTGAACAAATTCATCAACGAGTTTCGTCATTAATTGTTCATTGGTCAATATATTAGGGTCCTGAACGCATTTAAAGCCGCACTTAGTTAATAGCATAATAGCGTACATATGAGATTGAAAACTATAATTAAATTGTAGATCATGATGCTCTGCGTGTTGCATGGCCCATTGATGAAAGTTTAATTCCTGAGTTTGTAACATAGTGAGCGACTCGTATACTGTCTTTCCGCGGCTTATTTGGACACGGCCAGTATAGTTCTGTTTTGTCATAAAACTATTGTATTGTTCAACAAATTTGGGAGTAATTTTATGACCGTGCCATGCATAAAATTCGAGTAGTTTATACTTTTCATACGCAAATAGGTCTTGCTGGTCTACTGTGATGCCTTCCTTTAAGTTTTGTTTAATTTGTAAAGCTTTATTGGCATCAATGGTTTCAGCCGAGGCAATGTTTACATAGTCCTGGTGTTTAATTTCCATTTTAATGCTTGTATATTGTTTGACTGTCTCCAGCTTTTCACCCGTCAGTATAAACACCTTAGCGCCGGTGTCGGCGATCTGGTTAATAAATCGGGTTATAAAGTGATTTTTTGATAGATGTTGTATCCGCATTGTTTCGAGCCATAGATGGTAGTATGGAGTTTTATAATATATCGGCCTACCTGTTTCCTTACTATACGTGAAGGAAAGCTGGTGATTGCTTATGGTCTGAAAAAGGGTGTCACGTTTTTGTAACGTAAACATTTCAATGTCTTCGATGGTTTCTGGATAGTAATTTTGTTTCCCCTGTAAGCAGATTTTATAACACTTACTTTTTAATTCACGCACGCGGCCCAACATTTGGCAACATGTTTCTACGTCACACGACATATTGTTAAAAAAGCCGTATAAAACATCAAATCTCTTATCTTCGTATGAAACACCCGCTGAAATCGTGGGCGTATAGATAAGGATATCAACGAGCCCCCAATAATACGATACATTATTAAAATGGGATTCCCGTTCATGAGCAGTGCTTTTAGAACTATAAAACCCAATTTTTTTTTCCGGAAACTTTTTTTGGATAAATGATTGCAACAGCCGGGCCTCCATTAATGAATTTGTAGGGATAACAATTTTTTTGTCTTCTAGCAAATCCTTTAAAAGGTTATTTAACCAAGTTTCTCGTGAAGAGGTAAAATAATACGTGTCATGCTGGGCCCTTTTATATTGATTCCAGTGAAAGAAGATAGGGACATCCCCGCGAAAACGCTGTAGAATATTATACGTTCGATTTCCTAGGTTTGCGTCCAAGCATATAACATAATTTGCCGTTTCGAGCATCCACATGAAAATGGCAAAAGAGGGAGCAAAGTATTTGTGCAGGCCGCTATTGAATTGATTAAAAATCGATTCTACCTCATCCAAAATAAGTAGGTCTACAGGCTCGGCTGTGGAGGTTAGCCGGAAAAGTGATTCTACCTGAATGATGACTCTTTCGTAGCTGTCCAAATCTCCAGTTACTTCGCTGTACAATGTGAAATTCGGTAGCCGGGATTGTATATTTTTTGAGAAGATCTGTCGAAACGTCACAAACCGTATGGTTTGTTGTTTTGAAATAGAATTATTGCCGTAGTATTTTTGCAAATAGTTGCGCAGTTGGACGGTTTTACCTATTTTCATTTGAGCCTTTACAACAAGCGTAGGGACTCGTTCATATTCTCGCATACTACTTTCATCATAGATGTGTTTTTGAGTATCAGGCAGTTCTTCAAAGAGAATGGACTCATGAACCTCTATGCTCTTTGTCATCACTTGGTCCACATATGTTTCCACAAAATTATTTGTGCCGGAAAGGCTGCCCATGAGAAGGCTATGTTTATTGTCATGGCGACAGTGTTGATACACTTTGTTTCCCGTGACTCTTAAAATTAGGGTATTGTCCTTATCATGCATACGCTTACATATTTCGCAGTAACTTGGACTTGTACGTTTAAACAATACTAAATTTTTATGAACACGGAGGAAGCAATGATTTTTACATAGTGTTCCTGCAAATTTTAATACCTCTTCAAGTTCACTTTGTTGGATAGTATCGCAGGAACTCGGTGTTGTTTCTTTTACATTTGTGAAGATACAAGGTAAACACGTCGTTTCAAAGGGGGTTGCTATAAGGGTATCACTCTTTTTCGTGGTTGTACTGGTCTCAAACACCTCTGCAAGCTCCTCATTAAACATTTTAACACGCATGCTACCTTTTTTATGAGACCCTATGATGCGAAAATTTTGAATACTTTTGTTGACCTGGGGGTCAACAAAAGGATAAACGTGTTTGGGAAGATTTTCTAACACTTTGGATGTAAAGACTTTGGCCTCATTATTGTTTAATACTGAGTATGTATAAAGTATGATATGAAAGGAGTATTTAAGTTCTCGCTTTTTATTTAATCCGATAGAATCTGTTAGCAAAATTTGTTCACGCGTTAGATTGATGTTATAAGGTAAAGAATATGTCTCGTAAAATACATCCATGATGACGTTAATTATCATGTCAAGGATGTCATAGACATTGTCTTCGACATTATCATTGTCATCAACATTGTCATCAGAGTATGACTTATTTACCGGAAAGTCGATGTCAAATTTTAAGCGCTGAGGCAAAAACCCAAATACCACTTCGTGGAAACACTTCTGCTCAAAGGGCTGAGCCGCCTCCCACTCCCAAAAGTCATCACGACTTGAAAAAACTCTAAAAAGATTATTATATTCATCTCGCACCACGAAGTGATTCTTTAAGGTTTCGAGAGAATATTTATCCTCTACGGCTTCTCCTTGGGAGTTACAGCGAAGAAACTTGAATGTTTCTTGCATTTTGATATTTAAAATTAAATCAATTATGATGCGGCCGCTAATGGCCGCTGACGCAGCCATCATACATAAAGCGGCATGGCCGTTTTATAACGACTAGTCGGCCGTTATATGACGAACTATATAAAAATGAATTCTTTTAATTAGAGTTAAGTATTGTTGATTGTATAATCCATCATGGTTGAGCCACGCGAACAGTTTTTTCAAGATCTGCTTTCAGCAGTGGATCAACAAATGGACACTGTAAAAAATGACATAAAAGACATTATGAAAGAAAAAACGTCTTTTATGGTATCATTCGAAAACTTTATAGAACGTTACGATACCATGGAAAAAAATATTCAAGACCTTCAGAATAAGTACGAAGAAATGGCGGCCAACCTTATGACCGTCATGACGGATACAAAAATTCAGCTTGGAGCCATTATCGCCCAACTTGAGATTCTAATGATAAATGGCACTCCACTTCCGGCAAAAAAGACAACAATTAAGGAGGCTATGCCCTTACCTTCATCAAACACGAATAATGAACAAACGAGTCCTCCCGCCTCAGGCAAAACAAGTGAAACACCTAAAAAAAATCCCACGAATGCGATGTTCTTCACGCGTAGCGAATGGGCATCCTCGAATACTTTTCGAGAAAAGTTTTTAACACCAGAAATTCAAGCCATATTGGATGAGCAGTTTGCAAACAAGACCGGGATCGAAAGATTGCATGCCGAGGGTCTTTACATGTGGAGAACCCAATTCTCTGACGAACAGAAGAAAATGGTCAAAGAGATGATGAAGAAGTAATATTTTTGGTAAAAATATTTTTATCAAAATTTTTTTACCAAATAATAAAAAATATTTTTTACTTTTTTTTCTTCATAATATACATAGAATGCCTACAAAAGCTGGCACAAAAAGTACCGCAAATAAAAAAACAACGAAGGGCTCCTCCAAATCTGGTTCTTCCAGAGGCCACACCGGCAAAACCCATGCTTCTTCGTCCATGCATTCCGGGATGCTCTATAAAGATATGGTAAATATTGCTAGATCTAGAGGCATTCCGATTTACCAGAATGGATCGCGTCTTACTAAAAGTGAATTGGAGAAAAAAATTAAACGGTCAAAATGAATATAATCAGGAAACTTAAGCCTGGAACAATTAGCCTTGTGCTGGGACCCATGTTTGCCGGCAAAACTACGTTTCTTATTCATTGCATTTACATGCTCGAACGTTTGGAAAAAAAAGTAGTCTTCATAAAATCTACCAAAAACACCCGAGACAAAACTATTAAAACACACTCCGGTATACAGCTACGACCCAAACAATGTAAAATCATAGAAAGCACACAGTTATCTGACGTGGGTTCTCTCACCGATATCCATGCAGTTGTCGTAGATGAAGCGCATTTTTTTGACGATTTAATCACATGCCGCACTTGGGCAGAGGAAGAAAAAATTATTATTCTTGCGGGACTCAATGCTTCCTTCGAGCAGAAAATGTTTCCGCCCATCGTTCGTATTTTTCCTTACTGCAGCTGGGTTAAGTATATTGGCCGCACCTGTATGAAATGTAACCAACATAATGCATGCTTTAATGTGCGTAAGAACGCAGACAAGACGCTTATCCTTGCGGGAGGAAGTGAACTGTACGTAACATGTTGTAACAACTGTCTAAAAAATACATTTATTAAGCAGTTGCAACCTATTAAATATTAAAAATCTTATACAATAATGGATCATTATCTTAAAAAATTACAAGATATTTATACGAAGCTCGAGGGTCATCCCTTTCTTTTTAGCCCGTCGAAAACCAATGAAAAAGAGTTTATTACTCTGCTAAACCAGGCCTTGGCCTCAACGCAGCTTTACCGCAGCATACAACAGCTGTTTTTAACGATGTATAAGCTAGATCCCATTGGGTTTATTAACTATATTAAAACGAGTAAACAAGAGTATTTATGCCTGTTAATTAATCCTAAACTCGTTACTAAGTTTTTAAAAATAACGAGCTTTAAAATTTACATTAATTTCAGGCTGAAAACTTTTTATATAAGTCCTAATAAGTATAATAATTTTTACACCGCTCCCTCTGAAGAAAAGACTAACCATCTTCTAAAAGAAGAAAAAACTTGGGCAAAGATTGTTGAAGAGAGGAGAAGAATCCTAAGTCGCTTACATTTTTTTTTGCTATTTTTATAGAATGTACACGCATGTTGATGTTGTCGGAATAGCTGAAGCCTCAGCGGCCCTCTACGTGCAAAAAGATAGGGATCGCTACTTAGACGTGCTAACAACCATTGAAAACTTTATTTACCAACACAAATGCATCATAACAGGGGAAAGCGCCCACCTACTCTTTTTAAAAAAAAATATTTATCTTTACGAATTTTACTCCAACAATGTGGCGGAGCACAGCAAGGCTTTGGCGACCCTGCTTTATAAACTTGATCCGGAATACCTCACTCGTTACACAGTACTCATTACCAAAATTCCCAACCATTGGTATGTGATTAACGTAGATCAGCGAGAATTTGTGCGCCTATATGCCATCCCGGCAGTTAAACAACACTTACCGATTCCCATTTTACCCTTCTATTGCACCAGCGCACTCACCCAGCAAGAATTGTTTTGTTTAGGACCTGAACTGCAGTTAATACAAATATATTCCAAGCTCTGTAACCCCAACTTTGTCGAGGAATGGCCTACGTTGCTCGACTACGAAAAAAGCATGCGGATGTTATTTTTAGAACAGTTTCCGCAAAGATTGGAAATGACGGGCGGGAAGAAGGAGGAGAAGGAAAAGCATGAAAGTATCATTAAAAAAATAATACTAGAAATGGTCTCTACCCGTCAGCGAATCGTTGTTGGGGGTTACATACAAAAAAACCTGTACAACCATGTACTCAAGAATAGAAATCGTTTACAGCTTATTACGAGCTTAAATATTTATGAAGAAAAAGATATCATCCAGCAATTTTGTGATTCAAATGGACTGAAGATCAAAATACGTATCAACAATCCGCTCTTGCCTACAAATCCGGAATTACGGCGTTTGACTATTTATTTTAATCATAATAATGATGATGATCAGTCATATCTAATAGTAGATATGTACAACACGGGAAGCTATGAGCTAGTGCCTACAAATCAGATAAACACGCTTGATGGCAGCTTTTTAATAGGAACACCCTTCGTGCAAGCGCGATTTTTGTTGGTAGAGATCTGGGTGCTTATGCTTATTGCGCAGCAAACTAAAAAGGACACCAAAAAAATAATACAATTTTTTATAAATCAATATGAAATGCTTATGAATAGTCCTTGGCCCAGTATGGAGGCCCTTTTTCCCTCAAGCAGTAAAAGATATTTAGGCAACTATGTAGACCCTAACGCGCTCATAAAGTGGGCACAACTCAAATTAAAAAGAATACCGCCTTTTTATCCTGGAAAGCCGGATGAAGAATCATGTTAAGCCGATTAAAAAATCATGTTAAGCTGGTTGAAAAATCATGTTAAGCTGGTTGAAAAACTCTTGGTGAAAGCACGGATGTAATATTAACATTGGCCGCTCGCATTTCGTGTTGAAATACGATGGAAGAGCGACGGCTATCTACCATGCCGATATCGGCCTGGACATCACAGTTCATGCACTTGTAGATGGGATGACTCGCGTTATAGATGGCAGGCTCGCCACAGTTTCTACAGATGTAGGAGATGCAGCCATCCGAGTCGTCGTGCGATTTTTCTATGATGGTTTGCATGGCGCCCTGCGCCGTAAGCACCCAATGCTCCATTTCTCCCAGACGAAGACCTCCGTGCGATCGTTTGCCGTCCAACGGCTGGCCTGTGAGGGCATCCGTGGGCCCATAGCTTGCAACGGCGTATCGGTCATCCAGCACAAATTTTTGCAGGCGCTGGTGATAGGTCGGTCCTATGAAGATGGCCGCATCAAAGTACTCGCCGGTCTGGCCGTTGAACATTTTTTGGCATCCATTGAAGCGTAGACCTTCTTGCGCCAGTCTTTCTGAAAGAAGCTGCACATTAATAGGCAGGAATGCGGTGCCGTCTGTTACCACCCCCTGTAGGGCATTTGCTAGACCAACCGTGGTTTCTATCATTTGACCGTTGGTCATTCGGGAGGGATGTGAGTGGGGGTTTACAATGAGGTCGGGCTGCAATCCGTCCTCTGTGAAGGGCATGTCTGAAGTGGGCAGGGCCAGCGCCGCAATGCCCTTGTTCCCGCTGCGAGAACTCATTTTGTCGCCTATATTGAGATTTCTTTCATAGCGCAGGCGCATGAGGCCAAAGATCTCGTCATTAGGCCCATGGGGACGCATCACAGCATCCACGACGGCCGGCTCATCGAAGCCGTACATGACAGACCGGTCGATGTATTTGTTGAGTTCGTCTTTTTCGCCCCGTATTTTGGCCACTTTTCCTATAATGATGTCGCCCTTTTTGACCACCGTTCCTACGGGCACGAATCCATCTACAAGCTTTTCGTAATTAGCACCAGGCTTAAGATTTTTGGTGATTAAAGGGTCGGGCTTCCCAAACGACTCTATATCGCTTTCTAATTCTACTTTTTCTTCTCGGTAGAAGGTGCCGGCAAAGCCGCCCCTGTCAATAAAGGACTGCGACACGATCACAGAGTCCTCCTGATTGTAGCCGCCGTAGATCATATAAGCCACAATGGTATTAAGCCCGTTGGGTATGACATAGTTATGTGCTATGGTCTTTACAAGCGGCATTTCATTGTAAAACTGGAAGAAGCGGTTCATGTCGACACGATATGGCCAGCTAAAGCAATACCAGCCCCCCGTTTGCCGGCCTTGGTTTGTTTCATAGGTAACACGCGCAGGTTGGGTACAGTTTGCGTAGGGGGACACTAGGGCGGCAAGGCCCAAAATAGCTTGGGGCACGTCCACGTGTGTGAAACGACGCGTTACATCATGTTTATGTTTGCGTAGCTCGATGATGGAGAAGGCAACAAGACAGTTTTCCGCCTCCTCGGGGGTAATGAACTCACAGATGCCCTGTGCTACGAGATCTTCAAGTGTAAGCGTTCCGGCTAAAATGTCTTTTGCCATTTGAGGCGTAAATCGCGTATTTTGAATGAAAGGGATTTTATGTTTTTCCCAGTCTTTATCGCCTTTTTTTCTGGCCTCTGCGGCCTTGTAGCAGGCTTGATTGTATTTTTCAATATTATTATCTACAATGAGTAGGGGGCGGGTCAGCCTACCGACGTCCAACCAAAATTCTACTTCGTCTACCATGCTATCCCAGTAGATGGTGGTATGGGGATGCACAACCTTGCCCTCACGGCGAAGCATTCTATACCGCTGAGCAAGCTCAAAGGCATTGGTGCAGCAGCCGATCCATTCTCCGTTGATAAATACGCGCGCTAGGCCCTTTCGTACAATGTCCTTGTTGGAAACATCGGCTAACTGTTGAATGGCCGGATCTGATAGAAGGCGTTGTTTTAACGAAAGTACTTCTCCGGCGGTGCAGACATTGGCAGTGATGGCTAACTGTTTAGACATGCCTACTTTTTCACCAGTATCGGCTGACTGGGCTACGCAGATGTATCCAGGATAGGATGCGTGCACGCGACGCATCATGTCAGCCCTTTCTGTTTGTTTGGATGCGTTGGTGGTGTTATGAGTATTTACCGTACGCAATGCTGAAATGGTATTTAATAAATTTTTTCTTTCCAAACTTTGAGTAGATACTCTGTTTACAATGGGGCGCTGTCGCACCATGATGGTTTTATTTCCTGAAATGATAGACTGTTCCATACTGCGATTAAGATCGGAGGCGGTATTTTTTGATAAAGCGGCAGAAAATGCCTCGATAATGTTTCGCTGAGTAAGCTCCTCAAAGGCTGTTTGTTTAAGAAGTTCTTTGAACCCATTGATGATGGGTGCTATCACGGAAGTATTAAAAATAGCCTTAAAGGCCTTGGCGAGTGAGACCCCTGAGCCGTGCACCCGCTTGGTGCGGTAGCTATCACGGTCCGTGGGTGGAAACACATTCATAATGACAAGAAGTATTTTATGAATAAGCAGGCCTAAAAAGCGCAGCTTTCGTACACGTGTATCTGCGGTTTGGCCCATGTGTGGCAGCAATATTTTGTCTAAAATAGTAAGTTGTCTTTCATTTAAGTATTGTACCGCATTTTCATCGCTTTTGTAAGCAGATGGGTTTGAGACAAATTTGGAAACCTTCTCGGATAAAAACTGGATAATTTTTTCTCGGTTCAGCTCGTGTTGGACCGGTTGAAATATGGGGTCTAAAACATGAATGGATTTTTCCAGAATTTCTATCATGAAGGTATTCACAAGGGAGTTGGATTCTAGATCAAATACCACTTGCTCAATGATGCTGTCATCGCCTGTCATTCCAAACATGCGAAAGATGAGATACCAAGGTATGCGAAGTTTTGAGAACTTGGTGCTATTGATTTCAATGGTAATGGCGCCGGTGGTCATGTAGCGTATAATAATTTGAGAGCTATTTTCGAAGGCACCTCCCGGTTGGGAGATAAACTCGCCGCGAATGATTTCATTATTCCCTTGTTGCATGGTATGGTAATGGATGTGAAGCGTGTTAAAGCGGATGTTTTCTAAGAGGTCTACGACCCATTCCCCGCCTCGGGCTATAAAGTAGCCGCCGGGTTCATTAGGGTCTTCTCCTATTTCTTTTTTTGCGGTTTTTGATAGGTGATGAGTGTGGCAGCGGTTGCTGCCCCGCATGATGGGAAATGTAGATACCTGAAAAGGAGGAATACTTGCTCGTTTTACCTCCTGCCGACCATTGCTGTAGTGCGCCGTTAAAATAACCTCGGCGGCTAGATTAACCGGGCCCGAATAGGAAAGGCCACACAGGCGTGCCTTATTGGGTAGTAAATTTATCTTGTTTCCCTGTGAATAGTTTCGATGTTGCGGGCGTTCAATGTTCACATCTGTAAAGTTAAATTGGATCTGAACTGATTCCCGAAGCTTATCTATTTCAGTATGGTCGCGTTGGTCTTTATAAGTAATATCCACGTTAAACATTTGTTTTACAATTTGCGGAATTCCATTGTCCATAAGATCGTCGAAGCTTTTGATGTTATACCCTATCAATCCTGTAGAGTTTACTGCAGCGGAGATAAAGCTCAGCATATCAGCCTCTGTAAGCTCCTCATTATCCACGGTTTCAATGGGGCCGTAGGTTATTTGCGGCCGCAAGGGTTCCATGATTATGAAGTACTACATTAATATTCAGTTATTCTTTAAAATAAATCTTTATTTATAAATCTTATTTATAATATAAGAATGCCTTATGCAAGAGACATCACAAAGTTTATTACGGCAACGGAACCAGAGGTGGGTCTTCCCCTGTTGGCGCTGCAGCGCTCCAAATCCATCATAGGGGTTATTCTTCTTGTAATAAGTTTGTTATTTATTTTCATTGGCATTATTATATTATCAGTGAGTAGTGGTCATACCACAGCAGCCTCTATATTTATCGTATTGAGTCTTATCCTAGGTGGCGGTGGTTTTTTTCTTATTTATAAAGATAATTCTTAACCCACATAAAATTTGAAAAAATATAGAGTAAGAAAATGTCCAATTACTATTATTACTATGGCGGGGGGAGATATGATTGGTTAAAAACAGTAGAACCCACTAATTTTTTAAAAATCGGGTTGCCTTACCAGGCACACCCATTACATCTTCAACATCAGGCAACTACTCCCCCATCTATCTTAGAAAAATTTAAACGAGCAGACATTCTTCTTAATGAGGTGAAGGCCGAAATGGACCCACTCATGTTACAACCAGAAACCGAAAAAAAACTATTCCAGATATTGAGTAGTATTGATATGTTCAAAGGTCTGCGAAAAAAAGTAGAATTCACGTACAATGCTCAAATTGTTACGAATGCTTGGCTTAAAATGTATGAGCTGCTAAATACCATGAATTTTAATAATACATCTCAGGCATTTTGCAATTGTGAGCTTCCAGGAGGGTTTATAAGTGCAATTAACCATTTTAATTATACAATGATGCATTACCCTACTTTTAACTGGGTAGCTTCCTCCCTTTACCCCAGTTCGGAAACAGATGCCCTGGAAGATCACTATGGTCTTTATCAGTGCAATCCGGATAACTGGTTGATGCAATCTCCTTTACTGAAAAAAAATATAGATTATAATAACGGGGACGTAACCATCGCTAGCAATGTAAAAAACCTAGCGCTTAGAGCCACACAAAGGCTGACGCCCATCCATCTATATACGGCTGATGGGGGTATTAATGTAGGACATGACTACAATAAACAGGAAGAATTAAATCTTAAGCTTCACTTTGGTCAAGCCCTTACGGGTTTGTTGAGTCTTAGCAAAGGCGGAAACATGATACTCAAACACTATACCTTAAATCATGCATTTACTCTTTCTTTAATATGTGTATTTTCTCACTTTTTTGAGGAACTATACATTACCAAACCTACCTCCTCTCGGCCCACAAACTCTGAAACCTATATTGTGGGTAAAAACAGATTACGCTTATTTACCCCCAAGGAAGAACAAGTCCTTCTAAAACGGCTAGAATTTTTTAATGATACGCCCCTCGTAGACCTAAGTCTTTACCAAAATTTACTTGAAAGCGTTTACTTTGCCGTAGAAACAATACATCTAAAACAACAAATAGAATTTCTAAACTTCGGAATGAAATGTTATCGACATTTTTATAACAAGATTAAACTACTTAACGATTATTTAGCTCCGAAAAAAAAGATTTTTCAGGATAGGTGGCGTGTGCTTAATAAGCTTTATGTTCTTGAAAAAAAGCATAAACTTAAGCTTTGTGCCTCCTAGGGATCTGTTGCTTAATTTAACAGATGCAATCTTAACAGATGTAAACTAAAAAGTGTGTTCATACAAGGATTGTATTTATGAATATTTATTAACATATAAGGTTGTGA-------TGTAACACTGTATAACCTATATAACTACACTATGAAGCACGGCGTATAATAATTTATATTGAACACGATGTTGACTCATTTATTTGCAAACAAATATTTGTTTGCAAGACGTTTGCATGCATTTACTAATATGTTGTTGACTAGTTTATTTGCATTGCAAACTAGATGTTTGCACGTATTTATTTGAACTAATATACACTCCTTGTTTTATTTGTTATATACACAGCATACATAAGTGTATATTGTTTACACTTATGTTTATAACTCGACGTAATAACATTTTACACGCTTTTTTTTTGCAAATCTTAATAATATTGTATGATAAATCAAACAATGTCTTATATATGTGGTTTATTATTTTAGGCGCCGCAAGATGTACTCCATTCTCATTGCATGCTTGGTGTTATTACTCTGTCTAGTTATATATGTCGGTCATCGTGCCGATCATGCACGAAAATATTTAGAAGGAATGTGGCATGGAGATCCGGTTTTTCTAAAACAGTCGGGGCTACAATCCTTTTATCTCTACATACAACCTGACCATACATGTTTTTTTAGCATTGTGAATAAAAATGGTGAAAAGCTGATGGAAACCAAAATACCTTGTACGATAACAAATAAAATATATATGTTTTTTAAACCTATTTTTGAATTTCATGTTGTGATGGAAGACATACATAGCTACTTCCCTAAGCAGTTTAACTTTCTGTTAGATAGTACAGAAGGTAAACTTATTTTAGAAAACAATCACGTTATTTATGCTGTATTGTATAAGGATAATTTCGCCACCGCACTAGGAAAAACGGTTGAAAAATATATAACACAAAATTAATCATGTTTTCTAACAAAAAGTACATCGGTCTTATCAATAAGAAGGAGGGTGAAAAAAAAAATAGATGATTATAGTATATTAA---------------TAATTGGAATATTAATTGGAACTAACATCTTAAGCCTTATTATAAATATAATAGGAGAGATTAATAAACCAATATGTTACCAAAATGATGATAAGATATTTTATTGCCCTAAAGATTGGGTTGGATATAATAATGTTTGTTATTATTTTGGCAATGAAGAAAAAAATTATAATAATGCAAGTAATTATTGTAAGCAATTAAATAGTACGCTTACTAATAATAATACTATTTTAGTAAATCTTACTAAAACATTAAATCTTACTAAAACATATAATCACGAATCTAATTATTGGGTTAATTATTCTTTAATTAAAAATGAGTCAGTACTATTACGTGATAGTGGATATTACAAAAACAAAAACATGTAAGTTTATTATATATTTGTAGTAAATAATATTTTTAATTACTTAAAATTTTTATATATAA-GTTTTTGATACTA-TATTATAAAACATATGTTCATAAA---ATGATAATACTTATTTTTTTAATATTTTCTAACATAGTTTTA---AGTATTGATTATTGGGTTAGTTTTAATAAAACAATAATTTTAGATAGTAATATTACTAATGATAATAATGATATAAATGGAGTATCATGGAATTTTTTTAATAATTCTTTTAATACACTAGCTACATGTGGAAAAGCAGGTAACTTTTGTGAATGTATAGTACATCAATATATAATATAACAAATAATTGTAGCTTAACTATTTTTCCTCATAAT---GATGTATTTGATACAACATATCAAGTAGTATG---GAATCAAATAATTAATTATACAATAAAATTATTAACACCTGCTACTCCCCCAAATATCACATATAATTGTACTAATTTTTTAATAACATGTAAAAAAAATAATGGAACAAACACTAATATATATTTAAATATAAATGATACTTTTGTTAAATATACTAATGAAAGTATACTTGAATATAACTGGAATAATAGTAACATTAACAATTTTACAGCTACATGTATAATTAATAATACAATTAGTACATCTAATGAAACAACACTTATAAATTGTACTTATTTAACATTGTCATCTAACTATTTTTATACTTTTTTTAAATTATATTATATTCCATTAAGCATCATAATTGGGATAACAATAAGTATTCTTATATCCATCATAACTTTTTTATCTTTACGAAAAAGAAAAAAACATGTTGAAGAAATAGAAAGTCCACCACCTGAATCTAATGAAGAAGAACAATGTCAGCATGATGACACCACTTCCATACATGAACCATCTCCCAGAGAACCATTACTTCCTAAGCCTTACAGTCGTTATCAGTATAATACACCTATTTACTACATGCGTCCCTCAACACAACCACTCAACCCATTTCCCTTACCTAAACCGTGTCCTCCACC------------------------------------CAAACCATGTCCGCCACCCAAACCATGTCCTCCACCTAAACCATGTCCTTCAGCTGAATCCTATTCTCCACCCAAACCACTACCTAGTATCCCGCTACTACCCAATATCCCGCCATTATCTACCCAAAATATTTCGCTTATTCACGTAGATAGAATTATTTA----------------ATATGTACTATATATTAATTATTTAACCTTTCAAGCTGGTCTTCATTTAAATTTAAAATCCACTAAT--AAAATGTATTTTCTAGTAGCAGATCATCGAGAACATCATGTGATTCCTTTTCTTAAAACCGATTTCCATCACATGCATCAAAATCCTATACAAAAAAATCAAGCTCTCCTAGAAATCAAACAGCTTTTTACTGGAGATTATCTCATCTGCAAAAGCCCTTCTACCATTCTGGCCTGTATTGAACGAAAAACCTACAAAGACTTTGCGGCTTCTTTGAAAGATGGACGTTATAAAAATCGCCAAAAAATGCTGTCGCTGCGAGAACAAACCAACTGTCAACTTTATTTTTTTGTAGAAGGCCCGGCATTTCCTAACCCTCAAAAAAAAATTAATCACGTTGCCTATGCAAGCATTATTACTGCTATGACGCATCTTATGGTTAGAGATCATATTTTTGTCATTCAAACGAAAAATGAGGCCCACAGTTCCCAAAAGCTTGTGCAGCTTTTTTATGCCTTTTCTAAGGAAATGGTGTGCGTCGTTCCCACCTCCCTCACCCCCACGGATGAAGAGCTATGCATCAAGCTATGGTCTTCTCTTTCTGGTATTTCAGGCGTGATAGGTAAAATCTTGGCAAACACTTGTTCCGTAGCTCATTTGGTTCATGGAAAGCTTTCATCGCAGAATATTGATCAGTTAAAAACTCCCTCCAACCGACCATTCCCCAAAAAAGTAAAACGTATGCTTATAAGCATTAGCAAAGGAAATAAGGAGTTAGAAATAAAATTGCTCTCGGGGGTTCCCAATATCGGGAAAAAATTAGCTGCCGAAATTTTAAAAGATCATGCGCTTCTTTTTTTTCTAAATCAGCCCGTAGAATGCTTGGCAAATATACAAATCGTTCAAAAAACCCGTACGATTAAGTTGGGAATGAAGCGAGCCGAAGCGATTCATTATTTTTTAAACTGGTGTGGCTCTGCCCATGTAACCGATGATAGCCAAAATATCACAGAGGCGTCGCGGTCCACAATGCAGGTCGCGACGCCGCAATACAGCCCGCTGCAACGCAGCCATTGCACGAAGTATCAGATGATGCA-TCATCAGATGCTTCATCACCCGTAGGGTATCAAACATTATCTAAAGAAATGTTATTGAACACAGCCTGATGTTAATAATTCACTACATCTAAAGAAATGTTAACCTCGATACTAAAAAGTCATTGAACACAACTACTGGGGCGCTAAGTTGTCCAACACATCTAAAGAAATGTCAACATCCTCGATGCTAAAAGGGTCATCGAGCCGGTCAATAATGTCTTCCCCAAAAAGTCCGGGAGAACTGTAGGCCGAGATGTCGTCCATGGAGCTATCTTCCCCAGAGCACACAAAGTCCTCTCCAAAAATCATAAAGTTAAATGCACCGGGCTTACTTAACAGCTTTTCGCTTTGAATAATAGTGTTGAGTTCTGTCAGCGCAAACTCTCTCACAATATTCACAACCCAGGAGGGCTCTTTAATTTCATACAGCGTTAAGAAACTTATACATAAAAATTCTATAGAGTAAAGCAAGGCGCTGGCAGGATCTGTTACCCGTAGGTGTTTAAATGTAGTGTGATATTCATTCACAACGTTAGGCAGCACCTTTTCCAAATCCTCCTTTTCCTCGTACGACAGGTGCTTTACAAGCCTTTCAACATGTATAGGAGGCTTGTTAAATGTACTAACGTGCCGCAAACAGTTATAATTATATAAGAAAATACGTACGGCAGAGTCGACCGCCATGAGCCTTGGATCATCCATTGAGGTAGGTGGTGGCGGGGCACCCTGGCCTTCCCTGATGTCTGCGTAGGAGCGCCCCTCCATGGCCCCTATGGCCTCTATCACAGCAGGACTGATATCCAAAATCTTGGCCGTCTTGATTATTTTTCCGTAATCGAAAGTCCATGGCTCCTGTGGAGGCTTGGGTTGTGTTTCGGTGGAGGGCGTGGTCATATCTTTCTTTATTTGAATAGAACGGATCGACATCTTTTCCTTATCGTACTGGTCTTTATAATTATTATAATAGTCATGAACTAATTCGGGTTGAGAAAGATGATCGTATATAATATAGGTAAAAAGTCCGCACTTGACACATTTTTTATCCTGGAAGTCGTGTAATCCTCCCTTGGGGCAGCGTGACTCGTAGAAGGCATAAAAGGTGTTAAATTCTAAGCTCGCCTTTAGGGCTGTTTGGACCTTTTTTATGTTTAATTGCCCCACCTCATGTTGTAGCACGTGGCATACAGAACAGCGTAGATCGGCAAGTGCATAATGGTTGTCAATTTTTTTTATGACGTCTTTGCGTGTTACTTCAATCTCGGCGGGTTTCTGCGAACTGTCTACGGCCTTGTAAACGTAAATGGTCCACTTATGAGGAAGCCCCCTTTCATCGTATAGGGTTGAAATGGGAAGCCTTTTATACTCAAACAGCCGAGTCCGTTGGTCGGCTCTTCCTGTGTTAGGATCAAATATGTTATAAAATCCTTGCTGAGCAAGCAGGGCCTTTTGCTCGCCATAAGCATTTTCGTACGTTTTGAATTCTGCAAGTTCGGAGTTAAAATTAGGTGCATTTTGTAAATACTTAAGAAATAATTCATAGGCTCTAAGGTAAATGAGAGTTGAGGTTTTTTCCTCATCCCGTCCTCCCCACCACACCCGCAGGCTTTCTTCTTGAAAATAGATGTCATTCAGACGCGTCAACTGCGTAAAATCAGGCCGATATTTAGAGGTATAAATTTTATCATAAAATTCTTTTTGCGATAATAGCTCGGCCGGGGTACGTCCTATCACGGTTTTAAACTCATATTCAGCCTCCTTGGGAGTCCGTGGTTTGTGCATAGGGATGCTGCCGTCAATACGGGCCACTGTGGCAGCATAATCATACATGGGGTCCAGCAGAATCTCTGTCAAAAGTACCTTGGTGTCGTCCTGCACGCTAAGCCCTTGTAGCCCATTTTGGTGGATAATTTTTTTGAAAGCCTCCCGAAAATTATTAGCAATCCACTGATCCGTAATCTCAGATAGCTGATTTATTATACCGCTATATTGCTGCATCATTTTCTCCAAAAGAAAGGTCACGTATGCATTCAAAGAGCTATCCGCCTTCATTCCATGAATGGTAATCGTAAGAAATTCTTTATTTTTTTGCGAGCTATAAATGAGATTCAAAATATAGGCATAGATGTAGATCACAGCATACAGCTGCGTTAAAGGATCGTAATCCTCTTCCTTTTTAATATTTTCGATGCTATACACGAGCGGCAGGCAGACATTTACGGCTATATTGGCAAACTGTTTCACGTCTACAAGCTTTCCAAAGTGGATAAACGTGCAGGCCTTCATGGTTTCCTGCCAAATAAAAACACGGAGCTTACTATTAAGATCGCCGATGATGCCCACATCTGCCGTACGATCCTCTTGAATAAAATGGGCCAGCTCTTCGCCACAAATTTTGCAAAAGTAGGAGTAAATAAGCCCCTGGTTGTTTTCTTTCTCCTTGTTTATTCCTGAAAATTTCATTAGCTTGGTTCGCATGGTGTCGTAGGACGCTTCTGCCGCTTGAAGCTGTATAAGCATGTCCACATGGGGACAAAGCAGCTTAAACCCGCAGGCTTTGCATAGATTCCAATTGGTGGTATTGTTTTTTTCCTTGTAGAGTACACGAATACTTTCTAATACTTTTAATAACTCCGCGTATTGAAGACCCGAACGCAACTGTTTTACCAGCTTGAGATGAGCACATGCATTTTTTTCTTGGAGTTCCCACTGTTTTTTAATGTTTAGGTATTCTGTTGTAATAAGTTCTGCCTCCTGTTTCCCACAGGCTTTAATGACTTCTTGAAGGATGCTGTTAGGGTCATCCACTTTACCCTCCATTGTAAGAATTTCACGTATAGCATCCGACTGCACCCTACCTATTTTTTCTTCCATAATTTTAAAATACTGTCTCGCCTGGGTAATGACCTCTGTGAGCTTCATGTCCACCTGCTGCAGAATCATTTGCTCCTTTTCACGCTGTTCAGCATGTTGTAAAAACTTTTGTTCTACAGGGTTCCAAAGCACCTCCAAATAGCCTGCTCTATATAGGTCATAAAGCAAGGGCATGTATCCCGATGTAAAAACCGGGGACACCGAGTACATCGTAGACAACTCTTTTAAAAAAAATATCACGCGCTTAATGTTCTCCTCCGGTTCAATCTCCTCGGTTTCAACGATATTAGATATATGACTGCCCTGATCCTCACGGTCTAGCTTTCGGTGTACCATCTCCTCTGCTAGCCGATTAATGAGCCAGCTATGCCCGCCGCTCCGCAAAAACTTATAAAGTTCGATATACTGGTGCGTAAACTGGATGATGTTTTCCTTGGTGGTTACGACAACCCCTTCTCCGTTTTTTTTCCAGGTTTCTTGATCCACGCATTTCATAAATACTCGAATAAAATTGGTCAAATTGGCTCCTGAGGCGACGTAGCCCAAGGTTTCAGGCGAGAAGGAGCCTATCTCAGCCATACGCATAAAACACTGCGGGGAAAAAGTTTTTAGCCGCAACTTAAGTCCATAGATTTCAATGGGGGCTTCTGCGGGAACGGCCAGGTGCGTCCCATTAATTAAAAAAATTTCTTTGCGTGTGCTAGGGCGAACACGTAATTCCTTTTTTTTTTCACTCACGATGGGGACCACATCGGGGTCTACCAGCAGTTGACGTATGTAGGCCTCTATGGGCATGGATAGATCGGGCAGCTTTGACTGCTCGGCGCGAACATGGTTCACAAAATCTTTTAGAGTGAAAAGAAAGTCTATTAAACGTATGTTTTTTATATCATTAGACCCTTTAAGGGTAGAGTAGATTTCATCCACTAGTGCCTCGATTTCCTCATTATTGAGCGATAAGATATCTGTGCCACGGTGGACTATTTGCGCGATCGTAATTACTTCCTCCATTAGATAGAAACTGAATATTATATTTAAAATAAATACAAAATGTCAAATGAAAGTTTTCCCGAAACGTTGGAAAACTTACTTTCAATGTTACAGACCAAACAGCAAAACGCAATTCAGTCAGAGGTGATTGAATGGCTGCACAGCTTTTGTGAAACCTTTCACTTAAAAATACACTGCCATAAACAGTTTATTCCTAGCGGGGAAAAAAAACGAGCTAAAATACCCGCTCAAGAAACACAGGGAAACACGCAGCCCTCCCACCATGTGTACCGGGTTGTTCTCTCCAGAGCACAGCCAGTCAAAGCACAGGAATCTCTGCTAACAACCATGTGCAACGGACTGGTGCTAGATGCAAACACATGGACATGCCTAGCCATTCCTCCGCCTGCGCCCTTTCAACAGGCGACCCGCCAGGTCCAACACTTTTACCGTAACAATTTCTACGAAGTGGTTCCCATCCAGGATGGCACCCTTCTCACAATCTACCACTGGGATGACCCTGAATATGGCCCCTCCTGGTGCCTAGCAAGTACCCACGGATATGATGTGAGTAACTACTGTTGGATAGGCGACAAAACCTTCGCCGAGCTTGTATACGAATTGCTGCAGCAGCACTCTACCTGCGACGTCACCCTGGAAAAAAATAAAACGCGGGGAACGCGTCTTTTCTTTGATAACTTAAATCCCGATTACTGCTATACGATTGGAATCCGGCACCATAATTTACAGCCGCTCATCTATGACCCTCAAAATATTTGGGCGATTCAATCTACAAACCTAAAAACGCTTAAAACGGTATATCCAGAATACTACGGCTATATAGGCATTCCAGGAATTCAGAGTCAAGTTCCTGAGCTTCCCCAGTATGATTTACCTTATCTAATACGATCTTATAAAACTGCTATGAATCAAGCCAAAAATGCTATAAAAAATGGCAAAAAAGACAAGGGATACTTTAATTATGGCTATTTACTCATTTCGCGAGCGCCTGCCATTACTAAAAGTACTTCTAATGTTTTGTTAAAATCGCCTCTGCTGGTATTTTTACAAAAAAGTGTGTACCAGAAAAAACACAATATCTCTAACAGCCAGCGACTAGAATTTATTATACTGCAAAACTACTTGATGCAGCATTTTCGAGATCATTTCATTGCTCTATTTCCGCAGTACATATCCTATTATACGAAATACCAAAACATGTTGAATATGATTATCCATAGTATTGCAACTAAAGATAAAGATCATCCCTTTGCAGGAGCCGTGGTAAAAAAAGTGTTGGAAGATATTGAAAACGCCGAAAACATTATTGATCATACAACCATTCAAAACTATGCCCATCAAAGCAAGTACGCCATGCTTTACTTGTCAATTATTTCCCATTTTTAATCTAATACGGCCAAAGCCGCGGTTTTTTAATAAACTAACATTTAAAACTGTTTTATTAAAAATTATAATACTTTTATTATATATGGAACATCCATCTACAAACTATACTCCCGAACAGCAACACGAAAAATTAAAACATTATGTTTTAATCCCTAAACACCTTTGGTCTTATATTAAATACGGAACGCATGTCCGGTACTACACCACACAAAATGTTTTCCGAGTCGGTGGCTTTGTGCTTCAAAATCCCTACGAAGCCGTTATAAAAAATGAGGTAAAAACAGCAATAAGACTGCAAAATAGTTTTAACACAAAAGCGAAAGGGCATGTAACGTGGGCCGTCCCATATGATAATATTAGCAAGCTATATGCCAAACCAGATGCAATTATGCTTACCATACAAGAAAATGTTGAAAAAGCTCTTCATGCTTTAAACCAAAACGTACTGACGCTCGCATCAAAAATACGTTAAATATAATTTTTGTAGAGGATAAAAAGCTATTTTAGCTAAAAAATAATTCATATACGTTTATGCAGAGGAAGAACGGTGGCTTTCAAATTCAGATTGCATCCACGTAGACCGTAGCGTTTTTTTTGCTTCTGGTTTATATCGTAAACCGTAATAAACATCATCATTTGTATCCGTTGGATCTTTTTCCCACTCCGGATAAAAAATCGGTTTTCTTTTTTTTTGGTCGTTTTTTGCAGTAAGCTGTAAATTAAGGGAATATAGCTTATCGAAAAGTTGTTCCTGATCCATATAAATAGCAGCATATATTAAAAAAAAATAAAAAAAGACGCTTCAACGAGTCAGTACCACTGCTTGCCAACGATTTACGTTGGTTGGTGCATTATGGTGATATAGTAATGAGTGCCTGCACAAGTGCTTGCACAAGTGCCTGCACAAGTGCTTGCACAAGTGCTTGCACAAGTGCTTACACAAGTGCTTGCACAAGTGCCTGTACACATTACTGCATCGCCAAAGCACCTGCAATGCCTACTTCCTCAACAGAGTACGATAACTAAATGCTTTTAAGCACCGCTTGCGTCGATGTGTCCTTCGGGGCAATCGGGTTCAATTGGATCCAATATTATTAGTCATAATTACCTAATACTTATTCAATTTTATCTTTTTTACCTTGTAAGATTTAAACAGCGTTTTAAGCTAAAATGCTGTTTAAAACAACGTTTTAAACAAGTTAAAACAAATAAGCTTATAAATATACCATGACAAAATTAGCCCAATGGATGTTTGAGCAGTATGTCAAAGATTTAAACCTAAAAAATCGAGGGTCCCCCTCGTTCCGCAAATGGCTCACATTGCAACCCTCACTGCTGCGCTATTCGGGTGTGATGCGTGCTAACGCCTTTGACATCCTAAAATATGGCTATCCTATGCAGCAGTCAGGTTATACGGTTGCTACGCTTGAAATCCACTTTAAAAATATTAGGTCTTCCTTTGCCAACATTTACTGGAACCGTGATAGCGAGGAGCCTGAGTACGTCTGCTGTTGTGCCACCTATCAATCGCACGATGGCGAATACCGGTATCGATTTGTTTGGTACCAACCCTTCATAGAGGCTTATAATGCCATAGAGGCGGCCCTGGATCCCCTGGAAACCATTATCCTGAACCTCATTGCGGCACGAGATCTAGACTTCGTTGTTCACATATTTCCTTATAATAAGGGCCATGAAGACTATTTGGCCTCCACGCAACTTATTCTCAAAATCTTTATTGCGACGCTTTTAATGGACATTTTAAGAATTAAAGACAACACGTTGGACGTTCACTTAAATTCCGACTATATTATTGTGATGGAGCGGCTTTGGCCTCACATAAAGGATGCCATAGAACACTTTTTTGAAGCCCATAAGGACTTACTAGGGTACTTAATTGCCTTTCGCAATGGGGGGAACTTTGCAGGAAGTCTTAGACCCTCCTGTGGGCAAAAGATTGTTCCCCTAACGATTCGAGAGGTCCTACAAATGAATGATATTAATTTAGCCGTATGGCGGGAGGTGTTTATTATGCAGGAATGTTCCGACTTAGTCATCAATGGGATAGCGCCCTGTTTCCCCATTTTTAACACGTGGACGTATTTGCAAGGTATTAACCAGATTTTTTTTGAAAACACGTCTTTGCAGGAGAAATTTAAAAAAGATTTTATTGCCCGAGAGCTTTCCAAAGAAATTATCAAGGGCCAAAAAACGTTGAATGACAAGGAGTTTAAAAAGTTAAGCCTACATCAAATCCAGTACATGGAATCCTTTCTACTTATGTCGGATGTTGCCATTATGATTACCACAGAGTATGTTGGCTATACCCTTCAATCCCTGCCGGGTATTATTTCGCGATCCAGCTATTTATCCCCCATCGTGAAAAACATTTTGATGGACGAAGACTCTTTTATGTCCCTACTATTTGACCTATGCTATGGCGCCTACGTGTTGCATAAAAAAGAAAATGTGATTCACGCGGATTTGCACCTGAATAACATGACCTACTACCATTTCAACCCAACCAGTTTTACAGATCGCAACAAACCAGGAAAATACACCTTAAAGGTCAAGAATCCTGTGATTGCCTTTATAACCGGGCCCAAAGTCGAAACCGAAACGTACGTGTTCAAGCACATAGATGGGTTCGGCTGCATCATTGACTTTAGCAGAGCCATTATGGGGCCAAACCATGCAATCAAGCTTGAGCGGCAGTACGGCCTCGCTTTTGTAAACACCTTTTACCGCAATCAAAGTGAGCATATTTTAAAGGTATTACGGTACTATTTTCCTGAAATGCTAACCAATCGCGAAAACGAAATACAGGGGGTGATTTTATCAAACTTTAATTTCTTTTTCAATAGCATTACTGCCATTGATTTTTACGCCATTGCTAGAAACCTACGTAGTATGCTTTCTTTGGACTATTTACACACCTCTGAGGTGAAACGAAACGTAGAAATTTCGCAAACATTTTTGGATACATGTCAATTTTTGGAGGAAAAGGCCGTGGAATTTTTGTTTAAAAATCTTCATACTGTCTTATCTGGCAAGCCGGTCGAAAAAACGGCCGGGGATGTGCTTTTACCCATCGTATTTAAAAAATTTTTATACCCAAATATTCCTAAAAATATATTACGGTCTTTTACCGTAATAGATGTATACAATTATAATAATATAAAGCGTTATTCTGGGAAAGCTATACAAACGTTTCCACCCTGGGCTCAAACCAAAGAAATCTTGACGCACGCCGAGGGTCGTACATTTGAAGATATTTTTCCTAGAGGAGAATTAGTTTTTAAAAAGGCTTACGCAGAAAACAACCATTTGGACAAAATTTTACAGCGTATTCGTGAGCAGCTTGCTAATGAAAATTTGTAAGGCTTGCAGTTCTTGTATGGTCAGAACCTATGTCGATGGAAACATTATTTTTCGCTGCAGCTGCGGCGAAAGCGTTCAAGGGGATAGTCAGAACTTGCTCGTCTCTAGCAAGGTGTACCACACCGGGGAAATGGAAGATAAGTACAAGATTTTTATTAAAAATGCACCCTTTGACCCCACGAATTGCCAAATAAAAAAGGATTGCCCAAATTGTCATTTAGACTATTTGACACAAATCTGTATTGGAAGCCAAAAAATCATTATATTGGTGTGCCGCTGTGGCTATATGAGCAACAGAGGATAAACCATATCATCCCACCGAATTATGACATTCCTTTAAAACCGTCCGCCTAAATAGTTTTCACACCTTTGGTGGCAGACTATTTTATAAAAAGTAATGTTGGTTCATGAAGATAAAGTGTGCCAAAGAAACTTTTATAAACAAATGATTAATGTAGGTGCTAGTCGTGTGTACTTAAACAGGGTATTCTATAGCCAAGTATTTTCTATAGCCAAGTATTTTCTATAGCCAGTATTAGTCAAGTATTTAGATGTCAGGGTATTTTTATAGCCAGTATTTTTATATGTACAAACTATTCCAGTAAACATATGTGTGTTCTTTATTGAGCAGCATCATGGCATTAACAAGTTTATTAAACTGCTCTAATGGGCATTAAATGACAACTCGGTGCTTAGCAAAAGTGCCTATACCTTTTAACAATTAGGGCCGGGAGGCATTCCCAGCTTTTTTCTATAATCAGCCATACAGTACCCCTGAGCCTCATACACGGGAATAAGGTCCTTCCATTCCTTGTTGGGATCGGCGGGCCAGCTCTCAAATGAGGTGTGAATGTAAGGGTCCTGTTCTTTTTCCTTAATGAAGCGTTTAATCTCCATTTGATGTTGTTTACTTTTTTGTTTGCGGCGGAGCGTGTTCCGCACCAATACGTAAAAAATACCAAGAATCACACATAAAAGAATTATTAAAAAAAATATCATCATCGCGGGGTTTAAAAAACGATCCCATGCAACAGGAATCGTTCTTAAAACCTTGTCTGGCAGGGCTGTAAACATGAAGTCTCCTCCTATAATCGGGGTGGGACTGTAGCCTAACAGTTCAAGGTCCTGTCGTTCTAGATACTTATTGGCGAACTGCCCACCCTTTGCCCCCGTTTTTTTATTAATCAAGCAGCGCTGCATTTTCCACCATTCTAAATCTTCAGGAGAAAGCTCAATGCCATATATCAACTTTAACGTTATTGCATCTTTTTCAATATCCTTATCAATTTGGCTGAGCTTTTGAGCTTTAAGCGGGTCTAGTGTGTACTTCCATTTAAACTTAGTGTCCTGTAGTTTGGCTACATGAAATACGGAACATTTCGGCGGGGCCTTTGTGACGCCCTTACACTGCGGAAGTTTATCATTAGGACAGGCGCATAGATGAGACTGCGCCACAGCATCGCGAACTACATCGCAGACGGAGTACATTTTCCTCCTATGTTAAACAATAAATTTTTTTCATAGCTGAAATTTGTGGGCCTATCTTTTCCCTTGCCCGGATAATAATTATAAGGGAGTGTTGAAACATCTGGGAGAGAATTGCTTAAAAAATGGGTTTTTGGGAGGGGTAACTGCGACTGTTGTACGTCGTTGGCCAGGGAGATTCTATATGCCGGGCTAAAGGTGCAACGTTCCTGTGAACAACTTAGTACGCGCGTTGTTAATACAAATGGACTGGTATTAGCAAACCTCGTAAACTCTTCCGGACTTGTTTGTTTTTGTATGATGTTTAGCAGGGAGTCTGCCTTTTCGAGAATCCAAAGCGTCGCATTGTAGTAAAATAAAAATAGCGACTTATCGGCAGGCGTTGCAAAAGCGCCGTATAGAAAATAAAGCAGTAAGTACTGGGGAGACACCACAATAAGGTTATCTTGAATGATAGATATCGCTAGCTCTTTAAACATAGTGCTAAAAAAATGTATGTCGTTCGTCTTGAATATAGGGGGACTATAGTCCATGTAGGGCTCACATATCTCAGTCAGGTGAAGGCCCATTTCTTTTATGACTTCTTCCGGGTTGTACGTCGCTAACACCAGCGCGGGATAGGCTTTGGGCATATCCACGGTAAGTGTTATGTTTTTATCATTCTTATGGTAGGAGTAAGATGGTTGTGGAAATTCTGTTTTCCACTCCGGGACTTTGCAGGTAATTCTCAGCTCATTTAGAGTCTGGTACAGGAGGGCGTATGCCGCAAAGCCGTGTATGGCCACTTGTTTAAAGGGAATTGAAAACGTTTTACTTTCGTATGTCGACTTCACAGGAACAACGGGAATGGGGTAATATTTTTCTATGAGGTTATACCGCTGCAAATCCTTTTTAAACCTGCTAAAAACATCTTCCCTTGGTGGGTTATCAAAAGGAAAGCAAAATGCTAGGTGTAGCCCGGCCCGCTGGTAATCGGGGTGAATGATTTTAAGGTTTTTATACGTTAATGTGGGTATGGTGTTAAAGATATTGGGGGGCATATATGAAAGATCAGCAACCCACACAAAGTCCGTGCGCACCCGCATGGTCTGCACATGGATGGCGCGCACCGTGCCCACCTGCTTGAAGCCCTTTTCATACAAAATGTCAGCAAGTTCGTAGGCGTCCTCAACGTGGTTGGGGGAAAACATATCAAAGTCGGGTCTTTCTCCCTCGGGATAAATTGAGCTGCCTTTAAGATGCAGGGCATAATCAATGGCAATCCCCCCGTACAAAATAAGCTTTTTCTTTATGATAAATTCGCGGACCACCTCCAAAGCCGCCTCAATCTCCACGGCATTTGCCTCACGTTTTTGAGCAATGAGCCGGTACTTAGAAACATTAAAATCAGTCTTTAGTAAAGACGTCATAAATAGTGTTTAATATATATTAAAGGTTTGAATAAAATACTAAATAGTAAAAATGGATGCCCTATTAAAGGAAATAGAAAAGTTATCGCAGCCATCCTTGCAGAAAGAAAACAATGATGTATGCGATCTCTGTTTTATGCAAATGAAAAAAATTTCTAACTATCAGCTTTTATGCGAAGAGTGCGGTCAGCTGAAGGACTGGTTTGAACCTGAATATAATGAAAAATTCACGGTATATTCTCGTCTAAAGATCGTGGGTGCCAATAGTTCCTATCACCAGCGCGATTTGGACAAGGCCAACTCAAGTGACTATAGCTCCTTGCAATTTCATCACATTTTAGAGGAGCTCAAATCCCTAAATGTTAAGTATATGGATGCGGGGCAAAAGCCCTTTCCTATTCAGGTGTTAAAAGAAACTGCTCACAGTTATAACCAAGTACAACAACATCGGGTCATACGCAGCATTACAAAGCTTCAGATCTTAGCCAGTATTCTACGTAGCATTTGTTTAAAATTAAACATTGCTTGTACGGTGGCAGACGCCGCGAGGTTTACTCAACTTAATACCAAAGGGATCTCAAGGGGCATGGATCTTCTGCGCTCCCTATTTGTAGACAATAAAATTACTTTAAACGTTGATTTAAACCCTATAGACAGCTTTATTAATAGTACCTACAGTGCCTTACAAATTAAACAAATCCACCAAGAACTGCAGGAGGAAAATGTTTATAATTTAAAAGAAATTGTTAAGAGCTTTATATTATACGCGGATGAGAAGAACATCGGCGTCGATCTTAACAGGAGAACCGTTGTGATTGCTACGATGTATAATGTTTTACGCCGTGCCTACTACCCCATAGAAATTGATACGGTGGTGTATCAATGTAAAATACGAAAAAATACAATTACACGTGCTCTTAAAATGTATGAGGATTACTACTCCCACTTTAAGTCTCTTTATGAGCAGTATCATTTAAACGCGGCAAAAAAATTAATTTAAACTAAACGTTTAAACTAAATGTTTAAACTAAACGTTAAAACTAAACATTTCGACTAAAGTTTAAAACCTAGTCTAACAGCGGGATGCCCATTTCCCTGGGGTTCCATATTTCAACAATTTTTTGACCTTCGGGTGTTACCTTGATGCAGCGCATGACGAGCAGTGGAATTTTCCTATTAAAGAGTTCTTGCTTAGCTATATCAATAGGACTGCTATATTTTTTTTTAAGCATTGTAGATCCATTAATTGCCAATTGTTGCGCTCTAACGGCGACCAACCTTGTGGCCTCAAAGGTGGTTAAAACGTTGGAGGTAATGCGCTCGTTATCGGGTATAATGACCAATGTTTGCGACGAGGCCTGCACAAAGCCCTCGCAGATGGACGGAGACTCCACGATCTCGTCCTTGTCCTCGGACTCCTCCTCACTGTCGACGAGGTTCTCCTCTTCCGTTTCCACATATTCCTCCACGAGGTCATCCATGATAAGATCCTCGTTGTCATTATCAGCCATATTACACTGTTATCAAATGTACTGTTTAATACGCAAATGGATTTACTACGTTTTAATTGTATGTCTTCATGTGCAGGCTCTAGTGGAAAGTAATTTTCTCACAATTTTTGGCACCGTTACACTTGTGCCCACAAAAACCCGCGATTTTTTTATTTTATATTACTTTTGGAAGTACGAGTTTAACCAGTCGCTTTCAAACCTTATGCGTCTATCTCGCCAAAAAACGCTCACAGCGGTGTTGGATATTACCTTTAAAAAAATAACATTAATTTTTACCACAGAGGGCGTATTGCGTATGGATTCTACGAATAAGCCAGGCGTGCCACTCGATATAGACCCCCAGTTCATTGACCTTGATAGTATTTTAATGGAACTGGATCATTAGGACCTCTCCCGCCCATTTAAATTTTTAGTTTCTACAATAATAAAATGCGCGAGGAATCATGGGAAGACCACGATACCATTCAGCTCACCGCTCAGCGCAAATACCTCGCCGAGGTGCAAGCTCTAGAGACCCTTTTGACTCGAGAGCTTTCAGTCTTTCTCACAGAGCCAGGCAGCAAAAAAACAAATATTATTAATAGAATCACAGGAAAAACCTACGCACTTCCCAGCACAGAGCTACTAAGACTCTACGAGCATCTCGAGCAATGTCGCAAGCAAGGCGCCCTCATGTATTTTTTGGAAAGACAGGGGACCTACTCGGGTCTCATGTTGGACTATGACCTTAAACTCAATACAAATGCTGTTCCCCCGCTGGAACCCCCCGCGCTATCACGGCTTTGCCATCGAATATTTGTGCATATAAAAAACAGCAGTGTGCTGCCTGAGGGCAGCCATAAAATCCACTTCTTTTTTACATTAAAACCTGAAGTGGTTCAGGGCAAATATGGGTTCCATGTGCTCATTCCTGGTCTCAAGCTGGCGGCTTCTACCAAAAAAAGCATTATAGGATCCCTACAGCACGATGCCACCGTACAAAAAATTCTACACGAGCAGGGCGTTACAAATCCTGAGTCCTGTCTGGACCCCCACTCCGCCTCCGTTCCCTCGCTCCTCTACGGCTCCTCCAAACTAAACCACAAGCCCTACCAACTGAAAACCGGCTTTGAGTTAGTCTTTGATAGCTCTGATCCCGACTACATTCCCATTCATCAAATAAAAAATTTAGAATCTTATAATTTAGTTTCTGAGTTGAGCCTTACGAATGAACAGGGAAGCCTTGTAAGACCTGTCTATTGCGCGGCAGACATTGCCGCTGAGAAGGAGGAAGAGATCCCGACCGAGGATCACTCGCTCTCCATATTAATGCTACATGATCCCGAAGCCCGGTATTTACATAAAATTTTAAATCTGCTTCCTCCGGAGTATTATGTAGAGTACCCCCTATGGAGCAACGTCGTATTCGCTTTGGCCAATACATCCGCTAACTATCGGCCCCTCGCCGAATGGTTTTCGCAAAAATGCCCTGAAAAATGGAATACGGGAGGAAAAGAGAAACTAGAAAAACTTTGGAATGATGCCTCGCACCACACTGAAAAGAAAATCACCAAGCGGTCCATTATGTACTGGGCCCACAAACATGCCCCCCAGCAATACAAAGAAATTGTAGAACAAGGCTACTTTTCCATTCTCGCTGAATATGTGTATAGCTATAACGGCATGCTTGAGCACTACATGATCGCCAAAGTCATCTATGCTATGATGGGCAACAAGTTTGTAGTGGACGTGGATTCAAACGGGAAGTACGTTTGGTTCGAATTTGTGCTACCGGGCCAGCCAATGAATCAGGGAGAAATATGGAAGTGGCGCAAGGAGGTAAACCCGGATGAGCTGCACATCTATATTTCCGAAAACTTTTCAAGGGTGATGGACCGAATCACGGAGCACATCAAATACCACCTCAGTCAACCCCATGAAAGCAATATTTTAAATTATTATAAAAAACTATTAAAAGCCTTTGAACGCTCTAAAAGTAAAATCTTTAATGACAGCTTTAAAAAGGGAGTTATCAGGCAAGCTGAGTTTTTATTTCGCCAAAGAAGCTTTATTCAAACTCTGGATACCAATCCCCACCTACTGGGGGTTGGCAACGGGGTTCTCTCCATTGAGACCATCCCGGCTAAGCTCATTAATCATTTTCACGAGCATCCCATTCATCAGTACACACACATATGTTATGTGCCCTTTAATCCCGAAAACCCCTGGACAAAACTATTATTGAATGCACTCCAAGACATCATCCCAGAACTTGATGCTAGGCTGTGGATCATGTTCTACCTAAGCACGGCCATATTTCGCGGCCTGAAGGAGGCTCTGATGCTTTTGTGGCTTGGAGGCGGCTGCAATGGAAAAACTTTTCTAATGCGACTTGTGGCCATGGTATTGGGCGATCACTATGCCTCCAAGCTCAACATCAGCCTTCTTACAAGCTGCAGAGAAACCGCGGAAAAACCCAACAGTGCCTTTATGCGGCTTAAGGGGCGGGGATATGGGTACTTTGAGGAAACCAACAAAAGCGAGGTTCTAAATACGTCGCGGCTGAAGGAAATGGTAAATCCGGGCGATGTCACCGCTCGAGAGCTTAATCAAAAACAGGAAAGCTTTCAGATGACGGCCACCATGGTCGCCGCGTCCAACTATAACTTCATCATTGACACGACGGACCACGGCACATGGAGAAGACTGCGGCATTATCGGTCAAAGGTGAAATTCTGCCATAACCCCGACCCCAGTAACCCCTACGAGAAAAAGGAAGATCCTCGCTTTATTCACGAGTACATCATGGATCCAGACTGCCAAAACGCATTCTTCAGCATACTCGTCTATTTTTGGGAGAAGCTACAGAAGGAATACAACGGGCAGATTAAAAAAGTGTTTTGTCCCACCATTGAGAGCGAAACGGAGGCGTACAGAAAGTCACAAGATACGCTACATAGGTTTATCACAGAAAGAGTCGTGGAGTCGCCCTCCGCAGAAACTGTGTACAACCTATCCGAGGTCGTGACGGCCTACGCGGAATGGTACAACACCAACATTAACGTAAAGCGCCATATTGCCCTCGAGCTATCCCAGGAGTTAGAAAACTCTGTGCTAGAAAAATACCTTCAGTGGTCTCCCAACAAAACGCGAATTCTAAAGGGTTGCCGTATTTTGCATAAATTTGAAACGCTGCAGCCCGGCGAATCCTACATTGGGGTGTCCACGGCCGGCACACTCCTAAACACACCCATATGCGAGCCAAAAAATAAATGGTGGGAATGGTCCCCTAATCCCTCTGCCCCTCCTGAGAAAGAAGCGTCTGCACCAACTCCTTAGGGAATATCCTTAGAAGCATGTCTTTCGGCAGAGCCATTACCGGTAGCAAAAAAGCAACATTGAGTATATTATATGCCTTAGCCTGCTCATAAGCGTCCTTTTTTTTCATGGTATTTTATGTTTTTAAATATTTTTAATTATTTTTTAAATACGATGAACAGTTCGTGCTCCGAAGGCTGTTTACTAAAAATCGGTGTGAATCCGCATTCTTTAAATATGGTTTCCCATTCGGGGATGGTATGGAAATCCATGTCTCTACGAATAGTATGGTGCCCAAGTGCGTCCTGCAGGCTGTGAAGCCAGAAGGCCTCCTGACCTTGATGAAGGTCGTACATGATAAGAAAACCATCAGGTTTCAACAGATGGTAAAGCTTGTTAAAATCGTTTATCGTAAGATGATGCGCCGCCATAGGTAACCCTATGAGCTCCACAGAGTTTTCATGCTGGACATCGTCCATATCGGTATAAAACGTTTCACAGTAAATGAGACGCTTAAACGAGTATCGATGACAAACATTTATTTCCAAGTAGGTTTGCACTACGTTTTTAGGTATATCGGGAATCATGTTGATTAAGGTTGTTTCGGGAAACTTAATCATCTGACTAGGCTTCATTTTCAACTCTTTAAAGGATTTCCCGGAGAAGTGAAAATGGGTCTTTACGTATTTATGTAAAAATACCTGAATGGGCAGAGGGGGCTCCTCCTCTTCGTTCTCGACGCCTCCCAAAATATTTGGAATTTCCTGACGTGGCAAAAGAAAGTTTATGTCCACGTTTACGAATCCATCGAGGACGGACACAAAGCTTGGCTCTAATCTCCATTCCATATACTGTTTAGAAACGGGAGATAGCATAATCCTAGGCGTCACAATGCACGAAGGGTTTTTAATCACCGCATCGTGGTAAGAAAAGTGTATTCCATTTCTTCCAGTATAAAGAAGCCTATGTTCGTCGTAGCAGAAACAATTAAGGCGGTATGCCTCATACATACACTGTTTCAAAGTACAAACACGTTTTAAAAAGGTTTCTGCATTGGCGGAGGCCAAGCGGTTTTGCCATTGGTGGAAGGGGTTCAATCCTACAATGGCCAGCTCGTTTAAAATATCTTCGCGGCGCGCTAAAATCTGCACCATAGAAGAATACTTTAGCATTTTTTTTTCGCACCATTCGCGAAGATGTTTAGCTACATTATTAACCTTATTATTGATAAAGTATACGATGGCATGTTGGAAGCCTTCAAAAATAAAGAGCCCCTCCAAAAGATCATCTGCCAATAGAAGATGGATGTTGGTGTAAGCATTGTCAATATTTTGTAGAAACGGCGGAATGCCTGCCAAAACCGCTTCAGCAAGCATAGCTCCGTTCCGTTGTTTACTGTCCAATAGATTCGTAAGTTTTTTGTCCGCAACAGACACGACGGCTAGGATGGTTGCAATGTCAGAAATGGCGGCTTGCCAGAAATAACCCGAAAAGCACATGCGCGCTTCTTCTATAGATAAAAACGAAAAGCGAGAGGCAATGTCTCCGAGCTGCGTGAGTTGAAGACCTTTTTCTCCTCTGGTTAAAAGGCCTGCCACAATGGCCCGCTCAATGGCTGATGCCAGCGCATCCGTGGGGGGAGGATCCAGCATATCAATCTCCTCTGCCTTAAACACGCCTTCCTTATTTTTTTTAATCGTTTCTACGACAATGCTAAGAAAAATGGCCCCAGGGCCTTCCGTAATGATTTCAGGATACTGCTGCACTGGTATTTGCTCAAAGACGTGTTTTGTGTAAAGCGGGTAAAAGTGCCCAGGAAATACTCTCCCTACACGCCCCTTTCTTTGCTCGATACGGCTTTGAGCCGCGGGGCGCGTAATAAGCCCTCCCGCCCATTCGGGATAGTAGGTTTCAATGCTTCTGTTCCACCCGGGATCTATGACGTACTTCAGCGTTTCAATGGTAAGGCCCGTTTCCGCAACAACCGTGGAAACAATGACCCTTCTTAAAGGTTTTTCCACTTTAGCGGTTAAGGGATTTTTCACCCACAGATTCTTAATTTCCGCTTTCAGGCCAAGGTAGGCCTCATTTTCCTGCGCAATCGCCTCACTATCGATCGGCAAAATCAACATTAACGGCAGCTTTTCTTTGGCAAGGTCCATATTTGCATTATTCAGCAACATCGAAAGGAAGCGTATTTCAGCCATACCGGGCATGAAAATTAAAATATCTGCTTCCGTGGGACGATCATGAATGTTTTCTTTATGAATAGTGAGAGCCGTTTCGCAGGCGGTCTTAATGTAGTTGTTGGTGTTATACAGCGGCCAGTGGGTTTCCACACCGTACTGTCGTCCTTCCACCAAAATAATGTTTTCTTTTCCGATACCAAAATAGGTTGAGTATTTATGGGTATCAATGGTGGCGGAGGTTAAAATTACAAAGGGAATACGCAGCGCCCCTATGCTTCCTCTTTGCAACATGCGCTGAAGCATACTTTTAATATACATGAGCATAAGGTCGATGCCTAGGGCTCGCTCATGGGCCTCATCTATAATCATAAAGGCATAGCGGGAAGCTATCTCATCATCCGTCATTGTATGTAGCTGCGCCAACAGAACCCCCGCGGTTGCATAAATAAGGCCCCGATTGGGTTTTTCCGTCAGAGGCTTCGTTTGGTAGCCCACTGTTTGGCCTAATATCATGTCGGGGTAGTGGGTTGAGGCGCCGATGTCTTTGGCGAGGGTCACCGCGGTTAGGACTCTTGGCTGGGTACAAATAACCGAGCGTCCCAAGTATTTTTGGAAAGAATGCGTGTTTTCATTTCTCAGAATTCTGAACACGTGTACGGGTAAGGCCGTGGATTTTCCGGAACCAGTGCGTGACTTTATAATGAGCACCCGGTCTGCGAGGGAGGTTGGAATGGCCCCTCCAAACTCCGGGAGACGTTGTTTTATCCAAGTGATGATGTAATGAATAGGAACATCATTCTTGTGCTCAGCGGGCACGTTATAGAGATGACCAGGCTCCAATAAAGTCGGTTTTCCCATATTCTATTGTTTTAAGGATTGATTGTTCATAAATATTTTTATACTCTGACCAAGAAATTATTTTTTTATTAAGCCGGTTATTTACGTTGTTATGGAACGCGAAGGTCCAGTACTGAAAGTCCTCCGAGTTGTTTAATGTCAAGGGATTTTTTGTAAGATACGAAAAGGCGTGGTGCTGGCACCTGGTGCATGGCAGAGACTCGATAAAGTTCAGTATCCATTGGATGGCTTCATATTTTTCTTTCCAGCTAGGAGCGTCTGAAAAAAAGATAGCATATAGATGCAAGGATCGCCAGTATTTAGGTCCCCAATGCAACATTTATAACCTTTTGAAAAATCTCATTCCATATAGAGGTAAATATTTTTTTTCCATGGAGAATTTTTTTGCACTCTTGAAGGGATTGCGCCACATCGTCAAATGTTTTTTGTTTTCCATGTATTTTGGCGTAATTCCAGCCAGTATCTGTGTCATGGTCCTTAATGTCATCCGCTAACTGAAAGGCATGTCCAAAACAATGGGCAGCCCTTTCAATCATCCCAATGTCTTCAACGGATCCAGTTCCTAAAACCCAGCCCATAATAAACGCGATCTTAAAAAAGGGAATGGTTTTTTCTGGAGTGTCTACTAACTGACCGGAACCCGCGCTGTTTAGAGAGTGGCTTACAAAGGTACACAGCAGCGCTCCCAGTTGGTTGGGATCCGGAAACCTTGGACAGTGTTCCTTAATCCAGTCGATTTGCCGGCAAATATTTTGAAATCCTTGCATGGTTAGCGCCAGAGCGCTCATCTGCGCCTTGGCTACGCCAAAGCGGGCCCACACTGTATCTTTATTTCGCCGCTTCACATCGTTGTCAAAGGAGGGCATATCATCGATAATCAAAGAAGCTACGTGAAAGTACTCCGCTGCTAGGGCGGCCTCTGCCGGATAAATAGGCGCCCCAAAGGAATGTTGCAACTGACAGGCCCGAACAATTTCCATCAGGATAATGGGACGGATATACTTCCCACCTCTTAGAGCGTAAGAGCAAGGCTCTGTTAGTTGTCCCTTAAAGTCCCCATCTTCAATAGCATTATTTAAGATGGTCTCAAACTCTTCACTAAAGGTTTTATAATTTTTAGGATTCAGTGGATGTATTCCATGAAAAAGCGCGACACTACGCGGTGCTGTGATTCTAAAATACTTAGGTTTGCGCGTATAGGATATTAAAATAATAATAAGAACTACAATGATGGAGATATAGATGAGATGCAACATGCTGAGTTGTCTCCCCGCAGGGAATGGTCCTTTTCCGCGCTTGTTAACGGTACCGAGGAGGCGTTGAAATCTTTAGGAAAGGTGCTGTCTAGTTTGGAATCTCCAATTCCTCCCGTATATTTAGGTATATAATTATTGTGTCTAGAAATTGTTTGCTTTGAGGTATCAAAATATTCAGCCTGACCGCTATTTCTTTTAGAATAATTCGGTATAGGGCTTGAGTAGTTGGCAATACTCTTAAACCGGGGCACCAAGGTAACAATATTTTCCATATAATGGGTTTGATACGCTTTGTTTAAAAATGGGCTTACCGGCTTTATGCTTGTTAGTTGTGCATTGAGTACCGGTATGTCTTCTAGGATTTGTGGCTTTATAGAATGATTAGCAAACACAGAATGTAGTATATTAGATACTTGTAGCATATGTCTATTTGCGGAAAATTCCTGGTATTCTCTGCCGTGTTGCGAATCTTTGGGCGGAAGGGGACCAAGCATCGGCACGTCCGTGTAGGTACTGGTGGATTTTATGAGTTCCTGCTCTATGTTCGGTTTGACATGTGGATTTCCTAAAGGAATACCTCTACCTGCAATCCCTTTTTCTACCGACGCAGGTAGATTGTGCGCTAAACACAAAATATTGTACACGTCTTTGTGCGGAATATATCCGTTATAGTGCTGGCCCGGCATCTGATCGCCAAGGTGCTGCTCATGCTTAATGGTACCCTTTGTTCTGAGTTTAGGAAGATCCTCGTACGAAAAAAATTTTGTGTGCTCGCTGAACCTCGTAGAAGGAACCGAACTATTTTTTGGGTTTTTTAAGGAAGGCAATGAGGAAGGCTGGGTCAGACAATTTTTCTGTGTGCCCTTTAAGCTAGCCACCTGCGGAAATGTTTTTTTTTCCGTACGAACAACATTGCGCCTAATTAGGTTTTCCGTATGGGTTGAAAAAGCAGGACGATGATTTTTAAAATGATTAAAAAGTTTATTTTTTGGAATGGAGCTGTACGGCTCCAGATCTTGCGCATCGCCGTAACCAATGTTTTTGTGCTGAGGGTTCAGCATAAAAGAAAAGTTACGTAGATCACTGAGTTGCAATCCCTTTTCAGCCTTTTCAGGACTATTAGTGTATTCATTGTATACAGGCGCAGCTCCATTTTTGTTGCCGCAGTACCGGGAATTTAGTATATTATCAGAATACCGGTTATGACGCGGCAAATCGCTTTCCCAAAGAGGTGGATCTGACCTATAATCGGCTAACAGCTTTGAAGCATAATCATGATACATTGTATATAAAAGTTAATTATTATATTGAGAAGGCATAATTACTTCTTGTAGGGGTACAAGAGGCTTTGAATCAGGCAAACTGACGGGTTTTGAATCGGCCGGCTTTGGACC---------------CAGGTATCTTTTTAGGTTGATCTTCTTCTAGCTCATTAGACACGGATGGGGGAGAAATAGGAGGAATAATTTCATCTCCGCCCTTATATTTGTCATGGATAGAAGAAACAATTACATCCATGTTTGATTTATTATAAATGTCGTTTAACTGGTGATTTAAAACATAATAATGCAAAAATAATAGGGCTACAATGCATATATATACGTAAATAGCCGTCTTCGTTTTTCGTTTTTTATCCACCGGCGGATTACAAATTGCAAAAAATACAACTAATACCACCGCTGTAATGATTAAGGCCACAATGAAAGGATTTTGAAAGGATGTTTTGAACGGTTCGCACGTATAAATTTTTTCTCCTAAATTATTGATACCCGCAATAAAATCTACATTCATTTTATATATTTATAAATTATGAAAAATTTAGAGTTACATCTCCGCCGGACCAATCATTGCTAAAATTTGAAGATTCTTCAAAAAGGCCCGACTGGTTGAATGTCTTCTGCTCAGGTTTCCAAAAATTTTCCAAGAATGGATTTTGAACAATAGGCTCATCTTGATTTTCTTCTTCAAGGATATTTTCTTTGATATCAAGAACAGCTTCTTTAAACTCAGGTGTATCTTGATTAAACTCAGGTTTATCCTGATCAATCGCAAAAATATTATCTTCTTCAGATATATCCTGTTTAATCGCAAGAATAGTTTCTTCCTCAGGTTTATCCTGATCAATCGCAAGAATATTTTCTTCTTCAGGTTTATCCTGACCAAACTCAACAATATCTTTCTCGCTAAATCCGTTTTTAGTGTGAAGCTCTTGGTTTTGAAGAGAATTATCAAAATCTATTTTAGTTGTTGTCCTAGACCGTGGCACGGGATAGTTATCTAATGGTTTACTTACTATAGTCCTCGAATGTGGCACGGGATAATTGTTTGGTGACTTGCTGGTTAGCTCTTGGCTTGTTAATAGTTCTTGTTTTCTCAATAATTCCATCTCTACTACTTCTTTTTGATCCGCTGGTGTCTCTTTTTGGTATTCTTCATTAGAAAAATGTTCAGAGGGTAATGTTTCAATAAACTTTGTGAGTGGATAGCTGCTCTTTGATGTAGAAGAGCGTTGAATTTGCTGATAAAGGAGTTGAACAAGTCGCCGGTATTCACTCTGTCTTTTTTCATATTTTTTACGTAGCGTGGAGAGATCTGCTAAGAGCGACTTGTTTTCAGATGTTAATTCTTCAATTTGATGAAGAAGGCTGCGATTGTATGAACTAAGTCTTGCATACGTTTCTTCTAATTCTGTCTCCGGCTCCACATAGGCCTGTTTTCGCAGAAATTTATTGTATAGTTCCATTCTTTTTTTGAGCAGAAAGGTAAGACTATAATCTTGCATTTCTTTCGTAACTTTATGGTAGTTTTCTTTCCGGTTTTTGATAATAAAGGGCAGCATTTTTTCTGTTGTGATAAAGGTGCCCAGATTGCTAATGTAGTCGCACAGTAGCAATTCCAAGATAGATTCTTTCTTTTCAAGGCTTATAGATTGGCTGTATTCTTTAGGTATGAAAGAATCAACAATCGTTGTTACGAAGTTTGAAAAGTTTAATGTTTTGCTGTTAATTTGGGTAATGTTACAAAAATATTTGTAAAAACTATCTAGCATTTTTTCATAAAGTTTTTTATTTTGTTTAACCCCTAAAATATAGCCCTTTACTTGATACTGATATTCCGTAACAATGGAATGTTTTTTGTATAGTGCATTTTTGTATAAAAAGTTATAAAAAATGTTGATAAAATACGCACCAAGGGTTTCAAAAATACTTATAACGTGGGATTCTTCCTGATCCATTATATCATATGTAATATTATTTTAATAAAAAATTACTGACGAATAACATGCAAAAAAAATATGTTTAAACTTATTTTAAGCTAGCACTTATTTAAAAGTGTTTTAAACACGTTTTAAATTGTATGTTAATACACTTAAAAATTAAGCCGAAATTTGCTCCAATAAGGATTACTTTTATCAATGACCACCTCTTTACTATAAACGGCTTTACATAATTTTAATAATGCTTTAGAGCCAAAGCTGAAGGCAGTGGGAAGCGGCACTGTACTATGGTAAAAATGTTGCCGATGTTCATCCTCGCGGATGTACACAAGTTTCCTATATCCTTTAAACACAATATGGCTAATTTCTTCCACATACTCCTTATCCTGTTTGGAATAGCGGTTGCTTTGACGGGAAAAATTCGACATACAAATAGAGGCATTTGTAAAAATGGAAACAAATGCGTTTTTACGAAGATTGGCGGGTAAATCGGTATCATCTTGGCAGCAAATAATCATCGAAATAAAACAGTGACGATTTTGGTAAAAAAACTTTTTAAAAATTTCTTTTGTAAATAATGGGTGCAGTTCGGCCGCGCAGTCGTCTAATATTAAAAGTAAACGAGGATTAAGATTGATATAGTTTAACGTAAACTTTTCATCCTCTGTAAGGCATAAGTTTTTATACATATGAATGTTCTGTATAATAATTTTTTTTAAAAGTTGCTGATAAAGCGATGTAATCTTTTCTTCTTTTTTTTGGTCCGTTTGTTCAGCCTTTAAGCACTCCACTTTTGCAATATTTTTGTTTTCCTTTTGCTGTATATCGATCGGAAGTTTATGATACAATGTTTTTAGCATATCGATGTTGTTTACTCGACTGTAGATGGAGGACATCATAGTTTGCCGCTGCCAGATGGCCTCCAAAAAGCGTTCAGCGCCCTTGTTGTCATTTTTTTTTTGCTTATCGGCGAGCCACAAGCGGTAGTGTATTAGAGTTGGATGTACAAAACCCTCATATGAACGATTTGAGGGTTCCGAGGGGGCAACCACTAAAATTTGTTCAATATGGGGTTGCAGGATTTTCATAATATGTTTAACGTACACGGTTTTGCCTGTTTTTGAGGGGCCATATAGCACAGTTGTTTTATCTATAAAATGATGTGCTTTGAACTGTAGTTCAGGAATTAGCTTCCCTGAATGGGTCGTTAGGGCCATCTCTATATTATTACAATTCTGCTTTTGTATATAAAATTTCTTTTTCGAGTTTATTATTATTGTTGACCCACATATCTACCCGTATCGTATCATCAGGCACATTGAGCATTTCAAGCGCATTATCTAACTGTTTTTTTGTTTTTATCAGCTCGCTTTCTTCATCGGGGGTTAAATTTTCTTTACTAAGCAGTTGCTTAATTTTTTCTTCGCAGTCGTCTATAAAATCATACTCTCGAGCTTTTTTGATATTTCCAGATGCTTTTTCTAGGTTTTTTAGCTCCTTAAAGGAAAGCAGTCCCTTAATCCCGCTATCCGTGTGAAAGGTTGAATTATAGATGGAGAGCCCCGGAGCATCCGGGCCAGTTTCTTGTATATTTTTTGCTTTTTTGTGGTAAATAGTATTTCGTAAAATCTCTTTTCCTATCTTTAGGTCTTCCTCATGACGGTCCAAAATCCGTTTTATTATTTCATTATTTTGATTAAAATAATTGTAGCGCTCTCTGTTGGCCTTAAAGCTTCCCAGGAGTGTCCAGTTGCCTAATTGAATGGATGAAACCTCTGAGAAAATCTGGTCTTTATATTTATAATAAAATTCATCAACCTTTTGTTGGTTGCTGCTATCCACCACATCATAAATAATGAAGGCAAACTCTAGGTCGGGTTTTTCTGGGTAGATGCTTTCCGTAGCGGCCCGCAACTCTTCGTAATTATCCTCAATGTAATAATTCCACTTATAAAAAGTATCCTGAGGTGGAATATGCTGCGAAAGATATCTAGTAATTTTTGTGTTAAAGAGAATGGGTTTAAACGCCCTCGGATTTTCAAGCATATGTTTAATGCTTTGGTGAAGTTCTATATTTTGTAATATGTGGGCTGCTGCCCTATAGCCCTGTGGGGTTTGGGTGATTGCATCAATATCGGCCTGAAGCTCATTAGGCACATTTAATGTTTTTTGCATGATGTGTAAAGGGATGCGCTCAGGATCTGCTAAATCGGTGTATTCTGTGCTTGTACAAGTGCTTGCACAGGTATCTACATTGGTATCTGCACACATGCTTGCACAGGTGTCTACATTGGTATCTGCACAC--------------ATGCTTGCACAAGTGTCTAATTGGTATCTGCACAAGTATACGCACTTTGAGCATGAAGATTAGGATCAAACACAAAATGTTCTCGTAAAAAGCTATCGATCGTTGTTTTAGCTTCCTTGCTTTTCTGCGTCTGGGTTTTGCAGCTATCTGCTATAGATAAAATTGTATTTACTACCGATTCAGAGGGAACATCATTAGTTTCCTGTTTCAAAGTATCAACTAACGTTATTAGCTCACTGAGAAGAGTTTTGGTCGTGTGGGTAGGTTTTGAATAGGAAGGCATCCATTCCTGCAGAGCTTTGAAGACATATCCAATAAAGCTAGTCATTATAAGACGTCGAATATACTGCTCCCGCAAATTTGTAAAAGAGCAAAAGGCCACCCTGCTATCATTTTTGAACTGTTTGTAAGGGTTCGTCCTTTGGTAAAGCTGTTTAAGCGTTTCTTCGGATATTTCAGTAGAGGGATCCTCCAATACGTTTTTGAGAAGCTCATCAATATTAAATTCTGCCATATCTTAGAGTTTATTATATACATATTAAAGCTTTAATATAAGGGGGGTATAACAATGGACGAAATCATCAATAAATACCAAGCTGTTGAAAAACTTTTTAAGGAAATTCAGCAAGGATTGGCCGCGTATGATCAATACAAGACCTTAATTAGTGAAATGATGCACTATAATAATCATATCAAGCAGGAGTATTTTAACTTTTTAATGATTATTTCACCTTATCTTATTAGGGCGCATAGCGGAGAAACGCTGCGAAACAAAGTAAATAATGAAATTAAACGTCTTATTTTGGTTGAAAATATCAATACCAAAATATCTAAAACGCTGGTAAGTGTTAATTTTTTACTACAGAAAAAACTTTCAACGGACGGGGTGAAAACGAAAAACATGTGGTGCACCAATAATCCCATGCTGCAGGTAAAAACAGCCCACAACCTTTTTAAGCAACTATGCGACACACAGTCCAAAACTCAATGGGTACAAACTTTAAAATATAAGGAATGCAAGTATTGTCATACCGACATGGTGTTTAACACCACGCAGTTTGGGCTGCAATGTCCTAACTGCGGTTGTATTCAAGAATTGATGGGAACCATTTTTGATGAAACACATTTTTACAACCATGATGGGCAGAAAGCAAAGTCAGGTATCTTTAACCCTAACCGTCACTATCGGTTTTGGATAGAACATATTCTTGGTAGAAATCCAGAACAAGAGTTGGGGACCAAACAAGATCCCTGCGGAACCAAGGTGTTGCAACAACTAAAAAAAATTATTAAGCGCGATAATAAATGCATCGCGCTTTTGACGGTCGAAAATATTCGAAAAATGTTAAAAGAGATAAACCGCACAGACTTAAATAATTGTGTTTCTCTTATATTGCGTAAACTTACCGGAGTAGGGCCGCCTCAAATATCAGAGTCGATTTTACTACGAGGCGAATACATATTTACAGAGGCAATTAAGATACGGGAAAAAGTGTGTAAAAAAGGGCGTATTAATAGGAATTATTATCCGTATTATATATATAAAATTTTTGACGCCATTTTGCCTCCAAATGATACCACGAATCGACGCATTTTACAATATATTCATTTGCAAGGAAATGATACGCTAGCTAATAATGATAGTGAGTGGGAATCTATCTGTATGGAGCTCCCTGAAATAAAATGGAAGCCCACAGATCGAACCCATTGTGTTCATTTTTTTTAAAGATGAAGATTTTTTAGATGATTTTTTTTAGTTTTTTAAAAGACGAAAAAATTTTTTAAAAGATGAATATTCTTAAACCCCGCAAATTACTTTTTTTTAGGTACTGTAACGCAGCACAGCTGAACCGTTCTGAAGAAGAAGAAAGTTAATAGCAGATGCCGATACCACAAGATCAGCCGTAGTGATAGACCCCACGTAATCCGTGTCCCAACTAATATAAAATTCTCTTGCTCTGGATACGTTAATATGACCACTGGGTTGGTATTCCTCCCGTGGCTTCAAAGCAAAGGTAATCATCATCGCACCCGGATCATCGGGGGTTTTAATCGCATTGCCTCCGTAGTGGAAGGGTATGTAAGAGCTGCAGAACTTTGATGGAAATTTATCGATAAGATTGATACCATGAGCAGTTACGGAAATGTTTTTAATAATAGGTAATGTGATCGGATACGTAACGGGGCTAATATCAGATATAGATGAACATGCGTCTGGAAGAGCTGTATCTCTATCCTGAAAGCTTATCTCTGCGTGGTGAGTGGGCTGCATAATGGCGTTAACAACATGTCCGAACTTGTGCCAATCTCGGTGTTGATGAGGATTTTGATCGGAGATGTTCCAGGTAGGTTTTAATCCTATAAACATATATTCAATGGGCCATTTAAGAGCAGACATTAGTTTTTCATCGTGGTGGTTATTGTTGGTGTGGGTCACCTGCGTTTTATGGACACGTATCAGCGAAAAGCGAACGCGTTTTACAAAAAGGTTGTGTATTTCAGGGGTTACAAACAGGTTATTGATGTAAAGTTCATTATTCGTGAGCGAGATTTCATTAATGACTCCTGGGATAAACCATGGTTTAAAGCGTATATTGCGTCTACTGGGGCGTCCAGCTATAAAACGTGACTGGCGTACAAAAAGTCCAGGAAATTCATTCACCAAATCCTTTTGCGATGCAAGCTTTATGGTGATAAAGCGCTCGCCGAAGGGAATGGATACTGAGGGAATAGCAAGGTTCACGTTCTCATTAAACCAAAAGCGCAACTTAATCCAGAGCGCAAGAGGGGGCTGATAGTATTTAGGGGTTTGAGGTCCATTACAGCTGTAATGAACATTACGTCTTATGTCCAGATACGTTGCGTCCGTGATAGGAGTAATATCTTGTTTACCTGCTGTTTGGATATTGTGAGAGTTCTCGGGAAAATGCTGTGAAAGAAATTTCGGGTTGGTATGGCTACACGTTCGCTGCGTATCATTTTCATCGGTAAGAATAGGTTTGCTTTGGTGCGGCTTGTGCAAATCATGAATGTTGCATAGGAGAGGGCCACTGGTTCCCTCCACCGATACCTCCTGGCCAACCAAGTGCTTATATCCAGTCATTTTATCCCCTGGGATGCAAAATTTGCGCACAAGCGTTGTGACATCCGAACTATATTCGTCTAGGGAATTTCCATTTACATCGAATCTTACGTTTTCATAAAGTCGTTCTCCGGGGTATTCGCAGTAGTAAACCAAGTTTCGGTACGCATTCTTTGTGCCGGGTACAATGGGTCTTCCAAAAGGATCTACAAGCGTGTAAACGGCGCCCTCTAAGGGTGTTTGGTTGTCCCAGTCATATCCGTTGCGAGGAAACGTTTGAAGCTGCCCATGGGCCCCCATCTGGGACGTGCCCTGAATCGGAGCATCCTGCCAGGATGAATGACATGCACCCAATATATGATGGCCCACCATATCATGGAAAAAGTCTCCGTACTGGGGAATACCAAAGGTAAGCTTGTTTCCCAAGGTGGGGGTACCCGTATGCGGGCGTACTTTATTGTATTCAAACCCTACTGGAACATAAGGCTTAAAATGCGCATTAAAATGCACCAAATGTGTTTCTTCGATTTGACTCAAAGTGGGTTCGGGATCGGGTTTCCCATAACTTTTGTTCACATTTTTAATGTTAGAGATCCTGCTATTCAGCAAGTCTTGGGCCAATATAATCTTGTCGGCCTTCCCATCGTTAGCAATAAGACAAAAAGCTCCTCCTGATGCCATATATAATGTTATAAAAATAATTTATTGTTTTTATTAAATATGGCGGTTTATGCGAAGGATCTTGATAATAACAAAGAGTTAAACCAAAAATTAATTAACGATCAGCTTAAAATTATTGACACGCTCTTGCTGGCAGAAAAAAAAAACTTTTTGGTGTATGAACTACCTGCCCCTTTTGACTTTTCCTCCGGCGACCCTTTGGCCAGTCAGCGCGACATATACTATGCCATCATAAAAAGCCTCGAGGAGCGCGGGTTTACTGTCAAAATATGTATGAAAGGGGATCGTGCCCTCCTTTTCATCACCTGGAAAAAAATACAATCCATTGAGATAAACAAAAAAGAAGAATATCTGCGCATGCACTTCATACAAGACGAAGAGAAAGCATTTTATTGTAAATTTTTAGAGTCTAGATGAGCTTTTACGCAATGTTGTACAGTGTTGTATATATGTCTTGTAAGCATTTGTTGTAGAGTAATAAGTAAAAGATAAATAAAAATGACTATTAAAATAAAGCCCAAACCATTAAAAATATTTTTATCTGTTAGATTTAATTTAATAAATGGCTCATGGAATGTGTGGTGCGCCGCTGCATGAGGTG------TGGCCGCATGGGATGTGGTCGCATAAGATGTAGCTACATGGGATGTGGCATTTGCTTGCATGTAAGGATCATGATGTGTTGGGTCTTCATCCCAGCAATAATCGCCATCTTTATCTAGCTGAATTGTATACCCCATTATATATCACTTATTATTTTTTTTTAATGTTTCATGAATTTCATTATAGGCGGTGAAAGGGTCCTCAGGCCCCTTCTGTAAAAGATTATAGAGATCTTCGGACGCTTTATGTTTCGTGCGAATTAAGGCGGGATATAACAAAAGAGAGGGCCCCAGTTCCAAACAAATTTTACTTAGCGGGCTCATATTTTGCACCAAGTTTCCCACTACTTGCGATGTTTCATAACGCATTTTAAAGAGCTTTATCATAAAAGTGTTATGCAGGCCGGTGTAGTCTGGCCTATAGTTAAGGAAGGGGATTTCTCTGGTACCGTCAAACACGATCTCAAGTCCTCTAGCAAGCCCGATCAAAATTTCTTCAGCAATGGATGAGTATCTAATTCCTACATTACGAAGCGTAAGCATTTCTATAACATCATCTATTTCCTGCATAGAGGAATCTATTGTAGGAATTTTAATATCATCTGTGCTGATTTGTTCATTCCCAAGATAGGTAAGCAGCATATTAATTTTTTCTAGCTTTACTAGCTTAGTCTTACGCTCATAATCATGATCTTTTTTATAAAAAGAGTTGGGATCACCGTTGGACCGTAGATGATTAATAAGGCGGTCTACTTGCTTTGTACTAGGTTTAATACTTTTTTCACTATACTCGCTTTCAGCATAGTGGTTTTTACGATCTCTTTTAGAAATAGCTGTTTTTTGAGATGCCTCAGACTCTGCATATTTTTTTCTATGCGTAGAAAGAGAATAACCGCGGTCATTACGTGAACTACTGTTGCATGCAAGGCCTCGGCGCGTCTTACCGCTGCGCACACTGCCATTGCGTATACTGCCATCGCGCACACTGCCGCTGCGTATACTGCCATTGCGTATACTGCCGCTGCGTATGCTGCCGCTGCGTATGCTGCCGCTACATACACTATCACTACATATGCTGTCAGTACATACGCTATCGCGGCGTATGCCGCCGTGTACCTTATCGCCGCCCCTACCCGAGGGTTTTTTAGATATAATACTGTGTGGGGAGTCAAGCGAAAATTCAGGGTCATTAAAGTTAATGCCCAATGACTTTGCCAATCCATTAAGCTCTTCATCAAAATGATCGGTAGGAAAACTTTGTTGCTTGCCCATGACCTGTTTTTCAAGTTCCTCCAAATTGGCTTGCTCATTTATATGGAGATTATTCATAAGCGTCGTAATTCCAGCAAGATTTGCTCCTTCTAAAAATGTGGTGTCCTCCATCGGATATACTATACTATTTAAAAGCTTTTAAATAAAAATGTGTTTGGAAGAAATGCTCTCTTCAAGCGTGTGTAGCTCAGATATAAATGCCTCCTCAGAAAGCTTTCCACCATACTCCTTTCTCATCGTATAGGAGGGCGCCGGTTTAATGTAGGAAATCCACTGGGAGGTAAAAAACCGGTACAACATATTTAGCAGCTCGCGGGCCTCCCACCTTTTGGGCTCCGTATAGTGCACATCAACATAAGAGGCGGCGCATGAAAAGCTGCAAAAGTTGCCGAGAACGCCCATCTCAATCTCTCCTCGCTCATTTTCACGCATATAGGTGGGCACGAATTTTGGGACAGTCTTGAAATAGAGATGACATGTCCAGCATTTAAAGCTAGAATGGGTAACCCATTTGGAAACAGTGGTGAATACGGAGGGTAGCTTTTTTTCGACCTCGGCTTCATCGTCATTCGTATTTAACGTATCGGTGGCAGTTTTTTTGGATTGCAAGCATTCTTCAATGGTAATCCCGGATAAGTATAAAATATTAGGACAATTAGTTTCCATAATTTTGATAGTTATTTTTATACAACATGGATTTAATTAAAGATAAATGGAGGACGAAACGGAACTGTGTTTTCGGTCAAACAAGGTGACGAGGCTTGAAATGTTTGTCTGCACATACGGGGGAAAAATTACCAGCCTTGCATGTTCGCATATGGAGTTAATTAAAATGTTGCAAATTGCTGAGCCGGTGAAGGCATTGAACTGCAACTTTGGCCACCAGTGCCTACCGGGCTACGAATCTTTAATAAAGACTCCGAAAAAAACTAAAAACATGTTGCGCCGTCCGCGCAAAACAGAAGGCGATGGGACTTGCTTCAATAGTGCCATTGAAGCCTCCATTTTGTTTAAGGACAAGATGTATAAATTAAAATGTTTTCCTAGTACCGGGGAAATTCAGGTCCCGGGCGTCATTTTTCCGGATTTTGAAGACGGAAAAAACATTATACAGCAGTGGGTAGACTTCTTGCAACATCAACCCATTGAAAAAAAAATCCAGATTATTGAATTTAAAACGATTATGATTAATTTTAAGTTTCAAATAAACCCAGTGTCTCCCCGCGTCATCATTCATTTAAAAAAATTTGCAGCTTTGTTGGAACACATCCCTACTCCATATCCCATACGTGAAATAAAGCCTCCATTAGAAGACTCAAAAGTATCCGCAAAATTTATGGTCAGTCCGGGAAAAAAAGTACGCATTAATGTTTTTCTTAAAGGTAAGATAAATATTTTAGGCTGCAACACAAAGGAATCCGCGGAGACCATTTATACGTTTTTGAAAGATCTTATCAGCGTACATTGGCAAGAAATTTTGTGCGTGTTACCGGTACCCGATTAAAGAATGTTTTCATTAATAAGGTAATCGACTATGCTAAAAAGAATAACAAGAAAAATACCTTGAAGAACTATACCAAAGTAGGTAGGTTTTCTGCATGTCACGGCATGGTTAAAATTGCTAATAATGTAGTCCACAAAAGCATTGCTCAATACGACTAAAAATAGTAAAAAAAGGATAAGTGCTCTTTTTATATCCATATACTTTAAAACTTATTTTTTACACTAATAATTTCCTGCGGCCGCAATATAAACTGTAGGTCATCTATAACGCCCAGACCTGTTAAAAGTAGAGTACTATGTTTTAAGGGATTTAAAATATCCGCCGCAAGAATGTGAATATAATTTTCAAAGTGGTTTACAGGAATGCGTAAGCGTTTTTTTTTGCACTGCGGTTGGTTTAGGGTCGAATACTGGCAGGAGGTATATATATTAATAAGACCGCGGTCGATGGTTTCAATATCTTCATAGAATTCAATGCGCGGCGTCAAAAGTTTTTTAAGATGTTGACATAACTCATCATACGTGTAGGACTGGAGGGGGGAAAGAAGGGTGTAGTCAAAGTTAAAAATGTTTTTTTGAAGAACCTTTAAAGCATGTTCCGCGTCCGTGGTTTCCAAAATATGTTTTATGGTATGAATGTCATTTAAATCTACAAAGTCTGACAGCTTTGTGTAGAACTCGGTGACGGAGGTTATTTTCTGGAAATCGGTTTTTTGAAAAAGATTTTCAATGTGTTTGCGGGTTGAGTTGCTTTGCAGTCCATACAAGACATCAAAAAATTCAATCAGCAAAAACTTATACAAATGGTTAATATAAAAAGCTTTGTTGGCCTTATTCTGCTGAGGATATGGTTCCTCTAGGGGATATAGAATGGCTTGGTCTATATCCCTAGGATCAATAGTCAATGTTGCGATGGGAAGCTTTTCCAGCGTAGCGGGAAGAGTTTGGGTTGGAGCGTAGTAAAAGTATAGCCCGGTTTTTCCCTCTGAAAGAAAGCCCACAAATTCTTTTTTTATATTTTGCAGCACCGCTGAGGGTACGATTTCGTACTGTTTATACTGTTTGTTGAAAAGGGTAATAAATTTCCAGGTTTCTTCAAAGCTTGCAATCTGGGTGGGCCGCAGATCAAAGTCGATGGGAATGTCGTCATGAATGTAGGATGATAGTCTTATAGGAAAATAAATAGGGCGATCGGTGTCTGAATCGATAAGTAAAGCATAACAAAAGTTATGCCTGTTGATAAGTTTTTTACCAACCGTGTAGCCGGGAATGTTTTTCACGTCATGGATATCCCACCAGTTATCCTTGCACATAAACTCGCTCATAGACTGGATGACCTCCATCACAGGGTCATCTTCGGTAAAAATATACTGGGCCTCACTGTTTTTCAGAAATCTTTTTTGCTGGGTGATGGCCATTGGGTAGATCCCTTCGTCCGTGTCAAAGATAATGGCTATCTTCTTCGATGGGCTAAGAATTTTTTGTATTGTGCTGGGGGACACCTCAAACCCGATGTCGCCCTGTTTATCTTTAAAAAAGACACAGTGAAGGTCGTAGCATATGGCAACAAGGTCCAGAAAGATGTCCTGCCATGTGGTGTCCCATTGAAGCAGTTGGTTTTTTTGTTCAACAAAGGTTTGTAAGATAAGGTTTGCCAGCTCCGCGCCGCTGGAAAACATGTTGCCGGCCCCATTCCCCAAAATATAGTACTGCGGTGTGTTGGCCGCCTTTGCAATTTCAATGGCAAGGGCCTTGGGGGCAAGATCCAAAATTCGAGCAAGGGAATAAAAAAGCCCGGCATTGCTAATTCCAAGCATGGTTTGCTCCACCCCCACAATGCAAAAAATGTCGGGCTCTTTTATCGTATTTAAAAACAGTTCATCTGCTATCTGGTGGGGTAGAAAGGCAATCCGGTTCACCGGTATTTTTTTTCCATAGGACAAGGTATGACGCGATGTTTGTGTATTAAGATCCTCCAGGTCTTGTTCTACAAACGTGTGCTTGGTGAGGCAGGTATTGTTAATATAGAACCGCTTTGTGCCCAGCAGGGCCTTCGTCTTTTGGCAGCACGGCAGACAGTAATTTAGGGGGTGGCGGCCTTCTAGTAGGCTTAGATGAGGGTAGTCAGGATGCGGGCAGCTATAGTAGGCAGGTACCCCCTCCGTGAAATTCCAATACTTTACTAGCTCCTTGCGCTTGGCTGGCGGCATGGACTTCACCTCGGCCTCTGAGTAAATGACGGGTGGCCGTGGGTGCTGGCATAGGACGGAGTAAACCGTTGCCTGCGTGTCGTACTTGCGCAGGTCATACAGGTCGGGGTCCTGTTCTTGAAGCGCACGTAGCTGAGAGGCTCCCTTTCCTTGTTGTTTATCGTGCAGTTGAGAGAGTTTATTAACCAAAATTTTGTCAGGCCCGGTGATCAAGTTATCTAAAAACACAAATAGGTAAACCCAAAGATAGTTAAACTCTTCCTGGGTAATGTTAAACATTTCTATTTTGATATCTGTAACCCTATGGTAGATGCGAATGTTGCGGCCGCCGTAGATTGTTTCCCACCGGGCCGCAACATTTGTGTCAAAGAGGTACGCATACGTGTTTTGGAGCAACGCAACATTGATGTCCATTTTGCGCCCCGGACCGGAGGAAATAATGATCATCCGTTCGATTTCGTGGGGATCATACGAATAAATCCCCTTTTTAAATAAAAAATTGTAGACCCCGGTTTGCTGGAGGCCCCGCACGGAAATAATCCCTGCTTGCTCGTATTCCCGCCAACGACTTTTGAGCTCGGTAAATCCCTTGCTAGAAAGCGTATAGGGCCAAAAGGTGGACACCGACATGGAGCTGATAGAAATTTGGATGTCCTCGTTGGAGGGAAGGGGCAGACTCCCTCCACGAGGAAACGCGGCAGGCCCCATATCATTAATTGTATGAATAATAGGATTTATGAAATTATTTAGGGTGGACACCACGGAGTTAAAGTCGTGGCGCTCGTTTTCTGACCAATTGCTTTCGATAAAGTAGTGCCCATTATTTTGTATGGTAAGAATAAAGGCCTTTTTATTGATAAAGCGTATTAAAATAATAGTGGGTACACGGAATGTTTTATTGCTGAATTTTTCAGGCTCCGTGGAAGTTATGTGGTGTTTGGAAACCACGGTGGGACCTGTTTTACTATAAAAGAACACCACCAGCTGAGGAATATCGGGAGTAGCTGGAAATAGGTCGAAAACATTGCGCACATTAATTTGAATATTTACGAGGGGTGAAATTTTAATCATTGCCGAGGTGACGGCCAACGTGCCGCGTGTTAGTCTATTCCCCTCGTACTTGGCAATGACTTGTTGTGCTCTGGCATACGTAAAGTTTATTAGTTTTTGCTCTAGGAGAAGCCTCTTTTTAAGACTGGTCAAGGATGGAGAAAGAGCAGGATACTGTTTTTCCATTTGTAAGGGAGATTGTACCAATAGTTTAAAGGCATCGGGGGAAAGAAGAGGCCAATACTTCATAATAAGGCCGTAATAGAGTAAGTCAAATTGGTAATTATCCTCTATGGCAATGGAGATTTGGCGCCGCATGGGGGCCACTAGCGTGTTGAGGTCTGCTACAAAGATGTGATGAATGTTTTTTATGAGCTGGAAGCTGTCGAGCGCTTCCACATAGAGCTCATCTTTTTGACTTTCCATAGATGCGTCGATGTTCACCCCACCCACCTGTTGAAACTCCTTTTTGTAGTCGCGAATGTCTAACGCCACCCCGCTACCGCTTAACAATAGGCGATACGTTACCTGAAGCGCATTGTTTTGAAAAAAGAAAATGTGTTGTCTATAAGGGGGGATCCCTGTGGCAACGTAAATTTTTTCTCGAATGTCTTTAAAAGTGTCTTCAGGGAAAATACTATACTCGCTATACATCGTCTCAATTTCTGGCATCATCACGTTTGTCTCCTCGCCACGATCCTCCACAAAAAGTTTTTCAAACTCATCTAAATCATCGCTATCTCCACCCACCACGTATTGGGAAAGCTTTTTCTCCCAATCCTCGCCGTAAAAATTTTGTAAAATTTCTTTGTCCTTAGGGGTTCGCTGCAGGTCTTTGCGGCAGGCCTGTAACACGTTTGCAGGAACGGATCCCAAAAAAATAAACGTCTTCGTGTACTCATTTTCCACAGGATTATAAAGAGTAACTCGTAGAGGATTTGTTAAAAAGTCATTTTGGAAATCCATTATACCCGGTATAGAAAATAAAATTTAAAATAAAAAACGGATGATATCTATCATGGACCGTTCTGAGATTGTTGCACGGGAGAACCCGGTGATTACCCAACGAGTTACAAATCTCCTACAAACCAATGCTCCTCTACTATTCATGCCCATTGATATCCATGAAGTACGATATGGAGCCTACACACTTTTCATGTATGGTTCCCTCGAAAACGGTTACAAAGCAGAAGTAAGGATTGAAAACATCCCAGTTTTCTTTGACGTACAGATTGAGTTCAATGATACAAACCAGCTTTTTTTAAAGTCGCTACTGACGGCTGAAAATATTGTGTATGAACGGCTGGAGACGCTCACCCAGCGTCCTGTAATGGGGTACCGCGAGAAGGAAAAAGAGTTTGCACCATACATTCGAATATTTTTTAAAAGCCTGTATGAGCGACGAAAAGCCATTACTTACTTAAATAATATGGGCTACAACACGGCCGCGGACGACACAACCTGTTATTACCGAATGGTTTCCCGAGAATTAAAACTACCTCTTACAAGTTGGATACAGCTTCAGCACTATTCCTACGAGCCTCGCGGCTTGGTACACAGGTTTTCCGTAACCCCCGAGGATCTTGTTTCCTATCAGAATGATGGCCCCACAGACCACAGCATCGTTATGGCCTACGATATAGAGACCTATAGCCCTGTTAAGGGAACCGTTCCGGACCCAAATCAGGCAAACGACGTGGTGTTCATGATATGCATGCGCATTTTTTGGATTCACTCCACAGAGCCTCTAGCGAGCACGTGCATCACCATGGCACCCTGCAAAAAGTCCTCAGAGTGGACCACCATTCTATGCTCCTCTGAAAAAAATTTGTTGTTAAGCTTTGCTGAACAGTTTAGCCGCTGGGCTCCTGATATATGCACAGGGTTCAATGATTCTCGGTACGACTGGCCCTTTATCGTTGAAAAATCTATGCAGCACGGTATTCTAGAAGAAATCTTTAACAAAATGAGCCTTTTCTGGCACCAAAAGCTGGATACCATTCTAAAATGCTATTACGTAAAGGAAAAGAGAGTCAAAATCTCGGCCGAAAAATCGATCATTTCCTCCTTTTTGCATACCCCTGGATGCCTACCCATTGATGTCCGCAACATGTGTATGCAGCTTTACCCTAAAGCCGAAAAAACAAGCTTGAAAGCGTTTTTAGAAAATTGTGGGTTAGATTCGAAGGTAGACCTGCCGTACCATCTCATGTGGAAGTATTATGAAACACGAGACAGCGAAAAAATAGCCGACGTGGCCTATTACTGCATTATAGATGCCCAGCGCTGTCAGGACCTTCTGGTGCGCCACAATGTTATCCCCGATCGCAGAGAGGTAGGAATTCTGTCATACACCTCGCTGTATGACTGTATCTACTACGCGGGAGGACACAAGGTATGCAATATGCTCATTGCCTATGCCATCCATGATGAATACGGCCGTATTGCTTGCAGTACCATTGCCCGAGGTAAGCGGGAACACGGAAAATATCCCGGCGCCTTTGTGATAGACCCCGTTAAAGGGCTTGAACAGGATAAACCCACCACAGGTCTCGACTTTGCGTCGCTGTACCCCTCACTCATCATGGCCTACAACTTTTCGCCAGAAAAATTTGTAGCCTCTCGGGATGAGGCAAATAGCCTCATGGCCAAGGGTGAATCTCTTCACTACGTCTCCTTTCACTTTAACAATCGTCTCGTGGAAGGATGGTTTGTGCGGCATAATAACGTTCCTGATAAAATGGGATTGTACCCAAAAGTACTCATCGATCTACTTAACAAACGGACCGCCCTTAAACAAGAGCTTAAAAAACTAGGTGAGAAAAAAGAATGTATCCATGAATCCCATCCTGGGTTTAAGGAACTACAGTTTCGCCATGCCATGGTAGACGCGAAGCAAAAGGCGTTGAAAATTTTCATGAACACGTTTTACGGCGAGGCAGGTAACAATTTGTCGCCCTTCTTTCTGCTTCCTCTAGCCGGAGGAGTCACCAGTTCGGGTCAATATAATCTTAAACTTGTCTATAACTTTGTTATCAATAAAGGTTACGGCATCAAGTACGGTGACACCGACTCATTATACATTACATGCCCAGATAGTCTTTATACAGAGGTAACAGACGCATATTTAAACAGCCAAAAAACGATAAAACATTATGAGCAACTCTGCCACGAAAAAGTGCTTCTGTCTATGAAAGCCATGTCTACACTATGCGCCGAGGTGAATGAATACCTGCGACAAGATAATGGCACCAGTTACCTACGTATGGCCTACGAGGAAGTACTCTTTCCTGTGTGCTTTACAGGCAAGAAAAAGTATTATGGTATTGCTCATGTAAACACACCCAATTTTAATACAAAAGAATTATTCATCCGCGGAATAGATATCATTAAGCAGGGTCAAACAAAACTCACCAAAACGATAGGAACGCGAATTATGGAAGAATCCATGAAACTACGCCGCCCTGAGGACCATCGCCCCCCTCTTATTGAAATCGTTAAAACGGTTTTGAAGGATGCTGTGGTTAACATGAAGCAGTGGAATTTTGAAGACTTCATCCAAACAGATGCGTGGAGACCGGACAAAGACAACAAAGCAGTCCAAATCTTTATGTCTCGCATGCACGCTCGGCGTGAGCAACTAAAAAAACACGGCGCTGCAGCATCGCAATTTGCTGAGCCCGAGCCGGGAGAACGCTTCTCCTACGTTATCGTGGAAAAACAGGTACAGTTTGATATCCAGGGCCACCGCACAGATTCCTCCAGAAAGGGGGACAAGATGGAATACGTCTCTGAAGCAAAGGCTAAAAATCTTCCTATTGATATATTGTTTTATATCAACAACTATGTTCTAGGCTTGTGCGCGAGATTCATTAATGAAAATGAAGAATTTCAACCCCCTGACAACGTCAGCAATAAGGATGAATACGCTCAGCGCCGAGCTAAATCCTACCTACAAAAATTCGTGCAATCCATTCACCCTAAAGACAAGTCTGTCATTAAGCAAGGCAATGTTCATCGACAGTGCTACAAATACATTCACCAAGAAATTAAAAAAAAAATAGGCATCTTTGCCGACCTTTATAAGGAATTTTTTAACAACACCACAAACCCCATCGAAAGCTTTATTCAAAGCACTCAGTTTATGATACAATACTTTGATGGAGAACAAAAAGTAAACCATTCTATGAAAAAAATGGTTGAACAGCATGCTACGGCTAGTAATCGAGCTGGTAAGCCCGCTGGTAATCCAGCCGGCAATGCGCTGATGCGGGCTATATTTACGCAGCTGATTACGGAAGAAAAAAAAATTGTACAAGCCTTATACAATAAGGGGGATGCAATACACGATCTTCTCACCTATATCATTAACAATATAAATTACAAAATTGCCACGTTTCAGACGAAACAGATGTTGACGTTCGAGTTTTCCAGTACTCATGTAGAACTGCTATTAAAGCTGAATAAAACGTGGCTTATTTTGGCTGGAATTCATGTGGCAAAAAAACATCTGCAAGCTTTTTTGGATTCATATAACAATGAATCGCCGTCTAGAACATTCATTCAGCAGGCTATAGAGGAAGAATGTGGCAGTATTAAACCATCTTGCTACGACTTTATTTCCTAATACTTCTTAAGAAACTCTTTAAACAAGGACTTCGCATGGTCAAAGGTTCTAAACCCATGGCCCTTATGATTCGCCAAAAAAGCGGTTTCATCAAGATTTTCTAACCCTTTCACGGATGAAGAAATAAGGTGTTCGGCCTCGTTTGCCCATTTTCTATGATTTTTTTTCACCTCGGGTTCTAGATCTGTTTTCTCCATATACTCATTGTGGTCATATTTTTTTTTGGGAGGAGGC---GTGGGTGGAGGAATGGGTGGAGGAAGTACACCCGACTTTCCCGCTTCAACCGTTTTATAAAAAAATAGAAGCATAATACAAAGAATAAGGACTATCGCAAATATGATAACCAGTGTCCCAGTCGAGGGCATTTTGTTATATAAGTAACGTTTTTTTTTATTTTTTATAATTCGAATGAAGAACCATGTTGAATAGTCTTCTACTCAAAGACATTT-TGTTATACGGTAAATGAGAATTTATAAAATCCGAATATCACTATCATACTGTTTATCTGAGAAGGTCTCACTGGGTCCTGTGATGGAGAACCCATACTCTGTAATGCTGGGGTTTATAATGTGGTCAGGACTGACAAGCACATTTCTGAACTGCGAGAGTTCTAGGTTTAGACGCAGTCGTAATAGTCGCTGTATATTTGTAATAAATATTAGATTGCGTATGAGGCGAGTGTCAAAGCGATCCTTTCCAATTTGTACTAAGGTGGGCTTTTGTATTCCAACTCCCACTTGTTTAACGATGGACCAGGGTCCTTCTTCCCGATTTTGTTCCGTGATATAGGTCAGCACACTATTTTCTGTATATGAGGTATGATGTCGCATATTAATACCTGGTGCCATTCCAACTGGCGGTTGTGCAATTCGGGCTGTACCGGGACCCAACCATCGTGGAGTTTTATAAACATATCGTTCTAGCGTATTTAAAAATTCCTTAAGGTTATTTACGAGTAGCATGAAGGGTGCTATTAAAACAGGTGGATGGTTTATAACCATTGTCATAAACCATTGCATTGCTTCAATATCATTTTGTAATGCTTGACGGGGAGGCGGGGCAGGTAATCCACGTATGTTGAATAAAGCGGTTAATTGTGCACCGGCTGTTTGGGGCGTAATATTTTGTATTAAATTTATCATCGAATTGGCTTGCCCGGCATTTCCTATAAGATCGATTAAATTGGTTATTTGACCTCGATATTGTTGTACCCAGTTTTGAATGGCAGCGATGATCTCAGGGGTTGGATTGTTTTGAATTTCAGGTGTTTGTATTAGATTATTCACTTCTCTTCGTGTATCTTCAAGCTGAGTCCTAAATGCATTTAACTCGCCTATAATTTGGTTTCTATCAATAACATTTCTTAAACCTCGAACTGTTTCAGCCAATCGTATAGTACGCACAATTTCATGTAAGGCCTGGTTTATGTATATTGACATGGGATGGCCCCACCGCTCACGTCCACGTTGAATACCTGCGGCCAAACTAGGACCTGCCTCGTCATAATCAAATTGTGTAGGATAAAGGCTTCCAAATAGCACTTTATTGAAAATTTGGTCAGAAAGAAATTTAGGGCGGCCCATATTTAGCGCGTTGTCCCCTCTAAAGATGCGTGACATGTATCCGGCGTTGCCTTTGGATAGTAACTCATTCCCATATTGAGTAATAGAGACCGAGACATAGGGGTTTATAAGAAGTTTTAGCATAAATTCTCGAGTATTTATGGGGGGACGATTCGGAATGTTTAATACCTCTGCAACATCTGGTTGAGGAGCCGTGGTGTCCAGAGATCGTACTTTTTCAGCCGAAATGCCGTACATAAGACAAGCAATTTCTTCAAAACTATAGTCATAGTTGTAAATATTGGCAAGTGGTATAGATCGCATCAGCGCATTTACATTGATAGGTATAATATTCATATCAAACAAGTTAAATATGCGCTCGCGCTCTCTATTAGAGCCAAGAGTGCGTGTTTGACCTTTCGGCGACACTATTTTGTGAATATGATTGATTTGCTCCTCTTGGTAAGAGCTTTCCACGAAGGAAATTACGTCTTGCAATGTTTTACGAAGCGAATACACTGCATTCATCCCTATTCCCGCTGTTATAATGGGTTTATCGTCTCTGTTCTCGCTAATAAGATTAACTCCACCAAAAGTATTTTCATTGTACATCATCACTGTTTTAAAACTACGGATATTTATGATAAATCGGAGAGCCTGAATGGCGTGGGTATAAAAGTGTTCAAATCGCGTGGGAGTAATTTGTTCGCGAGCAACTACCGTTTCATTATAGTTTTTCATGATAAGCTGTACTCCGGGCATATCTGAGAGCTGTACCGGATCATTTCCCAGTAATTTTCTTGTGCCGTATAGTAGTTTAAACTCGGGGGAGCCGCTTTCAAGGTTCGGGTAAAGAAGAGGATCATATACCTCATTATTTTCTATTCTTAGGTCATGTAAATAATAGAGCGAAAGTGAAAATGGCATAAGAGGCTCCTTATTGTACCGGGACATATAGTTTTGAATGAAGTGTTCTTCTGTTTCAAGATAGATGGGATGATCGGTAAGCTCGTGCAGGACCTCCATGGCAGAATCTGCCAGAGTGTGAGAGCCTCTAATGATCCCGTCGATCACTGCGACCAGTCGCTTTCGCACAACATCGCTCGTATTATTTTGTGCGTCTCCTAGGGGCATAAGCGTAACATTGGGACGAAATACGCCGCCAATTCCCCGCAGGGCCGCCTGACCGACGGATAGTCCTGTCGCAGGAACATTGTTATTATTATAATAAATAACGGAATCATTATTGGCTCCCAAGAGTGCCGTCAGATTAGGGCGAGCTAGTTGGACATTTGTGTATTGTATAAATTGTTTTAGAAGCTCTCCCTGGCTAATAAGAATATTAAACATTTTGTTAAATAGTGGAAGATTGGCTCTATAATTTTCTTTAAGGTAAATGGGAATTTCTGTTAAAGTAGAAATAAGATGCTGACTCAGGCCCTGGCGATTGGTATCCTTAATAAGCCGCTGAAGTATAAGTCCCAAAGACAGAAGAAGCACCGACTGCTCTGTGGGGTCGCCTCTATGACCAAAGACGTTGTTATTGCGTGCTAAGTCAGGGTGAGCATATCCCATCTCCATCACTGCTTGGCTAAAGTTCCCATTAGCGAATGCATTAATAAGATTTAGATATATTTTTCCGCTGGGAGCATCATAAAATCGGGTAATATATGAAGCTATGAGCTGGTTAAACACCATCATCATACTACGATTATTTTGAATACCATAGTCTGATCCGTATAGGCGATAACGTCGAAGGTTGTTTGCGGCATCATTGACATTGGCATAGGTTCTGAGCGCTATGTTGTCCCAGTAGCTAAGAGTATTTTCCTCCTGGGCGTTGTTGGTACGAATAAGATTGGAGAGTCTAAAGTCTCCTAGTGCCACCTGCTCTACACGAAGTCCAGAGTTATTCTCCAAAGCATCGTAAAATACGAGTCTACTGAATACTCTTCCGTATTGTTCAAAGCGTTCAGAGGATTGGGGATTGTTATTTATTTGAATATTAGCCGCGTCCCTTCTTTGCGCCCCACCTCGAAGTTGCAGTACATTATAAGGCTTTGTAAGCAAGGTGTAGGTTTTATTAATGATTTGGTTAACCCCCTCCAGGCCCAATTCACCGCCAGGAAGCGGCCTTCCTCCGGCATCGGTAGGTGGTTTAATAAGTTTGTCAATTAAATGTTCTTCCAACCAGTAAAATGAGCCAGGATTAGATCTATTTTCATAGTATTGAATAATGTTTTTATCAATATGCGGGCGTAGAAGATCAAGAAAATACTTCGTGTCGGCCATCAAAGAATCAATTAAGGAAATAAGACCTGTAAAATCTAAATGCACTTGAGCGGTGCTGGTTTCAGGGAAGCGAACTTGAACCATTTTGTTAAAACTGGAGGTCATTTCGAAGATATTGGTCAACAGGAGCTGCATGATTCGCTGATTATCTACTAAATACCTTGCGGCCAACTCTTGCTCCGGACGAACTCCTCCACCAGCAGGAATACCCACATATGGTACAATCCAAGCAAAAAGAGTTTCTGTGGTTAAATTTCGGTCTTGGGCTGCAGCCGCTTCGGTAGTGGGATCAGGGTACACCATAGAAAGCCGCATATTGATTTCTTTAATGACTAATCCTGGATTTCTAATCTCAGAGATGGCCCCGTGTTTTCTTCCGAGCCAGTCAATAAGATTGGCGCGGTTCACGTTGGCAGCTTGTGTCTCTCGTAACCATTCGATAATGCTTTTTTGAATCGTATCTAGGTCTAAACCTTTAATGTTATTACGAAAGTTATTAAGAAGTACGTAAATAGCACTCAATAAGTTAAGACCTGTAATAACGGTTTCATGAAACAGAAATATTTTGTTAACATCTGTATCTGCCAGTGACTCAGAGCCTTGAATAAGTTTTGAAACGATTTGAATTTTATCGGTATGCTCCTTTTTGAGTTCATTGATAGCCTGGCGAATGAGTTCTTGGTAGGAAATTTTGCCCAATTCTTGTTGCAGACTGGGATCTTCAAACATCTCACTAAGCTGTTTCCTAAATTTTTGTACCAAATCCCACTGGGAGTTGGGCTGCAGCATTCCTGTTTGGACATCCACAGAGTCTATATTGTATAGTGCCGGGCGCCACTTGGGGGTAGGCTGGGTTGAAGGACTAATAAACCTATCGGAGGGAAGTAATTGTGAGGATTGTGTATAGCCATCCTCATCAGGAAGAATGGAGTAGTTGGTTTGATTCATCATTCCAAAATCATTCATAGTTCGCGCTTCCTGAACAATGCGTTGAAATTTTTCCCATTCGGTGCGTGTAATGACACCGAATCTGCGGTTTATTTCATTTACAAAATGGATAAGCGCTTTTTTGGTTGCTTCTTGTTCACCATACTCTAAGTTAAAGTGTTGGTAAATGACGTTTATTTCTTTGATAAGCTGACGAATTTCGGTTTCTGAGTAGTCACCAATGTTAATAAGCTCAATAGGACGCATAAAGATAATGCGAATAAGTCCTGAGAAGATTCCTTCCAGCTCAGGAAGCATCGAGATCTGTACATTTTCATCTCTAAAGGAAAACAACTTTTGATAAAATTCGGCGAGGCGGGGAAGGCGGAAGTAAAGCTCTGCTGCCTCGGGAATTACCTCGGGCTCTAGCTCATCGGCACCCCCCAATATCATACGCGTGGGTATAAGTTTGTACACGGGCTCAGGCCGTTCAAACATGTCGTAAATCCCTAATACAATAAAAATCTTGGCGGCCATACTTTTCAGCATGAAGGTGAAGAAGACGTCCTCGGTTTCCCAGCGGGTTGATAGGGCGTCGTTAACTCTCACAGTAGAGAGGTAGACCCGCTGAGCCGCTTCCTCGGCAGTCTGTGCAAGCGCCATCCTTTGTCCTCCAATTTCTGATTGATTTAGATTTTTAAGTCCCACGGAAAGCGCAGAATGTTGAAGATATTCAAGCAAGGTTTTATAGATTTGCAGGGGCGACATGGGCACCATTTGCCGCAGCTCCTCTCCCCCAAGCATGTCCCCAATCCGGGCAAAGGCATTGATGATATTTTTAAGCGCCTGAAAGTTAGAAAGAGAGCGCCCGATAAGGTCGCGAATGTTTTTAGCCTGGCTTGCTCTGACGGGACGGAGGGTACCAACGCTTCGGCCTTGTTGGATTTCAGCCGCAACTTTTTCGTAGTAGTGGCCCGCAGGAGCATTATCCGTAAAGACGTTGGAGTCGTTGCCTGTGGAGGTGGGAAAACTTTCAAAGACTTGTGCAAGCGTGTCCCCTGTTGTCTCGGTGAACCATCGTCCTATAATGCGCACGCCATCCAGCATCTGTTGGACTGTTTGAATAGAATCTATGTTGTTTACAAACGTTTTGGTAATGTTTTTAAGATAAAGATCTAGCCCTTCCAGAGCTCGATAGAATCGGCGTTTTACATCATACTCCAGCTCGATGGCGCTTACGGTTGCCTTCCAGTCTACTTCCTGGGCACCTCCAGGATTTGGGCCCACGTGTCCTCTGGCAAGATCTACAGCCGGAGAATTAATGCGCGCATTTTTTTCCGTATCCAACTGCATGAGGCGTCCCGCAATAGCATCTCCGAGAATAGTGGCATAGTTTTCCTCGTAGGATTGAAACTCCTGTTTGTTATGCGTTAAATTGGAGTAAATCTGGGCCACATAATAGTAATACATAAAGGTGTTAATTGCCTGGTTGAGGTCAACCTGCGATCGCGCGGCCTTGCTGAGCCCAAGCTCTTCAACTGTTAGGGCAGCACCGCCTACCCTTGTACACTCGCAGTCCTCCTCGCCTCCATACTTTTTTTGCACAATATCGGTATAAAAATCAATAATCTGTAGCAAGCGAGAGCAGGAGTCATAAAGATTTTTAAAATTAGGGTCGGTTTTAGATATCTCCTCCAAAACATTTTTAACAAGCGTAAGCTGTGTTAAGAAGGTTTCGCGTTCTTCTCGTGCGGCCGCATTGGTGTAAAAGCCGATAAGACTTAGATCAAGTGCGATGGTGCCCATATCATTAATGCGCGAAAGAGCATCTCGAAGCCTCGTTATGTTCGGCGTCAAGGCAATTTCTTTAACAAGTTTGATGCCTATTTTTTTCACATTTTCCAAAAAGTCGTTATAGGCTTGTGTGCTTTTATTCAAAAATTCCATGAGGATGTGCTTTCTATCCAGTCTTTGCGCTTCAATCCTCCTATCTAGTGGCGTTTTCTCCTCATCGCCCCCCTTTTTGGCACAACTGTTCTCAAGGATTTTGTGGCGTTCATTAAAGGTCTGTCGCAACAGGTTCACGGCTTTTTCAAACTCAGCAATGTTTTCTGCGGAGACAAGACCACTAAACCTTTTGAGGTCAAGCTCCTTGTCAAACTCCGCCCAGTTTTTGCTTTGAAGGTACTGTTCAACCTTGAGTCCTACTTTCTGGAGAGCCTTATTAATTTTATTCGCAACAGACGCAGCAATACCTAGATTACAAAGTGTGTACGAAAGTACTTTTCCAAAATTTTTGGTTCCCAAGACACTATTTGTATCATTTAAAAGTTTAATAATATCCACCTCATCCGTCTGCAGTTTATCAAGTTCCTTTTGGGTGGGAGTTAAAATATTGTCAATAAAATTCGTTAAAATGTTGATTTGCAGGTTTTGTTCATTTAAAAGTCGACGATATACTGCTTCAATCATGGTGACTGCATTAATGACTTCCTCATTGGGGGCTGCTTTGGTTACCTCCGTCACCATGCGCTCGTGAAGTTGCTTAATGGCGTCGTTTAACAGCTTGATATTTTCAAGTGTATTTTCTATACTGCCGTGTACATCAAGATACTCTGCGCGCAGTCCATGAGTTAGGGAGTTAATGTACAGAACTATTTGTCGACATATACTGGCGGCCCCTTCGGTGGTATCTATAAGCTTATCCTGACCTAAATCAATAAATTCCTGGTTAATGGCGTCTGCAATCATTTTACAGACGGTCTCCTGTTTTTCCGCATTTTTTACAAAGGTGGAACCGGCTCGAGGATCGGGCAGTTGTTTTTTGATATCTTTAAGAATATCTTCGATGGGCTGCTTTGTGTCTACTTTGAACCCTATTTTGGCAATCGCCCTGATAATTCCTTCTATAATCCGCAGCTTTGCTTTACTCGATACGGAGTCTATGTGATAATCTTTAATGTGTTGTACAGGATTTTTGTCCCCCCCGCCATTAAAATATCCTCCCCCTGAAAAAGGACGAGTTTGTCTTTGTATATGATCCTGTAACTTCGCATATATATTTGCTTCTGATGAAGGCAGTGGTCTACTAGAGGTTGAAGATCCACGGTTACCCATTATAATAAAAAAAAATAAAGATTTAAAACTACAAATATTTTGCTGTTTATAAACCCAATCATATAAGACTAACTAAAACATTAAATGTAGGTGAGATAAAAGCTTATTTTTTTTTTAAAAGTTTAATAACCATGAGTCTTACCACCTCTTTTTCTTCTTCCTTTAGAGGGGTTCCATAAATGGTTTGAATAAAATTATGTGCTCTAATAACCTTGTTAAAATCAGGTGCCTTTCCATATTGTTCAATATGTTGCACAGTCTTTTGTGCAAGCATATACAGCTTGGAGTCTTTAGGTACCTCCGATGAGGGCTCTTGCTCAAACAACGTTTCAAAGGAGGATGTGCATTCATTGGTTTCATTATCATTTTTTTCATGAATGTTCTCCGAAGATGCTGAGGATTCCGTCTCCTCTTCAAACAGCACATGCAGAATCATATTCCATTCTTCTTGAGCCTGATGTTCAGTATACCCTTGCCCTGCATATATACGAGCAGATTTCACAATATCATACTTAACAGTACTAAGCAATGTTTTTATAGCGGTCGTAACAATTCTACCGCTATTGATAATCTCAACAGAAAACCAATTATACAGGCTACCCGCATGAAACACAACTTGTGAAGATGATCTTAAATCCGTTTTGAAGATGACCTCCATTTTCATGGATATATTTAAAATAAAATCCATTCAATTTTAAAATTATAAAATAATAAGAAGATGCCCTCTAATATGAAACAGTTTTGCAAGATTTCTGTATGGCTACAGCAGCACGATCCAGATTTATTAGAAATTATCAACAACTTATGTATGCTTGGCAATTTATCCGCGGCAAAGTACAAACACGGAGTTACCTTCATTTACCCCAAACAGGCAAAGATCCGCGATGAAATAAAAAAACATGCCTACTCCAATGACCCTTCACAAGCCATAAAGACCTTAGAATCACTCATCCTTCCATTTTACATTCCCACTCCAGCGGAGTTCACCGGGGAAATCGGCTCCTACACCGGAGTGAAATTAGAGGTTGAAAAAACGGAGGCGAATAAAGTTATTTTAAAAAATGGAGAAGCGGTCCTAGTACCGGCGGCCGATTTTAAGCCCTTTCCTGATCGCCGACTAGCGGTCTGGATCATGGAGTCAGGCTCTATGCCCCTGGAGGGTCCCCCCTATAAGCGGAAAAAGGAGGGTGGGGGGAATGACCCGCCGGTTCCTAAGCATATCTCGCCGTATACTCCGCGCACGCGTATTGCCATTGAGGTGGAAAAGGCCTTTGATGACTGTATGCGTCAAAACTGGTGTAGTGTCAATAATCCCTATCTTGCCAAGTCGGTCTCCTTGCTGTCTTTCTTGTCGCTCAACCATCCCACCGAGTTTATTAAGGTACTGCCGCTTATAGACTTTGACCCCTTGGTGACCTTTTATCTACTTCTTGAGCCCTATAAAACGCATGGGGATGACTTTTTAATTCCGGAAACCATTTTATTCGGCCCTACCGGATGGAATGGTACAGATCTGTATCAAAGTGCCATGCTGGAGTTTAAAAAGTTTTTTACCCAGATTACTCGCCAAACCTTTATGGACATAGCCGATTCGGCTACTAAGGAGGTAGATGTTCCCATATGTTACTCGGATCCCGAAACCGTACATTCCTATGCCAATCACGTGCGTACTGAAATTTTGCATCACAATGCCGTCAATAAGGTTACAACACCTAACCTCGTCGTGCAGGCCTATAATGAGCTCGAGCAAACCAATACCATACGACATTACGGCCCTATTTTCCCGGAAAGTACCATCAACGCACTGCGTTTTTGGAAAAAGCTGTGGCAGGATGAACAGCGATTTGTTATCCACGGCCTGCACCGCACGTTGATGGATCAACCCACCTATGAAACCTCTGAGTTTGCAGAGATCGTTAGAAATTTACGGTTTTCGCGTCCCGGCAATAACTATATAAACGAGCTTAATATTACAAGTCCCGCTATGTACGGCGACAAGCATACCACCGGAGATATTGCGCCCAATGATAGATTTGCCATGTTGGTGGCCTTTATCAACAGTACTGACTTTTTATACACCGCGATTCCCGAGGAAAAGGTAGGGGGGAATGAAACCCAAACCAGTAGCCTTACAGACCTAGTTCCAACACGGCTACACTCTTTTTTAAATCATAATCTAAGCAAACTTAAAATCTTAAACCGCGCGCAGCAAACGGTTAGAAATATTCTTTCAAATGATTGTCTTAATCAACTGAAACATTATGTTAAACACACGGGAAAAAATGAAATACTAAAGTTACTTCAAGAATAAGTATGTTGATACCTGTGGTGTGTTTTACCTGTGGGTTTCCTATTGGAACCTACGCGGCAATTTTTGACAAGGCTCGTACCGAGTATATTAAAACCAAAATGGGCGGAACATTGCCGCAAAATATCCCATTAGATGCTTCTCTCCAGATTGAGTTAAAAGACCTCATTACAGCTCTGGGAATCCCAATGCGGGTGTGTTGTCGCACTCATTTAATTACTACGTTGGATTATCGTAAATATTATTAATATCTAAAATTGAAAAAATATTTTTAATGTTACTAGTAAAAATGACTACACACATCTTTCACGCAGATGATCTCCTACAAGCATTGCAACAAGCAAAAGCAGAAAAAAATTTTTCATCTGTATTTTCTTTAGATTGGGATAAATTACGCACAGCGAAGCGTAATACAACGGTTAAATATGTTACGGTCAATGTCATAGTAAAAGGCAAAAAAGCTCCGCTAATGTTTAACTTTCAAAATGAAAAACATGTAGGAACCATTCCTCCCAGTACCGATGAAGAGGTTATACGGATGAATGCTGAAAATCCAAAGTTTTTGGTGAAAAAACGTGACAGGGATCCCTGTTTGCAGTTCAACAAATACAAAATCTCGCCGCCATTGGAAGATGATGGTCTCACTGTTAAAAAGAATGAGCAGGGTGAAGAAATATACCCCGGCGACGAAGAAAAATCTAAGTTGTTTCAAATTATTGAACTGTTAGAAGAAGCCTTTGAAGACGCTGTGCAAAAAGGTCCTGAAGCCATGAAAACGAAACATGTTATAAAATTAATTCAAAGAAAAATTTCTAATAGCGCGGTTAAAAACGCAGACAAACCTTTGCCGAATCCTATCGCACGCATTCGTATTAAAATCAATCCCGCTACAAGTATACTAACACCAATATTGCTTGATAAAAATAAGCCCATTACTTTACAGAATGGTAAAACAAGCTTTGAAGAGTTAAAAGATGAAGACGGCGTTAAGGCCAATCCGGATAATATTCATAAGCTTATAGAATCGCATTCTATACATGATGGCATCATTAATGCTAGATCTATTTGCATCAGCAATATGGGCATTTCATTTCCGCTTTGCTTGGAAATGGGAGTTGTAAAAGTTTTTGAAAAAAATAATGGGATTGATGTGAACTCCATTTATGGCTCAGACGATATTTCAACTCTTGTTAATCAGATTGCTATTGCAAACAATTTGCTCAAAACAAGCTTATAAACGTTTCTTAGGTATGCGATACGTAAATCCTAATTCTTTAATAAGTTCTTTTTCAGTAGTGATTTTTAGAGGTACTAAAGTTTGATTTTTAAATAATCCATACTGATTTAGCTTATAATTCTTTTTTTTTAACGCAGCTCGAATTCTTATTAAATAAGAAACGGGACCCGTAAAATGAAGTACTGCGTATGGCTTTTCCTCGGCTAAGGCCGTAAAAAGATCAAGTTGATATGTGTTTTTTTTCCATTCAATAAAAAGTACACACTTTCGTTCTCCGCAGACTTTTACAGAAAAAGAAAGATCCTTTATGCGAATGTTGGGCAGGACGTGTTTTAAAAGTTTTTTTTCTGGAACAATAATAAGAAGATCCACGTCATTAAGCATTTTCTCTTCGCGTCTTAAGCTACCAACAGCAACGATGTTTTTTGATAAAATTTTTATAAGTTGTCCATTATATTCAAACGCAAGTCGGGAGCGTAAGTCATTTACAATTTTTTTTCCTTGAATAAGCGTTAACATTTTATATTTAATATTAAAATCTTTTCATTTTATATATTATATACGCAAAATGGCACTTGATGGTTCAAGTGGTGGAGGCTCTAATGTAGAAACATTACTTATAGTAGCAATCATTGTGGTTATTATGGCAATCATGCTTTACTATTTTTGGTGGATGCCCCGCCAGCAAAAAAAATGTAGCAAGGCTGAAGAATGCACATGTAATAACGGAAGCTGTTCCCTAAAAACAAGTTAAAACATGCAATTATATGCATGCATATAAACGCATGCATATAAACGACATATAAAATGCGTAAATACTATATAAAAAACTATAACATATCAATCAAGGAATCAACACTTTTATAATTTTCCGTAATATATTTTTCATCCATAATGATGTCAGAGTACATGGTCCCTATGCGAGGAACAGAGCCCATAAGGGTAGGCGCGGCAATACCGTAAATGGGATTCACGGCGGAGTCAACCGCAGCATCTGTCAAGACCTGGACTGGAGACGACAAGGCCATTCGCAACAACACGTTGGAAGGCTCTCTTGCATTAAGCCCTGCCTTTTCTAGAGAGGTAACCTGTCCCGTTCTTGTCATGAGATCTGCGTACATGAGTAAATGACGATGGTTGGGACCCTTGTCCCCCATAACCGTTCTAATTTCACTAATAATTTTTTGCCGTGCCGCTTCTATGCCGTAAAGCTCCATGGTGTCTCCTATAGAGGACGATACGATGGTGTATGGGTCGATGTTATCATCAAGCATTGCGCCAAAAATATTAGTCCCGTTTGTTTTGATGGCGTAGATATTGTCTAGTCTTACCAGTTTCCCCTGGGCATCCACACGGTGGCGCATAAGCTTAACAACATTCGCATTTTTGATGCCTGGTATTCCTCTAATCGTGCTATTTAATAGTTTATCCACCACATTTACGGCAATTTTTTCATCCGTAGCCATTCGGGTATTGGTACTGCGTCTAAAGGCGCTTTCCCGTAGGTATATGCGAATAATGATGGGAATCCCTGAGGCCGTGTTTTCCACAGAATGCATGATGTAGGTGTTGGGGTGTTTAGCTCTTAGACTATTAATAATACTTTCTAGACTAATGCTTTTTAATATCATGGTTGTTTTGTTTAATTCCAAGCGGATACACCAGTTTGCAATATCCTCTGGGGGCTGTAGTAGAGGATGGTTTTCCAGAAAATCCGTCATCCATTCCACATCACTTGCAAAATCGGGGTACATCACATTTTTTTTTGTGCTTGAATACGTTTCGTACAATAGGTGCCACTGCAATATCAACCGTTCGAACGTTATAAGCTCTATGCTGTTAGCAATTTCTTGCGCATATGTTTTATTTGTTTCCACTTCCGGGTTCTTTAGACGTAAAAGCATTTCAGAGGATTGTTCAGCCTCTACGGGCTTCGCGCTAAAGATCTCCTGGGGCCGCACAATTCCCGACTTGTTGGTTCCCCCGGCCACGGACCGGTGGTGGGAGTCCAGCATATATTGTGTCAAGGGCTCTGATACGGACTGCGCCGCCAGGATTCCCACTGCCTCACCGTAGTTAATAAGACTTTGAGTATATTGTAGCCTTATGAGGTCCAGGATGGCACTCATCTGCTCGCAGGTAATGTTTAATGTTTTAACGGTTGCCAGTTCGATGCGAATAAGCATGCGCATCAGAGAGGCAGCCCGTTTAAGATAAACGGGTATGGGCGTTTGTAGTCGTTCCTGAATGTTGTTAATAAACACGTATGGAAGATTTTTGCAAAACGTTTTGACCATCGCGTATTTTTGTAGAATACTTTTTTCGTCGAAGGGAAGCACGCCACTGGTGGAGCTCAGTAGAATGTTTTTTACGATGCTGGCCACGTTTACCGGCACCTGTCTAACATCTGTAAGCAGCTGACTGAAATTAAAATTTTCGACGTTTAGGAAGATCTGTCGATATTTATCTCTATCCTTTTTAAGGCGTGAAAATTCTTCTTCAAACAAGGGCGATTGTATCCCGGTGTACTTGAATTTGTCTTCAAGTTCCTGGTCCGACAGCATGATGGTTTCAAACCGTACGGTTTCAAGCTGGCGCGCATCAAGGCCGTCCTCTCCGTACAACTGCTGCACAAGACGCGTATCGATGGAAACCCGTCGGTAATAATCCACAATACAGGATTGAAGGCCAAAGATGGCTTTACGGTTGGCATAGCCTGTGGATGATGTCGATAATGCTTTGTTGATCAAGTCGAATCTTCCATTCATTTCCCCAAAGATAAATTCAGGGGAGGTAAGGCCCGCAATATAGCTGTTGCAGATGAACCCGTAGGCCTGCGCCTCCAGGGCAAACCTGGGGTAGTACACCAGGGTCCTACCGAAGGAAAACTGGGGTTGAATGCGTTGTGTATTAATTTCAATTTGGCCGATGCCCGCCATGATGTGAATCATATTGGGGTTTGAGCCCTTGGCGCCAGTGGCCACCATCTGAAAAAGCCCATTGGTTTCCGGATTAATGGAATTCATAATCGGCTTTAAAATTCTATCGGGAAATTTAAGCGCATTCAGCTGCAATTTTTCGTAGAAGTCATGCGTTGTCAGGCCTATAGGCGGCATGATGTCTCCATGAAGCAGCCGGTTGTTTATTTCCTCCGACTCAAGCAGCAGTTCATTGATAATTTCTTGGACCTCCTGATGTGCCTCCGGGGTTAGGAGCATGTCGGCCGTGGACACTGTGAATCCGGCGTTGCGCACGTAGTTTAGGGCGAGCTGCTGGGTCGCAAATATCATTTTCAAGGCCTGCTGCGGCCCATACCTACGCGAAATAAGGTGATAGATTCCACCGGAGGAACCCGCTCCGACGGCCTTTTTGTCAAGGACGCCTTCAATGAGTTCGCCGTTGCGTATTTGTGTAGAGATGTCCTGCTTGTTATAATGCATGTAGGGTGCATACACTTCTGAGTACCATGTGGGGGCTCGTTGATAATTGATGGGGGTCTGCCTCAGTAGCATAGATACAACCGATTTGCCATCCAGCAGGTCAGTTGGGGAGTAGTTGGCAAAACAAGGTGGGTCGGTTTGGGTTGTTTGAAACAACCCCATGGCGTGCAGCTTGTTCATCACATTTTTCCCCATGGGGGTGTTCGTGCGTGTAAGCAAAAAGCTTCCCACCGTGGAGTCCTGCACCTGCCCATTAACGGGACCCGAGCTCTTTGTGGAAATGAACCAGTTTCGCACAGAACAAAGTAGTTCGGCCTCAACGCGGCTCATGACGCTCCAGGGAACCCAGAGATTCATCTGATCCCCGTCAAAGTCCGCATTATACCAGGCACATGCGCTGACATTCATTTGAAACGTAGAAATTTTTGGGTTTTCAAGAACGACAATCCGGTGAACCCCTATGCTGCTTCGTTCGAGAGAAGGCTGGCGATTAAAAAACGCGACGTCGCCAGTGACGACGTCACGGTAAAGGATGTCTCCTACCTCCAGCCTAAAGTCTTGTTTGAGACCCTCAATGTCGTGAACGGATTGTGTTATTTGCTTATACACTCTTGAACAACCAGGGTACTGGCGCTTTCCATTTAAAAAATAGGGCATTAATCTATTAATATTATAATGTTGCACTGTTTCCGCAACTTGCAGCGTTCGTGCAAAGGAAATGGGATAGCCAACCTCGTCCAGGTGAAGGTCTGAGTTCCCGCAGATGGTGGACCGGCTGATCGACCATACCTGGCTGCCCAGTAGGGATTTACGAATTCTTCCCTCCTTGCGAGGAAGTCTTCGCATGATGGAGGGAGCAGGGCGTGCCCCCATGACGATCCCACGCTTTCCCGTGCCTCCCTGGGTTGCGGTGGTGGAAACGGAATCCAACAAAAAGTTATAGTAAAGTTGCTGTATGGTTTGCAAATTGCGGTCAATATTTAAAGGTATTTTTTGGCCGCGCACGATTTGTAGGTCCTTCGGGATCAGCAGATTCTTTCGAACCAGATACTGAATCACGTTGTTAATGTCGTGAAAGCTTTGGGGGCCTGACCCGATTCCCAATCTGATGCCAGGTCGTATGCTGATGGGGGGGATCTGAATGGCCTTAAGCACAAGTTTTTCGGGATGGGAGTTTTTACTTCGCCCCAGTTTTACAACGGTGTCGTAGGTTACGCGCGAAAAAATCTCTCTGATGATCTGCGGGTACAGTTTGTCAATCTTGCCCTGCTGATCCGCCCAAAAGGTAAAATAATCTTCCGAGTCCTTAACAATTTTGGGGTGTACTGCCTTACAGACGTAGCACTGCTTTCCTTCGGTTTGGCTTGAAGCCGCTTCAATAAGACGCTTAGGCCTAATAAGGTGCTCGTACCTCTTTAGGTCAACGATGGGAGCCCCGCAGTTGAGACATATAACCCTTAACCATCGTCGTATTTCGGCGATGAAGAGCGGCTGAAGCACCGGAGCATGCATCTGCAGTATCCCAGGGTGTCCCATACATTGCTTGCGCTGGTGTGAGCAAGTGATGCATTTATAATGGTGATCGGTGGTTCCCATTCGCGCATCATAGATACCCCCTTCGGCGGGAAGGGTGCCCTCAAATAAATTAGAAATGGTAACCTCCATAACGCCTTGCCTCTTATGATCATTGTCACCGGCAATATTGAACTGAACGGCGGCTATTTCGGCATATCCAGCCTCCATATTTTTGCTAAATACATAATAAAACTTCAAATGTT-AAAAAAAAATAACATCGGTTGGCATATTTTTTTGTTAAAACCAAGTGTTAAATGATTTCTAAAACACTTATCGGTTCACGAAAACCTACCGCACGGGCCTGAAGAGGAATGCCAGTTTTGGGGGAAAGCTCGGCATATTCCACGGTAAGCTCTTTTCCATAAAGATGTTTTTTAAATAAGGCGGGCGTGAGTTTTTGAAAAAGAGCATAACGATCCGCGTACGTCAAATGCTTAGGAGTGACTACAAACCGCTTTTTGTTTGGCAATTCGCAAACCCATAAAATGGCGCCTAAGTCCTTTCCCTTTTTTCCCTGAGTATAGTCCACTAAAATAAATTCAGCGTCTAGCAGCGGTTTCAGCTTGGCAAGATGCGCTGAGTGGTAGTTGTTGTATCCCGGCTCATAGGGCCCATTGGCATTGCGTACGATGGCTCCCTCGTAGCCCTCCTTAATAAACTGCGCCTTAAGCCTAAGGGCCTCATCCACATTCTTCACGCTAAAATTTTCAACTTGGTGGATAAAGGTAAGATCTTCCTTCTGTTTAAAAATATTTGTTAATAGCTGTTGTCTCTTGTTGGAAGGCATTTGAAGCTGATCACTCCAAAAACAGTCAAACACGTAAAAGTGCAGCTCGGAGGAATCTGTCTTCGCATTCGCCTGCCCCGCGATCCATTGCAGAGGTTTGCGGTGTAAATAAAGCTCACCATCCAAATATACTCTCACGTCTATAAATAAATAAAGCTGTTTGAGCTCTTTTTTAATATTGTCAAGACCTAAAAATTCCTTTTTCGTGCGCGAATACAAGAGAATGCTACCATCGCCCTGCTGGCAGGCCACAGCTCGAACGCCATTACGCTTGCGCTGCACGATGGGATCTGTTTCTTCTTCAAAAAATGTCTTAGGAATTATATTAAAATATTTTACCAGCATAGGGGGGATAATTCCTCTATTTGTGTGGGCTCCCCGCTTTTGTCTGGCATGGCGATTATATTTACTAAGGGCGTCCTTGAATGCCTGATGGACTACCGTTGTGGCATTTTTTTTACCCAAGTTTTTTCCCTCGGTAACACGTGTCATTTTTGATATCCGCACCGCCCCTTCTTCCACAAAAAATTTTGTGAAAATTTCAGCAACGGCGTCTTTTACATCTGTGGAAAACATCTCATCTGTGATGGGAATGATCGTGTTGTGCTGCACCACTTGCACACAAATAATCCATGAGGCCTTTTTTCCGCTTTTCGTTTCAGACTCAATCGGAGGAAAACAAAAAATGTTGTTTGAATATTGCCCAGGAAATTGATTTAGCATGGTTTTAACAATAAAATAAGCCTATCAATTTTTTTATAATTTGAATAGTTATTCCAAATTCAATATGGCTTCTTTAGATAATTTAGTGGCACGATATCAGAGGTGCTTTAATGACCAGTCTCTTAAAAATAGTACTATTGAACTTGAAATACGTTTTCAACAGATAAATTTTTTATTATTCAAAACCGTATATGAGGCACTTGTGGCACAAGAGATCCCTAGCACCATCTCCCACAGCATCCGCTGCATCAAAAAAGTTCACCATGAAAACCACTGCCGGGAAAAAATTTTGCCGTCGGAAAATCTTTACTTCAAAAAACAGCCTCTCATGTTTTTTAAGTTTTCAGAGCCTGCATCTCTGGGCTGTAAGGTCTCGCTGGCCATCGAGCAGCCCATTCGTAAATTTATCTTGGACTCCTCCATTCTCGTTCGGCTCAAAAATCGTACGACCTTTCGGGTATCTGAACTTTGGAAAATAGAGCTTACCATTGTAAAGCAGCTGATGGGAAGCGAGGTCTCTGCAAAACTTGCCGCTTTCAAAACGCTTCTGTTTGACACCCCAGAGCAACAAACGACAAAAAATATGATGACGTTAATAAACCCAGATGACGAATATCTTTACGAAATAGAAATAGAGTATACAGGAAAGCCCGAATCCCTAACGGCGGCAGATGTTATAAAAATTAAAAACACGGTGTTGACACTTATTTCTCCAAACCATTTAATGCTAACAGCCTACCACCAGGCCATTGAATTCATTGCCTCCCATATACTGTCCTCAGAAATCCTTCTTGCTCGTATTAAGAGCGGGAAGTGGGGGCTTAAACGCCTCCTCCCCCAGGTGAAATCCATGACCAAAGCGGATTACATGAAATTTTATCCGCCCGTTGGCTACTATGTAACGGACAAAGCAGATGGAATTAGAGGCATCGCCGTCATTCAGGACACGCAAATTTATGTGGTTGCAGACCAGTTATACAGCCTAGGTACCACCGGCATTGAACCCCTTAAACCAACCATTTTGGACGGTGAATTTATGCCTGAAAAAAAAGAATTTTATGGGTTTGACGTCATCATGTATGAGGGCAATCTATTGACGCAACAGGGGTTTGAAACAAGAATTGAGTCTTTAAGCAAGGGCATTAAAGTCTTACAAGCGTTTAACATAAAAGCAGAAATGAAGCCCTTTATTTCGCTAACAAGTGCAGATCCCAACGTGCTCCTCAAAAACTTTGAAAGCATTTTTAAGAAAAAAACTCGCCCATATTCTATTGATGGCATCATTTTAGTAGAACCTGGCAATTCTTATCTAAATACAAACACCTTTAAGTGGAAGCCCACCTGGGATAACACATTAGACTTTTTGGTGCGAAAATGTCCGGAGAGTTTAAACGTACCAGAGTACGCGCCCAAAAAAGGGTTTTCCCTGCATCTACTATTTGTAGGCATCTCCGGAGAGCTTTTTAAAAAATTAGCGCTAAATTGGTGTCCAGGATATACGAAACTATTCCCCGTTACACAGCGCAACCAAAACTACTTTCCAGTACAGTTCCAGCCATCGGATTTTCCATTGGCATTTCTTTATTACCACCCAGATACCTCGTCATTTTCTAATATAGATGGAAAGGTCCTTGAAATGCGTTGTCTTAAGAGAGAAATCAATCACGTCAGCTGGGAAATTGTAAAAATCCGGGAGGATAGGCAGCAGGATCTTAAAACCGGCGGGTATTTTGGCAATGATTTCAAAACAGCCGAACTCACATGGCTTAACTATATGGATCCCTTTTCCTTTGAGGAGCTGGCAAAGGGCCCTTCTGGAATGTACTTCGCCGGTGCCAAAACCGGCATATACCGCGCTCAAACAGCACTTATTTCCTTTATTAAACAAGAAATCATCCAAAAAATAAGTCACCAATCCTGGGTTATCGATCTTGGAATAGGAAAAGGGCAGGACCTAGGACGTTACCTGGACGCAGGGATAAGGCATCTTGTTGGGATCGATAAGGATCAAACCGCGCTTGCGGAGCTTGTTTATCGAAAATTTTCGCATGCTACGACCCGACAGCACAAGCACGCTACCAACATTTACGTGTTGCATCAAGACCTCGCAGAGCCTGCGAAAGAAATCAGCGAAAAGGTACACCAAATTTACGGGTTTCCCAAGGAGGGAGCTTCTTCCATTGTTAGCAACCTGTTTATTCACTATCTTATGAAAAACACGCAGCAGGTGGAAAACCTGGCCGTTCTGTGCCATAAGCTTCTTCAGCCGGGGGGAATGGTGTGGTTTACCACCATGTTGGGAGAACAGGTCTTAGAATTACTTCATGAAAATAGAATAGAGCTCAATGAAGTATGGGAGGCTCGTGAAAACGAAGTGGTCAAATTTGCTATTAAACGTCTCTTTAAAGAGGATATATTACAGGAAACTGGGCAAGAAATTGGAGTCCTGTTACCCTTCAGCAATGGCGACTTCTACAATGAATATCTTGTGAACACAGCGTTTTTAATTAAAATATTTAAACATCACGGCTTTTCCCTAGTTCAAAAGCAGTCCTTTAAGGACTGGATTCCAGAATTTCAAAACTTTAGTAAAAGTTTGTATAAAATTCTTACAGAAGCCGATAAAACTTGGACAAGCCTTTTTGGGTTTATTTGTCTGCGCAAAAATTAAATATTTTTTCATAAGAAGTACTACCCAGGTTTTAAAGAAATAGCTAAAAATATCATATGGATACTGCCATGCAGCTTAAAACGTCTATTGGTTTAATTACATGTCGTATGAACACCCAAAATAACCAAATAGAAACTATTCTGGTTCAAAAACGTTACAGCCTTGCTTTTTCAGAATTTATTCATTGTCATTACTCTATAAATGCTAATCAAGGTCATCTGATTAAAATGTTTAATAACATGACAATTAATGAACGACTGCTTGTCAAAACACTGGATTTTGACCGCATGTGGTATCATATTTGGATTGAAACTCCAGTCTACGAACTATACCACAAAAAATACCAAAAATTTAGGAAAAATTGGCTTCTCCCGGATAATGGGAAAAAGCTTATTTCATTAATCAACCAAGCAAAGGGCTCAGGAACACTTCTATGGGAAATCCCTAAGGGTAAGCCGAAGGAAGACGAGTCGGACCTTACCTGTGCCATACGGGAGTTTGAAGAAGAAACCGGGATTACCCGCGAATATTACCAGATTCTCCCAGAGTTTAAAAAATCTATGTCATACTTTGACGGTAAAACAGAATATAAGCATATCTACTTCCTTGCAATGTTATGTAAGTCGTTGGAGGAACCCAATATGAATCTTTCTTTACAATACGAAAACCGAATTGCCGAAATTTCTAAAATTTCTTGGCAAAATATGGAGGCTGTACGTTTTATTAGCAAACGCCAGTCATTAAACCTGGAGCCTATCATCGGGCCTGCATTTAATTTTATTAAAAACTATTTACGATACAAGCACTAGGATGCCGCATTAAAATGCCACATAAGGTAATACACTAGGAATGTCGCACACGCACAAGAATACAACGTCGCCGGAGATTTATTATCTAGTACACGTTTTATGTATGTACAATCCGCCTTCATTTAATATATTGAGCGGATGTACTATGTATTTATTTTAAC-AAAAAACATTATTTTTTTTTAATCTTCATCATCTGTTTTTATAAACTCAGTAATATCAAAAGTAGCTTGTGGGGTTTCAGAGGGTTCACCTTGGTCCTCCGTGAGGATAACATGTTCTTCAGGTTCGTCGTCACTGGAGAACCCATCATTTAATTCCTCTTCACTCAACATCTGTAAAAAATCTTCCAAGCTTTCGCTATCGTTAAAATCCTCATCATCCATAAGAATAATGGTACCTTCCTCATCGTTTCCTCCTTGTTTCGTGTCTAAATAGGCCTGCATGGCATTTGCAAAAGTATCAAAATAGGCTGAGTCAGATTGCTGTTCCAAAATATGGCCTTGCGTATTAAATGTGGTTGCATCGTTGTTAAATGCTTGCAAATACAGTAAGGGATTTATATCCATTATTATTAAGCAAAAAAAATTTAAATTATTTTTCGACCGATGTTAGGTAAAATTAAACAATTGCTATAGGTGTTAAGCAATGATTGATTTTAAGTACTCAACAACCATGATGTAAATACTATACAGCACTTTTGGATTTTTAATCAAATCCAGATTAATACTAACTTCTTTTGTGATACAGTTCGTAATAATAGTATCCTGCTCATCGTTTTGTAAGATTTCTTTTAATATATTTTTTTTTACCGGGATACTAAGCAATTGATTATTTTCTTTTAAAAACTCCTTTTGATATTCAATCGTCTTATTCATTGAATATTTGTATATAACTATAATTACAAATGTTCAATGAATTGTTATTCATGTCGGGAGATGGCTATTTAAAAATCATGTCCTATTTTTCTTTGCTCAATAAGCATCCAAATATTTTCATGGCGTTTTATTAATTGTTCATTATTGAACGTATCACAAAGATCATTTATAAATTGCAGATAGTTTATTATTTCTTTCAAGAGAGTAACAAACATTACTTCAGCAGAACATATAATAGGTAATTCAGTGGCGTTAAAAGAATTTTGATCTTGTTGATACGCCAATGGCGAGGACTTAAGGAGATTTGGGGGTCTTGCCCAAAACCCTAGGCTGCTGTTCTTGTTTTTTAGGGCGTCATAAAGAAATGAAAGCACATTGCAAGGCTTAAGCCGCGACATCTCCTTCCCCTTGGGCCCTTTCCATATTTTTAGATCTAAGATCTCATCCGAGCTTATAGAGTAGGTATAGTAAAGTTTTTCAAAAAAGCATATCTGCTTGAAGTCTTTTTTAGAACGACTTTCAAGAAGCATTTCTATAATGTTAACAAGTTTTGTTAGGTTTAAGGCCTGTTCCTGTGTAAGCTCCTCTTGCACGTGATAGACTGAAAAAGTGTGCTTAGGAATGAAAATACTCCCCGTGGCACTGGCCTGTTGTCTGCCAGGTATATAGTACACGCTGCTGTTAGCAAGCTGTACCGGCACAATTTGCCCCACTTCTGCAACATTATTTTGCGATTCGGACGAGGGTATGACAATAGTTACGGGTTCAGTCAATAGGCTTTCGCCGAGAATAATATTACTGTCATTTTTAATAATTTTAACGGCCGCTATTAAATCAAAGGCATTTAAGTAAGAAACAACAGCAGAAAATCTTACATGCATATATCCTCTTCCGCTATTATTCGTACGCATAATAAAACAAGGGGAGCGTTGTATAACGCCAGTAATATTAAGAATAAAACTGTTTTTGAAACACTTACCCACATAAATGTTTTCAAGCTCCTTCAAAAGATGAGCCTCCACATTTGTACAAAAATTGGTAGGATCATCAATATTCAACGTTGTCTCAAAAATTTTTTGGTCGATCATATCTATAATATATTCTGTCTATTTCAATTTAAATAATATACGAATAAAT-AACGAGATTATTTTATTAAATAAGCAATGGTGTATACACTTTGTATTTACTTTGAGATATACTTTGTGTATCACAACGTGCCCTAAGATGTGTGCACAAGTGACGGCATTTTGTCGTTAAAAAGGTAAAACCAGCGGATTCCATCCTGCATTCCATTTGGTTGATTACGAGCCTCCATTTCTTTTTGCAAAAGGTTATTGCGAATGAGTAAGCAGAGCTTGATGGCACTAATCTTTGTAAGGTTTAAACTTATGCCCAATTGGTCAGCAATTTTTTGTTGCTCCTCCCGTCCGCGTGTTTCGCATACGGCTCCCCGGTTTAGCATGCGAATATCAGTAATCTCATTCTTTTTTAAAACCTGGATAGGTGGGCGGATTTTAAATTTAAGGGCCTTTCCCTTGCTTTCCATATAGCCTATGACGATGTCGTTTTCTTTTCGTTTAACATTAATATTAAGCATATAAAGCGGAATTTCATGCCAGGTTTTATCTTCTCGCGAGGTAATAAGTCGCACGGAGTCCTCCGTGGCATAGCCCACTAGAGTGTTGTCATCCCCAGGCACGTGGCTTATAATTTTAAAAATGTCCGGAAATGGCTGAATATCTTTTTTTGAAAAAGCGATGAAAAACTTTTTATAAACCTCGACAAGGGCCCCCATACCTGCAAGATTATCTATAATAAGTGCTTCTAGCATCGTATAGTGAAATGAAGCGGGGTAGTGGATGAGTACCTGCTCCATTGGCTCATCCTGAAAATCCTTCTGAAACTTTTCATACAATACTTGAAAGGGTTCTTTGGTCTGCGAGTGTTCGAGGTATTTGGTAATACGGATGCTGTGCATCGCGGGAGGCTGAAAATCCCGAATATATGTTTCAATATCTAATACCGGTTCCTTTTTATGGTTAAGCACCGCAGCGACGTACAAATGCTCAGGCTTTGCCGGCACATGCATAATGGTGCAAAGACGATTCTGTATCCATAATTCCTTGCACTGGTTTTTTGAGTAGCATAGAGAAATGAGCGCCAGCGCGAAGTTGTCCTCTGAGAAGAGTTTATTATCGATGGTAATTCCCTGTATGAGCTTGGGAGTGGAAACAGCCTTCCATAGCTCGGAGTACGTCCACACGGGGCGTGCCATAAACAAAGATATAATAATATTAGAAATTGTTTTTACCTCTTGCTCCCCGTATCCATAGGCCTCAAAGGTATTGAGGACGGTGGCTCCGACGTTTGCCGGCGTGATGGATGGACTAAGGGGCAGACTTTCCAACATAGGCTTATCAATCTTAATCTGGTTGGTGAACCCATCAATGGCGTGCTTTCGCAGCGCCTTATCCCCCTCCTGTATTAAAATGTATTCTTTTAATTTTTGTGCGTACTTAGCGAGCTCTGGCCCTCCATCGGGTGTTGTCGATACGTACAAATAAATTGTCACGTTGCGCTCACTGGGGGGGAGCTCCATGTGTGAATTTTTTCGCACCACCCTCCCAAATACCTGAATAAGCCGGGGAATATCAAGGGGCAATGACATAATCATCTCGTACCGCACGGCCTGAAAGTTCAAACCCTCCACAATCACCTTGGACCCGATGAGAATACGCAGCTGGTGGCCTTCCAGGTTGGACGAGGCGTTAAAAAGAGCCAGGCTTCGTTCGCGTACAGCGGGCTCTATTTCGCTGTGCAGAATGGTGAACCGTACTGGAATAAACTGATGGTCGCTATGTGTGTGCTCATCGCGAATCGCGGCGCAGATGGAGCAGCGGGTCGTTCCCACAGGGGACGAAACTTCATTTAAAATGCCATTACTTTGTAAAATTTCTTGCAAGATAAGAACCCCCGACATGCGGACCCGATTGTGGTAAATTAAAATTTTCCCCCGGCCTTGCCGAATAATGGAAAGAATGTCTTTCATCATTTGAGTGTATTTTCCGCTATAAAAGGCCAATCCCGAGATGTGCGTTGGTGGCTGCAGCGACAAAAAGCTGCCACTCACATTAAAGGGGGCTCTACGCGAAGGCTCAATAATCTGTACCCCGTTTTCCAGAAGCCAGTCTGTGCTTGCCATAGAAAGGGCGGTGGGGGTTTCCGTCGAGTTAAACAGGCCGTAAGCCTTGGGTTCCGTTTGTTTTGAAAATTTTGGGTTGGGAAACACCATGTCATAAATGCTGTACGCATTACTCGAGATTTTAGGGTCAGGGCCCAGCTGTTTAAGCGTTTCAAGCTGATACTCAGACATGGGGCATTCGATGAAATGTAAGTACGGCAATGTTTCGTCTTTATAGGACAACATCTTTCCGGCAAATATTCTTTCGGGGTAAAAATTGGTGTTGGTATCCAACAAAAAAGATACCCTTCCGGTGCTCAGTCTTTCCACAAGAGCTAGGGCGTCCTTTTTCCATTTAACGGAATGCCCACTGCTGTCAAACAGTTGCTGGCGCTGGAGGGGCTGGCCGTTGGGCAGCTCATGCCGCGGAACCAAAAGGTTTAACAGGTCGACGTATTCCATGACACTCCCGGTTACGGGCGTTGCCGACATGAAGACGGCCCTGGGGGCCTGGTGAGGTGGAAAGGCATCCAGGACATACTGTAAAGCGATGCCATAATTATTTCGTTCCTGGATATTGTACACGTTGTGTATTTCATCCGCAATGAGCAGTCCTCCCCTAAGTTGCTCCATGATTTTTTGATTCACCCGGATGAGGCCGTTTGTCTCGGCCTCGCTAATTTTTTGCACGAACTGAGATATATCGTTCTCATTCAATGTATCTTCTGCTTCGTCAGAACGATGAAACAGAGAAAGCACATCAAAGTTTTTCTCTTCACCCTTACTCGTAATATTGAAAAGCTTGGATGCAAATTCCTTATAGCCGTAAAACTGAAAAAAGCCTCCGCGGTTTCTATCGGTTAAACGGCGCTTTAACGTACTAACGAACCCATTTAGATGCCGTGATTCGACCGACGTGGTGCTGCCAGACTGCTTTGCAATGTGAAGAAGCCGGTGTAGCTCAGCGACCTCCTTGTAAGAAACAAATCCCAGCTCAGGACGTCTTAGCATTTCTGTTTGAATGATGGCGCGTGTAAAGCCTACCACAAAAATCCAGGGCGCATTTTCAATAAAATTCATGTAGTGGTTCATAAATTGACGCGCGATGGCAATCGCGGCAATGCTTTTTCCCGTCCCGGTCTGCCAGTTTAATAAAAGACGCGAGTAGGGCGTGTTGGGATTTTGAAAGTTTTGGACGAAAAGCTGGGCATTATGCAATTGGAGACCCTTGATGGAAGGAAAGGGCGACGCGTAGGGGTCACACGGAAAAAACGCTCGCCCCCCCTTCTCGCAGCCAGGCCCACCGATCTGGACAAAATGAGCCCGCAGATCACGAATGAGCTCTTTTTGGTCGACAGGAGGGGAAATCAACGATTTAAACTCCTTTCTTCGCGCCAACTGCTGCAAAAAGTCTGCGGCATCCAATTCGGGATACGCCATATTATCATAAAAAAAATAAACCTTTTTATGAAAACTTTTATGTGATTCTGTATTGCAATTGTTTTTTATGAATACTGTAAATAAGCGTATCAACTTGTTTTTCTAACGAAGAGGCGTTATTCTTTTTTTCTGGATATAAAATAATAATAAGTATAATAATTAAGACTAAACAGCAGGCAATCACTATCAAACTCATATTATACTTACTTTTTTATAAAAAGTATTATATCTTATGAATGCGCAAGTTCAGCTAATTGTTCGTCGCTTGGAATGTGGGACTGCAGGGAGGTGGAGTTTTTCCTTTTTCTAAAGAATACCGGGAAATGGTGGTGAGGCTCAGGTTGTTGTACATAGTAGCTAGGAGGAGGTTTAGGTATGCTCGACTTGCAGTCAATAGTCCGGTTATAGTAAACGATGGCAACGATGATAAGAATAATAATGAGCAAAATCAAAATGCCCAGGAGAATCGCAGTTGTTCCGGGATATTTGGCGATTGTATGGGCTAAAAGGCCTTGGGTGCTTTGTTTAATTCCCTCGCGGGTTGACAGGTTATGAGAAAGCAGTGGAGACGTTTCAGTGTCCATTTATTACAATTGAACAGTTATATTAATCTCAAATAAAATATAACACAAAATTAATTATGGCCATGCAAAAGTTATTTACGTATATTTACGAGTTTATTGAATATCGTAAGATGGTGCTGTTGGAAGAAAAGGTACCATATGATAAGTTTGTTCAAATGGTACTTAATACAGGATTTTTTCGTATTAACGCGGAGACGCTGAATCACGGAATCGTATCCGTGTTTATCTTTGGAGCAAATGGCAAGTACGTTCACCACGGAGGCGACATGAGAACGCTTTTAACGAATACGCTTAATGAAAAAAAACATTATGAAGAATTAATTTTAATCGTTGATAAGCCCGTTTTAAGCAAAAAAAATATTTTAGATATAATCGTCGAGCAGCGCGCTGCAAATCCCACGATTGTAATAAACATATATCCCTACCACCTGTTCTGCATTAACATTCCCAAGGTGAGTGCCATTCCTAAACATAAACTAATTACTCAGGAGGAGGCGCAGGAGTTTTTAGGTCGCGAATATCTGCAACCGCAGGACCTCATGCAAATTAGCGCGTCAGACCCCCCGGTGGTCTGGCTGGGAGGAAGACCGGGAGACTTTGTGCAAATTGAGCGGCCCTCAGAGACAGCTATGCACGCTGTTGTTATCCGCTTTATCACCAAGTCCAAAATTTGAGTCCCGTGTTTAAAGATGACAGACAGCTAAGTAAGCATATCTGTAAAATTGTCGATGTCCTCTGTGGATAGAGCGCTTTCCTCTGAGCAGCAAATTTTTTCATACATCTCCATGGGGGATGGCGAGGCTTTAATAGTATGTAGGTCACGTAAGAACTGTTGTATGATGGGATATTTGTCTTTTAAAAACTGGGGATGTTTCATAACTGGAATTATTTGAAAGATAAAGACCTTCCATCCAAAGTAGCCAACCACATTTGGCATTTCGGGACACGCGGTTTCATAAGGCATAGAATAGTGAATAGTGTACTGATCTTTTTGATACAGCGTTTCAAGTAGTTGGCGAAATGTTTCCGCGTCGAGCGTGCCAAAATCTTGAGGAGCCTCGGTGTGCTCCTGTGTAGAGCAGATCGTGATGATTCCCCAGGCAAGCGGGAGCATGGACTCTGGAGGGTGGATATCCGTATTGGTCTCATTATTCGATCCCAGCTGATGAATGCCGCACACGCGAAACATGGCCTCGACGTAGATGCCCATAGAGATAGGCGGCGAAAGGGCAAGACCGGATTGTATTTGCGGCATATAGTAGGAGGGCACCGAGTTTTTTATTTTTCGGTTGAATGGGGACTTTATTTCTACCAGCACGGGGATGCGTTTCGTGGCCTCATAGCGTACGTTGTTAAAAATTGTTTTGATTTCCCAGGACTGTTGAGTGTATCCCAGCGTTAGGTGACAAAACCCATCGGGGCTATTACTATGTCCGGGGTATCCCAAATAGGTCCCATCAATATGAATATTGTCACCTATGACGGTGGTTTGGCAGAACAACTCAAGCAGATCTTTACTAACACGCTCAAAAAGGGTTCCCCAGCTACAAGCAGCGCGGTTCAAATTCTTCTTAAAAAGATTTGCTTTTTCCGCCAAGGTTATATAATAGCTTTTGTAAGGGTTTAAACCTAAAACGCTGGCAAGGTCAGAGCCACCCACCTGAGTGCGACGAATAGCATGCCAGGCATCGGAGCGCTGCTGAGGAGAGTCTTTAAACAGGCGTACAAAGGTTTCCATTATACTTGTTTTAACAGGAATTCAATATAAAAAGTCAACACAGTTTGCAATTTTTCCAATCTCAAGATATAGCCATACATTTTTTTTTCCAATTGGCGAATATGTTTAAGCTCATGTGTTTCAATATTAGCATCCGGAAATTTAAATGCATAAAGATGTTCAAAGGCCTGATTTATACACGTATCAAAGGATCTGTGGTATGTTATTAGCTTCAGCATGTGTGCCAGATCTTCAAGATGGTCTAAATTTATACGGTTTTCCACGTGGTGGATCATGTCTGCCACATCTTGAGCCCCCATCCAGGGGATCACAAGGTACTCCCCCTTAAAGATGATTCGTCGTTTTTTTAAAAAATCATGAAAACGTTTTAAAGCTTCAAGAAAGGGGCAGTTGGGCTTTGACCCCAAAATGCTGACGACGATATCCTCGGGCATGATGTATTCGCAGTGAGGATAGTAGTTTACGGACTCTAATTCAGCGGCCCGCCGTTTTATTTCGTATCTTGCCCAGTTATTCAGAGAGTACTCCACGCCTCCGACCACAACAGACATCCTATCTATTAAAAAATAACAATAAAAACCTTATGAAATCTATGTATAGTGGCCGCTAAAATGTCTATATTAGAAAAAATTACGTCAAGTCCCTCTGAATGCGCAGAGCATCTTACAAACAAAGATAGCTGTTTAAGTAAAAAAATACAAAAAGAGCTCACCTCTTTTTTGGAAAAAAAAGAGACACTCGGTTGCGATTCGGAGTCCTGCGTAATTACCCACCCCGCCGTGAAGGCCTATGCGCAACAAAAGGGACTGGACCTCTCCAAAGAACTGGAGACTCGGTTTAAAGCGCCAGGACCCAGAAACAACACGGGTCTTCTTACAAACTTCAATATTGATGAAACGCTGCAGAGGTGGGCCATAAAATACACCAAGTTTTTCAACTGTCCTTTTTCCATGATGGACTTTGAGAGGGTCCATTATAAATTTAATCAAGTGGATATGGTAAAGGTATATAAGGGAGAAGAGCTACAATATGTAGAAGGCAAAGTGGTCAAGCGTCCTTGTAACACCTTCGGATGCGTTTTAAACACGGACTTTTCAACGGGCACTGGAAAACACTGGGTAGCCATCTTTGTGGATATGCGGGGCGACTGCTGGAGCATCGAATATTTTAATTCGACGGGAAATTCTCCTCCAGGTCCCGTTATTCGTTGGATGGAACGGGTCAAACAGCAGCTATTAAAAATACACCACACCGTGAAAACGCTTGCAGTTACCAACATTCGTCACCAACGGTCGCAGACCGAGTGCGGCCCCTACAGCCTGTTTTACATCAGGGCACGCCTCGACAACGTGTCATACGCCCATTTTATATCCGCTAGGATTACCGACGAAGACATGTATAAGTTTAGAACCCATCTGTTTCGCATCGCATAAACTAATAAAGTTTGAATTCTTTATAGGAATAAAAATGGAAGCGTTTGAAATCAGCGATTTCAAAGAGCATGCGAAGAAAAAAAGCATGTGGGCTGGCGCCCTCAACAAAGTCACTATTTCGGGTCTTATGGGGGTCTTTACCGAAGATGAGGACCTTATGGCGTTACCCATTCACAGAGACCACTGCCCCGCTTTGTTAAAAATTTTTGACGAGATCATCGTAAATGCCACGGATCATGAAAGAGCTTGCCATAACAAAACAAAAAAGGTAACTTACATTAAAATTTCGTTTGATAAAGGTGTGTTTTCTTGCGAAAACGATGGCCCGGGAATCCCCATTGCAAAGCATGAGCAAGCCAGTCTTATCGCCAAGCGCGATGTGTATGTTCCCGAGGTGGCTTCATGTCACTTTTTAGCCGGAACGAACATCAATAAGGCCAAGGACTGTATCAAGGGGGGAACCAACGGCGTCGGGCTGAAGCTCGCCATGGTGCATTCGCAGTGGGCCATTCTTACCACCGCCGACGGCGCGCAAAAGTATGTTCAACATATCAACCAACGCCTAGATATCATTGAGCCTCCTACCATTACACCCTCCAGGGAAATGTTTACACGTATCGAGCTCATGCCCGTATACCAGGAACTAGGGTACGCGGAGCCTCTGTCTGAAACAGAGCAGGCGGATCTTTCCGCCTGGATTTACCTTCGCGCCTGCCAATGCGCGGCCTACGTGGGAAAAGGCACCACCATTTATTACAATGATAAGCCTTGCCGCACGGGCTCTGTGATGGCGCTAGCCAAAATGTACACCCTGTTGAGCGCGCCTAATAGCACGATACATACGGCGACCATTAAGGCCGACGCAAAGCCCTATAGCCTGCACCCCCTGCAGGTTGCGGCGGTCGTGTCCCCCAAGTTTAAAAAATTTGAACACGTGTCCGTTATCAACGGGGTAAATTGCGTAAAAGGAGAACATGTCACCTTTTTGAAAAAGACTATTAATGAAATGGTCGTTAAAAAATTTCAACAAACGATTAAAGATAAAAACCGCAAAACAACATTACGAGACAGCTGTTCAAACATCTTTATCGTTATAGTGGGTTCCATTCCAGGAATAGAATGGACCGGCCAGCGGAAGGATGAACTTAGCATCGCGGAAAATGTTTTTAAAACGCATTACTCCATTCCTTCTAGTTTTTTAACAAGTATGACAAAGTCTATCGTGGATATTCTTCTGCAATCCATTTCTAAAAAAGATAACCATAAACAGGTCGACGTAGACAAATATACGCGTGCCCGCAATGCGGGAGGAAAAAGGGCGCAGGACTGCATGCTACTCGCGGCGGAAGGGGATAGCGCACTTTCCCTGCTGCGCACGGGACTAACCCTGGGAAAGTCCAACCCAAGCGGGCCCTCCTTTGACTTCTGCGGCATGATCTCCCTGGGAGGAGTCATCATGAATGCCTGCAAAAAGGTGACAAACATTACAACGGACTCTGGAGAAACCATTATGGTGCGCAACGAACAGCTTACCAATAATAAAGTGTTGCAGGGAATCGTGCAGGTATTGGGTCTAGACTTCAACTGCCATTACAAAACACAGGAAGAGCGAGCAAAGCTGAGATACGGCTGCATTGTTGCGTGCGTTGATCAAGATCTGGATGGGTGTGGAAAAATCCTTGGACTGCTGCTGGCCTACTTTCACCTGTTTTGGCCTCAGCTTATTATCCATGGTTTCGTAAAACGACTGCTTACCCCGCTGATACGTGTGTATGAAAAGGGTAAGACCATGCCCGTGGAATTTTACTATGAACAAGAGTTTGATGCCTGGGCAAAAAAGCAGACCAGCTTAGCCAACCATACCGTAAAATATTACAAGGGATTGGCGGCGCATGACACCCATGAAGTAAAAAGCATGTTCAAACATTTTGACAACATGGTGTACACGTTTACCCTGGATGACTCAGCAAAGGAGTTGTTTCATATTTATTTTGGCGGGGAGTCGGAGTTGCGAAAAAGAGAGCTTTGCACCGGCGTGGTGCCGCTCACCGAAACCCAGACGCAGTCCATTCATAGTGTCCGACGAATTCCTTGCAGCCTGCATCTGCAAGTAGATACCAAGGCTTACAAGCTGGATGCCATCGAGCGGCAGATTCCCAACTTCTTAGACGGGATGACGCGGGCGCGGCGCAAAATTTTAGCCGGGGGGGTGAAATGCTTCGCCTCCAACAACCGTGAACGAAAGGTTTTTCAGTTCGGGGGCTACGTTGCAGATCACATGTTTTATCACCATGGCGACATGTCGTTAAACACAAGTATTATAAAAGCCGCCCAGTATTACCCAGGCTCCTCCCACCTCTATCCGGTATTCATAGGCATAGGAAGTTTTGGCTCCAGGCACCTGGGAGGAAAGGATGCAGGATCCCCAAGATACATCAGTGTGCAGCTTGCGTCTGAATTTATTAAAACAATGTTCCCCGCGGAGGACTCATGGCTTCTCCCCTACGTCTTTGAGGACGGCCAGCGGGCGGAACCAGAGTACTACGTGCCTGTGTTGCCGCTTGCTATTATGGAGTACGGCGCCAACCCATCGGAGGGCTGGAAGTACACCACTTGGGCCCGGCAACTGGAAGACATTTTGGCCTTGGTGAGGGCCTACGTCGACAAAGACAACCCAAAACACGAGCTACTGCACTATGCAATAAAACATAAGATTACTATACTCCCGCTGCGGCCCTCCAATTACAATTTCAAGGGCCATTTGAAGCGGTTTGGCCAATACTACTACAGCTACGGCACGTACGTCATCTCAGAGCAGCGAAATATAATTACTATTACGGAGCTTCCTCTGCGTGTTCCTACGGTTGCATACATCGAAAGTATAAAAAAATCGAGTAACCGCATGACATTTATTGAAGAAATCATCGACTACAGTAGTTCAGAAACTATTGAAATTCTGGTGAAATTAAAGCCAAATAGTCTTAACCGTATCGTGGAAGAATTTAAGGAGACTGAAGAGCAAGATTCCATAGAAAATTTTCTGCGCCTGCGCAATTGTTTACATTCACATCTAAACTTTGTAAAACCTAAAGGTGGCATTATCGAGTTTAACACGTATTATGAAATTTTGTATGCGTGGCTACCTTACAGGCGTGAGCTTTACCAAAAGCGTCTTATGCGTGAGCACGCGGTGCTTAAGCTGCGCATTATCATGGAAACTGCTATTGTACGCTACATCAATGAGTCTGCAGAGCTAAATCTTTCCCATTATGAGGATGAAAAGGAGGCAAGCCGCATTCTAAGCGAGCATGGATTTCCCCCGCTGAACCACACGCTGATCATTTCCCCTGAGTTTGCCTCTATAGAGGAACTCAATCAAAAAGCACTGCAGGGCTGTTATACCTATATACTATCTTTGCAGGCTCGAGAATTGCTTATCGCAGCCAAAACTCGTCGGGTGGAAAAAATAAAAAAAATGCAAGCTCGTCTTGATAAGGTTGAGCAGCTTTTGCAAGAGTCTCCCTTTCCCGGCGCCAGCGTATGGCTGGAGGAAATTGATGCGGTGGAAAAGGCTATTATAAAAGGAAGAAATACTCAGTGGAAATTTCATTAAACGCCCGGTTTTATGATGTCCAATAGGTGTTAAGCAATCAGTTCATCAACATTTTTTTCAAGAATTTGAAAAGTTTGGATAATGTTCTGAATACTTTTTTCTAAAAGAGTTATCAAATCTTCTTGTGAGGCCTTATGAATAATTGTTAATACCATTTCTTGCTTATGGGGAACACACTGATACCCCACAAAGCTAATATCAGGAATCATTTCATAAATATATGTTTTTAGCAGATTTCCGATGGTATGGGTTTCATCTTTTATCGTGATAATGGCCTTTGTTTTTTCCTCATCCATGGAAAACAGCACAAGTTCCGGCTGCGGCTCTTCAAAGTTTTCATAAATTTTTTGAATGCTTTGGATTCGGCCAATAATGATCCGGCAGGCGTTTTTTAAATACGTGCGAACGGCCTGGTTGATATGTGGCAGCGGCACCGCTGGAAAGCAAAGCCCCAGGCGGTGGTGACGCGGGTCTGAGGTCATAGAGCTTTGCTTGTAACCGCTAAGCGCCATATATTCTTTTTTATCCGTTGGGTACTGTTCAATGTCAAGGTGGGAAAAATGTGTTTTAACGGCAAGATTAAAGGCGGCATGCTTTCGTCCTATGCCCTTTTTAATATAGATATCCTCTATAATCAACGATTTTCCGGGTTGTAGGAAGCCAATCTCAAAGGTAGGATTAAAAATCGGGTATTTAAGCTTAGGGCCTGCCACCTGGATGAGATCGCGGCTATAGATGGTTTTAACCTCACAGCTATTGTTTAAACTCCGCAGAGCAAATACCAGTGTCTCGTTTTTCGCATAAATCGGAATGAAATTAATGCGGTTTCTAATAAATTGTTCCGTCATAAACAGGTCCGTGGAATCCTCGATCTTATACCCACCGGGCTTAATATCTAGCATATAATTGGGAATTTCATCTTGCAAGACCCGCGACAGGCCGTGGACCGCGGCTCTGCTAATGCCCTTAAAGTCCATAACAACATTGACCGGGACGAGGGGCAACTGCTCCTCGAGCTGAAATAGTTTTTTGGCCGCATTTTTAATAAAGAGGTTGGAAAAGTCTATCAAAAACGGTTTGATTTCCACGTTTTGGAAAATTTTTTCCATTTGTATTATAAATATATCTATATATATTCAAATTATGGTAGTTTATGACTTGCTCGTTTCTTTAAGTAAGGAATCCATAGATGTGCTACGGTTTGTAGAGGCAAACCTTGCGGCGTTTAACCAGCAGTATATTTTTTTCAATATCCAAAGAAAAAACTCGATCACGACACCCCTTCTCATTACGCCGCAGCAGGAAAAAATTTCGCAAATTGTTGAGTTTTTAATGGATGAATATAATAAGAACAATAGAAGGCCCTCCGGGCCGCCGCGTGAGCAGCCCATGCACCCATTATTGCCGTATCAACAATCCTCGGACGAACAGCCCATGATGCCGTATCAACAGCCCCCGGGGAATGATGATCAGCCATATGAGCAAATATACCATAAAAAACACGCGTCGCAGCAAGTAAATACTGAACTGAACGATTATTATCAACATATTCTTGCATTAGGCGATGAAGACAAAGGTATGGACAGCATGTTAAAACTTCCAGAAAAGGCAAAAAGGGATAGCGATGATGAGGACGACATGTTTTCTATAAAAAACTAACGACGTAACAATTAAACAAAAAATAAAAATCATTATAAAATGAATCTTGAATACGTCCAAGTTGTTCAAAAATTTAATCAAGTACTCCTAGAACTTACCAAAAAAGTATGTACCGTTGTGGGCGGGAGCAAACCCACCTATTGGTATCACCACATTAGAAGGGTTTGCTCAGAATGTCCATCCATGCCGATGAGTATGATAGGTCCGTATCTGAATGTCTATAAAGCCCAAATTCTAACAAGGGACAAGAATTTTTTTATGAATTTCGATCCCGCGCATAATGAGTACACCTTTATCATTCAAAAACTAAAAGAAGCAGCCCGAAATATGCCGGAAGACGAATTAGAACAGTACTGGGTAAAACTTTTATTTTTACTTAAAAGCTACATAAAATGTAAGCCCTTTATTAATTAAAGAATTGATGCATAACTAATAAATGGCCGGTCGTGTTAAAATAAAACAGAAAGAGCTCATAGACTCTACTGTAAAAAACAAAAATGTGATGAATCTGTTCCATGAAATTATAGGCTCAAAAGGCAATATTAATTTTAGCGTTGTCTGGCCCAAGTTTAAAAAAATCAAACAGAGCGTTTATGACTACATTTCCACTCTTTCTGTGCTGGAAAAAGCAAACGTTATGCAAAACTTTGAAGCTGATAAGAAACTGTTGGAACTTTTTGTACAAAAGCTGTGGGCTGCCTATGAAGGCTATTTCAAATATCCCGAGATTGAAAAATATGAGGTGGAAGGCCAGGTAAATTTCAATCTCGTACCTCAGTGCGTCCTCGAAAAGTTTAGCCAGTTGTATAGGATAAGAATCAATTCAGAGCTTGTCACACTCATCCTAAACAGCTGTGCCTTTATGAGTAAATATAACGATTATATTCTCAAAAAAGATCCCTACATACTAACCATAACCCCCGGCCTATGCTTTTCCCCCATTCCCAACTTCGAGGACCTAAATTTTAAACATCTTTACAACAGTGATAAAAATTCTCAGCATGACAAAGAGTTTATCATGTTTATATTATATAAGCTTTATACGGCTGCCCTAGGAGTGTACAATGCCATCTCGATTCCAGACATCGACGTAGAAGACCTTGAAAATATCATCCTATCCTCGGTGAGCCAGATTAAAAAACAAATTCCGCGCTGCAAAGACGCCTTCAACAAAATTGAATCTTCGGTACACCTGTTGCGCAAAAATTTTAACACATATTACAGTGACTATGTGGGCTCAGGCTACAACCCAACCATCATTATGGAACAGTACATTAAAGACATATCACAGGATTCCAAGAACATATCACCACGCATTTCCTACCAGTTTAGAACCATCATCAAGTATTACCGCGACATGATTGCCACCAGGCATCAAACGATGGACCCCCAGGTATTAAACCTCGTAAAGCACGTCGAAAAGAAATTAGATATGCTTGATAGAGAAAAAAATTAGTATATATAGTTATGGTGAATCTTTTTCCTGTTTTTACCTTAATTGTGATTATTACAATTTTAATTACGACTCGAGAACTATCCACCACGATGCTTATTGTTTCTCTTGTAACAGATTATATTATTATTAATACACAGTATACGGAACAGCAGCATGAAAACAATACATTTTTCATGCCGCAAAAAAATTCTTTTAACGAATCTTATAATAAAGACAAAAAATCTAATATACATATTCCCTACCAGTGGCTGGCGCCTGAACTGAAGGAAGCTGAGAGCAAGTACTGGTGGGGCAATTATGATCCTCATAGCGAGCCCGTTCTCGCTGGCGCATCTTGAATATCTTCATACGTGGCACGTCACCATCAAAAACATTGCCCAACAGCACGGGCTTGATATAAAGGTGGCCATTGTGGTCTCAACATCGCATTTAAATAATTTTTTGCCAATTTCCGGGGCGCTTAACATCGAATGTATAACCTTCCCCAGTTGCGGCATCAAGGAGATAGACCTCCTATGGGCGCGCATTAAACTATTTCAACATTACTGCGCCATCGGTGCCCGTCTTTTATGGCTGGTAAGTGCTGACATCAGGCCCCCTGTTTCAGCGTGGCCAGCCATCGCCGACAGTCTAAAAAAGGGAGCAGATGCGGTCGTTATTCCCTACCCCTCCCGATGGAACAATCTTATACCTACCGTCATCAAAGAAATAGTTGTCCACCAAAAAAAATGCCTTGTGGCGGTGGATGCACGCCACCTTGATACAGATACCCAGATTGTAGGGGCCGGGATGGGCTGCATCGTCCTAACCCTAAAGGCCCTTATGGTGCGCCTAAGTATTGGCAAACAGCCCGTTAAGATACTGTGGCCCGACCTTCACGGCACTGCCGAGGGCATTCCTCTGGAGGGGGTGGAGGTTGGCTGGTTTTTAAACGCTTATGCGCATAAATTAAATATACGCTGCCTAGGGGCTGATCATATTGCGCAGCACTTAACTTAATTCTTTATTTAAAAAGTCCACGCATCCAGTGGCGGCCTACATTAAGGGCCTACGCACATAAATATACACTGGCTAGAAGTACGCCTTCATTTAAACCATTGAATTATTTATATAATGGCTGCAAACATTATTGCAACAAGAGCCGTGCCAAAGATGGCCAGCAAAAAAGAGCATCAATACTGTCTGCTAGACTCCCAGGAAAAGCGTCATGGGCATTATCCCTTTTCATTTGAATTAAAGCCTTATGGGCAAACAGGCGCAAATATCATAGGAGTACAGGGCTCACTTACCCATGTTATCAAAATGACAGTATTTCCATTTATGATTCCTTTTCCTTTACAAAAAACTCATATAGATGATTTTATTGGTGGACGCATTTATTTATTTTTTAAGGAACTGGACATGCAAGCAGTTTCTGATGTAAATGGAATGCAATACCACTTCGAGTTCAAGGTTGTTCCTGTAAGCCCCAACCAAGTAGAGCTTCTTCCTGTGAATAATAAATATAAATTTACATATGCTATACCGGTAGTGCAATACCTTACCCCAATCTTTTATGATCTTTCGGGACCGCTAGATTTCCCATTAGATACTCTTTCGGTCCATGTGGATATCCTCTCCAATCATATACAGCTTCCTATCCAAAACCATAACCTAACAACGGGTGATCGTGTTTTTATTTCTGGATATAAACACCTGCAAACGATTGAATTATGTAAAAATAACAAGATTTTTATCAAAAATATACCGCCGCTTTCATCCGAAAAAATAAAACTATATATACTAAAAAATCGAATCAGAATTCCGCTATACTTTAAATCTTTAAAAACGTCTAAGTAATAACATTTTTATAGTCTACTCCTAGTTCCGAAATAGGCTGAATTTCTTTTTTAAGTCCTTTAAACCAAGGATGTGATACAAGACTCTTAAAGGAAAGCCGCTTATTTTCATTAATTGTTAAACATTCCGTGATAAACTGTTTTCCCGTCTCTGAAATGTTCTCGGGAATATAATTTTCCCGTTTCAGGATATCATTTAAATAAAAATTTTCTGCACGAAATCTAAAAAGATTAACCGCGACCATACCTATCGTCCACACGGTTAAAGGAAGCTGGTAGTAATAACCATAATAATAAAATTCTGGACACACGTATTCCCATGTTCCAAACATATTATATTGGGGACGGGTTTCGTCTAATCTAACAGCGCTTCCAAAGTCAATGACCTTAATGATCTTTTGATTTATGTCTATAATAAGGTTCTCATCCTTAATATCCCCATGGATAAAGCCCTTCTCATAAATGTTTTGTATAATAAGAATAAGCTGGAATATTATTTTTTTGGCTTCGGTTTCCTCAAGTTTTTTAAAGTAATGATAATGAAGTAGATCAACACTATTTGGAATATATTCTATGATTAGTATATGATACATAGCATTTTCGGTATATTCGATAAGCTTAATAACACCGGGAGTATCTTGCAGGGCTTTCAACACGATGACTTCATTTCCTGGAATTTCTTTTTTAGAAACGTACTTAAATATAATGGGTTGCCCTACTTGATGACCCAAAAAGACGTTATTTCTGCCACCCTCAAACATGGGTCTCGTCGCAATGAAATACATGTGCTGCGTTGTGGAGATCCTTTCCACCTTTGCTGTAGGATAAAACGCATATTGTGCCTGGGGATTTTTTAACATTTTTTTAAGCTGTTGTTCCGGCCTGGACATGTTTTATTAGCTTTATATATAAAGGGTTAGAAGGTTTAATTTCAATATATGCCTTAATGATGGGATTATATTCGTAAAAGGTATAGCCTAATCCTACGTCTTTGTTTTTTTGGTAAAAAAACTGTTTGCCCTCGTAGGATATGCTATAGGCTTTTACTTCGGCTTTTACAAGCGGTTGGCAGGGATTGGGCAAACGTAAATCGCGTTCAAAGTTTTCATGAAAAAGCAAAGCATTTGTGGGCTGACACATCAGACAGCCGCTTTCGCCATTGAAGGCACATTCAATGGCCGCCCTTTTTAGTAAATCGCGGAAAGCAGAATTAAGATGGCTCTTTTCAAGCCCCCTTTCGTGAAAACGCTCATCAATCGTTTTTTGTTCCTGACTGCCTTCGGGAATACTATAAAACATTTTTTGATTAGCCACCGCGATGTACAAAAAAGGCTGTACGGTTTTCTCCTCGGGCGGTAGCGCATCGTGGCTACCAATGCGTATAATGCGCGCCTTCACTTGATCCTCTCGGGCCTTATCCCAGTACGGCTCTAGGATATGAACCTGCCGCCCGTATTTGAGATCCAATCCCTCAGCTCCTGTTTTAGAGACGAGTAAAATTTTAATAACCTCTCCGTGTATATTCAGCGGCGAATTCCAAAGCTGCTGGATCATGTCGCGCTCTTTAGATAAAATTTTCCCTGTAATAAGCGTAAATCGTGTTATTTTGGAGGACAGGACTAACGTATGGGTCGGCCCATCTTCCGCAAAGTTTTTCACCATAAGATCTTTCCCATCCTTATGAAGGAGGATGGTGTTGTGCCCTTCTTCCAATACTTTTAGGGGCTGAAGGCACTGGTAGCCCTCTATTTCTAAAAAGCGGGCCACGACGTGAAGGCCCAATTCCACAAACTGTGAGTAAATGAGCACAGGGCCCGGAGACGTTTTAATATTTTTTAGCATGCGTACTATTTTGGGACTAGAATTTTCTGTGAAGGCCTCTTTGGGCAGCTGCTGAACAGCCTCTGATAATTTTTCATCCTCCTTTACTGTTAGCATTTCGGACGCGAAGATGCTGATCATACGGGAACGCACATAGTAGGAGGAGCCTGACTCTTGCTCCGATCCTGGCAGGCAGAGGGCGGCGGCATTTATTTTTTCATACATTCCTGAGCTGGCGTGCTTTTCCGCGTTTTCAACGTCTCGGGCCAGCAGATATTGCCTATACTGCTCGGGTGACATTTCAACCTTTTCTATAATAAGAGGAAGCTCTGTGGGGAATAGCTTGTTGAGCTCATTCTGGTTTCCAGCGTAGCTTATCATACCCACTAGGCGGTTTAGTAGTTTGTCCGCGTTTAAAGGGCTATTCGTTGTTTTATTGACATAAGCGGTGTAGAATCTTTCATAGTGAAGAGGTAATAAGATTCGCCCGCTTAGCATATTAAAACAGGGCACCATTTCAAAGGGGTCCTTCGAACACGGGGTGCCTGTTAAAAACAGAATACGAATATTTTTAGCTTGCATAATATTATTGTACAGCTGGCGGGCATTTGTTTTATCATTGGCGCTATTGATAATTCCTCTAAAGAGGTTGTGTGCCTCGTCAACGATGAGCAGGCATCCATTTAGGGACCCTCCCGCCTTTATGATCTGCTGCCCCATGTTGTAAGCGTCTAGGGACACAAACCTGAAGCGCCGCGAGATTTTTTGTAGCTCTTTGGAGTGATCCGTCGTTTCCGGATATAAAAGTTTAATAAGCTTTAACAAAGACTGTTGGAAGTTTGAGTGCAACGACTTGGGTGCGATCAGAATCGGGTTGTAAATATGTGAAAGTGAGATGGCAAGCGACAGGCTCAAAATGGTTTTCCCCATGCCCATCTGGTGATAGATGAGGAGGCCCCGTGTGTTTTCCCCCTGGCCTATCCCAAATTTAGGATCCGAAAAGGCGGTGTAAATTAAAAACTGGTAGTATTTCAGGGCTCGTGCAAAGCGGGCAGTGAGTGAGGTGTCTTTGCTTTCCTGAAGCTCTTTATATTTTTCATATACCTCTTTTAGGTATGCTTCTATTTGGACGGGGAAGGAGGTGTTGTTGTGCACGCAAGACATGACTCGTTATAAGGATCCCATATTAAAACTTCATTAGAAGAATAGGGCTGCTGATAGCTAGCGCTGCACTTAAAAATGGGGTAGCCCTTTTTCTTGTAAATCCGGTGCCTGTCGTAGACCTGGCTAGAAAGCGGGCTTAGTGTATCTTTAATGTCCACAACGATGCGTACCTTTTTTTCATCCGATCCCTGCCGGGTAATACGTCCCAAGATTTGCTCCATGTTGTTTCTGCGGGGCGTTGCCATGATGATCGATGTCATATGCTTGAAGGAAATGCCTCTACGCCCGTAGCCATAGGTCAGCAAGATAATGGAAGCGCTGTGTGCCTGAGAAAGAGCGGTATTTGAAACCCCGCCGCATAGGAGCGCCACCTCCGGAACGATAATTTGAACATCTTTGAATTCTTTGGAAAGCGCCTGATAAAAAATTTCTAAAAGTTTGCGAAATTCCACGAAAATGATGATGCCATACGGCTCATCGGTCCCCCATTTGTGAGGCTCAGCGGTATGCAGGGAGTAAAGCCGCTTTGCCTCATTTACGACAAGTTGTATACGCGAAGGATCTTGAAGTAGTTTATCAATGGTGGCAATGGCCGATACCTTTTCATTAATATACACAGGGCTAACGAAGTCAGGATGTCCCTGATATTCGATTTCCCTCACGTACCCGGAAAAGGTTGTGGTGGGACTTACAGTCCTCTGGGGCTGTCCTAGATGGTGAATAATAATCTTGTCCATACCATCGGGCCGGTCCAGGGGTGTAGCGGACAGTCCTAATATCCGACTAAGTTGTATTTTCCAAAAAATTTTGTAATTCTCCGGCGAGTGTAATTCATGTGCCTCATCTAACACGACTAGACCAAAGGGCTCAAAGAACTGCTCAGGCTTCTTGCGCAGGGTATTAATGATTCCCACGATGACGTCGTACTCTTTGCTCGTCATGTCCTTTTTCTTGCACGCTGCATTATTGTAAGCAGCTACACGTAGGTGGGGCAGGAGCAATGTTAGCTCGTCGATCCACTGTATTTGAATCGCCTTGGTGGGCACGATGACCAGGGTAGGGTACAAAAGTTTTTGAATAATGCTGATCGCAATACGCGTTTTCCCCAAACCGGTATTTAGATGTAGGTAAAAGCGCCCATAGGGGGACAGGAGCTTTTTATGAATCTTATCGACCATTTCTTGCTGGTAGTTAAATAGTGGAAATTCTGTTTCAACGCATGGGAGGGCCCGCAGCGACACGGGGCGCGTCGTGTAAACCATGTTAAACATTTCAAACTGCTTTTGCAGCAATATGGGAAAATAAATGTATTCCCCCTGCAGCGTGAAGGCAGTTTCCTGTCTTATGGCTATGTGCTTTGGCTGCCCGGGTAATGCCCGCGCCGTAACGGTGAGCGCCTTAAGAACGCGCCCGAAATCATGTTGTAATTTACTTTGTAGCTTCTTATAATTTATTCCTATTCCAGCAAAGGATATAATGGCCTCCATTCTCACGCTGGACGGGTTATATGCAGAGGTTCCAAAATTCTTACCAGAGGCGTTACGAGAGGGCTGTGCTGGCAAGAATCCTCTAAGCTTTTATATTCAACAAATTTTAAATTTAATGGGATGTGACGGTAACGAGTACCATGTTCTTTTTACCAGCAGCTCCGAGGAAGCAAATACTCATATGATCATGGCCGCCGTGCGTCGCCATTTGCTGCGGACGCAGCAAAGGCCTCATGTCATTATCGGAGCAGCCGAGCCCCCTAGCGTCACCGAATGTGTGAAGGCATTGGCGCAGGAAAAACGCTGCGTATACACCATCATCCCCCTAAAAAATTTTGAAATAGATCCTGTTGCGGTATACGATGCCATACAAAGCAATACCTGCTTAGCGTGCATTTCAGGCACTAATGCTGTTGTCAAAACGTTCAACAAACTCCAGGACATCAGCAACGTGTTAAAAGGTATTCCCCTGCACTCAGAAGTGAGTGATCTTGTTTATCAAGGATGTATTCAACAAAATCCGCCCGCTGATAGTTTTTCAATAAATAGTCTCTACGGCTTCCTGGGAGTCGGTGTTTTGGGAATGAAGAAAAAGGTCATGCAAGGATTGGGGCCGCTCATTTTTGGAGGAGGGCTGAGAGGCGGAAGCCCTAATATACCCGGAATTCATGCCATGTATAAAACGCTAACCCAGCAAAGGCCTTCTATGAAAAAAATAAATACAATACATACGCTGTTCATGAAAACTTTAAAAAAACATCAGCATGTATATCTACCCATAGGGGGCGTGTCTGCAGAGGACACGTCTGCAGAAAACATATCTACAAAAGACATGCCTGTTGAAGGCCCGAAGGGACTCCCGGGCTATATTTTATTTAGCGTTGGCCGTCGCGCCGAGGAGCTACAAAAAAAAATTTTCACTAAATTTAATATAAAGGTTGGCCGTGTTGTTGACTTACAAGAGATACTGTTTCGTATCAAAATACCCCAAAAATACTGGGAGACATTATTGTTCATCCAATTAAGAGATAATTTGACCAAAGAGGACATAAAAAGAGTTATGGTTGTTTTGATGCATTTAGATACCATCACTCCTCGTGGCTCTCTTCCTCCTCCGAGCCACTCTTCTTCTTTTTCTTAATCGTTTTTGTTTGTTCTATAATAAGGGAAAAGAACTCCGTGGGATCTTGTTCCCCGTACAGGTTATCTGCGACCATAAGGATGCTTAGAATGGTAAACAGGTGAGAATACATAAGGGTTTGCGTTTTAAGAAAACCCTGACGTTGAATCATAATTGAAAACACCTTGCAAAGCCGACTCATCAGTTGTTCTGTAATGGCGTTAAGCATTTTCTGGAATTTTTCTTGGTTTTCGGGTGTGATTTTATATTCATGTAGAAAGTGTTTCACACCTGAGGAGAAGAATCTTTCCTCCTTCGAGAGCCCATCTTTGATGATGGGAAGTTCCTTGATCAGGGCAAACCATTCCTCCTCTTGGGCTTGCGGATTCTGAAGATACTGATGGCAGATATGGTTTAGAATGGTGCACACGTAGCTAATAAGCTCTGAGCTGATTCTTTGGTTGGTTTTCAAATGTTGGCGAAAGTAGTTTTTCACCGAAGTGCATGTAATAAACGTCTTCATTTTCTTATAATATACAACAGTATGTTGAGTCTTTAATTTAAAATTACAAGGAGTTTTCTAGGTCTTTATGCGTATAGGTGTTTCTTTGTCGTAAATTTTCAATAGCCGACATTGTTTGTGAAGCAGTGTTCTGAGTAGTGACTGTCGTGTAAGGCTCAGCCGGATGAGCAGGAGCACTCGCGGCCGCAGGTGCGGCCGCCGGCCCGCCAGTTGCCATGACTAGTCTGTCCGTAACTGGGTTGTCCGTAACTGGTTTGTTTGTTGCTGGTCTGTTTGTTGCCGGTCTGCCCGTGACTGGCTTGCCTACACTTGCTGTAGTCGCTCCAGCTGGTTTAGAGGTACCTGGTTGTGGAGTGACTTCTACCCACTGCTGATCTTGATAAGGATTTATAAACTGTATATCTTCCTCCTCAATA---GCAGCAGCTTTTTTCTTTCTTGAAGAGAATAGATAGATTAGAACGATGATAATGATGACTAAGACCACGATAGCAATGAGAATAGTATACATATGTGTGGAGAAGAAGCTTGGTGTAGTGACTGGTGACAAACACTCACCATAATGCCGCGGATAAACCGGTTGAAAAAATTCAGAATCCATTTAAGATACTATTATAAATAATATATAAAAATGTTGTGGCGCAATGAAATTACAGAATTTATGGACCAACTTTCCAAGTATTCTCAAGAAATCTTAAAAACGTTTAAGCAATTGCGTCCTAGTGAATATAAACAATACAATGAATTTTTAACACAAGTTACACCGTTGCTGCAAAAAACCCCTGAAAAAATTCCAGAGTTGGTTGACCATATATTCAATTACCTAGACAACGTTGAAAAAATTTGTGAGCTCCTCGTGAATGCTAGCTCAATTATTATTAGTTCAAAAATACGAGAACAAGTAAAACACGGAATGAGCTTCAGCTATAAAGCCGACCTCGACTCCTTGGCGGACATTCTCTCTCAAAAACAGTACGTGCTTATGCATCTTTCAAAAAATATTGCGGCCGAGTATTTTAATACGTGTTTAAACCAAGGGAAATCCAAGTTAGATCTCAAAGCTGCCTCTGTATTTTATAGTAGTCGTTCCCGAACGGCAAGCTCAGCAGAACTCTATAGAAAAATGCTATACGCCTATGGTTCACCGCAGGAAATTAATTATTATACTGAAAAAGCCCGAAATAAGACGTTGGATGTGGAGGAGAGCGACAGCATGGCCATCATCGAACGAACGGCCCGACACAACCTTTCCCTTATGCACCCGCTAGAAGCCATGGGGCTTACCTTTGGGGCAACCAACACGGACGCCGACCCGGAGGATCTGAAGGACAAAACGGTGATAAATTTAACGCTCCCGCAGGCAACAGAAAGCATCACCTACCATCTTAAATCCCTAATGCAGCTAAAAAAAGTAAGTACGGCTTCAGGACTAAATACAAACATTTTGAAAGCATTTGATAATATTATTTCCACCCCTGTGAAAAAAAATAAAATGGCCTCCAAGTTGGCGCCCGGGATGGATGTCGTGTTCACTAGCGATAACGGAAAAACATTTTTTACTAAAAACATTTTAAGCAAAAACATGCTAGCGGGGCCCAAAGAGCGGGTGTTTGCATATAATAATCTCATTAGTAATTTAAATAACTCCTGTTTCATACAAAATCACAACGATTTTTTAAGACAGCAGGACTCTTGGCCCTTCTATGACGCGCACAATTTTACCAACAAGTTTTTAATGCAGCCTATTTTTTCGGGGCAGACCCGTCCTCGGCTTCAGGGAGCCATGGAGGCGGCGCATGTGGAAACGCATCTCACGGCATTTTTACAAAGTATTCAGCCCTCTAGGCCACAAGATCCCTCTGTTTTGGCTTCCCCCAAGTTATCTGCTCTAATCTTGAACTAAAAACAG-CCTTTCTTGGACTTAAATGATGGTCTACCAGTTTTTGAAATAACTTAGAGAACTATGAAGATTTTCATGAAATTTAAATTAGAGATTTGCAAAGGTTACTTGCGGTCATTTTCTGTTGAATTAAATAATTATTCGAATAGTATAATGTCTGAAGATATTCGTCGTGGTCCTGGCAGACCGCCAAAGAAAAGGGTTGTTCCCAACTTTGAGCGCAAGGGCATTCTGGAAAAACCAGTTCGGCCACAAAGCCGTCTCGAGTTTTCCTATGATAACCCGCTGATATTTAAAAATCTTTTTATTTACTTTAAAAACCTTAAAAGTAAAAATATTTTGGTGCGATGTACCCCCACCGAGATTACCTTTTTTTCACGTGACCAGTCGCAGGCAAGCTTTGTTATTGCCACCATCGACGGAAAAAACGTGAACCATTATTACGCCAGTGATGTCTTTTGGCTAGGCATCAACAGAGAGCTCGTTGAAAAAATGTTTAACAGCATTGATCGCTCTTTTTTAAAAATTACCATCGTTCACCGCTATGACAAGCCTGAAACCCTGTTTTTTATCTTTACGGATTTTGACATTGACAAGGAGTGCACGTATCAGATTACGGTCTCGGAGCCCGAGCTCGATATGGACCTTATCGAAATGGAAAAAAGCATCAGTGAAGAAAGACTCAAGAACTATCCTCTGCGCTGGGAGTTTACCTCCAAGCAGCTCAAGAAAACATTTAGCGACTTATCAAACTACACCGAGCTCGTGACCATTGAAAAACTCGGCGGCGATACGCCGCTGCACCTGTATTTCCAAAAGTTTAACTCCATCTCATACCACGAGATGTATAAATCTTCCAACAAGATCAACCTGACCTCGACCATTCCTAAGTCGCAGGTGTTCCAGATAAATGTTAAAATTGCTCACATCAAGTCGCTGGCCTCGGCTATGGTCACCGACAAGATCCGCATTCTGTGCGAAGAAAATGGGAACCTAATCTTTCAATCGGAAATGGATGCCCTTATGTTAAATACGATTACCTTGAACACCACGATATAGTTCGGTAACATTAGATGTTCTAATATTTAGCATCTAAATAATACGCTGTAGTCCGGTCAGGGTTGCGTCACAGTTTTCCCATTTTTTTGCCTCGTCGGCGGTGGCCACCGTTGCCCTATCATTTACGCCCGGTAAGACAAAGCTAAAGGCGTTCAGCGGGGCTTGGCAATGCCCGCCCAGCGTGAAGGAGCTCGGAGGATTTTGCGCATCCCGAAATCCCTTAGCCATGTTGTTTAACACTTCGGTTACGTCAATCGAGTGAAGGGATCCCTTGGGATCCGTGAATGTAAAGACGCAGTTTCTAAAGCGCATGTATGCGATGGACGATTCATCGGGGGTTTTGAAGGTAACAGTGTTCCCCTTGCTGTACTTAAAGGGGGACCATCCGGTAAAATTATACCAAATGAAAGCAATAATAATTAAAATAACCAACACAATAGTTATAGACAACACAAAGTCTGTAGTGCCGCCCATTATTAAATAAAAATATTTTAGACCGCCGGCTTAAAATTTACTTATCATAGCTTAAGTCTATTTTATTCATAGCTTAAGTTTATTGCTCATGGCTTAATATTCATAGCTTAAGTCTATTGTTCATGGCTTAAGTTTGTTGCTCATAGCTTAACTCCATTACTGATAGCTTACTGATCATGACTTAAATAAAAATATTTTGCCCGCTTAAAAATTGTTTAGGTTTGAAAAAATAAGAGATGGAGGGGGCAACTTATCGTCATTGTGTTTACCCCCACTGGAAGACATCAAACGGTAAATAATTATAAGAATCAAAATGATTAATATAAGGGTTAAAAAAGGATGATTCATCACATTAATTAAAAACGTATTTATAACGCTGTTGCAGTTGAAATTTTGGTATAGGTCGGAAATATTGCCCGAGCCTCCGTATTCTGCAATGTTCTGACATATGGTGAGTCCGGAGGGGCACTGCTTGTTGGTCAAAATATTTCTTTGCTCCGTTGTTTTATAGGCATTTTTATTTCCATTACACGGAGCAAACGCACATTCAGCCCATAGGGTGCCGGAGTTCACACAGGCACAATACTGGCTATACGCATACTCATCCTTTGAGCACAATCCCTGTTTATCGCATATGCTCCCAATAATATTGTCATCCTCCGCCGTTTGTTGATTTGTATGCGAGCGTAAAATAGCGGCCCAGGCCTTGGGCTCCTTTTTTTGCAGCTCGGAAATCGAAGGGCCTGTACAGCTAAAGTCGACCCAAATATCATTGCATTTCGTGGAAACTGGCATGCAAGACATAATTGAAATAATTAATAAGTATATATCATGGCAACAAATTTTTTTATTCAACCTATCACCGAAGAAGCTGAAGCATACTACCCACCTTCCGTGATAACGAATAAACGGAAGGACCTGGGGGTAGACGTATACTGTTGCTCCGACCTAGTGCTTCAACCTGGACTAAATATTGTTCGCCTGCATATTAAAGTAGCATGCGAACACATGGGCAAAAAATGCGGTTTTAAAATCATGGCGAGAAGCAGTATGTGCACCCATGAACGGCTGCTCATCCTTGCAAACGGAATTGGTTTAATAGACCCGGGTTATGTGGGCGAGCTCATGCTCAAGATCATTAATCTTGGCGACACCCCGGTCCAAATATGGGCCAAAGAATGTTTGGTGCAGTTGGTGGCCCAAGGTGACCATGTGCCTGACCATATCAACATCCTAAAAAGAAACCAAATATTTCCGCTGTTTGCGCCTACCCCAAGAGGCGAGGGTAGATTTGGGAGCACGGGCGAGGCCGGGATTATGAGAACTTAATTTTATTTTTTTTCTTAACATAATGGGAGGCTCTACAAGCAAAAATTCCTTTAAAAATACGACCAACATTATCAGCAATTCCATTTTCAATCAGATGCAAAGTTGTATTTCCATGTTGGATGGCAAAAATTACATAGGCGTATTCGGTGATGGAAATATTTTAAACCACGTTTTCCAGGATTTAAACTTATCATTAAACACAAGTTGCGTGCAAAAGCACGTAAACGAGGAAAATTTCATTACAAATCTTTCGAACCAAATTACTCAAAATTTAAAAGACCAAGAAGTTGCGTTAACCCAATGGATGGACGCAGGAACTCACGATCAGAAAACGGATATAGAAGAAAATATAAAGGTAAACTTAACAACCACACTTATTCAAAACTGCGTTTCATCCCTGTCGGGTATGAACGTGCTGGTGGTGAAGGGGAATGGCAACATTGTTGAAAACGCAACTCAGAAGCAGTCGCAGCAAATCATCTCTAACTGCTTGCAGGGGAGCAAGCAGGCCATAGACACCACAACCGGCATCACTAACACGGTAAATCAGTACTCACACTACACCTCAAAAAACTTTTTTGACTTCATTGCAGACGCAATTTCGGCTGTTTTTAAAAACATCATGGTCGCGGCTGTAGTTATCGTTCTAATCATCGTAGGGTTTATAGCCGTCTTTTACTTTTTGCATTCACGGCACCGCCATGAGGAGGAAGAAGAAGCTGAACCACTCATAAGCAACAAGGTATTAAAAAATGCTGCCGTTTCGTAATAATTTAATTAAAAGTAAAAAAAAAAGGTATTGTTATAGTGATGGCAGATTTTAATTCTCCAATCCAGTATTTGAAAGAAGATTCGAGGGACCGGACCTCTATAGGTTCTCTAGAATACGATGAAAATGCCGACACGATGATACCGAGCTTCGCAGCAGGCTTGGAAGAGTTTGAACCCATTCCCGACTATGACCCTACCACATCAACTTCCCTGTATTCACAATTGACCCACAACATGGAAAAAATCGCAGAGGAAGAGGATAGTAATTTTCTACACGATACTAGGGAGTTTACTTCACTGGTCCCCGATGAGGCAGACAATAAACCGGAAGATGACGAAGAAAGCGGTGCAAAACCTAAAAAGAAAAAACATTTGTTTCCAAAATTAAGCTCGCATAAATCGAAGTAAAAATTGAAGCGAAAAAAAGTAGAAAAAAAATGTTTGGAGCTTTTGTAAGCCACCGTTTGTGGTCAGATAGTGGTTGTACGACCACCTGCATCACAAACAGCATTGCTAATTATGTAGCCTTCGGCGAACAAATTGGATTTCCCTTTAAATCAGCTCAGGTATTTATTGCCGGCCCTAGAAAGGCTGTGATAAATATTCAGGAAGATGATAAAGTTGAGCTTTTAAAGATGATTGTTAAGCACAATCTTTGGGTTGTTGCTCATGGAACCTACTTAGATGTGCCCTGGTCCCGTAAGAGTGCGTTTGTTACACATTTTATACAACAAGAACTACTTATATGCAAGGAAGTCGGTATTAAAGGGTTAGTTTTACACCTAGGCGCTGTGGAGCCTGAACTTATTATGGAAGGACTAAAAAAAATTAAGCCGGTTGAGGGGGTTGTCATTTACCTGGAAACCCCGCATAACAAACATCATACATATAAATACAGTACAATTGAGCAGATCAAAGAATTGTTTTTACGGATACGAAATACCAGGTTGAAACAGATTGGTTTATGCATTGATACGGCTCACATCTGGTCTTCCGGTGTCAACATCTCCAGCTATAATGACGCGGGGCAATGGCTGCGCTCGCTGGAAAACATTCATTCCGTGATCCCACCAAGCCACATTATGTTCCACCTAAATGATGCCGCCACAGAATGCGGAAGCGGTATAGACCGACATGCAAGTCTTTTTGAAGGAATGATTTGGAAATCATATAGCCATAAAATAAAGCAAAGCGGTTTATATTGTTTTGTTGAATACGTTACGCGACACCAGTGTCCGGCTATATTGGAGAGAAACCTCGGGTCTTCCATGCAATTACAAACCGCTTTAACCGCAGAATTTACTACATTAAAATCGTTATTAAAATAAGGATGAGTTTTAGCGAATGTCCCTTAGTTATTAGTGCATGCAAAAAATTTCTACAAAAGCGTATTACAATAGAGAATGAAGCACTTATAAATGCCTTAATAACCGCTTTAGCGCAGACCAGCACGTTGAATGATCTTTGTTTATTACCTATTCAAACCTATTTGCTTAGTTATAAAAATGCTTTTGAGTGGATACACTTCGTATGTATTGCAATCACCACTATTTTGGATAATAAGTATAACTGGAAGGACTGTACGGTAGATATTAATTATATTTTTCTCCATGTAACCTATATTTACAATATTAAAACCAAGGAATACCTAGACTACTGTTCTTAAACTTTATTTTTTCTATATTTACGCCAAAGAATATTTAAAGTTTTTTTTGAAAAAAAATAATATATGTAGATAAAATTCAGTTACATGATATATGTGTAAACATGTGTGTAAACAACATATGGTTATGCTTTATAAGATAAATGCGCATAATATATGTAAACAAAATATGGTTATGT------GTTAAATGCATATAAATGTATTTTAACGTATATCTTGTGATAATGGATATATGCATTTATTAAAAGAGGCTGTATTTATTATAAATCTTGCTAAGGATGCCATTGTCAACATATATCCCATGTTGGACAAATTGCGTTGCGATCCAGTTCTTTTTTTTTTGATTTTGTTTAATGCTATCCTTTTTGAAGGGATGGTTGTCCACCATATTTATTCGATGTTCAATGAATAGGTCTGCTTTTTCGTAAGGCAGTGAAGGTCGTTCCAAGACTCCTTGAACGAAGGACGTGTTTTCTTGGATCCACTTAAAAAGCACGTGGCATTCAAAAACAGGACAGTGATTGGATCCTTGGATATGCTTTGGACAGCCAATGCTTGAAGAGATGTAGTCCCTTTTCTTTAGGACAAGCTTCTCCACGCTGGGGCAACAGAGATCGTTCAAGTTCTGGACGGTCGCATTTGGAATGTTGAAACTTCGTATCCATTCACCCTCGGGTCCTCCCTTATGAAGAAGGAGTATTTGCTCATGGTCCTTAGTAATCTTAACCAAATGTTGGAAGATCATTTTTTTACCTGCTTTAAAGGCCTGAAGGGTGTCAGTTGGCAAAGCTATTGAATTCGGGAGTGGGCTTTCATCAAGCGTGAAATGGTGAATGTGACGCGACTGGAAAGAAAACGACCGTTGATTTATTTTTTCAAAGATTGGGTCGATTCCGCCATGAAAGAACAGCTGCAAGATTTTAGAAGGCGTATTTTTTTCCCAATAAAAAATGACCACTTCTCGTGGGATTAAAATCGTCTGTGTCCCATTTTCATTATATAATTGGCCCATAAAGCCATCAACGTCAATCAACACCAAAAGCATGGTATAGAGAGCTTTTAGAACCGGAGTTCGTTAAAAAAATACAAAGTTCGTTTAAAACGTGTAATGTTACTAAAAAAATGTAATGTTTAAATGATAATGATACCACATGCATTAATGAAAAAAACTTTTAAATTTTTGTTTTAATATTTGCATGAAAATGGAAACATTTTTAGTCTGTTTATTTCACAATGCAGATGGTTTACATCAACAGATTCAGGAAATTTTGTATTTATTGCGGATGCATATTTACGAAACAAATCTTTACTTAAAGCAGGAACTATCACGGCTTATATATCCAAATAGGCAACTTTCTTTTGTGTTACTTATGCCCCTTTCCCTTCTAAGAAACTGGGATGACATTGAATATTTAACGGACGTTGTAGATGATAAGCAGACTCTACATTACGCGGCAAATTTGCTGACAAACTACGTTCTACATCTATCCATGTTTCAAAAGCTGACAAAACCATACTTCCTTTTAGCGGTCAAGCGGGTCAGCGAAAAACTCAACAAAAAGCAGCGACATTCATTTTACGAGGTATTGGTAACCTCCGAAACCTTGAATAATTATGAAAACCTATCTAAAAACATTTTAAATACGTTGATGTTTGCCGTGCGCTACGTATTTAAACCTACGCCGAACTATTCAGAAATTCTCGCAGAGTTGGAAAAAAAAAATAAAATTCACCATATTATTTTTAATATGGTAATTACGGATTTTGCGCAAATCCGTGAACAACAAATGGATAAACATCTGTGTGAAACAAATAATGAGCTTCGTCAGGAATGTAAAGAAACTATTTTTGATTTAAAGGTGGTAGGAAATGTTTAGCCAATAAACTCATGCCCGCATTTTTTACAGGTACAAAATATCGTGGATGGCTCATCGAGGGCGCGTGTTTGTACTTCTCTGTAGGTACACATACGCTGCTTGCAGTTGGGACACTTATAAAGTTGTGACGTCTTTTCGGCGACCTTTTGCTGCGAACGTAGAGTAATTTCTGTCTTCTCCTTTAAGGCGGCAGAGGGGCAAAGCTCGGCGAACGTCATGCTACCAATTGCCTCCGGTTTTAGCTCGCCAGAAATTAGCTTATTAAGGGCATCGTTATCCTGTTGTTGGTGACTTTTTTTTTCGCAGTTAATAATATGATTGATCGTCCCACAACGGGTTGAATATTCTTCTAAAAAGGTTTTTTCTTGTTGCTGGTACGTATAATGATAACACGAGGCCTCGATTTTTTGCGCGTATTCGGTGCATAAATCAGTATGTTCCTTAAAAAACATATGTTTTTGAAGCGTTCTAAAAAACATCATTTGGATGATATCACGCATTTCCAAAATAATATAGGGTTCTAGTCTTTTGGAATCTTTCATAACTAGATCGGTGGTAATATTCTTAGTCATACAATTTATTAAAAATGGTTTAATATATTGTAAATATTTTTTAGGCGTGTCAGCCTGTAAAAAACATTCTTGTTCAATCTTATTTGTAAGGATAGTATTTTGCAAATACTTATTTAGCAAAAATACGATAGAATCGCGGGCTATATGCATTTTCATATAATTTTTTTTTTAAAATTTAATACAAAAAAAAGAAGTATAGACTCTTCTTCTAGTCCGGTTAGTTCGTTGGTTGCCTCAACATGGAGACTCAGAAGTTGATTTCCATGGTTAAGGAAGCCTTAGAAAAATATCAATACCCTCTTACTGCTAAAAATATTAAAGTAGTGATACAAAAAGAGCACAATGTCGTCTTACCTACAGGATCTATAAATAGCATACTGTACAGTAACTCAGAACTTTTTGAGAAGATTGATAAGACAAATACCATTTATCCCCCGCTTTGGATACGGAAAAACTAATTGTAACCAGTAGTACATTTAAGGATAGTTTAAGCAGTAAATGTAGAATAACACAGTTAAGCAATAAAAAGTATATA----GGAATATATAGGAATATATAGGAATATATAGAAATATATAGAAATAGCTAAGCTTAATACTAATTCAGCTTTTTTTTTAACTAAAACCTGAATAGATGCGAAGTAGCGGACATATACATACTAAAATAAGCCATACATTTACTTTCTTCTTGAACATGAAACCTTTTTTTCTTCTGTTGTTGGTATATAAACAATAGGACTGTTTGCTGAGGTTGTATGATCTTCTACAACTGCTGTCTCAGGATGACGATGTTTTTTTAAACTAAAAGTGTAGGATGGAATGAGTGGAATATAGTTATGGCTCGACTTATCCTGTTTCGTACAGGAATATTTTTTACAAATAGAACGCAACAAGCATATGAATAAAAACAGAAATGATATACAGGAGCATAAAATAGATATGAACACTAAGGGGTAGCAGCTTTTATAACGTTCCGTATTTTTCTTAGCTATCAATTGATTTACCGTAATATTTATCTCGGGAAACTTTGTTCTACAATATTTTGTTTGGTATTCCAGAAACTCATGTCCTGGCTTATTCCCGCAGCTTAAAAAATGATACAAAAATGTGTTATTGTTACTAAAATTAATTCTTCTTAAGAAAAACTGCGGAAGACGCTTTAGGTACGTCTGTTCCTGTTTTAGTAGGAAGTAGTATAAGGGACAATTTCTTTTTCCACACATTAGATTATTGTAATATAGGTAGGTTGGGGTGTTGGAGCGAATAAGTTTTCTGAGTATGTTATAATCTATGACTTGTAAATCGTTATACCTTAGGTCCAAAAACTTGAGTTCTTTACCAAAGCCACCTGCAATTTCAGAAATATTTTTCATCCCGCAGCGGATAATACGGATGTCCTGAAACGTCTTTAAAATACTTGTATTGTAGTGAATACTTATGTTATTTTTTTGTAAATAATCTATGTCATGACAAGTGCATGAAATGCCAGCAGCATTGCTTGGTATAGTATTATATGCAGGAAGAACTATACTACTATTGAGAATAGTCACATTGTACTTATACCATGTATTATTTTCTGATATAAAGTATTTGCAGGTGACCTGTGGTTTAATCCTACCTGTTAAGCCACTTCCTAAAAAAACAAAAAATATGAAAACCCTTAGCATCCTGTATATACTATTAAAAATTTATAAAATTTTCTGTTTAAATTTCATTTAGACAAAAAAAATAATATATATACATCAGCAAGAAATTATATACAGATTATATAATTTTCTGATTTTTTTTTGCCACAATAAGCATCATTATATGCATTAAAATCTCAATACTAAACACTAAAATCTAAATTCTAAGCATTAAATTCTAAGCATTAAATTCTATGCACTAAACTGTAAGCACTAAAATCTAAGTAACTAAAATCAACACTAAATGTATGCAACCTAAAATGTAAAGCATTACTCATCATCC---------TCCTCTTCTTCATCCTCATCATCATAGGTTAAGATATATGTGTCATCCTCCATTTCTTCACATTCATCTTCATAAGCATCACTGGGTATTGGTGGAACATTGGATGCAGCATTTTTAAAATATTCTATGTCTTCTGGTGAACACTCATCTAATGATTTTTTGACAGTCCTTTTAACTTCCATGGGATATGATTCCAAATCCTCTTTATATAAGAGTTTACGGTAGCTTTTAGCTGCATCCACATTTGCTGGAGAATCTGGATTTGGCTCATTGAGCAGTGAAATTACACTAAGAAGAATGGTATCAATCTTTTGAGCCGGAGACCAAGTCATTCCCTGTTCTTCAGCATTGTCTCCGTGTAAGATAGAGATACATAGTTTTCCATCAGAGTAAATATTAGGATGCCACATTTCAGAGGTGAATGTTAATCTGGGTGGTGCATATGGGTATTCTGGAGGAAAGGCGATTTTTGCCTTGAATAAGCCTCCCTCATAAAAAGTGTCAGGTGGGCCCCTTAAGATCACATCCCATTCAGTCATATCCTTCTCATTCACCGAAATTTTGAAATTCTCAGAGGGATTCTCTATCAGGTGTCTGTACTCTGCTATTAAAAACCTGGAAACCATGGTTATTTAATATTAATTAAATTCCCTGGTTTATTCTCCTTAAAAGTAGATGAACCTCTTTTGTTTTTTATTGGGTTCATTTTTACTAAATTTATGAACTGGAAAAAACTTTAACGGCATAATTATCAAATGCGAAGGGGGATCCGTATAAAATCCTAGCTTGCCGGTAATGGCTATTAAGTTAAATTTGGTACCAGTAACACTAATATTTAAAAAGCCCTGATCATTAACTTTCCACATTAAAAGATTATTATATTCGAATGTTTGTCCAATATGGACAACTTTGTCACCAGATGTTACATTTGATTTGGTTGTTAGTGGCTGAAGCTTGGCACAATCAAAAATAAGCCCATTAACACTAAGATATAGAGGAGTGGGTTGATCTATTTTCTCATAGTTTAATATTCCATCTTTCCACGTAATAGCTTGATAATTATCCGCAGCAATGAGTTGAAATTTTATAAATAGTACAGGGGTTTTAGTTGTCGTTATACATTTAAAGGGTGTTTTATAAAAATAAAAAATAATAATTGTTAAAAGTATGATAATAATCGCCAAAATAATTTCATACATTTTTTATAAGAATTATACATAGTATGGTATTTAAAATATTAGCTAAATTTAAAAAAACTTCATGATTTTTAAAACAGGGAAAAAGGGGATTAGGTTGAATAAAAAAGGTAAGCACTTGTCTATATATTTTTTTTACAATGTTGCCTTGAGTCGCATTTTTAACTGGCTGGGGAGTATCAGAGTGGAATATCACTGTAGTAGGTCTATAAGGTCTTGTTAAAATATGATCGGTCATTGTTTTCGTACTAGTGTCATTTAGGGTCGACCTGATAGCTCGATATAAAGTTATAGGGGATAACCTATCAAATACAGTCTTATCTGTGCTGAAATGTATATCGTCTTCTTTATCACTAATAATATTAGGAATGGCTGTCATTAAATAATTACTACTTGTTGTTGTGGGTGAAATAGTTGTACTGGTATTATTGGAAATGGCTGTCATTAAATAATTACTACTTGTTGTGGGTGAAATAGTTGTACTAGTATTATTAGAAATGGCTGTCGTTAAATAATTACTACCTATTACAAGTAAACTAATGCTAACTACATTTTTAACCTCAATAAACCTAAAAAGCCATACTAAATACCTAAACAACATCCTGTTATAATATGAGCAGAAAAAAAAAATAAGTATAATTAGGGAATTATTCTTATTCGCTTACTATTAAGAATAATTCAGAATCTTATTTAGTTAGAAACTATCATAAAGTGAATAGGACTCATCGTCGGATGAAGATTCCGTTTCAGAGATAGTTTCTTTTTCTTCCTCAGAATAATCTGTTCCTACAATAGAATCGGTGTCATCCTCAGAAAGAGAAGTATTTAAATATGGACTATCTATAGCAATATCCTCTTCTATCTCGCAATCCTCCTCCTCCATTTCCATAGTGTGTAGGAGAATATTTTTATCATCATGCTCACTTCTTTTTTTGTTGAAAGATGAACCGTCCTCAATACGGTTCATGTTAAGTTCCTTCATCTTATGTATAATTTCCGTAATCCGTGATGTTTTTGACATGTAAGATGGTTTTAAGGTTATATCCACAATAACAGGAGAATCTCTATCATTTTCATTTGATAAACTTTGATCTTTGATTTCTTCGTCTAAAATTCTTGTCTTTTTTTGGGTACTAGATGAAATAGAGGAATTCATATTCTGAAACGATATATCAAGGGGAGCTGGACGCTTTTTTCCAATTAAACCGTTTTTCGAGATACTATGATTAGATGAATGATCTTTAGCCAAGCTGTCCTTGGATATACTATAGTTAGATATTTTACCTTTAAATAATATTCTTCTATACAAGTTATTCTTAGGTAAAGAATTAGTATGGATTCCTATATTTTTATCTGAAGGAGTGTCCATATCGGAGAACGTCCTCTTACGAATATTTTGACCACGAGCCATTTCATCCACTATAGGCAGTATTTTGGCTGGCTATGGTTCTTTGTTGTGACAATTCTATGAGATTTGATTGCAAATCAATTTTTAGTTTTAAATATATTGGTACCTAGGACAAAGAAAGTATATATAGCCAATAATTATTCCACTAAATTGATTTCCAGACTGATGGGTATGGAGCCATGTTGTCTCTGCAGACGATCGCAAAAATGGCCGTAGCAACAAACACCTACTCCAAGTATCACTATCCAATACTGAAGGTCTTTGGGCTGTGGTGGAAAAACAATACGCTAAATGGCCCTATTAAAATATGTAACCATTGCAACAACATAATGGTAGGAGAATATCCTATGTGTTACAATCATGGAATGAGTCTGGATATAGCTTTGATTCGGGCAGTAAAGGAGCGTAATATATCCTTAGTCCAGCTTTTCACCGAATGGGGGGGAAATATTGACTATGGGGCACTTTGTGCTAACACTCCATCTATGCAAAGATTATGTAAAAGTTTGGGAGCCAAACCACCAAAGGGCCGAATGTATATGGATGCTCTTATACATCTTTCAGATACCTTGAATGATAATGATCTGATTAGGGGGTATGAGATTTTTGATGATAATAGCGTGTTGGATTGTGTCAATCTCATACGACTCAAAATAATGCTTACCTTGAAGGCCCGTATACCTCTCATGGAACAACTAGACCAAATTGCCTTAAAACAACTTCTGCAGCGATACTGGTATGCCATGGCTGTACAACACAACTTAACAATCGCTATCCACTATTTTGATAATCATATTCCTAATATAAAGCCATTTAGTCTGCGCTGTGCTTTGTATTTTAATGATCCCTTTAAAATCCATGATGCTTGCAGAACTGTAAATATGGATCCTAATGAGATGATGAACATTGCTTGTCAACAGGATTTAAACTTTCAAAGCATTTACTATTGTTATCTTTTAGGGGCTGATATTAATCAGGCTATGCTAATGTCTTTAAAGTATGGTCATCTTTCTAATATGTGGTTTTGCATAGATTTGGGGGCGGATGCCTTTAAAGAGGCAGGGGCGCTTGCTGAGAAAAAAAATAAAAGAGTGTTACAACACATATTAGGTCTTAATATCTTTAAGCGAGAGTTGATTCCCCCCTGTAAAGATCCTGATCCTTATCAAATCCAAATTCTGTTAAAAAACTACATTCTAAAAAATGTCTCAACTGTTTTTACATATTATTGCCAGTAGCCATTGTTTATATCAGAAAATAACCCATTTGTTTATCTTTTTTTGTGGGGCAACCATTAAGACCCGACGCAAAAAAAGATTAATCTTTTATCAGATACCTAAAACGTTCTATAAGGGAGTCTATGAGATGGATCATATTTTGATGGTCATAGTAAGAAGCAAGCTTTTTGGCGAAAACAACGGAGTTAAAGAATTTAACCCGCTCATGTTTGGATAGGACTTTTAACAGCGAGCCAAAACAGTATTTAAAAATTTGGCAATAGTTTTTTTGGGATGCAATAAACAAACACTTGATCAGTGCCCGCTTCACTTTCTGATCAGACATGTTTGCCGCATAACAGGCCTTTTTAAACTTAGTAATATAATTATGTTCCGCAAGCACCATTAACAAGGGAACGATGGGAAGCTGCTTTTCTTGGTGAAATTTACGTAAATATTCGATGGCCACCGCTTGGACGACTGTGTAATTTACTAAGTTAGAAATGATAGCTTTCATGGTTGTAAAAATATACATAGGATTTTCTTTTTCTGTATACAGTTTGAAAAGCTTATGATTACGTGAAATGATGGCCATTTTTAATACAAGATGGTATAGTGTATCTTTAGGTAAAAATGCCTTGCAAGCCGCGATGATGTCGATGTTGTCTCCATGAACAGCGATAGAAACTAATGTTTCCAATCTAAATGTTTTTATCTGCATTAATAGAAGAATGCAGTCAATGTTATTATACTTAATAATACTGTAATACACCGAATCAATGACCGTCATCTGAGAATCAAGCTGACTTATTAGTAAATTTAACGTTTTTTTGGAGGCATGACCTTTGATCGCGGCACTAAGTGCACACAGTATAGCAAAATTGTTAAATACATTTTGATTTAGGAGAAGGAGTAATATTTTCCTTCGGTTATAGTACGCAGCATCTGTGATGATTATTGGCCGATAAATGTTAAAATGTGTTAACAGCTTTTTAAAAAAACGGAAGTAATTTTTTTGGATCGCTGTTTGCATCATCGAAATAATGAGATAATCAGGGTATATAATGGGTAGGTCACATGCTACCTCTAACAAAGAATAGTCGCCCAATCTAAAGGCTGTGTTGAAAAGCGTACTATCATCATACGTATCGAGTACCCCTGCTGTTACAAACCAAGCGATAAGATGAATGTGCCGTTCCTTGCAAGCTATCGCAAATAGGGAGTTTCCTATGGAATGTCGAATAATGTACTCCCTATTTTTTTCCAAAATGTTTGGAAAATTGTATAGCGTTGCGGCATACAGTAGACACTCCATTCTGGCGTTATAATTTTTACTTTTACATATGAATAGGTGGAAGAACTCGAATAATTCTTGAGAACTTGTTAAATGCATAATATGGTGATATTTTGGTGTCGTTAAATGGTATGAGAAAATGCATTCTAATACATCTTTTCGGTTATGCTTTAGCGCCTGAGCTAAGGCATATTCAGGCTCGACCCATAGGACTAGTGTTTCTATAATTGAGATATTCGCCTGCTTTGCCAGGGCATACTTTAAGACGCTCCGGTTAGAAAAAATGTTGTTATGAAGATGGATAACCGTATCCATTTTTACGATGGGACCATTCCAGTATAGTCCTAAATGCTGTAGCAGATCTTTTGTTAGTTGTGAAGCGTTCTCGGGTGTCATATAAATATGTTGCAGGGCTTTTTTCTGTAAGGAGAACATTTCGTCGTAATCGTACAAAAAAAAATTAAAATTTGGGCATGGATGATTCAAACATAACAAAATCAAGATTTTATAACAGTTTGCATTAACCTATACATATATGCAAGTAAATGAGATATTATCTATCATAACGAATCAAGGGATATTTGTATATATCAGGAGTTTCTGAAATAAAGATATGAAGATTATCATAGTAGTATCCATCAATCACAATGCAACTTCCTTTAAGGCATAATTTAGTAAACTCAGCACTCCCATCTTCTGGATGCTTTACAACTAACATTAAAAACTCCTCAGTCATATTATCTGTAATAAAATAAGATCCTCCTGGAGCCATTTGTAGCATGTCTCTTATTCCTACAAAATCTTTTTTGGGATGGTAAAAACTCAGCAGTTTCAAACTCTTTTTTAGTTTTTTTTCCTGGTATTTAAGCCATTTGTTATAAAACAGTTTTCTTATGAAAATGCATTTGAAAATATTGGGAATGTTTAACCATGCTTCTTCCGAGCACATCTCCAGATACTTACTTTCTTTGTTTCCCATGTCTAATTTATTGCTCACTAAGTTAGTAATGAATCTATTTTAATAATCTACTTTACTAATCTATCTTAATAACCTATCTTATAATCTATCTTAATAACCTAATTATAACCTATTTATAATTGGCTAATGCTGCCGGCATTTCATGCCTAAACAACTCCTACTAAGCAATCTACTATTACATATATAGATTCACTTTTTATATTTGTAAATCATGAGAATTATAAAATCATTACTCATTTTTATTGTAAATTAGTGGGTATTTGTAAAAATCTTCAAACGTTTTAAGATAGTTTTCTAGAGAGAAGTAATCTTTGCCATCAATATATAATGCTTTTCCTTTAAACTCCAGTTTTGCTATGTTTAGTGAGCCG-TTTCTAGATCTTTTTGGGCAATAAATAGATTTTCATTGGTTGCATCGTCCGTAAGCAGAAAGGTACCACTAGGCACGTTAAAAAACATACGTTCTATTTCATGGTCGGATTTTTGAGAATAGAAAAAATCTAATTTTTTAATCCGCGTTAACTCTTTTTTATCAATCTTTCCAGACTGTTTTATATATACTTTATTGCAAATCTTACAATCCTCTATGGCTTCATTATACTTATTTTGCTTATCCTCTATTGACATGTCCGTATTTGATAGGTAACTTCCGTTAAGGCGGTTCCCCATGGTTTTAGATAGATTTTTAATTCAGTTGTATACTTTTATTATGAGGCTA---AAATATAGAAGTTTGATCCTAAAAAAATAAAAAGATTTTGTACATTTATTTATGGTTTATAGCGGTATAGAGGCCGATAAAAGGTATCCGGGTAGTCTCCTATGATATCGTCAATTTTGGTATAATAACAGTTGTTATGGTAGTATTGTCCAAACCGAGTATGTATGCGCCGGTGAAGCGTCCGCCCGCTAATGGTACAGTTCCAGGTTAAGACAATCATATCACACCCAAAAAGAGAGGAAACAGCATAGGTGCCCAAAGGTTCATTATATAACATACGCCGCATATATTTTAGTTTTTTTTCTCCATGGTAATAATCACAGGTTTTCATGTCCTGCTTAATAGGATGATTCCCCATGTATGATAATATATAATAAATTTAGTTTTTAGCTTTTTCAAAAAATTGGGCGCTCGAAACTAAATTTTCCTTATCACAGCGTTTGGAGAAAGCGTATTTAAAGATATATCTTCTTCTAACAAGACTGCAAAAAAAATCTTACCCCTTATTTTTATAATGTTCATCATAGCGTTTGAAGATATCAGAAGGTGCCAGGTTTTATAAAAATATCCTTTAGGATTTATAACGATACAAGGGTCTATAAAATATATGCGGGTATAATCTTATAAAATCATCGATTTTTTCATAATATTCTCCGTTTATACAATAAAGATCATAACAGATATTGATGCGTAGATGCATTATTCGCGTGTTCGTTGGGCAGCTAAAGGATATCACAACGTAGTTTTTTTTAAGAAAAGACGAAACTACATAAGTCCCTAAGGGTTCATTGAATAGTAAACGCCATATTTGTTTTAAATTTTGTTGTTCACCATAGTAGTATTCGCACTTTTTCAAGTCTTTTTTAATAAGCCTATTCCCCATGTATGCTTATAAATAAAAATTTAGAAATGTGCTATATTATTTGTTGATGAATCATGAACACGTCTTATATGTTGATATGTTACTTTAAAAACATTTGTATTTTCAACAGGTTCTATTCTTATTAAGAATGATGCCGTCTTTATTTTAAACCTTGGTTTAAAATTTAAAGAAGTATTTATAAACTATAATCATGGGAACTTTTTCAGTAACTGCCTCTGCAAAAAGTGACGATGCTGTTTGTAAGTATTTAGAAGAACCAATAGAAAATTACAGAAACATATTAAGAAATGAGCATGTTAAAAAAAATTTAAATGAGGCTCTGAATCGACATATTACTACCTATAATCCAGTAGTTGATTGGTGTAATAACTATTCAACATTTTCATCTCAGGATTTCGATGAATATAAAATTTATATACATAGCGATCTTATGGATGGACGACCTCGTCCAAAAAAAACATGGTGTGTCATCATGTAATGTTTGTTAGTTTTATATAAACGCAAAAATATTCTAGGAGATGTTGATATACTACCTATTGAATTCAATATATTAAAGTACATTTCTGGCTATTCCCATTACGGTATTATTATTACTATTTTTAAGAGCTAGATGTGGATTTAAGTAATAATAACATTCTCCCGTTCCTCCTAGAGACACCTCATCAAATTCCCATCCTATGCAACCTTTATGTTGTAAACATAATGATTGACAGCATTCATCTTCTTTTGACCAAGTCGTCCAAATCCTACCAAGATCTATACGTGTTTTTCCAAATGGAGATTGAAGATCAGCAGTAGTGGCATTAAACCTATAAAAACCAGGTGCATAATCACATGAACGGATCGTAGGATCTAATTTAATATCTTTTATATCTTGTTTTACTGCTTCTAGACAACTTTTATCAGTACATGTTCCACGTACACAGTGGTGTCCTTTATCCTTACAATCCGTATCTGTCTTACATTTTTTTTTCGGCGGTTTATGTTTCAGATGGTAAAAACCCAGTATTAAAATAATCACAAGAATAATTCCTATAAGTACTTGAACAACAGGATAAAACATTTTAATATTAAATATATTTTTTAATTAAATGAATAGATTTAATCCAAGTAGTATTAAAATTTTTTAGAAATAGTGTTCTACAAATAATGAAATGAATGGTCCAAAAAAAATAAGGTGTACAATAATGTAATATATTGGCTAAGTAAATTTAATATTTTAAAGTATTTGGAAAAATATTTTTTAACATATGATGTCTAGGAATTTTTTTAGACATTTAAAACCATATAGTTACTTTATTTATTACACTGAACTTGAAAAGACTTATTACCTAAAATATTAATAGATGAAGTAATATTGTGTAATTGAGTCCATAACATGGGTGGGAAACAAAAATCTCGTAATATGAAAAATAAACATCCTAAAAAGAGTGCAATTGTTATAAGTTTATGTAACTTTATTTTAAAGTAAGAATATAAAAATATGAGTACAAGAGGAATAGGGGCCATTACTAACATTGGCTCCAACATCCTGTTGTCTACAAAAAAAAATATTTTTTTTAGCAAAAAAAAATCCATGGAAGGATATTAATACACATAATTATTTGACATCACATTAGTGTACTTACCAAATAGTAATATACAACCATCCTAATATTCACTTTATGAAATGATCCCAACCTATACGGTAAAATAGTATAGGTTTTAATAAAGAAAAAAGATATTCTGTGGTTTTTATTTTTGTATAGTGTGTGAATACAAAATAAAATCCCAAATTTTAACCTTTTCTTTTTTTTTCTATACAGGATGTTAGAAATAGTATTGGCAACGCTGCTAGGCGACCTGCAGCGGCTCCGGGTTCTTACCCCTCAGCAGCGGGCAGTTGCCTTCTTTCGAGCCAATACTAAGGAGCTAGAGGACTTCTTATGCTCAGATGGGCAGTCTGAGGAGGTACTGTCTGGCCCCCTTCTTAACCGTCTACTAGAACCCTCAGGCCCTCTTGATATTTTAACCGGATATCACCTATTTCGTCAGAATCCCAAGGCAGGTCAGTTGCGCGGCCTTGAGGTCAAGATGCTTGAACGGTTATACGATGCTAATATTTACAATATACTGTCTCGGCTGCGGCCTGAAAAAGTTCGCAACAAGGCTATTGAGCTATACTGGGTTTTCCGAGCTATCCATATTTGTCATGCTCCTTTAGTTTTAGATATTGTACGATATGAGGAACCGGACTTTGCTGAACTGGCCTTTATTTGTGCTGCTTACTTTGGTGAACCTCAGGTAATGTATTTGCTCTACAAATATATGCCTCTGACCCGCGCAGTTCTTACGGATGCCATCCGGATAAGTCTTGAGAGCAACAACCAGGTAGGGATTTGCTATGCTTACTTGATGGGAGGCAGCCTCAAGGGACTAGTCTCCGCCCCACTGCGTAAACGTCTGCGCGCCAAACTACGCTCGCAGCGCAAAAAGAAGGACGTTCTTTCACCCCACGACTTCTTACTGCTGCTCCAGTAGCTTTTTTTGCCGCAGGAGCACCGCGGATAGGAGCTCCTCCACGCTCGCGATCCGGCGCTGGAAGCGGAACCGATCGACCGCCACCTGCTCCCAGGGACCCTTGCGCTCGATGTCGTCGGCTTCCCACACCTCGACGGCTGTGGCAAAATGGACATGCTTCGCGTCGTTCGTCCGTTTTTTGCGCCGCCTCCCCATTATTCTTCCTGTAAGATTAGTGTTTAATACCTATAATAACATAATTTTAAGATTTAATATACCAAAACTTAAACTATTTTTGTATAGTAACTATTAGCATGTCTACAATTGTTCTCTAAAAGAGAAACCGGTTGATATGAACGATATATCTGAGAAATCAGTTGTCGTGGATAATGCACCCGAGAAACCAGCTGGAGCGAATCATATACCTGAGAAGTCGGCCCGCGAAATGACATCATCAGAATGGATTGCTGAATATTGGAAAGGTATAAAACGTGGAAATGACGTGCCATGTTGTTGTCCAAGAAAAATGACCAGTGCAGACAAAAAGTTTTCAGTATTTGGTAAGGGATCCCTAATGCGCTCCATCCAGAAGAATAATTAAAAAAAATATTTTTTTTAGCAAGTTTTTAAACTATTTAAATAAATGTGGTAAAAAAATTCACATAATAATTAAAGTGAACGTGTTAGAATTAATATTTTTTTATAATCGGATATAATATCCATTAAATCAATAAATGATAGTGTTGCTACCACACTAAACAATAACAAACAGAAACGCACGATACCTTTCCTCATGATTTATAATAGCGTGTTATCTAAAGATTTTTTTGAAAAAAATATTAAATTTTAGTTGATTATTTTTTTCAGTTACAACATTGCTTTAGAAAAAATACCTAATTACTACATAGCAAATAAAGCGAGCGCATTGTTACAAACAACATTTTTTTGCGCCTGGATACTCCTATATATGAGAACTATAATACGGTATATTAATCCTATTACCAACATTGTCAATAATAGTATGTAGGCAATGACATACTTTAAATACCAAATATCCATGGTTATTTCTAAAAATCTTGAAAAAACGTTAAATTTTAGATCGGTCACCTACGACAGTAATACTAATTTTAATAATTGATGACTGAAATCATAATATAATGCCGTGCGAAAAATAATTATTTTTCGGTTAAAGATACCATTACATAAAAAAT-ATGCCATCTACTCTACAAGTGCTTGCTAAAAAGGTATTGGCCTTAGGGGAGCATAAAGAAAATGAACATATATCTAGAGAATATTATTATCATATATTAAAGTGTTGCGGTTTATGGTGGCATGAAGCTCCGATTATACTTTGTTATGATGGGAGTGAGCAAATGATGATAAAGACTCCAATCTTTGAAGAAGGCATATTACTTAATACTGCATTAATGAAAGCTGTACAGGAGAATAATTATGAATTAATAAAGTTGTTTACTGAATGGGGAGCAAACATCAATTATGGATTAATTTCCATTAATACCGAGCATGCCCGGGATCTATGTCGAAAATTAGGAGCTAAAGAAATGCTTGAAGGAAATGAATTTATACAAATTATATTCAAAACATTAGATGATACCACCAGTAGTAATATAATTTTATGTCATGAATTATTCACCAACAATCCTCTTTTAGAGAATGTAAATATGGGGGAAATGAGGATGATAATTTATTGGAGGATGAAAAATTTAACGAACCTATTATTAAATAATGACTCTATTAGTGAAATATTAACTAAATTCTGGTATGGTATAGCAGTAAAATATAATCTTAAGGATGCGATCCAATATTTTTACCAGAGATTCATGGACTTCAACGAGTGGCGAGTAACATGTGCTCTTTCTTTTAATAATGTGAATGATCTTCATAAGATGTATATAACAGAGAAGGTTCATATGAATAATGACGAAATGATGAATCTAGCCTGCAGCATTCAAGACAGAAATTTATCAACCATTTACTATTGTTTTCTATTGGGGGCTAACATCAATCAAGCAATGTTAACCTCAGTATTAAATTATAATATTTTTAACTTATTCTTTTGTATAGACTTAGGGGCTGATGCCTTTGAAGAGGGTAAGACCCTGGCGAAACAAAAGGGGTATAATGAAATAGTGGAAATCTTATCATTAGATATCATTTATAGTCCAAATACTGACTTCTCATCAAAAATAGAACCTGAACATATTAGTTCTTTGTTAAAAAACTTTTATCCAAAAAATCTGTTCGCTTTTGATCGTTGCAACCCCGGTTTATATTATTCTTAGAGGACCGCTACAAAAATTATTTTTTTTTCTTGATCAAAGCTCCAAAATAATTATTAGATTAAAGTCGCCTATAGCAGCAGCCCACTCCAAAAAAAGTATTTTATAGTACAAAAAACACGAAAAATAGTTTGCGGCCGGCGGCAAACTATTTGTTGTTGTCTAAAACTTAATGTTTTTTTAATATTTTTAAATGCAACCATGGATTGTTGGACTATCAGGGAGAAGAACTATAGCTACATCATATTGTCAATACTGGTAATACTATTAATATGGTATCTTATACTTAACTATTGTCGATCGAAAAAAAATGCAGTTACAAACAACATGCCGCCACCATACACGGTGTCAAGTAGCTGTTCTCAATAATAGGGTTGATTGACGCTCTTCGTAATAATATGTTGATTGACGCATCATAAAATGCTGTGGTTGATATATGTTGATTGTCGCCTACTTTATTATATAAGTAATGATTTTGTATAAAATACGGGTTTGTGAGGGCTTTATTTTTTCTTATTAGAACAAAGCATGCAATTTAAGGCCTACAGCAAGAGTAATTTAACACCTACAACAGTAAT-TTTAAGGTCAGTAATAATGTTTAATTAAGGCCTGACCACTAAAACTTAAACGATTTTGTAAAAAAAAATGTCTACTCCACTTTCTCTACAGACTCTTGTTAAAAAAGTGCTGGCCACACAGCACATATCTAAAGAACACTACTTTATTTTGAAATATTGTGGTTTATGGTGGCATGAAGCGCCGATTACGATTTGCATTGATGAGGATAGCCAAATATTGATAAAATCGGCAAGCTTCAAAGAAGGCTTATCTTTAGATATCGCATTAATGAAAGTCGTGCAAGAAAATAACCATGATTTAATAGAGTTGTTTACCAAGTGGGGTGCAGATATCAACTCTAGCTTAGTTACTGTTAATACGGAGTATACCCGGAACCTTTGTCAGAAATTAGGCGCAAAGGAAGCTTTGAATGAAAGGGATATTTTACAAATATTTTATAAAACACGTCATCTTAAAACTAGCAGTAATATTATTTTATATAATGAATTGTTTTCTAATAATCTCCTTTTCCAAAATATAGAGAGATTGAGTTTAATAGTTTATAGGGGCTTGAAAAACTTATCAATCAACTTTATATTGGATGATATTTCATTTAGCGAAATGTTAACTAGATACTGGTATAGTATGGCGATATTATATAACCTTACTGAAGCCATCCAATATTTTTATCAACGATATAGGCATTTTAAAGATTGGCGGCTTATATGTGGGCTTTCTTTTAACAATTTGTCTGACCTTCATGAAGTATATAACTTAGAGAAGACGGATATAGACGG---------------------------------------------------------------------------------------------------------------------------------------------------------------------------------------------------------------------------------------------------------------------------------------------------------------------------------------------------------------------------------------------------------------------------------------------------------------------------------------------------------------------------------------------------------------------------------------------------------------------------------------------------------------------------------------------------------------------------------------------------------------------------------------------------------------------------------------------------------------------------------------------------------------------------------------------------------------------------------------------------------------------------------------------------------------------------------------------------------------------------------------------------------------------------------------------------------------------------------------------------------------------------------------------------------------------------------------------------------------------------------------------------------------------------------------------------------------------
>2016/MG939586/CE
[truncated: 14,169,972 more chars]
