# Supplementary material for: Bayesian Phylodynamic Analysis Reveals the Dispersal Patterns of African Swine Fever Virus
Source: Viruses. 2022 Apr 25;14(5):889. doi: 10.3390/v14050889 (PMC9147906; doi:10.3390/v14050889)
Supplement: Supplementary file 1 [file viruses-14-00889-s001.zip › Supplementary Tables.xlsx]

## Sheet: Table S1
Table S1. The Annotation of 16 ASFV isolates.
GenBank ID	Isolate	Length	Gene	ORF	Host	p72 Genotype	Region
AY261361	Malawi Lil-20/1 (1983)	187612	161	133	Tick	VIII	Malawi
AY261362	Mkuzi 1979	192714	167	140	Tick	Ⅰ	South Africa
AY261363	Pretorisuskop/96/4	190324	166	137	Tick	XX	South Africa
AY261364	Tengani 62	185689	161	132	Pig	Ⅴ	Malawi
AY261365	Warmbaths	190773	169	137	Tick	Ⅲ	South Africa
AY261366	Warthog	186528	168	135	Warthog	Ⅳ	Namibia
KP843857	Odintsovo_02/14	189333	169	140	Pig	Ⅱ	Russia
AY261360	Kenya 1950	193886	161	141	Pig	X	Kenya
MT748042	ASFV/Korea/pig/PaJu1/2019	190597	177	137	Pig	Ⅱ	South Korea
MH681419	ASFV/POL/2015/Podlaskie	189394	177	137	Wild boar	Ⅱ	Poland
MG939589	Pol17_05838_C220	189393	177	138	Pig	Ⅱ	Poland
MG939587	Pol17_03029_C201	189405	177	137	Pig	Ⅱ	Poland
MG939586	Pol16_29413_o23	189393	177	137	Pig	Ⅱ	Poland
MG939585	Pol16_20540_o10	189405	176	137	Pig	Ⅱ	Poland
MG939584	Pol16_20538_o9	189399	177	135	Pig	Ⅱ	Poland
KJ747406	Kashino 04/13	189387	174	138	Wild boar	Ⅱ	Russia

## Sheet: Table S2
Table S2. The nucleotide sequence identities of E183L.
	1950/AY261360/EAF	1960/KM262844/SE	1962/AY261364/SAF	1968/KM262845/SE	1971/KP055815/SE	1975/FN557520/SE	1977/MN630494/CAF	1978/MN270969/SE	1979/AY261362/SAF	1979/MN270970/SE	1980/AY261366/SAF	1981/MN270971/SE	1983/AY261361/SAF	1983/MN318203/SAF	1985/MN270972/SE	1985/MN270973/SE	1985/MN394630/SAF	1987/AY261365/SAF	1988/AM712240/SE	1990/MN270974/SE	1995/MN270975/SE	1996/AY261363/SAF	1997/AM712239/WAF	1997/MN270976/SE	1999/MN641876/SAF	2004/MN270977/SE	2004/MN641877/SAF	2005/KM111294/EAF	2005/MN270978/SE	2006/KM111295/EAF	2007/FR682468/WAS	2008/KX354450/SE	2008/MH910496/WAS	2008/MN336500/SAF	2010/KM102979/SE	2012/MN270979/SE	2013.16164/KJ747406/EE	2014/LS478113/EE	2014/MK628478/EE	2014/MN270980/SE	2014.08493/KP843857/EE	2015/MH681419/CE	2015.11507/MH025919/EAF	2015.41096/MH025916/EAF	2015.41096/MH025917/EAF	2015.41096/MH025918/EAF	2015.41096/MH025920/EAF	2016/MG939583/CE	2016/MG939584/CE
1950/AY261360/EAF	100	69.983	71.617	69.983	69.815	69.983	28.23	69.983	70.658	69.983	72.697	69.983	76.114	28.389	69.983	69.983	28.389	70.297	69.983	69.983	69.983	71.617	69.983	69.983	28.23	69.983	29.665	91.622	69.983	92.652	70.32	69.983	70.32	27.751	69.983	69.983	70.32	70.32	70.32	69.983	70.32	70.32	92.652	92.652	92.652	92.652	92.652	70.32	70.32
1960/KM262844/SE	69.983	100	81.833	100	99.819	100	30.312	100	98.913	100	89.519	100	80.702	30.312	100	100	30.625	84.68	100	100	100	87.879	100	100	30.769	100	31.563	73.187	100	74.03	96.237	100	96.237	30	100	100	96.237	96.237	96.237	100	96.237	96.237	74.03	74.03	74.03	74.03	74.03	96.237	96.237
1962/AY261364/SAF	71.617	81.833	100	81.833	81.667	81.833	33.281	81.833	82.833	81.833	88.667	81.833	77	33.126	81.833	81.833	33.437	87.333	81.833	81.833	81.833	89.833	81.833	81.833	33.281	81.833	34.681	74.257	81.833	75.083	82.833	81.833	82.833	32.815	81.833	81.833	82.833	82.833	82.833	81.833	82.833	82.833	75.083	75.083	75.083	75.083	75.083	82.833	82.833
1968/KM262845/SE	69.983	100	81.833	100	99.819	100	30.312	100	98.913	100	89.519	100	80.702	30.312	100	100	30.625	84.68	100	100	100	87.879	100	100	30.769	100	31.563	73.187	100	74.03	96.237	100	96.237	30	100	100	96.237	96.237	96.237	100	96.237	96.237	74.03	74.03	74.03	74.03	74.03	96.237	96.237
1971/KP055815/SE	69.815	99.819	81.667	99.819	100	99.819	30.312	99.819	98.732	99.819	89.347	99.819	80.526	30.312	99.819	99.819	30.625	84.512	99.819	99.819	99.819	87.71	99.819	99.819	30.769	99.819	31.563	73.019	99.819	73.862	96.057	99.819	96.057	30	99.819	99.819	96.057	96.057	96.057	99.819	96.057	96.057	73.862	73.862	73.862	73.862	73.862	96.057	96.057
1975/FN557520/SE	69.983	100	81.833	100	99.819	100	30.312	100	98.913	100	89.519	100	80.702	30.312	100	100	30.625	84.68	100	100	100	87.879	100	100	30.769	100	31.563	73.187	100	74.03	96.237	100	96.237	30	100	100	96.237	96.237	96.237	100	96.237	96.237	74.03	74.03	74.03	74.03	74.03	96.237	96.237
1977/MN630494/CAF	28.23	30.312	33.281	30.312	30.312	30.312	100	30.312	30.625	30.312	32.193	30.312	29.006	93.031	30.312	30.312	90.067	33.281	30.312	30.312	30.312	33.281	30.312	30.312	93.707	30.312	95.118	29.365	30.312	29.825	30.829	30.312	30.829	91.409	30.312	30.312	30.829	30.829	30.829	30.312	30.829	30.829	29.825	29.825	29.825	29.825	29.825	30.829	30.829
1978/MN270969/SE	69.983	100	81.833	100	99.819	100	30.312	100	98.913	100	89.519	100	80.702	30.312	100	100	30.625	84.68	100	100	100	87.879	100	100	30.769	100	31.563	73.187	100	74.03	96.237	100	96.237	30	100	100	96.237	96.237	96.237	100	96.237	96.237	74.03	74.03	74.03	74.03	74.03	96.237	96.237
1979/AY261362/SAF	70.658	98.913	82.833	98.913	98.732	98.913	30.625	98.913	100	98.913	90.55	98.913	81.228	30.625	98.913	98.913	30.781	85.354	98.913	98.913	98.913	88.552	98.913	98.913	30.926	98.913	32.031	73.862	98.913	74.705	96.595	98.913	96.595	30.156	98.913	98.913	96.595	96.595	96.595	98.913	96.595	96.595	74.705	74.705	74.705	74.705	74.705	96.595	96.595
1979/MN270970/SE	69.983	100	81.833	100	99.819	100	30.312	100	98.913	100	89.519	100	80.702	30.312	100	100	30.625	84.68	100	100	100	87.879	100	100	30.769	100	31.563	73.187	100	74.03	96.237	100	96.237	30	100	100	96.237	96.237	96.237	100	96.237	96.237	74.03	74.03	74.03	74.03	74.03	96.237	96.237
1980/AY261366/SAF	72.697	89.519	88.667	89.519	89.347	89.519	32.193	89.519	90.55	89.519	100	89.519	80.069	32.193	89.519	89.519	32.193	93.098	89.519	89.519	89.519	96.633	89.519	89.519	32.344	89.519	33.593	75.377	89.519	76.214	90.55	89.519	90.55	31.571	89.519	89.519	90.55	90.55	90.55	89.519	90.55	90.55	76.214	76.214	76.214	76.214	76.214	90.55	90.55
1981/MN270971/SE	69.983	100	81.833	100	99.819	100	30.312	100	98.913	100	89.519	100	80.702	30.312	100	100	30.625	84.68	100	100	100	87.879	100	100	30.769	100	31.563	73.187	100	74.03	96.237	100	96.237	30	100	100	96.237	96.237	96.237	100	96.237	96.237	74.03	74.03	74.03	74.03	74.03	96.237	96.237
1983/AY261361/SAF	76.114	80.702	77	80.702	80.526	80.702	29.006	80.702	81.228	80.702	80.069	80.702	100	29.327	80.702	80.702	28.686	77.273	80.702	80.702	80.702	78.451	80.702	80.702	29.469	80.702	30.449	80.214	80.702	80.214	81.228	80.702	81.228	28.205	80.702	80.702	81.228	81.228	81.228	80.702	81.228	81.228	80.214	80.214	80.214	80.214	80.214	81.228	81.228
1983/MN318203/SAF	28.389	30.312	33.126	30.312	30.312	30.312	93.031	30.312	30.625	30.312	32.193	30.312	29.327	100	30.312	30.312	87.374	33.748	30.312	30.312	30.312	33.437	30.312	30.312	89.189	30.312	90.404	29.841	30.312	30.303	30.938	30.312	30.938	89.003	30.312	30.312	30.938	30.938	30.938	30.312	30.938	30.938	30.303	30.303	30.303	30.303	30.303	30.938	30.938
1985/MN270972/SE	69.983	100	81.833	100	99.819	100	30.312	100	98.913	100	89.519	100	80.702	30.312	100	100	30.625	84.68	100	100	100	87.879	100	100	30.769	100	31.563	73.187	100	74.03	96.237	100	96.237	30	100	100	96.237	96.237	96.237	100	96.237	96.237	74.03	74.03	74.03	74.03	74.03	96.237	96.237
1985/MN270973/SE	69.983	100	81.833	100	99.819	100	30.312	100	98.913	100	89.519	100	80.702	30.312	100	100	30.625	84.68	100	100	100	87.879	100	100	30.769	100	31.563	73.187	100	74.03	96.237	100	96.237	30	100	100	96.237	96.237	96.237	100	96.237	96.237	74.03	74.03	74.03	74.03	74.03	96.237	96.237
1985/MN394630/SAF	28.389	30.625	33.437	30.625	30.625	30.625	90.067	30.625	30.781	30.625	32.193	30.625	28.686	87.374	30.625	30.625	100	33.437	30.625	30.625	30.625	33.904	30.625	30.625	92.593	30.625	94.444	29.524	30.625	29.984	31.094	30.625	31.094	97.109	30.625	30.625	31.094	31.094	31.094	30.625	31.094	31.094	29.984	29.984	29.984	29.984	29.984	31.094	31.094
1987/AY261365/SAF	70.297	84.68	87.333	84.68	84.512	84.68	33.281	84.68	85.354	84.68	93.098	84.68	77.273	33.748	84.68	84.68	33.437	100	84.68	84.68	84.68	94.781	84.68	84.68	33.906	84.68	34.681	73.432	84.68	74.257	85.185	84.68	85.185	33.126	84.68	84.68	85.185	85.185	85.185	84.68	85.185	85.185	74.257	74.257	74.257	74.257	74.257	85.185	85.185
1988/AM712240/SE	69.983	100	81.833	100	99.819	100	30.312	100	98.913	100	89.519	100	80.702	30.312	100	100	30.625	84.68	100	100	100	87.879	100	100	30.769	100	31.563	73.187	100	74.03	96.237	100	96.237	30	100	100	96.237	96.237	96.237	100	96.237	96.237	74.03	74.03	74.03	74.03	74.03	96.237	96.237
1990/MN270974/SE	69.983	100	81.833	100	99.819	100	30.312	100	98.913	100	89.519	100	80.702	30.312	100	100	30.625	84.68	100	100	100	87.879	100	100	30.769	100	31.563	73.187	100	74.03	96.237	100	96.237	30	100	100	96.237	96.237	96.237	100	96.237	96.237	74.03	74.03	74.03	74.03	74.03	96.237	96.237
1995/MN270975/SE	69.983	100	81.833	100	99.819	100	30.312	100	98.913	100	89.519	100	80.702	30.312	100	100	30.625	84.68	100	100	100	87.879	100	100	30.769	100	31.563	73.187	100	74.03	96.237	100	96.237	30	100	100	96.237	96.237	96.237	100	96.237	96.237	74.03	74.03	74.03	74.03	74.03	96.237	96.237
1996/AY261363/SAF	71.617	87.879	89.833	87.879	87.71	87.879	33.281	87.879	88.552	87.879	96.633	87.879	78.451	33.437	87.879	87.879	33.904	94.781	87.879	87.879	87.879	100	87.879	87.879	34.063	87.879	34.526	74.422	87.879	75.248	88.889	87.879	88.889	33.281	87.879	87.879	88.889	88.889	88.889	87.879	88.889	88.889	75.248	75.248	75.248	75.248	75.248	88.889	88.889
1997/AM712239/WAF	69.983	100	81.833	100	99.819	100	30.312	100	98.913	100	89.519	100	80.702	30.312	100	100	30.625	84.68	100	100	100	87.879	100	100	30.769	100	31.563	73.187	100	74.03	96.237	100	96.237	30	100	100	96.237	96.237	96.237	100	96.237	96.237	74.03	74.03	74.03	74.03	74.03	96.237	96.237
1997/MN270976/SE	69.983	100	81.833	100	99.819	100	30.312	100	98.913	100	89.519	100	80.702	30.312	100	100	30.625	84.68	100	100	100	87.879	100	100	30.769	100	31.563	73.187	100	74.03	96.237	100	96.237	30	100	100	96.237	96.237	96.237	100	96.237	96.237	74.03	74.03	74.03	74.03	74.03	96.237	96.237
1999/MN641876/SAF	28.23	30.769	33.281	30.769	30.769	30.769	93.707	30.769	30.926	30.769	32.344	30.769	29.469	89.189	30.769	30.769	92.593	33.906	30.769	30.769	30.769	34.063	30.769	30.769	100	30.769	96.128	29.524	30.769	29.984	31.546	30.769	31.546	90.404	30.769	30.769	31.546	31.546	31.546	30.769	31.546	31.546	29.984	29.984	29.984	29.984	29.984	31.546	31.546
2004/MN270977/SE	69.983	100	81.833	100	99.819	100	30.312	100	98.913	100	89.519	100	80.702	30.312	100	100	30.625	84.68	100	100	100	87.879	100	100	30.769	100	31.563	73.187	100	74.03	96.237	100	96.237	30	100	100	96.237	96.237	96.237	100	96.237	96.237	74.03	74.03	74.03	74.03	74.03	96.237	96.237
2004/MN641877/SAF	29.665	31.563	34.681	31.563	31.563	31.563	95.118	31.563	32.031	31.563	33.593	31.563	30.449	90.404	31.563	31.563	94.444	34.681	31.563	31.563	31.563	34.526	31.563	31.563	96.128	31.563	100	30.794	31.563	31.26	32.031	31.563	32.031	91.919	31.563	31.563	32.031	32.031	32.031	31.563	32.031	32.031	31.26	31.26	31.26	31.26	31.26	32.031	32.031
2005/KM111294/EAF	91.622	73.187	74.257	73.187	73.019	73.187	29.365	73.187	73.862	73.187	75.377	73.187	80.214	29.841	73.187	73.187	29.524	73.432	73.187	73.187	73.187	74.422	73.187	73.187	29.524	73.187	30.794	100	73.187	96.791	73.356	73.187	73.356	29.206	73.187	73.187	73.356	73.356	73.356	73.187	73.356	73.356	96.791	96.791	96.791	96.791	96.791	73.356	73.356
2005/MN270978/SE	69.983	100	81.833	100	99.819	100	30.312	100	98.913	100	89.519	100	80.702	30.312	100	100	30.625	84.68	100	100	100	87.879	100	100	30.769	100	31.563	73.187	100	74.03	96.237	100	96.237	30	100	100	96.237	96.237	96.237	100	96.237	96.237	74.03	74.03	74.03	74.03	74.03	96.237	96.237
2006/KM111295/EAF	92.652	74.03	75.083	74.03	73.862	74.03	29.825	74.03	74.705	74.03	76.214	74.03	80.214	30.303	74.03	74.03	29.984	74.257	74.03	74.03	74.03	75.248	74.03	74.03	29.984	74.03	31.26	96.791	74.03	100	74.199	74.03	74.199	29.665	74.03	74.03	74.199	74.199	74.199	74.03	74.199	74.199	100	100	100	100	100	74.199	74.199
2007/FR682468/WAS	70.32	96.237	82.833	96.237	96.057	96.237	30.829	96.237	96.595	96.237	90.55	96.237	81.228	30.938	96.237	96.237	31.094	85.185	96.237	96.237	96.237	88.889	96.237	96.237	31.546	96.237	32.031	73.356	96.237	74.199	100	96.237	100	30.469	96.237	96.237	100	100	100	96.237	100	100	74.199	74.199	74.199	74.199	74.199	100	100
2008/KX354450/SE	69.983	100	81.833	100	99.819	100	30.312	100	98.913	100	89.519	100	80.702	30.312	100	100	30.625	84.68	100	100	100	87.879	100	100	30.769	100	31.563	73.187	100	74.03	96.237	100	96.237	30	100	100	96.237	96.237	96.237	100	96.237	96.237	74.03	74.03	74.03	74.03	74.03	96.237	96.237
2008/MH910496/WAS	70.32	96.237	82.833	96.237	96.057	96.237	30.829	96.237	96.595	96.237	90.55	96.237	81.228	30.938	96.237	96.237	31.094	85.185	96.237	96.237	96.237	88.889	96.237	96.237	31.546	96.237	32.031	73.356	96.237	74.199	100	96.237	100	30.469	96.237	96.237	100	100	100	96.237	100	100	74.199	74.199	74.199	74.199	74.199	100	100
2008/MN336500/SAF	27.751	30	32.815	30	30	30	91.409	30	30.156	30	31.571	30	28.205	89.003	30	30	97.109	33.126	30	30	30	33.281	30	30	90.404	30	91.919	29.206	30	29.665	30.469	30	30.469	100	30	30	30.469	30.469	30.469	30	30.469	30.469	29.665	29.665	29.665	29.665	29.665	30.469	30.469
2010/KM102979/SE	69.983	100	81.833	100	99.819	100	30.312	100	98.913	100	89.519	100	80.702	30.312	100	100	30.625	84.68	100	100	100	87.879	100	100	30.769	100	31.563	73.187	100	74.03	96.237	100	96.237	30	100	100	96.237	96.237	96.237	100	96.237	96.237	74.03	74.03	74.03	74.03	74.03	96.237	96.237
2012/MN270979/SE	69.983	100	81.833	100	99.819	100	30.312	100	98.913	100	89.519	100	80.702	30.312	100	100	30.625	84.68	100	100	100	87.879	100	100	30.769	100	31.563	73.187	100	74.03	96.237	100	96.237	30	100	100	96.237	96.237	96.237	100	96.237	96.237	74.03	74.03	74.03	74.03	74.03	96.237	96.237
2013.16164/KJ747406/EE	70.32	96.237	82.833	96.237	96.057	96.237	30.829	96.237	96.595	96.237	90.55	96.237	81.228	30.938	96.237	96.237	31.094	85.185	96.237	96.237	96.237	88.889	96.237	96.237	31.546	96.237	32.031	73.356	96.237	74.199	100	96.237	100	30.469	96.237	96.237	100	100	100	96.237	100	100	74.199	74.199	74.199	74.199	74.199	100	100
2014/LS478113/EE	70.32	96.237	82.833	96.237	96.057	96.237	30.829	96.237	96.595	96.237	90.55	96.237	81.228	30.938	96.237	96.237	31.094	85.185	96.237	96.237	96.237	88.889	96.237	96.237	31.546	96.237	32.031	73.356	96.237	74.199	100	96.237	100	30.469	96.237	96.237	100	100	100	96.237	100	100	74.199	74.199	74.199	74.199	74.199	100	100
2014/MK628478/EE	70.32	96.237	82.833	96.237	96.057	96.237	30.829	96.237	96.595	96.237	90.55	96.237	81.228	30.938	96.237	96.237	31.094	85.185	96.237	96.237	96.237	88.889	96.237	96.237	31.546	96.237	32.031	73.356	96.237	74.199	100	96.237	100	30.469	96.237	96.237	100	100	100	96.237	100	100	74.199	74.199	74.199	74.199	74.199	100	100
2014/MN270980/SE	69.983	100	81.833	100	99.819	100	30.312	100	98.913	100	89.519	100	80.702	30.312	100	100	30.625	84.68	100	100	100	87.879	100	100	30.769	100	31.563	73.187	100	74.03	96.237	100	96.237	30	100	100	96.237	96.237	96.237	100	96.237	96.237	74.03	74.03	74.03	74.03	74.03	96.237	96.237
2014.08493/KP843857/EE	70.32	96.237	82.833	96.237	96.057	96.237	30.829	96.237	96.595	96.237	90.55	96.237	81.228	30.938	96.237	96.237	31.094	85.185	96.237	96.237	96.237	88.889	96.237	96.237	31.546	96.237	32.031	73.356	96.237	74.199	100	96.237	100	30.469	96.237	96.237	100	100	100	96.237	100	100	74.199	74.199	74.199	74.199	74.199	100	100
2015/MH681419/CE	70.32	96.237	82.833	96.237	96.057	96.237	30.829	96.237	96.595	96.237	90.55	96.237	81.228	30.938	96.237	96.237	31.094	85.185	96.237	96.237	96.237	88.889	96.237	96.237	31.546	96.237	32.031	73.356	96.237	74.199	100	96.237	100	30.469	96.237	96.237	100	100	100	96.237	100	100	74.199	74.199	74.199	74.199	74.199	100	100
2015.11507/MH025919/EAF	92.652	74.03	75.083	74.03	73.862	74.03	29.825	74.03	74.705	74.03	76.214	74.03	80.214	30.303	74.03	74.03	29.984	74.257	74.03	74.03	74.03	75.248	74.03	74.03	29.984	74.03	31.26	96.791	74.03	100	74.199	74.03	74.199	29.665	74.03	74.03	74.199	74.199	74.199	74.03	74.199	74.199	100	100	100	100	100	74.199	74.199
2015.41096/MH025916/EAF	92.652	74.03	75.083	74.03	73.862	74.03	29.825	74.03	74.705	74.03	76.214	74.03	80.214	30.303	74.03	74.03	29.984	74.257	74.03	74.03	74.03	75.248	74.03	74.03	29.984	74.03	31.26	96.791	74.03	100	74.199	74.03	74.199	29.665	74.03	74.03	74.199	74.199	74.199	74.03	74.199	74.199	100	100	100	100	100	74.199	74.199
2015.41096/MH025917/EAF	92.652	74.03	75.083	74.03	73.862	74.03	29.825	74.03	74.705	74.03	76.214	74.03	80.214	30.303	74.03	74.03	29.984	74.257	74.03	74.03	74.03	75.248	74.03	74.03	29.984	74.03	31.26	96.791	74.03	100	74.199	74.03	74.199	29.665	74.03	74.03	74.199	74.199	74.199	74.03	74.199	74.199	100	100	100	100	100	74.199	74.199
2015.41096/MH025918/EAF	92.652	74.03	75.083	74.03	73.862	74.03	29.825	74.03	74.705	74.03	76.214	74.03	80.214	30.303	74.03	74.03	29.984	74.257	74.03	74.03	74.03	75.248	74.03	74.03	29.984	74.03	31.26	96.791	74.03	100	74.199	74.03	74.199	29.665	74.03	74.03	74.199	74.199	74.199	74.03	74.199	74.199	100	100	100	100	100	74.199	74.199
2015.41096/MH025920/EAF	92.652	74.03	75.083	74.03	73.862	74.03	29.825	74.03	74.705	74.03	76.214	74.03	80.214	30.303	74.03	74.03	29.984	74.257	74.03	74.03	74.03	75.248	74.03	74.03	29.984	74.03	31.26	96.791	74.03	100	74.199	74.03	74.199	29.665	74.03	74.03	74.199	74.199	74.199	74.03	74.199	74.199	100	100	100	100	100	74.199	74.199
2016/MG939583/CE	70.32	96.237	82.833	96.237	96.057	96.237	30.829	96.237	96.595	96.237	90.55	96.237	81.228	30.938	96.237	96.237	31.094	85.185	96.237	96.237	96.237	88.889	96.237	96.237	31.546	96.237	32.031	73.356	96.237	74.199	100	96.237	100	30.469	96.237	96.237	100	100	100	96.237	100	100	74.199	74.199	74.199	74.199	74.199	100	100
2016/MG939584/CE	70.32	96.237	82.833	96.237	96.057	96.237	30.829	96.237	96.595	96.237	90.55	96.237	81.228	30.938	96.237	96.237	31.094	85.185	96.237	96.237	96.237	88.889	96.237	96.237	31.546	96.237	32.031	73.356	96.237	74.199	100	96.237	100	30.469	96.237	96.237	100	100	100	96.237	100	100	74.199	74.199	74.199	74.199	74.199	100	100
2016/MG939585/CE	70.32	96.237	82.833	96.237	96.057	96.237	30.829	96.237	96.595	96.237	90.55	96.237	81.228	30.938	96.237	96.237	31.094	85.185	96.237	96.237	96.237	88.889	96.237	96.237	31.546	96.237	32.031	73.356	96.237	74.199	100	96.237	100	30.469	96.237	96.237	100	100	100	96.237	100	100	74.199	74.199	74.199	74.199	74.199	100	100
2016/MG939586/CE	70.32	96.237	82.833	96.237	96.057	96.237	30.829	96.237	96.595	96.237	90.55	96.237	81.228	30.938	96.237	96.237	31.094	85.185	96.237	96.237	96.237	88.889	96.237	96.237	31.546	96.237	32.031	73.356	96.237	74.199	100	96.237	100	30.469	96.237	96.237	100	100	100	96.237	100	100	74.199	74.199	74.199	74.199	74.199	100	100
2016.27596/MN194591/EE	66.402	95.94	80	95.94	95.726	95.94	28.752	95.94	96.154	95.94	89.228	95.94	78.958	28.7	95.94	95.94	28.881	82.937	95.94	95.94	95.94	87.103	95.94	95.94	29.562	95.94	30.144	70.179	95.94	70.974	100	95.94	100	28.339	95.94	95.94	100	100	100	95.94	100	100	70.974	70.974	70.974	70.974	70.974	100	100
2017/MG939587/CE	69.815	95.699	82.333	95.699	95.52	95.699	30.673	95.699	96.057	95.699	90.034	95.699	80.702	30.781	95.699	95.699	30.938	84.68	95.699	95.699	95.699	88.384	95.699	95.699	31.388	95.699	31.875	72.85	95.699	73.693	99.459	95.699	99.459	30.312	95.699	95.699	99.459	99.459	99.459	95.699	99.459	99.459	73.693	73.693	73.693	73.693	73.693	99.459	99.459
2017/MG939588/CE	70.32	96.237	82.833	96.237	96.057	96.237	30.829	96.237	96.595	96.237	90.55	96.237	81.228	30.938	96.237	96.237	31.094	85.185	96.237	96.237	96.237	88.889	96.237	96.237	31.546	96.237	32.031	73.356	96.237	74.199	100	96.237	100	30.469	96.237	96.237	100	100	100	96.237	100	100	74.199	74.199	74.199	74.199	74.199	100	100
2017/MG939589/CE	70.32	96.237	82.833	96.237	96.057	96.237	30.829	96.237	96.595	96.237	90.55	96.237	81.228	30.938	96.237	96.237	31.094	85.185	96.237	96.237	96.237	88.889	96.237	96.237	31.546	96.237	32.031	73.356	96.237	74.199	100	96.237	100	30.469	96.237	96.237	100	100	100	96.237	100	100	74.199	74.199	74.199	74.199	74.199	100	100
2017/MT847620/CE	70.32	96.237	82.833	96.237	96.057	96.237	30.829	96.237	96.595	96.237	90.55	96.237	81.228	30.938	96.237	96.237	31.094	85.185	96.237	96.237	96.237	88.889	96.237	96.237	31.546	96.237	32.031	73.356	96.237	74.199	100	96.237	100	30.469	96.237	96.237	100	100	100	96.237	100	100	74.199	74.199	74.199	74.199	74.199	100	100
2017/MT847622/CE	70.32	96.237	82.833	96.237	96.057	96.237	30.829	96.237	96.595	96.237	90.55	96.237	81.228	30.938	96.237	96.237	31.094	85.185	96.237	96.237	96.237	88.889	96.237	96.237	31.546	96.237	32.031	73.356	96.237	74.199	100	96.237	100	30.469	96.237	96.237	100	100	100	96.237	100	100	74.199	74.199	74.199	74.199	74.199	100	100
2017.96986/MN913970/SAF	70.152	95.699	82.5	95.699	95.52	95.699	31.25	95.699	96.416	95.699	90.034	95.699	80.877	31.25	95.699	95.699	31.25	85.69	95.699	95.699	95.699	88.047	95.699	95.699	31.554	95.699	32.656	73.187	95.699	74.03	96.595	95.699	96.595	30.625	95.699	95.699	96.595	96.595	96.595	95.699	96.595	96.595	74.03	74.03	74.03	74.03	74.03	96.595	96.595
2018/MT847621/CE	70.32	96.237	82.833	96.237	96.057	96.237	30.829	96.237	96.595	96.237	90.55	96.237	81.228	30.938	96.237	96.237	31.094	85.185	96.237	96.237	96.237	88.889	96.237	96.237	31.546	96.237	32.031	73.356	96.237	74.199	100	96.237	100	30.469	96.237	96.237	100	100	100	96.237	100	100	74.199	74.199	74.199	74.199	74.199	100	100
2018/MT932578/SE	69.983	100	81.833	100	99.819	100	30.312	100	98.913	100	89.519	100	80.702	30.312	100	100	30.625	84.68	100	100	100	87.879	100	100	30.769	100	31.563	73.187	100	74.03	96.237	100	96.237	30	100	100	96.237	96.237	96.237	100	96.237	96.237	74.03	74.03	74.03	74.03	74.03	96.237	96.237
2018/MT932579/SE	69.983	100	81.833	100	99.819	100	30.312	100	98.913	100	89.519	100	80.702	30.312	100	100	30.625	84.68	100	100	100	87.879	100	100	30.769	100	31.563	73.187	100	74.03	96.237	100	96.237	30	100	100	96.237	96.237	96.237	100	96.237	96.237	74.03	74.03	74.03	74.03	74.03	96.237	96.237
2018.9726/MT496893/EAS	70.32	96.237	82.833	96.237	96.057	96.237	30.829	96.237	96.595	96.237	90.55	96.237	81.228	30.938	96.237	96.237	31.094	85.185	96.237	96.237	96.237	88.889	96.237	96.237	31.546	96.237	32.031	73.356	96.237	74.199	100	96.237	100	30.469	96.237	96.237	100	100	100	96.237	100	100	74.199	74.199	74.199	74.199	74.199	100	100
2018.30959/MN715134/CE	70.32	96.237	82.833	96.237	96.057	96.237	30.829	96.237	96.595	96.237	90.55	96.237	81.228	30.938	96.237	96.237	31.094	85.185	96.237	96.237	96.237	88.889	96.237	96.237	31.546	96.237	32.031	73.356	96.237	74.199	100	96.237	100	30.469	96.237	96.237	100	100	100	96.237	100	100	74.199	74.199	74.199	74.199	74.199	100	100
2018.49589/MH766894/EAS	70.32	96.237	82.833	96.237	96.057	96.237	30.829	96.237	96.595	96.237	90.55	96.237	81.228	30.938	96.237	96.237	31.094	85.185	96.237	96.237	96.237	88.889	96.237	96.237	31.546	96.237	32.031	73.356	96.237	74.199	100	96.237	100	30.469	96.237	96.237	100	100	100	96.237	100	100	74.199	74.199	74.199	74.199	74.199	100	100
2018.66849/MK128995/EAS	70.32	96.237	82.833	96.237	96.057	96.237	30.829	96.237	96.595	96.237	90.55	96.237	81.228	30.938	96.237	96.237	31.094	85.185	96.237	96.237	96.237	88.889	96.237	96.237	31.546	96.237	32.031	73.356	96.237	74.199	100	96.237	100	30.469	96.237	96.237	100	100	100	96.237	100	100	74.199	74.199	74.199	74.199	74.199	100	100
2018.67671/MK333180/EAS	70.32	96.237	82.833	96.237	96.057	96.237	30.829	96.237	96.595	96.237	90.55	96.237	81.228	30.938	96.237	96.237	31.094	85.185	96.237	96.237	96.237	88.889	96.237	96.237	31.546	96.237	32.031	73.356	96.237	74.199	100	96.237	100	30.469	96.237	96.237	100	100	100	96.237	100	100	74.199	74.199	74.199	74.199	74.199	100	100
2018.67675/MK333181/EAS	70.32	96.237	82.833	96.237	96.057	96.237	30.829	96.237	96.595	96.237	90.55	96.237	81.228	30.938	96.237	96.237	31.094	85.185	96.237	96.237	96.237	88.889	96.237	96.237	31.546	96.237	32.031	73.356	96.237	74.199	100	96.237	100	30.469	96.237	96.237	100	100	100	96.237	100	100	74.199	74.199	74.199	74.199	74.199	100	100
2018.69041/MK543947/WE	70.32	96.237	82.833	96.237	96.057	96.237	30.829	96.237	96.595	96.237	90.55	96.237	81.228	30.938	96.237	96.237	31.094	85.185	96.237	96.237	96.237	88.889	96.237	96.237	31.546	96.237	32.031	73.356	96.237	74.199	100	96.237	100	30.469	96.237	96.237	100	100	100	96.237	100	100	74.199	74.199	74.199	74.199	74.199	100	100
2018.83288/MK645909/EAS	70.32	96.237	82.833	96.237	96.057	96.237	30.829	96.237	96.595	96.237	90.55	96.237	81.228	30.938	96.237	96.237	31.094	85.185	96.237	96.237	96.237	88.889	96.237	96.237	31.546	96.237	32.031	73.356	96.237	74.199	100	96.237	100	30.469	96.237	96.237	100	100	100	96.237	100	100	74.199	74.199	74.199	74.199	74.199	100	100
2019/MT166692/SEAS	70.32	96.237	82.833	96.237	96.057	96.237	30.829	96.237	96.595	96.237	90.55	96.237	81.228	30.938	96.237	96.237	31.094	85.185	96.237	96.237	96.237	88.889	96.237	96.237	31.546	96.237	32.031	73.356	96.237	74.199	100	96.237	100	30.469	96.237	96.237	100	100	100	96.237	100	100	74.199	74.199	74.199	74.199	74.199	100	100
2019/MT180393/SEAS	70.32	96.237	82.833	96.237	96.057	96.237	30.829	96.237	96.595	96.237	90.55	96.237	81.228	30.938	96.237	96.237	31.094	85.185	96.237	96.237	96.237	88.889	96.237	96.237	31.546	96.237	32.031	73.356	96.237	74.199	100	96.237	100	30.469	96.237	96.237	100	100	100	96.237	100	100	74.199	74.199	74.199	74.199	74.199	100	100
2019/MT847623/CE	70.32	96.237	82.833	96.237	96.057	96.237	30.829	96.237	96.595	96.237	90.55	96.237	81.228	30.938	96.237	96.237	31.094	85.185	96.237	96.237	96.237	88.889	96.237	96.237	31.546	96.237	32.031	73.356	96.237	74.199	100	96.237	100	30.469	96.237	96.237	100	100	100	96.237	100	100	74.199	74.199	74.199	74.199	74.199	100	100
2019.00274/MN172368/EAS	70.32	96.237	82.833	96.237	96.057	96.237	30.829	96.237	96.595	96.237	90.55	96.237	81.228	30.938	96.237	96.237	31.094	85.185	96.237	96.237	96.237	88.889	96.237	96.237	31.546	96.237	32.031	73.356	96.237	74.199	100	96.237	100	30.469	96.237	96.237	100	100	100	96.237	100	100	74.199	74.199	74.199	74.199	74.199	100	100
2019.23014/MT459800/EE	70.32	96.237	82.833	96.237	96.057	96.237	30.829	96.237	96.595	96.237	90.55	96.237	81.228	30.938	96.237	96.237	31.094	85.185	96.237	96.237	96.237	88.889	96.237	96.237	31.546	96.237	32.031	73.356	96.237	74.199	100	96.237	100	30.469	96.237	96.237	100	100	100	96.237	100	100	74.199	74.199	74.199	74.199	74.199	100	100
2019.29589/MK940252/EAS	70.32	96.237	82.833	96.237	96.057	96.237	30.829	96.237	96.595	96.237	90.55	96.237	81.228	30.938	96.237	96.237	31.094	85.185	96.237	96.237	96.237	88.889	96.237	96.237	31.546	96.237	32.031	73.356	96.237	74.199	100	96.237	100	30.469	96.237	96.237	100	100	100	96.237	100	100	74.199	74.199	74.199	74.199	74.199	100	100
2019.63014/MN393476/EAS	70.32	96.237	82.833	96.237	96.057	96.237	30.829	96.237	96.595	96.237	90.55	96.237	81.228	30.938	96.237	96.237	31.094	85.185	96.237	96.237	96.237	88.889	96.237	96.237	31.546	96.237	32.031	73.356	96.237	74.199	100	96.237	100	30.469	96.237	96.237	100	100	100	96.237	100	100	74.199	74.199	74.199	74.199	74.199	100	100
2019.70685/MT748042/EAS	70.32	96.237	82.833	96.237	96.057	96.237	30.829	96.237	96.595	96.237	90.55	96.237	81.228	30.938	96.237	96.237	31.094	85.185	96.237	96.237	96.237	88.889	96.237	96.237	31.546	96.237	32.031	73.356	96.237	74.199	100	96.237	100	30.469	96.237	96.237	100	100	100	96.237	100	100	74.199	74.199	74.199	74.199	74.199	100	100
[truncated: 28 more columns]

## Sheet: Table S3
Table S3. The nucleotide sequence identities of B646L.
	1950/AY261360/EAF	1960/KM262844/SE	1962/AY261364/SAF	1968/KM262845/SE	1971/KP055815/SE	1975/FN557520/SE	1977/MN630494/CAF	1978/MN270969/SE	1979/AY261362/SAF	1979/MN270970/SE	1980/AY261366/SAF	1981/MN270971/SE	1983/AY261361/SAF	1983/MN318203/SAF	1985/MN270972/SE	1985/MN270973/SE	1985/MN394630/SAF	1987/AY261365/SAF	1988/AM712240/SE	1990/MN270974/SE	1995/MN270975/SE	1996/AY261363/SAF	1997/AM712239/WAF	1997/MN270976/SE	1999/MN641876/SAF	2004/MN270977/SE	2004/MN641877/SAF	2005/KM111294/EAF	2005/MN270978/SE	2006/KM111295/EAF	2007/FR682468/WAS	2008/KX354450/SE	2008/MH910496/WAS	2008/MN336500/SAF	2010/KM102979/SE	2012/MN270979/SE	2013.16164/KJ747406/EE	2014/LS478113/EE	2014/MK628478/EE	2014/MN270980/SE	2014.08493/KP843857/EE	2015/MH681419/CE	2015.11507/MH025919/EAF	2015.41096/MH025916/EAF	2015.41096/MH025917/EAF	2015.41096/MH025918/EAF	2015.41096/MH025920/EAF	2016/MG939583/CE	2016/MG939584/CE
1950/AY261360/EAF	100	95.415	95.003	95.415	95.415	95.415	33.471	95.415	95.209	95.415	95.415	95.415	95.827	33.973	95.415	95.415	33.471	95.724	95.415	95.415	95.415	95.415	95.415	95.415	33.288	95.415	33.471	99.433	95.415	99.021	95.312	95.415	95.312	33.425	95.363	95.363	95.312	95.312	95.312	95.363	95.312	95.312	98.97	98.97	98.97	98.97	98.97	95.312	95.312
1960/KM262844/SE	95.415	100	98.094	100	100	100	33.425	100	99.485	100	98.403	100	96.239	33.928	100	100	33.425	98.403	100	100	100	98.403	100	100	33.242	100	33.425	95.466	100	95.466	98.454	100	98.454	33.379	99.948	99.948	98.454	98.454	98.454	99.948	98.454	98.454	95.415	95.415	95.415	95.415	95.415	98.454	98.454
1962/AY261364/SAF	95.003	98.094	100	98.094	98.094	98.094	33.333	98.094	97.991	98.094	98.867	98.094	95.981	33.836	98.094	98.094	33.333	98.867	98.094	98.094	98.094	98.867	98.094	98.094	33.242	98.094	33.333	94.951	98.094	95.003	98.557	98.094	98.557	33.288	98.042	98.042	98.557	98.557	98.557	98.042	98.557	98.557	94.951	94.951	94.951	94.951	94.951	98.557	98.557
1968/KM262845/SE	95.415	100	98.094	100	100	100	33.425	100	99.485	100	98.403	100	96.239	33.928	100	100	33.425	98.403	100	100	100	98.403	100	100	33.242	100	33.425	95.466	100	95.466	98.454	100	98.454	33.379	99.948	99.948	98.454	98.454	98.454	99.948	98.454	98.454	95.415	95.415	95.415	95.415	95.415	98.454	98.454
1971/KP055815/SE	95.415	100	98.094	100	100	100	33.425	100	99.485	100	98.403	100	96.239	33.928	100	100	33.425	98.403	100	100	100	98.403	100	100	33.242	100	33.425	95.466	100	95.466	98.454	100	98.454	33.379	99.948	99.948	98.454	98.454	98.454	99.948	98.454	98.454	95.415	95.415	95.415	95.415	95.415	98.454	98.454
1975/FN557520/SE	95.415	100	98.094	100	100	100	33.425	100	99.485	100	98.403	100	96.239	33.928	100	100	33.425	98.403	100	100	100	98.403	100	100	33.242	100	33.425	95.466	100	95.466	98.454	100	98.454	33.379	99.948	99.948	98.454	98.454	98.454	99.948	98.454	98.454	95.415	95.415	95.415	95.415	95.415	98.454	98.454
1977/MN630494/CAF	33.471	33.425	33.333	33.425	33.425	33.425	100	33.425	33.379	33.425	33.608	33.425	33.425	97.476	33.425	33.425	99.227	33.516	33.425	33.425	33.425	33.425	33.425	33.425	99.176	33.425	99.691	33.471	33.425	33.516	33.562	33.425	33.562	99.176	33.425	33.425	33.562	33.562	33.562	33.425	33.562	33.562	33.471	33.471	33.471	33.471	33.471	33.562	33.562
1978/MN270969/SE	95.415	100	98.094	100	100	100	33.425	100	99.485	100	98.403	100	96.239	33.928	100	100	33.425	98.403	100	100	100	98.403	100	100	33.242	100	33.425	95.466	100	95.466	98.454	100	98.454	33.379	99.948	99.948	98.454	98.454	98.454	99.948	98.454	98.454	95.415	95.415	95.415	95.415	95.415	98.454	98.454
1979/AY261362/SAF	95.209	99.485	97.991	99.485	99.485	99.485	33.379	99.485	100	99.485	98.3	99.485	96.033	33.882	99.485	99.485	33.379	98.3	99.485	99.485	99.485	98.3	99.485	99.485	33.196	99.485	33.379	95.26	99.485	95.26	98.557	99.485	98.557	33.333	99.433	99.433	98.557	98.557	98.557	99.433	98.557	98.557	95.209	95.209	95.209	95.209	95.209	98.557	98.557
1979/MN270970/SE	95.415	100	98.094	100	100	100	33.425	100	99.485	100	98.403	100	96.239	33.928	100	100	33.425	98.403	100	100	100	98.403	100	100	33.242	100	33.425	95.466	100	95.466	98.454	100	98.454	33.379	99.948	99.948	98.454	98.454	98.454	99.948	98.454	98.454	95.415	95.415	95.415	95.415	95.415	98.454	98.454
1980/AY261366/SAF	95.415	98.403	98.867	98.403	98.403	98.403	33.608	98.403	98.3	98.403	100	98.403	95.878	34.111	98.403	98.403	33.608	99.279	98.403	98.403	98.403	99.382	98.403	98.403	33.471	98.403	33.608	95.363	98.403	95.312	98.867	98.403	98.867	33.562	98.351	98.351	98.867	98.867	98.867	98.351	98.867	98.867	95.26	95.26	95.26	95.26	95.26	98.867	98.867
1981/MN270971/SE	95.415	100	98.094	100	100	100	33.425	100	99.485	100	98.403	100	96.239	33.928	100	100	33.425	98.403	100	100	100	98.403	100	100	33.242	100	33.425	95.466	100	95.466	98.454	100	98.454	33.379	99.948	99.948	98.454	98.454	98.454	99.948	98.454	98.454	95.415	95.415	95.415	95.415	95.415	98.454	98.454
1983/AY261361/SAF	95.827	96.239	95.981	96.239	96.239	96.239	33.425	96.239	96.033	96.239	95.878	96.239	100	33.928	96.239	96.239	33.425	96.291	96.239	96.239	96.239	95.981	96.239	96.239	33.242	96.239	33.425	95.878	96.239	95.981	96.239	96.239	96.239	33.379	96.188	96.188	96.239	96.239	96.239	96.188	96.239	96.239	95.93	95.93	95.93	95.93	95.93	96.239	96.239
1983/MN318203/SAF	33.973	33.928	33.836	33.928	33.928	33.928	97.476	33.928	33.882	33.928	34.111	33.928	33.928	100	33.928	33.928	97.218	34.019	33.928	33.928	33.928	33.928	33.928	33.928	97.269	33.928	97.476	33.973	33.928	34.019	34.065	33.928	34.065	97.166	33.928	33.928	34.065	34.065	34.065	33.928	34.065	34.065	33.973	33.973	33.973	33.973	33.973	34.065	34.065
1985/MN270972/SE	95.415	100	98.094	100	100	100	33.425	100	99.485	100	98.403	100	96.239	33.928	100	100	33.425	98.403	100	100	100	98.403	100	100	33.242	100	33.425	95.466	100	95.466	98.454	100	98.454	33.379	99.948	99.948	98.454	98.454	98.454	99.948	98.454	98.454	95.415	95.415	95.415	95.415	95.415	98.454	98.454
1985/MN270973/SE	95.415	100	98.094	100	100	100	33.425	100	99.485	100	98.403	100	96.239	33.928	100	100	33.425	98.403	100	100	100	98.403	100	100	33.242	100	33.425	95.466	100	95.466	98.454	100	98.454	33.379	99.948	99.948	98.454	98.454	98.454	99.948	98.454	98.454	95.415	95.415	95.415	95.415	95.415	98.454	98.454
1985/MN394630/SAF	33.471	33.425	33.333	33.425	33.425	33.425	99.227	33.425	33.379	33.425	33.608	33.425	33.425	97.218	33.425	33.425	100	33.516	33.425	33.425	33.425	33.425	33.425	33.425	98.918	33.425	99.021	33.471	33.425	33.516	33.562	33.425	33.562	99.433	33.425	33.425	33.562	33.562	33.562	33.425	33.562	33.562	33.471	33.471	33.471	33.471	33.471	33.562	33.562
1987/AY261365/SAF	95.724	98.403	98.867	98.403	98.403	98.403	33.516	98.403	98.3	98.403	99.279	98.403	96.291	34.019	98.403	98.403	33.516	100	98.403	98.403	98.403	99.382	98.403	98.403	33.333	98.403	33.516	95.672	98.403	95.621	98.867	98.403	98.867	33.471	98.351	98.351	98.867	98.867	98.867	98.351	98.867	98.867	95.569	95.569	95.569	95.569	95.569	98.867	98.867
1988/AM712240/SE	95.415	100	98.094	100	100	100	33.425	100	99.485	100	98.403	100	96.239	33.928	100	100	33.425	98.403	100	100	100	98.403	100	100	33.242	100	33.425	95.466	100	95.466	98.454	100	98.454	33.379	99.948	99.948	98.454	98.454	98.454	99.948	98.454	98.454	95.415	95.415	95.415	95.415	95.415	98.454	98.454
1990/MN270974/SE	95.415	100	98.094	100	100	100	33.425	100	99.485	100	98.403	100	96.239	33.928	100	100	33.425	98.403	100	100	100	98.403	100	100	33.242	100	33.425	95.466	100	95.466	98.454	100	98.454	33.379	99.948	99.948	98.454	98.454	98.454	99.948	98.454	98.454	95.415	95.415	95.415	95.415	95.415	98.454	98.454
1995/MN270975/SE	95.415	100	98.094	100	100	100	33.425	100	99.485	100	98.403	100	96.239	33.928	100	100	33.425	98.403	100	100	100	98.403	100	100	33.242	100	33.425	95.466	100	95.466	98.454	100	98.454	33.379	99.948	99.948	98.454	98.454	98.454	99.948	98.454	98.454	95.415	95.415	95.415	95.415	95.415	98.454	98.454
1996/AY261363/SAF	95.415	98.403	98.867	98.403	98.403	98.403	33.425	98.403	98.3	98.403	99.382	98.403	95.981	33.928	98.403	98.403	33.425	99.382	98.403	98.403	98.403	100	98.403	98.403	33.333	98.403	33.425	95.363	98.403	95.312	98.97	98.403	98.97	33.379	98.351	98.351	98.97	98.97	98.97	98.351	98.97	98.97	95.26	95.26	95.26	95.26	95.26	98.97	98.97
1997/AM712239/WAF	95.415	100	98.094	100	100	100	33.425	100	99.485	100	98.403	100	96.239	33.928	100	100	33.425	98.403	100	100	100	98.403	100	100	33.242	100	33.425	95.466	100	95.466	98.454	100	98.454	33.379	99.948	99.948	98.454	98.454	98.454	99.948	98.454	98.454	95.415	95.415	95.415	95.415	95.415	98.454	98.454
1997/MN270976/SE	95.415	100	98.094	100	100	100	33.425	100	99.485	100	98.403	100	96.239	33.928	100	100	33.425	98.403	100	100	100	98.403	100	100	33.242	100	33.425	95.466	100	95.466	98.454	100	98.454	33.379	99.948	99.948	98.454	98.454	98.454	99.948	98.454	98.454	95.415	95.415	95.415	95.415	95.415	98.454	98.454
1999/MN641876/SAF	33.288	33.242	33.242	33.242	33.242	33.242	99.176	33.242	33.196	33.242	33.471	33.242	33.242	97.269	33.242	33.242	98.918	33.333	33.242	33.242	33.242	33.333	33.242	33.242	100	33.242	99.073	33.288	33.242	33.333	33.379	33.242	33.379	98.97	33.242	33.242	33.379	33.379	33.379	33.242	33.379	33.379	33.288	33.288	33.288	33.288	33.288	33.379	33.379
2004/MN270977/SE	95.415	100	98.094	100	100	100	33.425	100	99.485	100	98.403	100	96.239	33.928	100	100	33.425	98.403	100	100	100	98.403	100	100	33.242	100	33.425	95.466	100	95.466	98.454	100	98.454	33.379	99.948	99.948	98.454	98.454	98.454	99.948	98.454	98.454	95.415	95.415	95.415	95.415	95.415	98.454	98.454
2004/MN641877/SAF	33.471	33.425	33.333	33.425	33.425	33.425	99.691	33.425	33.379	33.425	33.608	33.425	33.425	97.476	33.425	33.425	99.021	33.516	33.425	33.425	33.425	33.425	33.425	33.425	99.073	33.425	100	33.471	33.425	33.516	33.562	33.425	33.562	98.97	33.425	33.425	33.562	33.562	33.562	33.425	33.562	33.562	33.471	33.471	33.471	33.471	33.471	33.562	33.562
2005/KM111294/EAF	99.433	95.466	94.951	95.466	95.466	95.466	33.471	95.466	95.26	95.466	95.363	95.466	95.878	33.973	95.466	95.466	33.471	95.672	95.466	95.466	95.466	95.363	95.466	95.466	33.288	95.466	33.471	100	95.466	99.176	95.363	95.466	95.363	33.425	95.415	95.415	95.363	95.363	95.363	95.415	95.363	95.363	99.124	99.124	99.124	99.124	99.124	95.363	95.363
2005/MN270978/SE	95.415	100	98.094	100	100	100	33.425	100	99.485	100	98.403	100	96.239	33.928	100	100	33.425	98.403	100	100	100	98.403	100	100	33.242	100	33.425	95.466	100	95.466	98.454	100	98.454	33.379	99.948	99.948	98.454	98.454	98.454	99.948	98.454	98.454	95.415	95.415	95.415	95.415	95.415	98.454	98.454
2006/KM111295/EAF	99.021	95.466	95.003	95.466	95.466	95.466	33.516	95.466	95.26	95.466	95.312	95.466	95.981	34.019	95.466	95.466	33.516	95.621	95.466	95.466	95.466	95.312	95.466	95.466	33.333	95.466	33.516	99.176	95.466	100	95.415	95.466	95.415	33.471	95.415	95.415	95.415	95.415	95.415	95.415	95.415	95.415	99.948	99.948	99.948	99.948	99.948	95.415	95.415
2007/FR682468/WAS	95.312	98.454	98.557	98.454	98.454	98.454	33.562	98.454	98.557	98.454	98.867	98.454	96.239	34.065	98.454	98.454	33.562	98.867	98.454	98.454	98.454	98.97	98.454	98.454	33.379	98.454	33.562	95.363	98.454	95.415	100	98.454	100	33.516	98.403	98.403	100	100	100	98.403	100	100	95.363	95.363	95.363	95.363	95.363	100	100
2008/KX354450/SE	95.415	100	98.094	100	100	100	33.425	100	99.485	100	98.403	100	96.239	33.928	100	100	33.425	98.403	100	100	100	98.403	100	100	33.242	100	33.425	95.466	100	95.466	98.454	100	98.454	33.379	99.948	99.948	98.454	98.454	98.454	99.948	98.454	98.454	95.415	95.415	95.415	95.415	95.415	98.454	98.454
2008/MH910496/WAS	95.312	98.454	98.557	98.454	98.454	98.454	33.562	98.454	98.557	98.454	98.867	98.454	96.239	34.065	98.454	98.454	33.562	98.867	98.454	98.454	98.454	98.97	98.454	98.454	33.379	98.454	33.562	95.363	98.454	95.415	100	98.454	100	33.516	98.403	98.403	100	100	100	98.403	100	100	95.363	95.363	95.363	95.363	95.363	100	100
2008/MN336500/SAF	33.425	33.379	33.288	33.379	33.379	33.379	99.176	33.379	33.333	33.379	33.562	33.379	33.379	97.166	33.379	33.379	99.433	33.471	33.379	33.379	33.379	33.379	33.379	33.379	98.97	33.379	98.97	33.425	33.379	33.471	33.516	33.379	33.516	100	33.379	33.379	33.516	33.516	33.516	33.379	33.516	33.516	33.425	33.425	33.425	33.425	33.425	33.516	33.516
2010/KM102979/SE	95.363	99.948	98.042	99.948	99.948	99.948	33.425	99.948	99.433	99.948	98.351	99.948	96.188	33.928	99.948	99.948	33.425	98.351	99.948	99.948	99.948	98.351	99.948	99.948	33.242	99.948	33.425	95.415	99.948	95.415	98.403	99.948	98.403	33.379	100	100	98.403	98.403	98.403	100	98.403	98.403	95.363	95.363	95.363	95.363	95.363	98.403	98.403
2012/MN270979/SE	95.363	99.948	98.042	99.948	99.948	99.948	33.425	99.948	99.433	99.948	98.351	99.948	96.188	33.928	99.948	99.948	33.425	98.351	99.948	99.948	99.948	98.351	99.948	99.948	33.242	99.948	33.425	95.415	99.948	95.415	98.403	99.948	98.403	33.379	100	100	98.403	98.403	98.403	100	98.403	98.403	95.363	95.363	95.363	95.363	95.363	98.403	98.403
2013.16164/KJ747406/EE	95.312	98.454	98.557	98.454	98.454	98.454	33.562	98.454	98.557	98.454	98.867	98.454	96.239	34.065	98.454	98.454	33.562	98.867	98.454	98.454	98.454	98.97	98.454	98.454	33.379	98.454	33.562	95.363	98.454	95.415	100	98.454	100	33.516	98.403	98.403	100	100	100	98.403	100	100	95.363	95.363	95.363	95.363	95.363	100	100
2014/LS478113/EE	95.312	98.454	98.557	98.454	98.454	98.454	33.562	98.454	98.557	98.454	98.867	98.454	96.239	34.065	98.454	98.454	33.562	98.867	98.454	98.454	98.454	98.97	98.454	98.454	33.379	98.454	33.562	95.363	98.454	95.415	100	98.454	100	33.516	98.403	98.403	100	100	100	98.403	100	100	95.363	95.363	95.363	95.363	95.363	100	100
2014/MK628478/EE	95.312	98.454	98.557	98.454	98.454	98.454	33.562	98.454	98.557	98.454	98.867	98.454	96.239	34.065	98.454	98.454	33.562	98.867	98.454	98.454	98.454	98.97	98.454	98.454	33.379	98.454	33.562	95.363	98.454	95.415	100	98.454	100	33.516	98.403	98.403	100	100	100	98.403	100	100	95.363	95.363	95.363	95.363	95.363	100	100
2014/MN270980/SE	95.363	99.948	98.042	99.948	99.948	99.948	33.425	99.948	99.433	99.948	98.351	99.948	96.188	33.928	99.948	99.948	33.425	98.351	99.948	99.948	99.948	98.351	99.948	99.948	33.242	99.948	33.425	95.415	99.948	95.415	98.403	99.948	98.403	33.379	100	100	98.403	98.403	98.403	100	98.403	98.403	95.363	95.363	95.363	95.363	95.363	98.403	98.403
2014.08493/KP843857/EE	95.312	98.454	98.557	98.454	98.454	98.454	33.562	98.454	98.557	98.454	98.867	98.454	96.239	34.065	98.454	98.454	33.562	98.867	98.454	98.454	98.454	98.97	98.454	98.454	33.379	98.454	33.562	95.363	98.454	95.415	100	98.454	100	33.516	98.403	98.403	100	100	100	98.403	100	100	95.363	95.363	95.363	95.363	95.363	100	100
2015/MH681419/CE	95.312	98.454	98.557	98.454	98.454	98.454	33.562	98.454	98.557	98.454	98.867	98.454	96.239	34.065	98.454	98.454	33.562	98.867	98.454	98.454	98.454	98.97	98.454	98.454	33.379	98.454	33.562	95.363	98.454	95.415	100	98.454	100	33.516	98.403	98.403	100	100	100	98.403	100	100	95.363	95.363	95.363	95.363	95.363	100	100
2015.11507/MH025919/EAF	98.97	95.415	94.951	95.415	95.415	95.415	33.471	95.415	95.209	95.415	95.26	95.415	95.93	33.973	95.415	95.415	33.471	95.569	95.415	95.415	95.415	95.26	95.415	95.415	33.288	95.415	33.471	99.124	95.415	99.948	95.363	95.415	95.363	33.425	95.363	95.363	95.363	95.363	95.363	95.363	95.363	95.363	100	100	100	100	100	95.363	95.363
2015.41096/MH025916/EAF	98.97	95.415	94.951	95.415	95.415	95.415	33.471	95.415	95.209	95.415	95.26	95.415	95.93	33.973	95.415	95.415	33.471	95.569	95.415	95.415	95.415	95.26	95.415	95.415	33.288	95.415	33.471	99.124	95.415	99.948	95.363	95.415	95.363	33.425	95.363	95.363	95.363	95.363	95.363	95.363	95.363	95.363	100	100	100	100	100	95.363	95.363
2015.41096/MH025917/EAF	98.97	95.415	94.951	95.415	95.415	95.415	33.471	95.415	95.209	95.415	95.26	95.415	95.93	33.973	95.415	95.415	33.471	95.569	95.415	95.415	95.415	95.26	95.415	95.415	33.288	95.415	33.471	99.124	95.415	99.948	95.363	95.415	95.363	33.425	95.363	95.363	95.363	95.363	95.363	95.363	95.363	95.363	100	100	100	100	100	95.363	95.363
2015.41096/MH025918/EAF	98.97	95.415	94.951	95.415	95.415	95.415	33.471	95.415	95.209	95.415	95.26	95.415	95.93	33.973	95.415	95.415	33.471	95.569	95.415	95.415	95.415	95.26	95.415	95.415	33.288	95.415	33.471	99.124	95.415	99.948	95.363	95.415	95.363	33.425	95.363	95.363	95.363	95.363	95.363	95.363	95.363	95.363	100	100	100	100	100	95.363	95.363
2015.41096/MH025920/EAF	98.97	95.415	94.951	95.415	95.415	95.415	33.471	95.415	95.209	95.415	95.26	95.415	95.93	33.973	95.415	95.415	33.471	95.569	95.415	95.415	95.415	95.26	95.415	95.415	33.288	95.415	33.471	99.124	95.415	99.948	95.363	95.415	95.363	33.425	95.363	95.363	95.363	95.363	95.363	95.363	95.363	95.363	100	100	100	100	100	95.363	95.363
2016/MG939583/CE	95.312	98.454	98.557	98.454	98.454	98.454	33.562	98.454	98.557	98.454	98.867	98.454	96.239	34.065	98.454	98.454	33.562	98.867	98.454	98.454	98.454	98.97	98.454	98.454	33.379	98.454	33.562	95.363	98.454	95.415	100	98.454	100	33.516	98.403	98.403	100	100	100	98.403	100	100	95.363	95.363	95.363	95.363	95.363	100	100
2016/MG939584/CE	95.312	98.454	98.557	98.454	98.454	98.454	33.562	98.454	98.557	98.454	98.867	98.454	96.239	34.065	98.454	98.454	33.562	98.867	98.454	98.454	98.454	98.97	98.454	98.454	33.379	98.454	33.562	95.363	98.454	95.415	100	98.454	100	33.516	98.403	98.403	100	100	100	98.403	100	100	95.363	95.363	95.363	95.363	95.363	100	100
2016/MG939585/CE	95.312	98.454	98.557	98.454	98.454	98.454	33.562	98.454	98.557	98.454	98.867	98.454	96.239	34.065	98.454	98.454	33.562	98.867	98.454	98.454	98.454	98.97	98.454	98.454	33.379	98.454	33.562	95.363	98.454	95.415	100	98.454	100	33.516	98.403	98.403	100	100	100	98.403	100	100	95.363	95.363	95.363	95.363	95.363	100	100
2016/MG939586/CE	95.312	98.454	98.557	98.454	98.454	98.454	33.562	98.454	98.557	98.454	98.867	98.454	96.239	34.065	98.454	98.454	33.562	98.867	98.454	98.454	98.454	98.97	98.454	98.454	33.379	98.454	33.562	95.363	98.454	95.415	100	98.454	100	33.516	98.403	98.403	100	100	100	98.403	100	100	95.363	95.363	95.363	95.363	95.363	100	100
2016.27596/MN194591/EE	95.16	98.301	98.404	98.301	98.301	98.301	33.623	98.301	98.404	98.301	98.713	98.301	96.087	34.126	98.301	98.301	33.623	98.713	98.301	98.301	98.301	98.816	98.301	98.301	33.44	98.301	33.623	95.211	98.301	95.263	99.846	98.301	99.846	33.577	98.249	98.249	99.846	99.846	99.846	98.249	99.846	99.846	95.211	95.211	95.211	95.211	95.211	99.846	99.846
2017/MG939587/CE	95.312	98.454	98.557	98.454	98.454	98.454	33.562	98.454	98.557	98.454	98.867	98.454	96.239	34.065	98.454	98.454	33.562	98.867	98.454	98.454	98.454	98.97	98.454	98.454	33.379	98.454	33.562	95.363	98.454	95.415	100	98.454	100	33.516	98.403	98.403	100	100	100	98.403	100	100	95.363	95.363	95.363	95.363	95.363	100	100
2017/MG939588/CE	95.312	98.454	98.557	98.454	98.454	98.454	33.562	98.454	98.557	98.454	98.867	98.454	96.239	34.065	98.454	98.454	33.562	98.867	98.454	98.454	98.454	98.97	98.454	98.454	33.379	98.454	33.562	95.363	98.454	95.415	100	98.454	100	33.516	98.403	98.403	100	100	100	98.403	100	100	95.363	95.363	95.363	95.363	95.363	100	100
2017/MG939589/CE	95.312	98.454	98.557	98.454	98.454	98.454	33.562	98.454	98.557	98.454	98.867	98.454	96.239	34.065	98.454	98.454	33.562	98.867	98.454	98.454	98.454	98.97	98.454	98.454	33.379	98.454	33.562	95.363	98.454	95.415	100	98.454	100	33.516	98.403	98.403	100	100	100	98.403	100	100	95.363	95.363	95.363	95.363	95.363	100	100
2017/MT847620/CE	95.312	98.454	98.557	98.454	98.454	98.454	33.562	98.454	98.557	98.454	98.867	98.454	96.239	34.065	98.454	98.454	33.562	98.867	98.454	98.454	98.454	98.97	98.454	98.454	33.379	98.454	33.562	95.363	98.454	95.415	100	98.454	100	33.516	98.403	98.403	100	100	100	98.403	100	100	95.363	95.363	95.363	95.363	95.363	100	100
2017/MT847622/CE	95.312	98.454	98.557	98.454	98.454	98.454	33.562	98.454	98.557	98.454	98.867	98.454	96.239	34.065	98.454	98.454	33.562	98.867	98.454	98.454	98.454	98.97	98.454	98.454	33.379	98.454	33.562	95.363	98.454	95.415	100	98.454	100	33.516	98.403	98.403	100	100	100	98.403	100	100	95.363	95.363	95.363	95.363	95.363	100	100
2017.96986/MN913970/SAF	95.312	99.588	97.991	99.588	99.588	99.588	33.471	99.588	99.794	99.588	98.3	99.588	96.136	33.973	99.588	99.588	33.471	98.3	99.588	99.588	99.588	98.3	99.588	99.588	33.288	99.588	33.471	95.363	99.588	95.363	98.454	99.588	98.454	33.425	99.536	99.536	98.454	98.454	98.454	99.536	98.454	98.454	95.312	95.312	95.312	95.312	95.312	98.454	98.454
2018/MT847621/CE	95.312	98.454	98.557	98.454	98.454	98.454	33.562	98.454	98.557	98.454	98.867	98.454	96.239	34.065	98.454	98.454	33.562	98.867	98.454	98.454	98.454	98.97	98.454	98.454	33.379	98.454	33.562	95.363	98.454	95.415	100	98.454	100	33.516	98.403	98.403	100	100	100	98.403	100	100	95.363	95.363	95.363	95.363	95.363	100	100
2018/MT932578/SE	95.363	99.948	98.042	99.948	99.948	99.948	33.425	99.948	99.433	99.948	98.351	99.948	96.188	33.928	99.948	99.948	33.425	98.351	99.948	99.948	99.948	98.351	99.948	99.948	33.242	99.948	33.425	95.415	99.948	95.415	98.403	99.948	98.403	33.379	100	100	98.403	98.403	98.403	100	98.403	98.403	95.363	95.363	95.363	95.363	95.363	98.403	98.403
2018/MT932579/SE	95.363	99.948	98.042	99.948	99.948	99.948	33.425	99.948	99.433	99.948	98.351	99.948	96.188	33.928	99.948	99.948	33.425	98.351	99.948	99.948	99.948	98.351	99.948	99.948	33.242	99.948	33.425	95.415	99.948	95.415	98.403	99.948	98.403	33.379	100	100	98.403	98.403	98.403	100	98.403	98.403	95.363	95.363	95.363	95.363	95.363	98.403	98.403
2018.9726/MT496893/EAS	95.312	98.454	98.557	98.454	98.454	98.454	33.562	98.454	98.557	98.454	98.867	98.454	96.239	34.065	98.454	98.454	33.562	98.867	98.454	98.454	98.454	98.97	98.454	98.454	33.379	98.454	33.562	95.363	98.454	95.415	100	98.454	100	33.516	98.403	98.403	100	100	100	98.403	100	100	95.363	95.363	95.363	95.363	95.363	100	100
2018.30959/MN715134/CE	95.312	98.454	98.557	98.454	98.454	98.454	33.562	98.454	98.557	98.454	98.867	98.454	96.239	34.065	98.454	98.454	33.562	98.867	98.454	98.454	98.454	98.97	98.454	98.454	33.379	98.454	33.562	95.363	98.454	95.415	100	98.454	100	33.516	98.403	98.403	100	100	100	98.403	100	100	95.363	95.363	95.363	95.363	95.363	100	100
2018.49589/MH766894/EAS	95.26	98.403	98.506	98.403	98.403	98.403	33.516	98.403	98.506	98.403	98.815	98.403	96.188	34.019	98.403	98.403	33.516	98.815	98.403	98.403	98.403	98.918	98.403	98.403	33.333	98.403	33.516	95.312	98.403	95.363	99.948	98.403	99.948	33.471	98.351	98.351	99.948	99.948	99.948	98.351	99.948	99.948	95.312	95.312	95.312	95.312	95.312	99.948	99.948
2018.66849/MK128995/EAS	95.312	98.454	98.557	98.454	98.454	98.454	33.562	98.454	98.557	98.454	98.867	98.454	96.239	34.065	98.454	98.454	33.562	98.867	98.454	98.454	98.454	98.97	98.454	98.454	33.379	98.454	33.562	95.363	98.454	95.415	100	98.454	100	33.516	98.403	98.403	100	100	100	98.403	100	100	95.363	95.363	95.363	95.363	95.363	100	100
2018.67671/MK333180/EAS	95.312	98.454	98.557	98.454	98.454	98.454	33.562	98.454	98.557	98.454	98.867	98.454	96.239	34.065	98.454	98.454	33.562	98.867	98.454	98.454	98.454	98.97	98.454	98.454	33.379	98.454	33.562	95.363	98.454	95.415	100	98.454	100	33.516	98.403	98.403	100	100	100	98.403	100	100	95.363	95.363	95.363	95.363	95.363	100	100
2018.67675/MK333181/EAS	95.312	98.454	98.557	98.454	98.454	98.454	33.562	98.454	98.557	98.454	98.867	98.454	96.239	34.065	98.454	98.454	33.562	98.867	98.454	98.454	98.454	98.97	98.454	98.454	33.379	98.454	33.562	95.363	98.454	95.415	100	98.454	100	33.516	98.403	98.403	100	100	100	98.403	100	100	95.363	95.363	95.363	95.363	95.363	100	100
2018.69041/MK543947/WE	95.312	98.454	98.557	98.454	98.454	98.454	33.562	98.454	98.557	98.454	98.867	98.454	96.239	34.065	98.454	98.454	33.562	98.867	98.454	98.454	98.454	98.97	98.454	98.454	33.379	98.454	33.562	95.363	98.454	95.415	100	98.454	100	33.516	98.403	98.403	100	100	100	98.403	100	100	95.363	95.363	95.363	95.363	95.363	100	100
2018.83288/MK645909/EAS	95.312	98.454	98.557	98.454	98.454	98.454	33.562	98.454	98.557	98.454	98.867	98.454	96.239	34.065	98.454	98.454	33.562	98.867	98.454	98.454	98.454	98.97	98.454	98.454	33.379	98.454	33.562	95.363	98.454	95.415	100	98.454	100	33.516	98.403	98.403	100	100	100	98.403	100	100	95.363	95.363	95.363	95.363	95.363	100	100
2019/MT166692/SEAS	95.312	98.454	98.557	98.454	98.454	98.454	33.562	98.454	98.557	98.454	98.867	98.454	96.239	34.065	98.454	98.454	33.562	98.867	98.454	98.454	98.454	98.97	98.454	98.454	33.379	98.454	33.562	95.363	98.454	95.415	100	98.454	100	33.516	98.403	98.403	100	100	100	98.403	100	100	95.363	95.363	95.363	95.363	95.363	100	100
2019/MT180393/SEAS	95.312	98.454	98.557	98.454	98.454	98.454	33.562	98.454	98.557	98.454	98.867	98.454	96.239	34.065	98.454	98.454	33.562	98.867	98.454	98.454	98.454	98.97	98.454	98.454	33.379	98.454	33.562	95.363	98.454	95.415	100	98.454	100	33.516	98.403	98.403	100	100	100	98.403	100	100	95.363	95.363	95.363	95.363	95.363	100	100
2019/MT847623/CE	95.312	98.454	98.557	98.454	98.454	98.454	33.562	98.454	98.557	98.454	98.867	98.454	96.239	34.065	98.454	98.454	33.562	98.867	98.454	98.454	98.454	98.97	98.454	98.454	33.379	98.454	33.562	95.363	98.454	95.415	100	98.454	100	33.516	98.403	98.403	100	100	100	98.403	100	100	95.363	95.363	95.363	95.363	95.363	100	100
2019.00274/MN172368/EAS	95.312	98.454	98.557	98.454	98.454	98.454	33.562	98.454	98.557	98.454	98.867	98.454	96.239	34.065	98.454	98.454	33.562	98.867	98.454	98.454	98.454	98.97	98.454	98.454	33.379	98.454	33.562	95.363	98.454	95.415	100	98.454	100	33.516	98.403	98.403	100	100	100	98.403	100	100	95.363	95.363	95.363	95.363	95.363	100	100
2019.23014/MT459800/EE	95.312	98.454	98.557	98.454	98.454	98.454	33.562	98.454	98.557	98.454	98.867	98.454	96.239	34.065	98.454	98.454	33.562	98.867	98.454	98.454	98.454	98.97	98.454	98.454	33.379	98.454	33.562	95.363	98.454	95.415	100	98.454	100	33.516	98.403	98.403	100	100	100	98.403	100	100	95.363	95.363	95.363	95.363	95.363	100	100
2019.29589/MK940252/EAS	95.312	98.454	98.557	98.454	98.454	98.454	33.562	98.454	98.557	98.454	98.867	98.454	96.239	34.065	98.454	98.454	33.562	98.867	98.454	98.454	98.454	98.97	98.454	98.454	33.379	98.454	33.562	95.363	98.454	95.415	100	98.454	100	33.516	98.403	98.403	100	100	100	98.403	100	100	95.363	95.363	95.363	95.363	95.363	100	100
2019.63014/MN393476/EAS	95.312	98.454	98.557	98.454	98.454	98.454	33.562	98.454	98.557	98.454	98.867	98.454	96.239	34.065	98.454	98.454	33.562	98.867	98.454	98.454	98.454	98.97	98.454	98.454	33.379	98.454	33.562	95.363	98.454	95.415	100	98.454	100	33.516	98.403	98.403	100	100	100	98.403	100	100	95.363	95.363	95.363	95.363	95.363	100	100
2019.70685/MT748042/EAS	95.312	98.454	98.557	98.454	98.454	98.454	33.562	98.454	98.557	98.454	98.867	98.454	96.239	34.065	98.454	98.454	33.562	98.867	98.454	98.454	98.454	98.97	98.454	98.454	33.379	98.454	33.562	95.363	98.454	95.415	100	98.454	100	33.516	98.403	98.403	100	100	100	98.403	100	100	95.363	95.363	95.363	95.363	95.363	100	100
[truncated: 28 more columns]

## Sheet: Table S4
Table S4. The nucleotide sequence identities of complete genome.
	1950/AY261360/EAF	1960/KM262844/SE	1962/AY261364/SAF	1968/KM262845/SE	1971/KP055815/SE	1975/FN557520/SE	1977/MN630494/CAF	1978/MN270969/SE	1979/AY261362/SAF	1979/MN270970/SE	1980/AY261366/SAF	1981/MN270971/SE	1983/AY261361/SAF	1983/MN318203/SAF	1985/MN270972/SE	1985/MN270973/SE	1985/MN394630/SAF	1987/AY261365/SAF	1988/AM712240/SE	1990/MN270974/SE	1995/MN270975/SE	1996/AY261363/SAF	1997/AM712239/WAF	1997/MN270976/SE	1999/MN641876/SAF	2004/MN270977/SE	2004/MN641877/SAF	2005/KM111294/EAF	2005/MN270978/SE	2006/KM111295/EAF	2007/FR682468/WAS	2008/KX354450/SE	2008/MH910496/WAS	2008/MN336500/SAF	2010/KM102979/SE	2012/MN270979/SE	2013.16164/KJ747406/EE	2014/LS478113/EE	2014/MK628478/EE	2014/MN270980/SE	2014.08493/KP843857/EE	2015/MH681419/CE	2015.11507/MH025919/EAF	2015.41096/MH025916/EAF	2015.41096/MH025917/EAF	2015.41096/MH025918/EAF	2015.41096/MH025920/EAF	2016/MG939583/CE	2016/MG939584/CE
1950/AY261360/EAF	100	85.186	85.444	81.57	82.923	84.81	83.142	84.901	87.985	84.902	86.582	84.903	88.433	82.879	84.915	85.302	85.194	87.688	81.657	84.9	84.9	87.206	85.301	84.831	83.603	84.893	84.966	97.11	84.805	95.568	87.902	84.893	87.83	84.695	84.997	84.894	87.882	83.822	87.896	84.781	87.862	87.897	94.673	94.683	94.683	94.682	94.683	87.894	87.883
1960/KM262844/SE	85.186	100	91.015	90.942	96.985	99.256	87.047	99.916	94.169	99.916	90.348	99.919	86.86	89.098	99.915	99.876	89.404	92.574	90.929	99.876	99.875	92.156	99.885	99.111	87.399	99.865	89.006	85.057	99.11	85.232	93.032	99.863	92.854	89.346	99.868	99.866	93.012	92.669	93.035	99.108	93.001	93.029	84.329	84.336	84.336	84.336	84.336	93.031	93.015
1962/AY261364/SAF	85.444	91.015	100	87.74	91.285	90.471	91.211	90.682	92.282	90.681	93.836	90.683	86.601	87.788	90.697	91.142	90.267	93.25	87.856	90.681	90.679	93.442	91.163	91.418	90.983	90.671	91.159	85.748	91.393	85.868	92.646	90.669	92.503	89.967	90.858	90.672	92.627	89.415	92.648	91.379	92.621	92.643	84.746	84.754	84.754	84.754	84.754	92.648	92.634
1968/KM262845/SE	81.57	90.942	87.74	100	90.511	90.331	84.84	90.983	89.537	90.982	87.24	90.983	82.568	84.985	90.981	90.94	85.493	88.236	99.991	90.956	90.955	88.085	90.936	90.386	83.892	90.948	85.025	81.505	90.389	81.42	88.462	90.947	88.283	85.169	90.941	90.948	88.447	85.571	88.464	90.39	88.44	88.459	80.699	80.709	80.709	80.709	80.709	88.46	88.445
1971/KP055815/SE	82.923	96.985	91.285	90.511	100	96.365	88.091	97.001	91.622	97.002	89.401	97.004	84.646	87.141	97.02	97	87.006	90.062	90.499	97.015	97.013	89.957	96.997	97.353	86.685	97.005	87.483	82.878	97.354	83.183	90.489	97.003	90.334	86.953	97.004	97.005	90.47	90.353	90.49	97.352	90.459	90.486	82.026	82.036	82.035	82.035	82.035	90.49	90.477
1975/FN557520/SE	84.81	99.256	90.471	90.331	96.365	100	86.597	99.315	93.65	99.314	90.263	99.317	86.992	88.541	99.314	99.276	88.89	92.013	90.312	99.275	99.273	91.66	99.28	98.506	87.336	99.263	88.488	84.652	98.506	85.256	92.511	99.261	92.333	88.842	99.266	99.264	92.491	93.025	92.512	98.504	92.479	92.508	84.521	84.528	84.528	84.529	84.528	92.51	92.493
1977/MN630494/CAF	83.142	87.047	91.211	84.84	88.091	86.597	100	86.857	89.648	86.859	92.028	86.857	84.275	90.374	86.855	87.12	93.698	90.922	84.902	86.83	86.829	93.254	87.147	87.336	95.022	86.822	96.496	83.305	87.312	83.671	89.752	86.819	89.542	93.387	86.902	86.824	89.733	85.645	89.75	87.298	89.721	89.747	82.505	82.517	82.517	82.516	82.517	89.751	89.738
1978/MN270969/SE	84.901	99.916	90.682	90.983	97.001	99.315	86.857	100	93.873	99.997	89.968	99.995	86.568	88.713	99.974	99.956	89.099	92.218	90.968	99.917	99.92	91.879	99.956	99.188	87.046	99.908	89.01	84.954	99.189	85.265	92.702	99.906	92.547	89.054	99.944	99.909	92.681	92.338	92.701	99.188	92.668	92.699	84.04	84.046	84.047	84.046	84.047	92.701	92.685
1979/AY261362/SAF	87.985	94.169	92.282	89.537	91.622	93.65	89.648	93.873	100	93.873	93.429	93.873	88.087	91.556	93.885	94.256	92.103	95.831	89.607	93.872	93.871	94.136	94.278	93.735	90.24	93.862	91.759	88.242	93.709	88.485	96.519	93.86	96.32	92.386	93.968	93.864	96.496	91.547	96.519	93.693	96.482	96.515	87.479	87.488	87.488	87.487	87.488	96.516	96.5
1979/MN270970/SE	84.902	99.916	90.681	90.982	97.002	99.314	86.859	99.997	93.873	100	89.968	99.993	86.567	88.715	99.973	99.956	89.098	92.217	90.968	99.917	99.919	91.876	99.955	99.187	87.047	99.906	89.01	84.955	99.187	85.266	92.702	99.904	92.547	89.054	99.942	99.907	92.68	92.337	92.7	99.186	92.666	92.698	84.04	84.046	84.046	84.045	84.046	92.7	92.684
1980/AY261366/SAF	86.582	90.348	93.836	87.24	89.401	90.263	92.028	89.968	93.429	89.968	100	89.97	88.569	89.075	89.977	90.473	92.596	95.551	87.354	89.946	89.947	94.62	90.495	89.947	95.098	89.938	92.046	86.84	89.923	87.579	93.587	89.935	93.445	92.238	90.136	89.939	93.568	89.152	93.585	89.91	93.555	93.582	86.278	86.292	86.291	86.292	86.291	93.587	93.57
1981/MN270971/SE	84.903	99.919	90.683	90.983	97.004	99.317	86.857	99.995	93.873	99.993	89.97	100	86.571	88.713	99.976	99.955	89.1	92.22	90.969	99.917	99.919	91.88	99.954	99.186	87.047	99.905	89.011	84.955	99.186	85.265	92.703	99.903	92.547	89.054	99.941	99.906	92.682	92.336	92.703	99.185	92.669	92.7	84.041	84.048	84.048	84.049	84.048	92.703	92.687
1983/AY261361/SAF	88.433	86.86	86.601	82.568	84.646	86.992	84.275	86.568	88.087	86.567	88.569	86.571	100	84.232	86.585	87.001	85.776	88.478	82.678	86.571	86.57	88.209	87.012	86.534	85.337	86.564	85.767	88.633	86.515	89.866	88.325	86.562	88.279	85.573	86.71	86.565	88.306	85.282	88.325	86.484	88.299	88.323	88.359	88.375	88.375	88.375	88.375	88.324	88.308
1983/MN318203/SAF	82.879	89.098	87.788	84.985	87.141	88.541	90.374	88.713	91.556	88.715	89.075	88.713	84.232	100	88.71	89.172	92.749	90.961	85.111	88.69	88.689	89.094	89.187	88.678	91.128	88.681	91.949	83.152	88.659	83.705	90.53	88.681	90.45	93.241	88.866	88.682	90.513	86.471	90.524	88.644	90.494	90.523	82.555	82.566	82.566	82.565	82.566	90.523	90.511
1985/MN270972/SE	84.915	99.915	90.697	90.981	97.02	99.314	86.855	99.974	93.885	99.973	89.977	99.976	86.585	88.71	100	99.961	89.096	92.233	90.968	99.94	99.939	91.893	99.951	99.19	87.061	99.929	89.007	84.953	99.192	85.264	92.715	99.927	92.561	89.051	99.953	99.93	92.695	92.349	92.715	99.19	92.682	92.712	84.054	84.062	84.061	84.061	84.061	92.715	92.7
1985/MN270973/SE	85.302	99.876	91.142	90.94	97	99.276	87.12	99.956	94.256	99.956	90.473	99.955	87.001	89.172	99.961	100	89.531	92.71	90.944	99.993	99.991	92.243	99.921	99.221	87.517	99.978	89.09	85.195	99.222	85.234	93.121	99.975	93.013	89.482	99.98	99.978	93.101	92.834	93.121	99.219	93.087	93.116	84.482	84.487	84.486	84.487	84.486	93.121	93.103
1985/MN394630/SAF	85.194	89.404	90.267	85.493	87.006	88.89	93.698	89.099	92.103	89.098	92.596	89.1	85.776	92.749	89.096	89.531	100	95.107	85.604	89.069	89.069	92.414	89.552	89.056	95.077	89.059	95.713	85.141	89.031	85.414	92.078	89.057	91.952	97.655	89.24	89.062	92.057	87.941	92.076	89.019	92.043	92.073	84.352	84.363	84.364	84.363	84.364	92.076	92.059
1987/AY261365/SAF	87.688	92.574	93.25	88.236	90.062	92.013	90.922	92.218	95.831	92.217	95.551	92.22	88.478	90.961	92.233	92.71	95.107	100	88.355	92.224	92.223	95.381	92.731	92.184	92.185	92.213	92.884	88.016	92.16	88.288	95.376	92.211	95.249	95.659	92.401	92.216	95.357	90.75	95.376	92.146	95.342	95.372	87.19	87.203	87.202	87.202	87.202	95.377	95.359
1988/AM712240/SE	81.657	90.929	87.856	99.991	90.499	90.312	84.902	90.968	89.607	90.968	87.354	90.969	82.678	85.111	90.968	90.944	85.604	88.355	100	90.945	90.944	88.152	90.941	90.39	84	90.936	85.088	81.597	90.393	81.421	88.529	90.934	88.397	85.282	90.94	90.936	88.512	85.685	88.533	90.394	88.506	88.527	80.805	80.816	80.815	80.815	80.815	88.529	88.513
1990/MN270974/SE	84.9	99.876	90.681	90.956	97.015	99.275	86.83	99.917	93.872	99.917	89.946	99.917	86.571	88.69	99.94	99.993	89.069	92.224	90.945	100	99.997	91.883	99.921	99.223	87.049	99.982	88.98	84.944	99.224	85.233	92.7	99.978	92.546	89.025	99.982	99.984	92.68	92.336	92.701	99.222	92.667	92.697	84.039	84.046	84.045	84.046	84.045	92.701	92.685
1995/MN270975/SE	84.9	99.875	90.679	90.955	97.013	99.273	86.829	99.92	93.871	99.919	89.947	99.919	86.57	88.689	99.939	99.991	89.069	92.223	90.944	99.997	100	91.883	99.921	99.222	87.048	99.98	88.98	84.945	99.223	85.232	92.698	99.977	92.544	89.025	99.981	99.982	92.678	92.334	92.699	99.222	92.665	92.695	84.037	84.045	84.044	84.044	84.044	92.699	92.683
1996/AY261363/SAF	87.206	92.156	93.442	88.085	89.957	91.66	93.254	91.879	94.136	91.876	94.62	91.88	88.209	89.094	91.893	92.243	92.414	95.381	88.152	91.883	91.883	100	92.26	92.106	91.873	91.874	95.02	87.358	92.08	87.805	94.173	91.871	93.959	92.06	91.969	91.876	94.153	90.372	94.172	92.065	94.14	94.169	86.622	86.633	86.633	86.634	86.633	94.174	94.161
1997/AM712239/WAF	85.301	99.885	91.163	90.936	96.997	99.28	87.147	99.956	94.278	99.955	90.495	99.954	87.012	89.187	99.951	99.921	89.552	92.731	90.941	99.921	99.921	92.26	100	99.154	87.545	99.913	89.106	85.176	99.155	85.245	93.14	99.912	93.008	89.503	99.913	99.914	93.118	92.836	93.14	99.152	93.104	93.135	84.462	84.468	84.468	84.467	84.468	93.138	93.12
1997/MN270976/SE	84.831	99.111	91.418	90.386	97.353	98.506	87.336	99.188	93.735	99.187	89.947	99.186	86.534	88.678	99.19	99.221	89.056	92.184	90.39	99.223	99.222	92.106	99.154	100	87.722	99.235	89.233	84.701	99.997	84.687	92.599	99.231	92.494	88.99	99.228	99.229	92.579	92.9	92.6	99.99	92.568	92.595	83.999	84.006	84.005	84.006	84.005	92.598	92.584
1999/MN641876/SAF	83.603	87.399	90.983	83.892	86.685	87.336	95.022	87.046	90.24	87.047	95.098	87.047	85.337	91.128	87.061	87.517	95.077	92.185	84	87.049	87.048	91.873	87.545	87.722	100	87.04	95.466	83.823	87.699	84.521	90.385	87.038	90.247	94.668	87.213	87.044	90.364	86.449	90.38	87.687	90.348	90.378	83.307	83.319	83.319	83.318	83.319	90.38	90.371
2004/MN270977/SE	84.893	99.865	90.671	90.948	97.005	99.263	86.822	99.908	93.862	99.906	89.938	99.905	86.564	88.681	99.929	99.978	89.059	92.213	90.936	99.982	99.98	91.874	99.913	99.235	87.04	100	88.971	84.936	99.233	85.225	92.692	99.992	92.537	89.015	99.988	99.99	92.671	92.33	92.691	99.227	92.657	92.689	84.033	84.039	84.039	84.038	84.039	92.692	92.675
2004/MN641877/SAF	84.966	89.006	91.159	85.025	87.483	88.488	96.496	89.01	91.759	89.01	92.046	89.011	85.767	91.949	89.007	89.09	95.713	92.884	85.088	88.98	88.98	95.02	89.106	89.233	95.466	88.971	100	84.966	89.233	85.122	91.582	88.969	91.373	95.169	89.056	88.974	91.559	87.636	91.576	89.219	91.542	91.575	84.313	84.323	84.324	84.323	84.324	91.575	91.567
2005/KM111294/EAF	97.11	85.057	85.748	81.505	82.878	84.652	83.305	84.954	88.242	84.955	86.84	84.955	88.633	83.152	84.953	85.195	85.141	88.016	81.597	84.944	84.945	87.358	85.176	84.701	83.823	84.936	84.966	100	84.675	95.569	88.16	84.935	88.064	84.99	85.048	84.935	88.143	83.712	88.159	84.649	88.127	88.157	94.54	94.546	94.545	94.545	94.545	88.156	88.141
2005/MN270978/SE	84.805	99.11	91.393	90.389	97.354	98.506	87.312	99.189	93.709	99.187	89.923	99.186	86.515	88.659	99.192	99.222	89.031	92.16	90.393	99.224	99.223	92.08	99.155	99.997	87.699	99.233	89.233	84.675	100	84.688	92.572	99.233	92.466	88.966	99.229	99.231	92.552	92.87	92.574	99.99	92.54	92.568	83.971	83.978	83.977	83.978	83.977	92.571	92.557
2006/KM111295/EAF	95.568	85.232	85.868	81.42	83.183	85.256	83.671	85.265	88.485	85.266	87.579	85.265	89.866	83.705	85.264	85.234	85.414	88.288	81.421	85.233	85.232	87.805	85.245	84.687	84.521	85.225	85.122	95.569	84.688	100	88.485	85.223	88.481	85.293	85.225	85.227	88.468	84.541	88.485	84.685	88.455	88.482	99.864	99.88	99.88	99.879	99.88	88.48	88.466
2007/FR682468/WAS	87.902	93.032	92.646	88.462	90.489	92.511	89.752	92.702	96.519	92.702	93.587	92.703	88.325	90.53	92.715	93.121	92.078	95.376	88.529	92.7	92.698	94.173	93.14	92.599	90.385	92.692	91.582	88.16	92.572	88.485	100	92.69	99.748	92.234	92.789	92.693	99.974	94.482	99.987	92.557	99.948	99.987	87.476	87.487	87.488	87.488	87.488	99.985	99.975
2008/KX354450/SE	84.893	99.863	90.669	90.947	97.003	99.261	86.819	99.906	93.86	99.904	89.935	99.903	86.562	88.681	99.927	99.975	89.057	92.211	90.934	99.978	99.977	91.871	99.912	99.231	87.038	99.992	88.969	84.935	99.233	85.223	92.69	100	92.536	89.014	99.985	99.987	92.669	92.329	92.689	99.226	92.656	92.687	84.03	84.037	84.037	84.036	84.037	92.69	92.674
2008/MH910496/WAS	87.83	92.854	92.503	88.283	90.334	92.333	89.542	92.547	96.32	92.547	93.445	92.547	88.279	90.45	92.561	93.013	91.952	95.249	88.397	92.546	92.544	93.959	93.008	92.494	90.247	92.537	91.373	88.064	92.466	88.481	99.748	92.536	100	92.109	92.634	92.538	99.724	94.46	99.735	92.422	99.7	99.736	87.549	87.56	87.56	87.56	87.56	99.736	99.726
2008/MN336500/SAF	84.695	89.346	89.967	85.169	86.953	88.842	93.387	89.054	92.386	89.054	92.238	89.054	85.573	93.241	89.051	89.482	97.655	95.659	85.282	89.025	89.025	92.06	89.503	88.99	94.668	89.015	95.169	84.99	88.966	85.293	92.234	89.014	92.109	100	89.195	89.019	92.214	87.827	92.234	88.953	92.2	92.231	84.225	84.236	84.236	84.235	84.236	92.232	92.214
2010/KM102979/SE	84.997	99.868	90.858	90.941	97.004	99.266	86.902	99.944	93.968	99.942	90.136	99.941	86.71	88.866	99.953	99.98	89.24	92.401	90.94	99.982	99.981	91.969	99.913	99.228	87.213	99.988	89.056	85.048	99.229	85.225	92.789	99.985	92.634	89.195	100	99.993	92.769	92.455	92.789	99.229	92.755	92.786	84.145	84.152	84.151	84.152	84.151	92.79	92.773
2012/MN270979/SE	84.894	99.866	90.672	90.948	97.005	99.264	86.824	99.909	93.864	99.907	89.939	99.906	86.565	88.682	99.93	99.978	89.062	92.216	90.936	99.984	99.982	91.876	99.914	99.229	87.044	99.99	88.974	84.935	99.231	85.227	92.693	99.987	92.538	89.019	99.993	100	92.672	92.331	92.693	99.23	92.658	92.69	84.033	84.039	84.039	84.038	84.039	92.693	92.676
2013.16164/KJ747406/EE	87.882	93.012	92.627	88.447	90.47	92.491	89.733	92.681	96.496	92.68	93.568	92.682	88.306	90.513	92.695	93.101	92.057	95.357	88.512	92.68	92.678	94.153	93.118	92.579	90.364	92.671	91.559	88.143	92.552	88.468	99.974	92.669	99.724	92.214	92.769	92.672	100	94.461	99.965	92.537	99.945	99.964	87.458	87.47	87.469	87.47	87.469	99.963	99.956
2014/LS478113/EE	83.822	92.669	89.415	85.571	90.353	93.025	85.645	92.338	91.547	92.337	89.152	92.336	85.282	86.471	92.349	92.834	87.941	90.75	85.685	92.336	92.334	90.372	92.836	92.9	86.449	92.33	87.636	83.712	92.87	84.541	94.482	92.329	94.46	87.827	92.455	92.331	94.461	100	94.479	92.827	94.452	94.472	84.128	84.136	84.137	84.137	84.137	94.482	94.462
2014/MK628478/EE	87.896	93.035	92.648	88.464	90.49	92.512	89.75	92.701	96.519	92.7	93.585	92.703	88.325	90.524	92.715	93.121	92.076	95.376	88.533	92.701	92.699	94.172	93.14	92.6	90.38	92.691	91.576	88.159	92.574	88.485	99.987	92.689	99.735	92.234	92.789	92.693	99.965	94.479	100	92.558	99.949	99.99	87.474	87.486	87.486	87.487	87.486	99.985	99.964
2014/MN270980/SE	84.781	99.108	91.379	90.39	97.352	98.504	87.298	99.188	93.693	99.186	89.91	99.185	86.484	88.644	99.19	99.219	89.019	92.146	90.394	99.222	99.222	92.065	99.152	99.99	87.687	99.227	89.219	84.649	99.99	84.685	92.557	99.226	92.422	88.953	99.229	99.23	92.537	92.827	92.558	100	92.524	92.552	83.925	83.932	83.931	83.931	83.931	92.556	92.542
2014.08493/KP843857/EE	87.862	93.001	92.621	88.44	90.459	92.479	89.721	92.668	96.482	92.666	93.555	92.669	88.299	90.494	92.682	93.087	92.043	95.342	88.506	92.667	92.665	94.14	93.104	92.568	90.348	92.657	91.542	88.127	92.54	88.455	99.948	92.656	99.7	92.2	92.755	92.658	99.945	94.452	99.949	92.524	100	99.941	87.445	87.458	87.458	87.459	87.458	99.952	99.936
2015/MH681419/CE	87.897	93.029	92.643	88.459	90.486	92.508	89.747	92.699	96.515	92.698	93.582	92.7	88.323	90.523	92.712	93.116	92.073	95.372	88.527	92.697	92.695	94.169	93.135	92.595	90.378	92.689	91.575	88.157	92.568	88.482	99.987	92.687	99.736	92.231	92.786	92.69	99.964	94.472	99.99	92.552	99.941	100	87.473	87.485	87.486	87.486	87.486	99.98	99.967
2015.11507/MH025919/EAF	94.673	84.329	84.746	80.699	82.026	84.521	82.505	84.04	87.479	84.04	86.278	84.041	88.359	82.555	84.054	84.482	84.352	87.19	80.805	84.039	84.037	86.622	84.462	83.999	83.307	84.033	84.313	94.54	83.971	99.864	87.476	84.03	87.549	84.225	84.145	84.033	87.458	84.128	87.474	83.925	87.445	87.473	100	99.96	99.96	99.959	99.96	87.471	87.458
2015.41096/MH025916/EAF	94.683	84.336	84.754	80.709	82.036	84.528	82.517	84.046	87.488	84.046	86.292	84.048	88.375	82.566	84.062	84.487	84.363	87.203	80.816	84.046	84.045	86.633	84.468	84.006	83.319	84.039	84.323	94.546	83.978	99.88	87.487	84.037	87.56	84.236	84.152	84.039	87.47	84.136	87.486	83.932	87.458	87.485	99.96	100	99.999	99.999	99.999	87.484	87.47
2015.41096/MH025917/EAF	94.683	84.336	84.754	80.709	82.035	84.528	82.517	84.047	87.488	84.046	86.291	84.048	88.375	82.566	84.061	84.486	84.364	87.202	80.815	84.045	84.044	86.633	84.468	84.005	83.319	84.039	84.324	94.545	83.977	99.88	87.488	84.037	87.56	84.236	84.151	84.039	87.469	84.137	87.486	83.931	87.458	87.486	99.96	99.999	100	99.999	100	87.484	87.47
2015.41096/MH025918/EAF	94.682	84.336	84.754	80.709	82.035	84.529	82.516	84.046	87.487	84.045	86.292	84.049	88.375	82.565	84.061	84.487	84.363	87.202	80.815	84.046	84.044	86.634	84.467	84.006	83.318	84.038	84.323	94.545	83.978	99.879	87.488	84.036	87.56	84.235	84.152	84.038	87.47	84.137	87.487	83.931	87.459	87.486	99.959	99.999	99.999	100	99.999	87.485	87.471
2015.41096/MH025920/EAF	94.683	84.336	84.754	80.709	82.035	84.528	82.517	84.047	87.488	84.046	86.291	84.048	88.375	82.566	84.061	84.486	84.364	87.202	80.815	84.045	84.044	86.633	84.468	84.005	83.319	84.039	84.324	94.545	83.977	99.88	87.488	84.037	87.56	84.236	84.151	84.039	87.469	84.137	87.486	83.931	87.458	87.486	99.96	99.999	100	99.999	100	87.484	87.47
2016/MG939583/CE	87.894	93.031	92.648	88.46	90.49	92.51	89.751	92.701	96.516	92.7	93.587	92.703	88.324	90.523	92.715	93.121	92.076	95.377	88.529	92.701	92.699	94.174	93.138	92.598	90.38	92.692	91.575	88.156	92.571	88.48	99.985	92.69	99.736	92.232	92.79	92.693	99.963	94.482	99.985	92.556	99.952	99.98	87.471	87.484	87.484	87.485	87.484	100	99.978
2016/MG939584/CE	87.883	93.015	92.634	88.445	90.477	92.493	89.738	92.685	96.5	92.684	93.57	92.687	88.308	90.511	92.7	93.103	92.059	95.359	88.513	92.685	92.683	94.161	93.12	92.584	90.371	92.675	91.567	88.141	92.557	88.466	99.975	92.674	99.726	92.214	92.773	92.676	99.956	94.462	99.964	92.542	99.936	99.967	87.458	87.47	87.47	87.471	87.47	99.978	100
2016/MG939585/CE	87.894	93.032	92.648	88.461	90.49	92.51	89.751	92.702	96.516	92.7	93.587	92.703	88.325	90.523	92.716	93.12	92.076	95.377	88.528	92.701	92.699	94.175	93.138	92.598	90.379	92.691	91.576	88.157	92.571	88.481	99.985	92.69	99.736	92.232	92.79	92.692	99.963	94.483	99.986	92.556	99.952	99.981	87.472	87.484	87.484	87.485	87.484	99.999	99.979
2016/MG939586/CE	87.894	93.028	92.643	88.457	90.486	92.507	89.748	92.699	96.514	92.699	93.584	92.7	88.321	90.524	92.712	93.116	92.074	95.373	88.525	92.697	92.695	94.17	93.136	92.594	90.379	92.689	91.576	88.155	92.567	88.48	99.989	92.687	99.741	92.23	92.786	92.69	99.966	94.48	99.98	92.552	99.946	99.987	87.471	87.482	87.483	87.483	87.483	99.991	99.978
2016.27596/MN194591/EE	87.854	92.985	92.606	88.424	90.447	92.463	89.708	92.654	96.467	92.656	93.545	92.655	88.284	90.479	92.669	93.076	92.033	95.328	88.491	92.654	92.651	94.12	93.093	92.552	90.339	92.646	91.528	88.115	92.525	88.445	99.932	92.644	99.683	92.19	92.743	92.647	99.911	94.433	99.929	92.509	99.916	99.922	87.435	87.444	87.444	87.443	87.444	99.935	99.917
2017/MG939587/CE	87.895	93.028	92.643	88.458	90.487	92.507	89.747	92.698	96.512	92.697	93.584	92.7	88.322	90.524	92.713	93.117	92.073	95.373	88.526	92.698	92.695	94.17	93.134	92.594	90.379	92.689	91.575	88.155	92.568	88.48	99.99	92.687	99.742	92.229	92.787	92.69	99.969	94.478	99.98	92.552	99.946	99.983	87.47	87.482	87.482	87.483	87.482	99.99	99.98
2017/MG939588/CE	87.895	93.034	92.648	88.463	90.492	92.512	89.75	92.704	96.517	92.702	93.587	92.706	88.326	90.524	92.718	93.122	92.078	95.379	88.53	92.703	92.701	94.175	93.14	92.6	90.378	92.693	91.575	88.159	92.573	88.483	99.986	92.692	99.737	92.233	92.792	92.694	99.964	94.485	99.987	92.558	99.952	99.982	87.474	87.485	87.485	87.486	87.485	99.996	99.976
2017/MG939589/CE	87.889	93.023	92.638	88.453	90.482	92.501	89.741	92.693	96.507	92.692	93.577	92.695	88.316	90.518	92.708	93.112	92.068	95.367	88.52	92.693	92.69	94.163	93.129	92.589	90.373	92.684	91.571	88.148	92.563	88.474	99.984	92.682	99.735	92.223	92.782	92.685	99.962	94.471	99.974	92.547	99.939	99.976	87.464	87.476	87.476	87.478	87.476	99.983	99.973
2017/MT847620/CE	87.895	93.032	92.646	88.462	90.491	92.51	89.751	92.7	96.517	92.7	93.587	92.702	88.324	90.524	92.716	93.123	92.076	95.377	88.531	92.702	92.699	94.171	93.139	92.6	90.379	92.693	91.573	88.158	92.574	88.484	99.986	92.691	99.737	92.233	92.791	92.694	99.966	94.484	99.987	92.558	99.953	99.979	87.473	87.485	87.484	87.485	87.484	99.994	99.972
2017/MT847622/CE	87.895	93.033	92.647	88.462	90.49	92.511	89.751	92.702	96.517	92.701	93.586	92.703	88.324	90.525	92.715	93.121	92.079	95.376	88.529	92.7	92.698	94.173	93.14	92.599	90.38	92.692	91.577	88.158	92.572	88.483	99.989	92.69	99.739	92.234	92.789	92.693	99.966	94.487	99.988	92.557	99.954	99.981	87.474	87.485	87.486	87.486	87.486	99.995	99.975
2017.96986/MN913970/SAF	87.054	94.663	91.877	89.829	92.299	94.175	89.819	94.483	96.748	94.483	92.92	94.484	88.679	92.006	94.482	94.764	91.307	94.863	89.901	94.45	94.448	94.042	94.784	94.243	89.687	94.44	91.339	87.383	94.223	88.042	95.615	94.438	95.418	91.763	94.552	94.441	95.595	91.102	95.615	94.202	95.588	95.612	86.652	86.663	86.663	86.663	86.663	95.617	95.598
2018/MT847621/CE	87.897	93.033	92.649	88.462	90.492	92.511	89.752	92.703	96.517	92.702	93.588	92.705	88.327	90.525	92.717	93.121	92.078	95.378	88.53	92.702	92.7	94.175	93.139	92.599	90.38	92.693	91.577	88.16	92.572	88.483	99.986	92.691	99.737	92.234	92.791	92.694	99.963	94.484	99.986	92.557	99.951	99.981	87.475	87.487	87.487	87.487	87.487	99.996	99.976
2018/MT932578/SE	85.308	99.862	91.154	90.929	96.988	99.259	87.143	99.945	94.267	99.943	90.489	99.941	87.013	89.195	99.947	99.977	89.541	92.721	90.933	99.978	99.977	92.259	99.912	99.228	87.533	99.99	89.073	85.205	99.23	85.222	93.133	99.99	93.011	89.494	99.987	99.989	93.112	92.837	93.133	99.235	93.099	93.129	84.476	84.482	84.482	84.482	84.482	93.132	93.114
2018/MT932579/SE	85.306	99.861	91.152	90.928	96.987	99.257	87.143	99.943	94.265	99.942	90.487	99.939	87.01	89.193	99.945	99.975	89.539	92.719	90.931	99.977	99.975	92.258	99.91	99.227	87.532	99.988	89.073	85.204	99.229	85.221	93.131	99.988	93.009	89.493	99.986	99.987	93.11	92.836	93.131	99.234	93.097	93.127	84.474	84.48	84.48	84.48	84.48	93.13	93.112
2018.9726/MT496893/EAS	87.888	93.024	92.643	88.455	90.486	92.502	89.747	92.694	96.51	92.692	93.583	92.694	88.318	90.519	92.708	93.115	92.071	95.37	88.524	92.694	92.691	94.164	93.132	92.592	90.375	92.685	91.567	88.15	92.566	88.476	99.981	92.684	99.731	92.228	92.783	92.686	99.957	94.48	99.979	92.55	99.945	99.972	87.467	87.478	87.479	87.479	87.479	99.984	99.962
2018.30959/MN715134/CE	87.896	93.032	92.647	88.462	90.491	92.51	89.752	92.702	96.518	92.7	93.587	92.702	88.325	90.526	92.715	93.121	92.077	95.377	88.531	92.701	92.699	94.172	93.14	92.599	90.38	92.692	91.576	88.158	92.572	88.483	99.989	92.691	99.739	92.235	92.789	92.693	99.965	94.487	99.987	92.557	99.953	99.98	87.474	87.485	87.486	87.485	87.486	99.992	99.97
2018.49589/MH766894/EAS	87.413	92.651	92.15	88.002	90.035	92.05	89.286	92.246	96.048	92.245	93.073	92.247	87.734	90.678	92.26	92.659	91.448	94.928	88.07	92.246	92.243	93.707	92.677	92.136	89.872	92.237	91.081	87.665	92.111	87.969	99.313	92.235	99.064	91.789	92.331	92.239	99.292	93.812	99.314	92.095	99.278	99.308	86.97	86.98	86.981	86.981	86.981	99.316	99.296
2018.66849/MK128995/EAS	87.894	93.03	92.646	88.461	90.489	92.509	89.75	92.7	96.516	92.699	93.586	92.701	88.324	90.525	92.714	93.121	92.077	95.376	88.53	92.7	92.697	94.17	93.139	92.598	90.379	92.692	91.573	88.156	92.572	88.482	99.987	92.69	99.738	92.233	92.789	92.693	99.963	94.486	99.986	92.556	99.951	99.979	87.472	87.484	87.485	87.485	87.485	99.99	99.968
2018.67671/MK333180/EAS	87.895	93.033	92.648	88.464	90.491	92.511	89.751	92.702	96.517	92.7	93.587	92.703	88.326	90.526	92.717	93.122	92.077	95.377	88.531	92.702	92.699	94.173	93.139	92.599	90.38	92.692	91.575	88.159	92.574	88.483	99.989	92.691	99.739	92.233	92.79	92.693	99.967	94.487	99.989	92.557	99.954	99.981	87.474	87.486	87.486	87.487	87.486	99.992	99.971
2018.67675/MK333181/EAS	87.895	93.033	92.648	88.464	90.491	92.511	89.751	92.702	96.517	92.7	93.587	92.703	88.326	90.526	92.717	93.122	92.077	95.377	88.531	92.702	92.699	94.173	93.139	92.599	90.38	92.692	91.575	88.159	92.574	88.483	99.989	92.691	99.739	92.233	92.79	92.693	99.967	94.487	99.989	92.557	99.954	99.981	87.474	87.486	87.486	87.487	87.486	99.992	99.971
2018.69041/MK543947/WE	87.895	93.033	92.648	88.464	90.491	92.512	89.751	92.702	96.518	92.701	93.587	92.704	88.326	90.527	92.716	93.122	92.077	95.377	88.531	92.701	92.699	94.174	93.139	92.6	90.38	92.692	91.576	88.159	92.573	88.484	99.99	92.69	99.74	92.235	92.79	92.693	99.968	94.488	99.989	92.558	99.956	99.981	87.475	87.487	87.487	87.488	87.487	99.993	99.973
2018.83288/MK645909/EAS	87.894	93.024	92.637	88.454	90.481	92.503	89.747	92.693	96.509	92.692	93.578	92.695	88.317	90.524	92.707	93.113	92.072	95.371	88.522	92.692	92.69	94.168	93.13	92.591	90.374	92.683	91.575	88.151	92.564	88.479	99.988	92.681	99.737	92.23	92.781	92.684	99.964	94.475	99.977	92.549	99.942	99.977	87.47	87.482	87.482	87.483	87.482	99.979	99.969
2019/MT166692/SEAS	79.48	89.304	88.411	83.393	91.588	89.904	85.143	89.342	86.644	89.343	87.378	89.34	82.367	83.065	89.339	89.491	83.595	86.19	83.516	89.321	89.319	86.401	89.463	90.166	84.761	89.317	83.632	79.353	90.163	80.433	89.1	89.315	89.156	83.464	89.403	89.316	89.08	93.323	89.088	90.109	89.066	89.09	80.108	80.12	80.12	80.119	80.12	89.093	89.089
2019/MT180393/SEAS	88.288	93.25	93.002	88.519	91.008	92.649	90.175	93.285	96.66	93.283	93.943	93.287	89.063	91.054	93.282	93.252	92.386	95.705	88.521	93.252	93.251	94.582	93.273	92.667	90.668	93.242	91.613	88.525	92.668	88.485	99.988	93.241	99.984	92.54	93.244	93.243	99.965	94.746	99.989	92.665	99.953	99.983	88.075	88.087	88.087	88.088	88.087	99.993	99.972
2019/MT847623/CE	87.895	93.031	92.646	88.461	90.491	92.509	89.75	92.702	96.518	92.702	93.585	92.703	88.324	90.525	92.716	93.12	92.076	95.375	88.529	92.701	92.698	94.171	93.139	92.597	90.379	92.692	91.574	88.156	92.571	88.483	99.985	92.691	99.737	92.231	92.79	92.693	99.962	94.483	99.984	92.555	99.951	99.98	87.472	87.484	87.485	87.485	87.485	99.993	99.973
2019.00274/MN172368/EAS	87.897	93.034	92.651	88.465	90.494	92.512	89.752	92.704	96.52	92.702	93.59	92.706	88.329	90.526	92.72	93.123	92.078	95.38	88.533	92.705	92.702	94.176	93.14	92.6	90.382	92.696	91.577	88.16	92.575	88.485	99.987	92.694	99.739	92.235	92.793	92.697	99.964	94.485	99.987	92.558	99.952	99.981	87.476	87.488	87.488	87.489	87.488	99.992	99.972
2019.23014/MT459800/EE	87.925	93.029	92.7	88.457	90.518	92.514	89.75	92.732	96.513	92.73	93.641	92.733	88.365	90.58	92.746	93.118	92.129	95.431	88.525	92.73	92.728	94.176	93.135	92.596	90.434	92.721	91.579	88.171	92.569	88.482	99.992	92.719	99.741	92.284	92.787	92.722	99.969	94.471	99.981	92.553	99.944	99.983	87.502	87.514	87.514	87.515	87.514	99.981	99.971
2019.29589/MK940252/EAS	87.891	93.025	92.642	88.455	90.485	92.503	89.747	92.695	96.512	92.694	93.581	92.696	88.319	90.521	92.708	93.114	92.07	95.37	88.523	92.694	92.692	94.166	93.134	92.593	90.377	92.685	91.571	88.152	92.566	88.476	99.984	92.684	99.734	92.229	92.782	92.686	99.959	94.482	99.981	92.551	99.946	99.974	87.468	87.479	87.48	87.48	87.48	99.985	99.963
2019.63014/MN393476/EAS	87.894	93.031	92.646	88.464	90.491	92.51	89.751	92.702	96.517	92.7	93.584	92.702	88.325	90.526	92.716	93.121	92.076	95.372	88.531	92.701	92.697	94.169	93.138	92.598	90.378	92.692	91.575	88.157	92.572	88.484	99.986	92.691	99.736	92.23	92.789	92.693	99.962	94.483	99.984	92.556	99.95	99.977	87.473	87.484	87.485	87.485	87.485	99.987	99.967
2019.70685/MT748042/EAS	87.896	93.033	92.647	88.463	90.49	92.511	89.751	92.703	96.518	92.701	93.586	92.703	88.326	90.528	92.716	93.121	92.078	95.377	88.53	92.701	92.699	94.173	93.14	92.599	90.38	92.692	91.577	88.159	92.572	88.484	99.99	92.691	99.741	92.234	92.789	92.693	99.967	94.489	99.989	92.557	99.955	99.982	87.476	87.487	87.488	87.488	87.488	99.992	99.971
[truncated: 28 more columns]
